# Supplementary material for: Uncertainty-informed deep learning models enable high-confidence predictions for digital histopathology
Source: Nat Commun. 2022 Nov 2;13:6572. doi: 10.1038/s41467-022-34025-x (PMC9630455; doi:10.1038/s41467-022-34025-x)
Supplement: Supplementary file 4 — Supplementary Dataset 1 [file 41467_2022_34025_MOESM4_ESM.xlsx]

## Sheet: TCGA Diagnoses
Histopathological diagnosis		n (%)
Adenocarcinoma
	Adenocarcinoma, NOS	290 (62.1%)
	Adenocarcinoma with mixed subtypes	90 (19.3%)
	Papillary adenocarcinoma, NOS	20 (4.3%)
	Acinar cell carcinoma	19 (4.1%)
	Bronchiolo-alveolar carcinoma, non-mucinous	16 (3.4%)
	Mucinous adenocarcinoma	12 (2.6%)
	Solid carcinoma, NOS	6 (1.3%)
	Bronchio-alveolar carcinoma, mucinous	5 (1.1%)
	Micropapillary carcinoma, NOS	3 (0.6%)
	Bronchiolo-alveolar adenocarcinoma, NOS	3 (0.6%)
	Clear cell adenocarcinoma, NOS	2 (0.4%)
	Signet ring cell carcinoma	1 (0.2%)
Squamous cell carcinoma
	Squamous cell carcinoma, NOS	442 (93.2%)
	Basaloid squamous cell carcinoma	13 (2.7%)
	Squamous cell carcinoma, keratinizing, NOS	13 (2.7%)
	Squamous cell carcinoma, large cell, nonkeratinizing, NOS	3 (0.6%)
	Papillary squamous cell carcinoma	3 (0.6%)
