# Supplementary material for: Uncertainty-informed deep learning models enable high-confidence predictions for digital histopathology
Source: Nat Commun. 2022 Nov 2;13:6572. doi: 10.1038/s41467-022-34025-x (PMC9630455; doi:10.1038/s41467-022-34025-x)
Supplement: Supplementary file 5 — Supplementary Dataset 2 [file 41467_2022_34025_MOESM5_ESM.xlsx]

## Sheet: TCGA Slides
patient	slide	assigned_outcome
TCGA-83-5908	TCGA-83-5908-01Z-00-DX1.381c8f82-61a0-4e9d-982d-1ad0af7bead9	adenocarcinoma
TCGA-62-A46V	TCGA-62-A46V-01Z-00-DX1.631E54D0-9E57-4932-B4EF-81820E56A95B	adenocarcinoma
TCGA-44-2655	TCGA-44-2655-01Z-00-DX1.ee255271-780c-461c-ab23-5cd3504b5e4a	adenocarcinoma
TCGA-05-4418	TCGA-05-4418-01Z-00-DX1.f3863ea5-564f-482f-9878-cc104cf69401	adenocarcinoma
TCGA-49-4487	TCGA-49-4487-01Z-00-DX1.3a3a0720-463c-430e-849b-e2f8991bdfa5	adenocarcinoma
TCGA-38-4631	TCGA-38-4631-01Z-00-DX1.5e0c873a-9c4c-4e0b-bf2e-e3cd8b760761	adenocarcinoma
TCGA-55-1594	TCGA-55-1594-01Z-00-DX1.bd90c500-7c0b-4c45-a3f7-2d9177384b1d	adenocarcinoma
TCGA-75-6207	TCGA-75-6207-01Z-00-DX1.837B7B0F-424C-423B-9045-A905E7C1C54C	adenocarcinoma
TCGA-MP-A4TD	TCGA-MP-A4TD-01Z-00-DX1.937DEBC9-F5D5-4682-AA9A-13D8226EE06C	adenocarcinoma
TCGA-78-7537	TCGA-78-7537-01Z-00-DX1.e5597e41-ebba-4d6f-8a1f-15cd81d8f026	adenocarcinoma
TCGA-J2-A4AE	TCGA-J2-A4AE-01Z-00-DX1.42C5DE4A-7787-4E59-8969-D12503262C96	adenocarcinoma
TCGA-55-7994	TCGA-55-7994-01Z-00-DX1.a0858080-c471-4337-bc57-7af57e9d92d8	adenocarcinoma
TCGA-55-6978	TCGA-55-6978-01Z-00-DX1.2ef6d6aa-2a19-4bce-b845-cc83ac81a1c3	adenocarcinoma
TCGA-50-5066	TCGA-50-5066-02Z-00-DX1.A2CA045A-7956-4E04-9EC9-5856FC789110	adenocarcinoma
TCGA-55-8206	TCGA-55-8206-01Z-00-DX1.1216f330-c4e9-41b5-a2b7-9cafd960fa11	adenocarcinoma
TCGA-J2-8192	TCGA-J2-8192-01Z-00-DX1.A784F381-7906-480F-99A1-0B88005953A0	adenocarcinoma
TCGA-55-8621	TCGA-55-8621-01Z-00-DX1.7C519007-D59D-432A-BF4D-23D14A1C8BB6	adenocarcinoma
TCGA-73-4662	TCGA-73-4662-01Z-00-DX1.76e23a15-0917-44ad-9181-50100d318003	adenocarcinoma
TCGA-49-6761	TCGA-49-6761-01Z-00-DX1.10c577a2-f65c-4517-8a25-83d44e380f8f	adenocarcinoma
TCGA-78-7160	TCGA-78-7160-01Z-00-DX1.f40f6c04-74b1-4cef-aabc-cbafadbdf39f	adenocarcinoma
TCGA-50-6594	TCGA-50-6594-01Z-00-DX1.43b2005a-4245-4025-ad85-4a957f308a5c	adenocarcinoma
TCGA-49-4494	TCGA-49-4494-01Z-00-DX2.cac5ed0a-98c3-4d37-a4f4-9596a061836a	adenocarcinoma
TCGA-86-7711	TCGA-86-7711-01Z-00-DX1.f64dd9d8-b9ca-4d1f-9783-d1042979132d	adenocarcinoma
TCGA-50-5931	TCGA-50-5931-01Z-00-DX1.34261ED6-7815-487C-A50C-2DAD587187B9	adenocarcinoma
TCGA-55-A57B	TCGA-55-A57B-01Z-00-DX1.8D3C7063-3AF6-4839-A656-F844EC0AF9DB	adenocarcinoma
TCGA-NJ-A7XG	TCGA-NJ-A7XG-01Z-00-DX1.4A876254-653C-410B-A36C-55FC41C1DD93	adenocarcinoma
TCGA-95-7039	TCGA-95-7039-01Z-00-DX1.C191A46D-A667-4BF6-8E6B-3E5CBF9DF43F	adenocarcinoma
TCGA-38-6178	TCGA-38-6178-01Z-00-DX1.5932337D-BA2B-455D-9E34-22961EFA2170	adenocarcinoma
TCGA-86-A456	TCGA-86-A456-01Z-00-DX1.5C7CBF9B-0AE3-4776-9434-296AA0C605CC	adenocarcinoma
TCGA-64-5775	TCGA-64-5775-01Z-00-DX1.9A338C1A-CDB6-41AF-B6D5-EDE608B5E3E1	adenocarcinoma
TCGA-62-A46O	TCGA-62-A46O-01Z-00-DX1.39B361AD-ED1D-4C0C-8611-0E8CCBDBD252	adenocarcinoma
TCGA-78-7542	TCGA-78-7542-01Z-00-DX1.2ee042a6-11ee-4668-b254-44144fca4234	adenocarcinoma
TCGA-99-7458	TCGA-99-7458-01Z-00-DX1.10ea0b2c-c763-40d1-83a4-3d4ae957fdb0	adenocarcinoma
TCGA-55-A4DG	TCGA-55-A4DG-01Z-00-DX1.9CE9B7BE-48EF-44F1-9C25-F15700A3E5DE	adenocarcinoma
TCGA-05-4433	TCGA-05-4433-01Z-00-DX1.5843D3CC-CB24-4A0A-BB65-78A5DAA11D84	adenocarcinoma
TCGA-49-4507	TCGA-49-4507-01Z-00-DX1.1df4e286-ea89-4c38-ad53-a26e5b7b0402	adenocarcinoma
TCGA-J2-A4AG	TCGA-J2-A4AG-01Z-00-DX1.487780B8-18E7-494A-8054-5637239870EB	adenocarcinoma
TCGA-86-7953	TCGA-86-7953-01Z-00-DX1.847865ce-df59-4677-bac2-ee88a258fe4e	adenocarcinoma
TCGA-97-A4M1	TCGA-97-A4M1-01Z-00-DX1.1C4B8247-BA3F-4841-BC9D-554F03F7894C	adenocarcinoma
TCGA-MP-A4T8	TCGA-MP-A4T8-01Z-00-DX1.3ECB340F-66C7-4F64-8E00-463BF82AAD83	adenocarcinoma
TCGA-64-5779	TCGA-64-5779-01Z-00-DX1.B3268447-DCE0-4927-B5A9-EC4D61E9B17D	adenocarcinoma
TCGA-55-8299	TCGA-55-8299-01Z-00-DX1.6F652EC5-EBB8-499C-A66D-E0951FBFCAA2	adenocarcinoma
TCGA-55-6987	TCGA-55-6987-01Z-00-DX1.0c52b721-2209-4818-af8f-b22d37e6e81e	adenocarcinoma
TCGA-44-6778	TCGA-44-6778-01Z-00-DX1.5e932267-cc68-4a8e-a660-fe2cc0c59ff4	adenocarcinoma
TCGA-49-AARO	TCGA-49-AARO-01Z-00-DX1.FB8C82DC-F823-43CF-A8EA-1208C767AF54	adenocarcinoma
TCGA-55-6985	TCGA-55-6985-01Z-00-DX1.428ad69e-c0ea-445e-8d38-fa2dab6eb81f	adenocarcinoma
TCGA-75-5146	TCGA-75-5146-01Z-00-DX1.4958A631-7E6F-4FBB-A1C3-B8F8368D46C5	adenocarcinoma
TCGA-69-7764	TCGA-69-7764-01Z-00-DX1.be9fec48-68eb-4c27-a028-5315d7e368e0	adenocarcinoma
TCGA-69-7761	TCGA-69-7761-01Z-00-DX1.aa7ef5ef-8162-4961-a923-3a29646efba3	adenocarcinoma
TCGA-75-7031	TCGA-75-7031-01Z-00-DX1.B058D81B-E869-4AEA-8CAC-4B6264FB86A8	adenocarcinoma
TCGA-05-4424	TCGA-05-4424-01Z-00-DX1.4892016C-1A96-4A72-ACB8-FFD282FC4E69	adenocarcinoma
TCGA-49-AARN	TCGA-49-AARN-01Z-00-DX1.E13AA041-978E-427D-AFA5-D3180224A03A	adenocarcinoma
TCGA-L9-A50W	TCGA-L9-A50W-01Z-00-DX1.21FAAB58-58EF-4A6A-8F0A-16D9AB9B1056	adenocarcinoma
TCGA-55-8092	TCGA-55-8092-01Z-00-DX1.04e44341-c4bb-4b0b-965c-7ec83f3877a6	adenocarcinoma
TCGA-67-3771	TCGA-67-3771-01Z-00-DX1.7B54D132-6AB7-4F2D-8BFF-33AFE83CF204	adenocarcinoma
TCGA-05-4430	TCGA-05-4430-01Z-00-DX1.95659bbb-3091-4370-bc1d-6c6c1baa7b3d	adenocarcinoma
TCGA-44-6775	TCGA-44-6775-01Z-00-DX1.38d3bc6d-8bb5-4126-8d61-d39e6a1d7bcf	adenocarcinoma
TCGA-93-A4JQ	TCGA-93-A4JQ-01Z-00-DX1.24573112-917C-43E9-B0FD-763C290AA88A	adenocarcinoma
TCGA-78-7146	TCGA-78-7146-01Z-00-DX1.830209b2-94c5-4277-a7b6-b2f2634de0dc	adenocarcinoma
TCGA-86-A4D0	TCGA-86-A4D0-01Z-00-DX1.165461AD-A8DA-4B7B-87CE-F5DBDBD2C0A7	adenocarcinoma
TCGA-NJ-A4YI	TCGA-NJ-A4YI-01Z-00-DX1.C4111D01-27BF-486F-8E0E-C8053DB16133	adenocarcinoma
TCGA-44-A4SU	TCGA-44-A4SU-01Z-00-DX1.AE2607C1-B208-4557-ADB4-6AAF03C6D3A9	adenocarcinoma
TCGA-86-7713	TCGA-86-7713-01Z-00-DX1.23f9e213-b566-47bb-beb8-7d12b2f0508b	adenocarcinoma
TCGA-55-A48Z	TCGA-55-A48Z-01Z-00-DX1.0867DC6A-2A51-4CF1-AE3F-0526CE2DD740	adenocarcinoma
TCGA-86-7955	TCGA-86-7955-01Z-00-DX1.ef4f4d94-5efb-4a07-97cf-b0ed69085827	adenocarcinoma
TCGA-05-4415	TCGA-05-4415-01Z-00-DX1.55E0C429-B308-4962-8DA9-41D7D3F7764E	adenocarcinoma
TCGA-86-6851	TCGA-86-6851-01Z-00-DX1.0b13e600-fd7b-44a2-9ec2-26e9938fb7bc	adenocarcinoma
TCGA-75-6206	TCGA-75-6206-01Z-00-DX1.63230D94-7015-4247-936D-E7ACD6692AB3	adenocarcinoma
TCGA-49-4514	TCGA-49-4514-01Z-00-DX1.9c304807-2a0c-44f7-97cc-fbd30f2c740f	adenocarcinoma
TCGA-97-A4M0	TCGA-97-A4M0-01Z-00-DX1.BDDFB04C-2475-485A-9A85-C4B9EB15155E	adenocarcinoma
TCGA-L9-A7SV	TCGA-L9-A7SV-01Z-00-DX1.153B8E2D-54CE-4747-A22E-7A6ADCA03DB5	adenocarcinoma
TCGA-05-4249	TCGA-05-4249-01Z-00-DX1.9fce0297-cc19-4c04-872c-4466ee4024db	adenocarcinoma
TCGA-55-A490	TCGA-55-A490-01Z-00-DX1.07D77502-7216-4C23-9BB8-8DE99AECC920	adenocarcinoma
TCGA-67-3772	TCGA-67-3772-01Z-00-DX1.CB05C5CC-2801-4BB9-94A0-83E9005BCA2E	adenocarcinoma
TCGA-78-8648	TCGA-78-8648-01Z-00-DX1.D3EAEF8E-E739-490F-BF48-A4796B0C0E7A	adenocarcinoma
TCGA-49-AAQV	TCGA-49-AAQV-01Z-00-DX1.4CC37621-C952-4684-96E3-9B97CDAD8056	adenocarcinoma
TCGA-99-8033	TCGA-99-8033-01Z-00-DX1.06f8ca81-c0a7-4ab5-b2fe-d5fc6671e29d	adenocarcinoma
TCGA-MP-A4T4	TCGA-MP-A4T4-01Z-00-DX1.5F72FF0B-59C0-4E95-A8C1-BF22A948F7AC	adenocarcinoma
TCGA-53-7813	TCGA-53-7813-01Z-00-DX1.97c5eff3-ceeb-499b-b2e1-bcd3cd60c5e7	adenocarcinoma
TCGA-05-4402	TCGA-05-4402-01Z-00-DX1.c653ddc2-88c1-45ac-88e7-4e512b8e8d53	adenocarcinoma
TCGA-49-6745	TCGA-49-6745-01Z-00-DX2.3b8e947b-885e-486f-9edc-f2b247bdf95b	adenocarcinoma
TCGA-78-7633	TCGA-78-7633-01Z-00-DX1.f0cd4825-eb92-4098-954a-fbb1e4851660	adenocarcinoma
TCGA-O1-A52J	TCGA-O1-A52J-01Z-00-DX1.26F6ECCA-D614-4950-98E6-4D76E82F71B4	adenocarcinoma
TCGA-73-A9RS	TCGA-73-A9RS-01Z-00-DX1.EDCEFE41-61E2-48C9-B8D5-28B55372E0CA	adenocarcinoma
TCGA-55-A493	TCGA-55-A493-01Z-00-DX1.1CF94B85-7A64-4213-9B04-16504512DE2E	adenocarcinoma
TCGA-44-5644	TCGA-44-5644-01Z-00-DX1.7e4edaa7-25c6-49f4-81bc-f50d6c5fac38	adenocarcinoma
TCGA-69-8255	TCGA-69-8255-01Z-00-DX1.75d1666c-c088-405c-80da-52d84b990361	adenocarcinoma
TCGA-55-A48Y	TCGA-55-A48Y-01Z-00-DX1.D8735347-E060-439F-B5A1-1E47A958A392	adenocarcinoma
TCGA-55-5899	TCGA-55-5899-01Z-00-DX1.faa65b08-150c-4c74-95aa-1e8743f0152c	adenocarcinoma
TCGA-05-4422	TCGA-05-4422-01Z-00-DX1.4802093f-71ea-43d5-bd92-b4bd7fc8c5bf	adenocarcinoma
TCGA-J2-8194	TCGA-J2-8194-01Z-00-DX1.7700924D-B6AF-46A7-A7D7-B5C17A66C5F7	adenocarcinoma
TCGA-97-A4M7	TCGA-97-A4M7-01Z-00-DX2.9D0A8A7E-5A84-439B-B3D1-DFA22BC6ED87	adenocarcinoma
TCGA-44-7672	TCGA-44-7672-01Z-00-DX1.71f4a0c6-a9cc-481c-ace8-c8c314952aa1	adenocarcinoma
TCGA-44-6147	TCGA-44-6147-01Z-00-DX1.a34a9f49-e86b-43ee-9e2d-7ef35da0aecf	adenocarcinoma
TCGA-73-4675	TCGA-73-4675-01Z-00-DX1.1027587f-8ec4-4b8c-8768-ff7b669683e0	adenocarcinoma
TCGA-55-6986	TCGA-55-6986-01Z-00-DX1.ae52d41e-3cd6-4d36-b04b-2ea7d29bd8da	adenocarcinoma
TCGA-55-7907	TCGA-55-7907-01Z-00-DX1.f5a264f5-3926-4d09-82f3-cd38d554f3db	adenocarcinoma
TCGA-44-7670	TCGA-44-7670-01Z-00-DX1.2a981dd6-0063-438e-b20e-b180b16e2b23	adenocarcinoma
TCGA-78-7147	TCGA-78-7147-01Z-00-DX1.a9fd2c5d-b8f3-4524-bd64-6c3362ce373b	adenocarcinoma
TCGA-78-7159	TCGA-78-7159-01Z-00-DX1.399d865f-f4f9-4602-b15b-908be0afe459	adenocarcinoma
TCGA-J2-A4AD	TCGA-J2-A4AD-01Z-00-DX1.C3C3B0C6-0666-4CCF-8422-345560B237DA	adenocarcinoma
TCGA-55-8619	TCGA-55-8619-01Z-00-DX1.46C7678A-6032-4C95-B535-85C87B92B6ED	adenocarcinoma
TCGA-44-6779	TCGA-44-6779-01Z-00-DX1.40f10ad8-55f3-4043-a89b-37d33a26dd8c	adenocarcinoma
TCGA-L9-A443	TCGA-L9-A443-01Z-00-DX1.9F68A13A-2865-41BF-88A7-B0DF75961C6F	adenocarcinoma
TCGA-86-7714	TCGA-86-7714-01Z-00-DX1.8ee03c3b-013e-4dd5-aa0e-9c1a771cbdc5	adenocarcinoma
TCGA-69-7763	TCGA-69-7763-01Z-00-DX1.33203e8a-43e9-4e3e-98ba-1ac08b80a44f	adenocarcinoma
TCGA-97-7553	TCGA-97-7553-01Z-00-DX1.e31eec5e-0053-407a-b057-9b87555b122d	adenocarcinoma
TCGA-97-A4M5	TCGA-97-A4M5-01Z-00-DX1.283AFBA6-A349-425F-A18E-5CA186084C23	adenocarcinoma
TCGA-86-8668	TCGA-86-8668-01Z-00-DX1.d720d486-02c7-4f98-8feb-e0e50a12c158	adenocarcinoma
TCGA-67-6215	TCGA-67-6215-01Z-00-DX1.c014ffaf-6db8-42ef-a50c-9de98d6a5345	adenocarcinoma
TCGA-73-4668	TCGA-73-4668-01Z-00-DX1.3470b27e-210f-4ff3-9dde-69aa85faa9ee	adenocarcinoma
TCGA-55-6642	TCGA-55-6642-01Z-00-DX1.0487cfc6-8216-4da3-aae1-a35452e9e4f6	adenocarcinoma
TCGA-55-8512	TCGA-55-8512-01Z-00-DX1.FD4B9CF5-1955-420E-A955-6D284772D2BE	adenocarcinoma
TCGA-49-6743	TCGA-49-6743-01Z-00-DX2.f6b71e89-19ff-4d9b-a3f1-3a52949f1dc7	adenocarcinoma
TCGA-44-5643	TCGA-44-5643-01Z-00-DX1.83fb7631-0ecb-4473-bfb2-c8daa2f87d35	adenocarcinoma
TCGA-55-7816	TCGA-55-7816-01Z-00-DX1.A58C6196-E1A0-48B3-9B77-2EDCD7A43CBA	adenocarcinoma
TCGA-44-4112	TCGA-44-4112-01Z-00-DX1.5380b3b4-0e24-4c6c-aa8c-298c5fbe068f	adenocarcinoma
TCGA-78-7145	TCGA-78-7145-01Z-00-DX1.ecde66bf-2de8-4e31-b3ab-4fed4f055dda	adenocarcinoma
TCGA-55-7284	TCGA-55-7284-01Z-00-DX1.68b95b9b-1aab-4f03-aad3-1132467b7499	adenocarcinoma
TCGA-55-1596	TCGA-55-1596-01Z-00-DX1.de65522d-92ab-408e-9b7e-24210d386b97	adenocarcinoma
TCGA-95-7947	TCGA-95-7947-01Z-00-DX1.44291078-2D8E-4E79-8FAB-439E52BAAD60	adenocarcinoma
TCGA-95-7948	TCGA-95-7948-01Z-00-DX1.FF1AEF38-19E5-4475-87C8-B318204FEF1D	adenocarcinoma
TCGA-93-A4JP	TCGA-93-A4JP-01Z-00-DX1.994E229B-5251-4F61-8C41-863047F3A136	adenocarcinoma
TCGA-44-3917	TCGA-44-3917-01Z-00-DX1.cf5b5b49-de5e-4f2e-90b4-b138f55560a9	adenocarcinoma
TCGA-86-8669	TCGA-86-8669-01Z-00-DX1.845b8b4e-6445-4da1-8275-42b765c024cc	adenocarcinoma
TCGA-75-7025	TCGA-75-7025-01Z-00-DX1.284477D7-4F47-4084-A15C-0A7E9571E3DF	adenocarcinoma
TCGA-NJ-A55R	TCGA-NJ-A55R-01Z-00-DX1.2E2B3642-4E1C-47DB-AF7B-988D586C0986	adenocarcinoma
TCGA-86-8281	TCGA-86-8281-01Z-00-DX1.02237263-003b-4de1-8a2f-0f3ad14768c7	adenocarcinoma
TCGA-44-2659	TCGA-44-2659-01Z-00-DX1.b33f40e6-bc18-48b0-8dad-bdb0a6a200b5	adenocarcinoma
TCGA-97-7554	TCGA-97-7554-01Z-00-DX1.4107ca63-4642-42b9-b6f2-13778ecaf9a7	adenocarcinoma
TCGA-55-8513	TCGA-55-8513-01Z-00-DX1.E21776FE-DF49-48D1-90D6-6F71D0764492	adenocarcinoma
TCGA-86-8075	TCGA-86-8075-01Z-00-DX1.171bd8bd-af24-4770-b24b-732e675efd75	adenocarcinoma
TCGA-50-6673	TCGA-50-6673-01Z-00-DX1.e24fb432-3fff-4f00-a316-16d05275c1e7	adenocarcinoma
TCGA-55-7573	TCGA-55-7573-01Z-00-DX1.43a4bbd2-6a3b-4910-9356-2d750a736817	adenocarcinoma
TCGA-64-5781	TCGA-64-5781-01Z-00-DX1.81474D4D-6B48-473F-BAA9-ABD75C9223C3	adenocarcinoma
TCGA-55-8204	TCGA-55-8204-01Z-00-DX1.30ba69f3-53f1-41cc-826c-20dce3cfe86b	adenocarcinoma
TCGA-78-7156	TCGA-78-7156-01Z-00-DX1.9f7c8eb9-73de-49be-a487-e1fd4411b7b5	adenocarcinoma
TCGA-86-8674	TCGA-86-8674-01Z-00-DX1.9fcaae4e-4062-45ab-a49d-7dba43040919	adenocarcinoma
TCGA-67-3770	TCGA-67-3770-01Z-00-DX1.4C14BE72-905C-4AAE-B07A-6437D98A23FA	adenocarcinoma
TCGA-97-8177	TCGA-97-8177-01Z-00-DX1.4c2ddf48-40d3-4fa0-8b5f-0485e8270ac7	adenocarcinoma
TCGA-50-5055	TCGA-50-5055-01Z-00-DX2.446EC3BB-2ED7-4253-8A39-AC68331F08E7	adenocarcinoma
TCGA-97-8552	TCGA-97-8552-01Z-00-DX1.69631717-0E05-49C1-B112-15C2E36BC2F8	adenocarcinoma
TCGA-95-A4VP	TCGA-95-A4VP-01Z-00-DX1.1B145AC0-2471-4974-BBB6-C88BDF0BE8BD	adenocarcinoma
TCGA-55-8091	TCGA-55-8091-01Z-00-DX1.0996c58a-6e93-4092-8cb8-014d548fe60c	adenocarcinoma
TCGA-55-7910	TCGA-55-7910-01Z-00-DX1.041e15d5-4852-49f6-85d9-74b510497651	adenocarcinoma
TCGA-55-8301	TCGA-55-8301-01Z-00-DX1.2A66E0FC-84F2-4DF8-B06E-D7CDD7AA82C7	adenocarcinoma
TCGA-55-6983	TCGA-55-6983-01Z-00-DX1.8f940a64-1f1b-4e6e-99ea-418175be2b3f	adenocarcinoma
TCGA-86-8358	TCGA-86-8358-01Z-00-DX1.C50100F8-9414-4A06-BEDF-93E7B01B24D6	adenocarcinoma
TCGA-44-6146	TCGA-44-6146-01Z-00-DX1.8db8c567-690e-4df3-98a9-f241b6a8d811	adenocarcinoma
TCGA-38-A44F	TCGA-38-A44F-01Z-00-DX1.B9958072-D8BB-40DD-B28E-2E83CE2B550B	adenocarcinoma
TCGA-55-7283	TCGA-55-7283-01Z-00-DX1.0f716216-0a46-404e-a4d4-5bb6d7e3f0d1	adenocarcinoma
TCGA-05-4432	TCGA-05-4432-01Z-00-DX1.90d00d62-402b-404a-85e2-0edf869193ab	adenocarcinoma
TCGA-44-A479	TCGA-44-A479-01Z-00-DX1.CA5654C6-A623-452E-A8AC-DB6279CA97B1	adenocarcinoma
TCGA-55-7728	TCGA-55-7728-01Z-00-DX1.1d47a5fe-cab5-4d5a-a62b-16f345334d25	adenocarcinoma
TCGA-62-A46S	TCGA-62-A46S-01Z-00-DX1.7A8A6F38-76EA-4F43-BC03-1C42E6787E33	adenocarcinoma
TCGA-44-7671	TCGA-44-7671-01Z-00-DX1.00297baa-00e7-4894-a7b8-c9ac2a9d42d8	adenocarcinoma
TCGA-97-A4LX	TCGA-97-A4LX-01Z-00-DX1.B2334672-A626-4E74-B4D1-A79F70F65909	adenocarcinoma
TCGA-44-6777	TCGA-44-6777-01Z-00-DX1.aca7b23d-a601-4476-8bfd-eb46f0b6a96e	adenocarcinoma
TCGA-78-7152	TCGA-78-7152-01Z-00-DX1.a04f9d84-3304-402c-9c0c-f64545c14781	adenocarcinoma
TCGA-69-7974	TCGA-69-7974-01Z-00-DX1.e4282067-fc3d-4fee-bae7-fe99000979d4	adenocarcinoma
TCGA-55-6980	TCGA-55-6980-01Z-00-DX1.2f1d1858-42b9-4e3b-966d-2f3f429570a6	adenocarcinoma
TCGA-55-6975	TCGA-55-6975-01Z-00-DX1.2762a872-b1c3-47fd-8ed5-b715a5b20163	adenocarcinoma
TCGA-69-7979	TCGA-69-7979-01Z-00-DX1.c9bc265d-4889-4333-9852-b8b535887f1e	adenocarcinoma
TCGA-69-8453	TCGA-69-8453-01Z-00-DX1.C472096B-95BA-42CD-ADEB-326C38F9DC95	adenocarcinoma
TCGA-44-6776	TCGA-44-6776-01Z-00-DX1.551e200f-5f40-4b95-8b2f-7c6000a21be0	adenocarcinoma
TCGA-NJ-A4YQ	TCGA-NJ-A4YQ-01Z-00-DX1.56C29975-77E9-4822-A9E1-83AD70D6C5F7	adenocarcinoma
TCGA-67-6217	TCGA-67-6217-01Z-00-DX1.3fa5c69b-60d1-41fb-a86f-48f77d81285f	adenocarcinoma
TCGA-38-4627	TCGA-38-4627-01Z-00-DX1.fe406eb9-b38b-410d-aa1a-84ab8ac091c7	adenocarcinoma
TCGA-44-7667	TCGA-44-7667-01Z-00-DX1.2be2e379-7368-4fa7-a619-ace84febecb3	adenocarcinoma
TCGA-44-6145	TCGA-44-6145-01Z-00-DX1.175ad655-b054-407d-bb22-3a4f85849488	adenocarcinoma
TCGA-55-6712	TCGA-55-6712-01Z-00-DX1.8cd4b879-294e-4da0-8636-704f61b510dc	adenocarcinoma
TCGA-L9-A8F4	TCGA-L9-A8F4-01Z-00-DX1.E2BBB8DE-94E2-4781-9B55-8A4CFBF8A69D	adenocarcinoma
TCGA-78-7155	TCGA-78-7155-01Z-00-DX1.32258467-7550-4a1b-8df9-a869fb83e559	adenocarcinoma
TCGA-55-8203	TCGA-55-8203-01Z-00-DX1.f530d261-be19-4ff0-98d0-27b789dffb23	adenocarcinoma
TCGA-55-6982	TCGA-55-6982-01Z-00-DX1.055aeec1-2fc1-4796-b5df-c159335e0300	adenocarcinoma
TCGA-64-1678	TCGA-64-1678-01Z-00-DX1.92C851BD-37AC-4C4C-9920-DF394411CC2C	adenocarcinoma
TCGA-95-8494	TCGA-95-8494-01Z-00-DX1.716299EF-71BB-4095-8F4D-F0C2252CE594	adenocarcinoma
TCGA-38-4630	TCGA-38-4630-01Z-00-DX1.d08d0193-c5ed-4db8-b236-1a4c3c3177b8	adenocarcinoma
TCGA-55-7281	TCGA-55-7281-01Z-00-DX1.a92dafa4-3a65-4f5c-97f0-83aff231274a	adenocarcinoma
TCGA-55-8507	TCGA-55-8507-01Z-00-DX1.3C6198CF-3E13-4C4C-B851-5BDFF8552621	adenocarcinoma
TCGA-55-8510	TCGA-55-8510-01Z-00-DX1.BB1EAC72-6215-400B-BCBF-E3D51A60182D	adenocarcinoma
TCGA-55-7903	TCGA-55-7903-01Z-00-DX1.40fc5dcb-b5bb-46b4-90bd-2eeb3ea880f5	adenocarcinoma
TCGA-86-8671	TCGA-86-8671-01Z-00-DX1.1fd0019c-df9d-48cc-9055-8de57759f273	adenocarcinoma
TCGA-44-3398	TCGA-44-3398-01Z-00-DX1.74757c91-a0c6-4e7f-b2db-8748c68ffa44	adenocarcinoma
TCGA-55-6970	TCGA-55-6970-01Z-00-DX1.be042a9b-3eab-4b6c-9cd7-7486ffab037f	adenocarcinoma
TCGA-73-7498	TCGA-73-7498-01Z-00-DX1.5313bba9-7f6a-49b4-8d6e-a0f46a04f189	adenocarcinoma
TCGA-64-1680	TCGA-64-1680-01Z-00-DX1.9CB14F20-E7B0-49A1-A327-404B3160FD65	adenocarcinoma
TCGA-93-A4JO	TCGA-93-A4JO-01Z-00-DX1.314C53B6-603C-402B-8CF7-E3CE851A0A0F	adenocarcinoma
TCGA-55-8302	TCGA-55-8302-01Z-00-DX1.E0C2B152-BBA9-4AA7-9E6B-BD57B68163CB	adenocarcinoma
TCGA-78-7166	TCGA-78-7166-01Z-00-DX1.d19ad2d9-b006-4a13-ba54-2fec234c2373	adenocarcinoma
TCGA-44-3919	TCGA-44-3919-01Z-00-DX1.41144972-46a1-4b25-9faa-ed1b9d1996d2	adenocarcinoma
TCGA-49-4506	TCGA-49-4506-01Z-00-DX1.b13b8ef2-fd06-4309-a767-696a9afeaedd	adenocarcinoma
TCGA-93-A4JN	TCGA-93-A4JN-01Z-00-DX1.ED4C9365-6CCF-4AEE-B4C9-3CC5EC57286C	adenocarcinoma
TCGA-MP-A4T2	TCGA-MP-A4T2-01Z-00-DX1.ADE8B45C-26F3-465E-ADB6-2C36E6326974	adenocarcinoma
TCGA-05-4427	TCGA-05-4427-01Z-00-DX1.36CF4E93-3FBB-4346-A26B-85F0D9D0575D	adenocarcinoma
TCGA-97-8175	TCGA-97-8175-01Z-00-DX1.f7148cec-5e4b-46ac-b167-d41b36eb3ee5	adenocarcinoma
TCGA-MN-A4N1	TCGA-MN-A4N1-01Z-00-DX2.9B0852C4-16BF-4962-B86F-E2570E48A89E	adenocarcinoma
TCGA-93-7348	TCGA-93-7348-01Z-00-DX1.d657dc43-ca6c-404a-8ebe-6e6b78a8d1d1	adenocarcinoma
TCGA-L9-A5IP	TCGA-L9-A5IP-01Z-00-DX1.E699D989-8BB8-41DF-9B95-A880858653E6	adenocarcinoma
TCGA-44-2664	TCGA-44-2664-01Z-00-DX1.35c75ae5-eee0-4e69-a13a-31b5fad9869a	adenocarcinoma
TCGA-55-6968	TCGA-55-6968-01Z-00-DX1.810e0fee-99ab-465b-8ae9-fb416e4dca3c	adenocarcinoma
TCGA-78-7535	TCGA-78-7535-01Z-00-DX1.c4ca06f3-22d1-4e39-85c8-98d1fa2b0e60	adenocarcinoma
TCGA-NJ-A4YF	TCGA-NJ-A4YF-01Z-00-DX1.4A3DE76A-9F1E-4766-A013-5E7E3A665071	adenocarcinoma
TCGA-86-8074	TCGA-86-8074-01Z-00-DX1.0c34b434-8701-4060-a4ea-08a72371ee1e	adenocarcinoma
TCGA-MP-A4SY	TCGA-MP-A4SY-01Z-00-DX1.9535274F-C850-409E-80A1-B933B2F1A110	adenocarcinoma
TCGA-86-8280	TCGA-86-8280-01Z-00-DX1.52627b97-1cfa-4382-819b-949b58c0f995	adenocarcinoma
TCGA-86-8073	TCGA-86-8073-01Z-00-DX1.33c016fc-5c9e-4ad6-8de2-a7f8521d205c	adenocarcinoma
TCGA-44-3396	TCGA-44-3396-01Z-00-DX1.187b0a68-ad51-4fcd-819c-b74a8599dbe9	adenocarcinoma
TCGA-95-A4VK	TCGA-95-A4VK-01Z-00-DX1.D09778E0-285E-4593-84C8-B6009DDF4E41	adenocarcinoma
TCGA-69-A59K	TCGA-69-A59K-01Z-00-DX1.01EAF520-9AC1-4ECC-8EF3-B9122924A1E3	adenocarcinoma
TCGA-05-4403	TCGA-05-4403-01Z-00-DX1.fee8e988-956c-42a2-a6c5-06b6d6736295	adenocarcinoma
TCGA-53-7624	TCGA-53-7624-01Z-00-DX1.51b4de19-3531-4bcb-b822-fa966480f2ad	adenocarcinoma
TCGA-05-4244	TCGA-05-4244-01Z-00-DX1.d4ff32cd-38cf-40ea-8213-45c2b100ac01	adenocarcinoma
TCGA-64-5815	TCGA-64-5815-01Z-00-DX1.1E3600B5-7E83-47BE-AC70-E0C2D623740B	adenocarcinoma
TCGA-50-8457	TCGA-50-8457-01Z-00-DX1.F4B6ECCE-F22B-43FC-9A08-4366A24A67A4	adenocarcinoma
TCGA-MP-A4TF	TCGA-MP-A4TF-01Z-00-DX1.F98B0438-6D32-4EA3-ABA8-E624457EA658	adenocarcinoma
TCGA-38-4632	TCGA-38-4632-01Z-00-DX1.5E05F85C-53BC-4280-8E7F-8B9DECEF849F	adenocarcinoma
TCGA-44-7662	TCGA-44-7662-01Z-00-DX1.2f0b6cea-795a-40ad-93a9-319858e6fb3b	adenocarcinoma
TCGA-49-AARQ	TCGA-49-AARQ-01Z-00-DX1.3FA36419-1658-4602-9170-84A622787C3E	adenocarcinoma
TCGA-MP-A4TC	TCGA-MP-A4TC-01Z-00-DX1.C7DB4A7F-F6B8-4FA0-84C1-9B87D41C7749	adenocarcinoma
TCGA-55-6981	TCGA-55-6981-01Z-00-DX1.5fecd134-42a0-40a2-be75-1e8bd14c5b30	adenocarcinoma
TCGA-86-A4JF	TCGA-86-A4JF-01Z-00-DX1.22828B15-D68E-4300-A3A8-FBC11B319BC5	adenocarcinoma
TCGA-49-AAR4	TCGA-49-AAR4-01Z-00-DX1.EDB32358-AF23-4F81-A99F-15574A2DE28E	adenocarcinoma
TCGA-38-4628	TCGA-38-4628-01Z-00-DX1.eee4f100-142f-4d9c-8e38-b16aab123413	adenocarcinoma
TCGA-49-4512	TCGA-49-4512-01Z-00-DX3.2f6ec7bc-0dac-4be0-95fe-4071a93a856f	adenocarcinoma
TCGA-4B-A93V	TCGA-4B-A93V-01Z-00-DX1.C263DC1C-298D-47ED-AAF8-128043828530	adenocarcinoma
TCGA-55-8514	TCGA-55-8514-01Z-00-DX1.499CF563-B404-4061-9D1A-57954BBE2CE7	adenocarcinoma
TCGA-49-4488	TCGA-49-4488-01Z-00-DX2.ce896a98-8b45-4606-8849-3a377b81e3de	adenocarcinoma
TCGA-55-8508	TCGA-55-8508-01Z-00-DX1.96B173E2-A298-4017-9AEC-113E547A3272	adenocarcinoma
TCGA-49-4490	TCGA-49-4490-01Z-00-DX1.bde106d9-1494-4775-b77d-11c86bb09b72	adenocarcinoma
TCGA-75-7027	TCGA-75-7027-01Z-00-DX1.AC91B34F-DF67-4F95-B145-079A71A54E83	adenocarcinoma
TCGA-55-8094	TCGA-55-8094-01Z-00-DX1.8dc29615-e124-4f17-81a1-c0b20c38d12c	adenocarcinoma
TCGA-49-AAR0	TCGA-49-AAR0-01Z-00-DX1.1635383C-0FB3-4CF9-BABC-08AC19CCE501	adenocarcinoma
TCGA-50-8459	TCGA-50-8459-01Z-00-DX1.24D876E7-5265-4C5D-A215-0BAE5450EEF3	adenocarcinoma
TCGA-55-7227	TCGA-55-7227-01Z-00-DX1.e1a9e09c-4a50-4ee5-b1e4-2c7ae34dc913	adenocarcinoma
TCGA-64-1681	TCGA-64-1681-01Z-00-DX1.fb0244f6-51a8-4da2-b45c-38d8e02edab7	adenocarcinoma
TCGA-73-4666	TCGA-73-4666-01Z-00-DX1.dd9c8922-ddd1-4674-8124-9e334532e47e	adenocarcinoma
TCGA-75-5125	TCGA-75-5125-01Z-00-DX1.2E419CAF-E248-4959-951E-498D8054433E	adenocarcinoma
TCGA-67-6216	TCGA-67-6216-01Z-00-DX1.04da6a64-bd3a-48ed-bc99-d651e00a1aa4	adenocarcinoma
TCGA-44-2668	TCGA-44-2668-01Z-00-DX1.f66fa464-dad1-4a9f-8486-3d7579ca42b6	adenocarcinoma
TCGA-49-AARE	TCGA-49-AARE-01Z-00-DX1.3559B3A9-6699-472F-B731-1BD9F93EE82A	adenocarcinoma
TCGA-78-7161	TCGA-78-7161-01Z-00-DX1.646cf15a-5961-4728-b9fe-fe3fff11831f	adenocarcinoma
TCGA-80-5611	TCGA-80-5611-01Z-00-DX1.31920706-8AF4-46D2-B1D4-7DD5AF4AAC77	adenocarcinoma
TCGA-44-7659	TCGA-44-7659-01Z-00-DX1.818bf5b3-b4c1-4d23-a6ae-98d5015eb8c1	adenocarcinoma
TCGA-86-7954	TCGA-86-7954-01Z-00-DX1.0a063ee6-18b7-4b66-9726-04fb452156cb	adenocarcinoma
TCGA-38-7271	TCGA-38-7271-01Z-00-DX1.EF258BEB-8DEA-483E-823A-1E0B90AAA392	adenocarcinoma
TCGA-78-7149	TCGA-78-7149-01Z-00-DX1.1b83dbcb-0c9f-4e50-bb98-bf9a157052cf	adenocarcinoma
TCGA-73-4677	TCGA-73-4677-01Z-00-DX1.b557785c-9ccc-42a7-bb54-7bb47638ddfc	adenocarcinoma
TCGA-44-2662	TCGA-44-2662-01Z-00-DX1.398f3f84-fd48-4454-b789-a3e90cd36d73	adenocarcinoma
TCGA-44-A47F	TCGA-44-A47F-01Z-00-DX1.C1EC3F2D-33C8-483B-9DDA-2F01B5FED618	adenocarcinoma
TCGA-97-7547	TCGA-97-7547-01Z-00-DX1.3563966f-21ee-4405-9106-9e0bf8df9f1a	adenocarcinoma
TCGA-99-8032	TCGA-99-8032-01Z-00-DX1.7380b78f-ea25-43e0-ac90-194b5c6b1432	adenocarcinoma
TCGA-75-5126	TCGA-75-5126-01Z-00-DX1.164887F4-9986-415F-A94A-E40E92D80DA3	adenocarcinoma
TCGA-05-4398	TCGA-05-4398-01Z-00-DX1.269bc75f-492e-48b1-87ee-85924aa80e74	adenocarcinoma
TCGA-64-5774	TCGA-64-5774-01Z-00-DX1.5E3B95EB-BF45-4687-BCF7-AA2A41AA806C	adenocarcinoma
TCGA-55-7914	TCGA-55-7914-01Z-00-DX1.875bffe1-8c56-4c29-ab11-6840ee3a643c	adenocarcinoma
TCGA-86-A4P8	TCGA-86-A4P8-01Z-00-DX1.D65E8855-F7A1-4584-A501-BBFBC61C2DEB	adenocarcinoma
TCGA-50-5946	TCGA-50-5946-01Z-00-DX1.5076CACA-E3C0-4114-BA69-5B4896FF0C4B	adenocarcinoma
TCGA-55-8207	TCGA-55-8207-01Z-00-DX1.2dafc442-f927-4b0d-b197-cc8c5f86d0fc	adenocarcinoma
TCGA-44-6148	TCGA-44-6148-01Z-00-DX1.94c29c83-1085-458f-a0c9-3ffa8592cb98	adenocarcinoma
TCGA-86-7701	TCGA-86-7701-01Z-00-DX1.a8a6e71e-9fa9-42c6-a186-0ac7526e9960	adenocarcinoma
TCGA-50-6597	TCGA-50-6597-01Z-00-DX1.ec7fc0b2-78a1-4384-bddd-e89f02ee5eb6	adenocarcinoma
TCGA-95-7043	TCGA-95-7043-01Z-00-DX1.AE0FD8AA-9B88-45FE-B247-402BED1285EF	adenocarcinoma
TCGA-75-6211	TCGA-75-6211-01Z-00-DX1.3E7B5948-521E-48EE-9204-80F5713ECD25	adenocarcinoma
TCGA-44-A47G	TCGA-44-A47G-01Z-00-DX1.810F67EC-3A0C-4056-B736-3331A11412CC	adenocarcinoma
TCGA-L9-A444	TCGA-L9-A444-01Z-00-DX1.88CF6F01-0C1F-4572-81E3-1A5790692861	adenocarcinoma
TCGA-86-8672	TCGA-86-8672-01Z-00-DX1.94ca1954-921d-4ef6-a078-4e0fcb09157f	adenocarcinoma
TCGA-38-4625	TCGA-38-4625-01Z-00-DX1.ffdbfc1d-7a21-4e67-a54f-89597bd14a7f	adenocarcinoma
TCGA-78-8662	TCGA-78-8662-01Z-00-DX1.754A4C57-B5FA-4077-99E4-F6EFA6459410	adenocarcinoma
TCGA-MP-A4TH	TCGA-MP-A4TH-01Z-00-DX1.E89D2C19-F9B2-4BF2-AA5F-6104CBC076D1	adenocarcinoma
TCGA-71-6725	TCGA-71-6725-01Z-00-DX1.b9e1d4aa-439d-481f-b24b-134c4e470f28	adenocarcinoma
TCGA-55-7726	TCGA-55-7726-01Z-00-DX1.37df197b-d4fb-41c4-ac6a-72dbaa31027b	adenocarcinoma
TCGA-55-6984	TCGA-55-6984-01Z-00-DX1.d53e387a-9618-4486-98f3-a75604f25a7d	adenocarcinoma
TCGA-NJ-A55A	TCGA-NJ-A55A-01Z-00-DX1.42C356FE-52A3-4A60-886B-75F84ADBC534	adenocarcinoma
TCGA-86-8359	TCGA-86-8359-01Z-00-DX1.11B8FDC3-4B84-4A22-B89D-46EA76345F13	adenocarcinoma
TCGA-50-5939	TCGA-50-5939-01Z-00-DX1.745D7503-0744-46B1-BC89-EBB8FCE2D55C	adenocarcinoma
TCGA-86-8585	TCGA-86-8585-01Z-00-DX1.bc0b1c69-f71d-46fc-8195-2d205002e6e5	adenocarcinoma
TCGA-49-AAR3	TCGA-49-AAR3-01Z-00-DX1.B4D85F13-CEB4-46DA-BF39-0200B9E55835	adenocarcinoma
TCGA-44-7660	TCGA-44-7660-01Z-00-DX1.f96c114b-f0fc-498a-97cc-e262344de357	adenocarcinoma
TCGA-55-7913	TCGA-55-7913-01Z-00-DX1.2295fcc5-70b0-412e-a1fd-b5366fce0739	adenocarcinoma
TCGA-80-5608	TCGA-80-5608-01Z-00-DX1.CB85BA53-AF00-4C7D-8489-C2FF0F4F49AB	adenocarcinoma
TCGA-55-8087	TCGA-55-8087-01Z-00-DX1.548f2800-8caf-4c0e-a7b5-6d3d28315d9c	adenocarcinoma
TCGA-NJ-A55O	TCGA-NJ-A55O-01Z-00-DX1.8E23C821-B8BB-4D89-9E38-E97424A685CE	adenocarcinoma
TCGA-78-7154	TCGA-78-7154-01Z-00-DX1.596c20c2-e811-4b5e-961c-98343afcccde	adenocarcinoma
TCGA-86-8673	TCGA-86-8673-01Z-00-DX1.21191041-c10e-4166-ad00-1243656feaa7	adenocarcinoma
TCGA-55-8085	TCGA-55-8085-01Z-00-DX1.ff220eba-3515-4d2e-b317-76337dd3d206	adenocarcinoma
TCGA-35-3615	TCGA-35-3615-01Z-00-DX1.585128eb-6652-4b05-9a83-dc8f242904a6	adenocarcinoma
TCGA-75-5122	TCGA-75-5122-01Z-00-DX1.627FD712-3881-44CC-83E0-6C4DFC6C88C1	adenocarcinoma
TCGA-50-7109	TCGA-50-7109-01Z-00-DX1.08f6420c-baa2-4e79-908e-ebbdeec503a6	adenocarcinoma
TCGA-05-4417	TCGA-05-4417-01Z-00-DX1.6E534856-996F-4BD9-8AFC-7B1BF627E505	adenocarcinoma
TCGA-97-A4M2	TCGA-97-A4M2-01Z-00-DX1.5C72522C-1538-4D68-B517-5FB05A9D401A	adenocarcinoma
TCGA-86-8076	TCGA-86-8076-01Z-00-DX1.e7378b2f-e20e-4d2f-a86c-3a8ead08a385	adenocarcinoma
TCGA-71-8520	TCGA-71-8520-01Z-00-DX1.EAE99132-A397-4B4D-8B09-CBB774A7B62F	adenocarcinoma
TCGA-L9-A743	TCGA-L9-A743-01Z-00-DX1.27ED2955-E8B5-4A3C-ADAA-82568ECCFB83	adenocarcinoma
TCGA-44-3918	TCGA-44-3918-01Z-00-DX1.6da70a8b-6307-423a-9d2d-380c16962855	adenocarcinoma
TCGA-49-6744	TCGA-49-6744-01Z-00-DX4.a3d7995d-399f-4c53-aab8-adc4ea4dbfa8	adenocarcinoma
TCGA-MN-A4N4	TCGA-MN-A4N4-01Z-00-DX2.9550732D-8FB1-43D9-B094-7C0CD310E9C0	adenocarcinoma
TCGA-05-4250	TCGA-05-4250-01Z-00-DX1.90f67fdf-dff9-46ca-af71-0978d7c221ba	adenocarcinoma
TCGA-64-5778	TCGA-64-5778-01Z-00-DX1.96C39819-8A65-4651-BE83-39959F6FAD05	adenocarcinoma
TCGA-93-8067	TCGA-93-8067-01Z-00-DX1.325d0cd5-9bb5-4f51-a197-75d3c3d19aaf	adenocarcinoma
TCGA-MP-A4T7	TCGA-MP-A4T7-01Z-00-DX1.C74D7A5B-1D1A-423B-85CA-C11E0CCF5873	adenocarcinoma
TCGA-62-A46R	TCGA-62-A46R-01Z-00-DX1.AD823FBA-A63F-4D36-8B84-2C995DE5FC47	adenocarcinoma
TCGA-05-4382	TCGA-05-4382-01Z-00-DX1.76b49a4c-dbbb-48b0-b677-6d3037e5ce88	adenocarcinoma
TCGA-44-6144	TCGA-44-6144-01Z-00-DX1.604b3c7c-92e8-474a-bae8-e48415ea6196	adenocarcinoma
TCGA-55-8511	TCGA-55-8511-01Z-00-DX1.8EDFB05B-5B59-46EA-973C-1048B1E284D2	adenocarcinoma
TCGA-78-7220	TCGA-78-7220-01Z-00-DX1.3df84ce0-4395-4c9e-ba62-76b55676a440	adenocarcinoma
TCGA-38-4629	TCGA-38-4629-01Z-00-DX1.d00cc280-5370-4b9f-9655-6c35deb94647	adenocarcinoma
TCGA-55-8505	TCGA-55-8505-01Z-00-DX1.D364C30D-BFB8-486B-A0D3-948FF8E90C3E	adenocarcinoma
TCGA-78-7167	TCGA-78-7167-01Z-00-DX1.f79e1a9b-a3eb-4c91-a1fd-7bb58b1620b1	adenocarcinoma
TCGA-MP-A4T9	TCGA-MP-A4T9-01Z-00-DX1.F7B341C4-EBCD-455F-BE90-3B77AC6B76EC	adenocarcinoma
TCGA-62-A46U	TCGA-62-A46U-01Z-00-DX1.5129535F-8B6A-4647-8A88-3EE125642874	adenocarcinoma
TCGA-55-1592	TCGA-55-1592-01Z-00-DX1.ee15e261-2f9c-4a93-a19f-27cb1c3bae15	adenocarcinoma
TCGA-75-6214	TCGA-75-6214-01Z-00-DX1.00424C13-65B8-4872-81EB-EE207AB3F78C	adenocarcinoma
TCGA-05-4420	TCGA-05-4420-01Z-00-DX1.2df0552e-87dc-491e-9be2-be8fbce2660d	adenocarcinoma
TCGA-78-7539	TCGA-78-7539-01Z-00-DX1.b838d859-2fb7-48d1-a442-d366ac404099	adenocarcinoma
TCGA-86-8056	TCGA-86-8056-01Z-00-DX1.eee7e03a-842c-4a44-bff8-f7b906725605	adenocarcinoma
TCGA-S2-AA1A	TCGA-S2-AA1A-01Z-00-DX1.4B5D5FAE-8305-4D2D-B245-584589352886	adenocarcinoma
TCGA-05-4396	TCGA-05-4396-01Z-00-DX1.49DD5F68-7473-4945-B384-EA6D5AE383CB	adenocarcinoma
TCGA-55-8506	TCGA-55-8506-01Z-00-DX1.A908E3D2-91F7-4DE2-98C9-95D1038B9F49	adenocarcinoma
TCGA-55-8615	TCGA-55-8615-01Z-00-DX1.928CFCA6-059D-4901-8D6A-BC7D9486C29F	adenocarcinoma
TCGA-55-8096	TCGA-55-8096-01Z-00-DX1.c833417d-10c1-4430-a241-d6f5496e1cd9	adenocarcinoma
TCGA-MP-A4SV	TCGA-MP-A4SV-01Z-00-DX1.5430F2CF-BE4B-42D6-9CD4-92E6FB3F6E99	adenocarcinoma
TCGA-NJ-A4YG	TCGA-NJ-A4YG-01Z-00-DX1.507BAE41-5EE9-4657-AAD1-AD456750BA2F	adenocarcinoma
TCGA-44-5645	TCGA-44-5645-01Z-00-DX1.8b0d89d7-7849-49a6-a2f5-a8faf2c5aab4	adenocarcinoma
TCGA-05-4426	TCGA-05-4426-01Z-00-DX1.4c9da782-f4aa-4c4f-b3aa-fae2259f236f	adenocarcinoma
TCGA-50-5045	TCGA-50-5045-01Z-00-DX1.ec50bbfc-1721-4e94-ac11-9ebd843e11ba	adenocarcinoma
TCGA-75-5147	TCGA-75-5147-01Z-00-DX1.3156FA5C-9737-4EAA-989C-FD578FBF15A1	adenocarcinoma
TCGA-55-A494	TCGA-55-A494-01Z-00-DX1.8C7C4BE0-791A-47CA-B0A8-1935366350E0	adenocarcinoma
TCGA-L4-A4E5	TCGA-L4-A4E5-01Z-00-DX1.C2A5EF71-1F40-4E34-AC30-58D7121C1338	adenocarcinoma
TCGA-97-8179	TCGA-97-8179-01Z-00-DX1.5501338a-dd89-4c41-8267-5baaaea71643	adenocarcinoma
TCGA-73-4676	TCGA-73-4676-01Z-00-DX1.4d781bbc-a45e-4f9d-b6b6-2265282dff99	adenocarcinoma
TCGA-MP-A4TK	TCGA-MP-A4TK-01Z-00-DX1.57494698-D9D9-4C04-AAB2-16616CCFDCC9	adenocarcinoma
TCGA-97-7941	TCGA-97-7941-01Z-00-DX1.6845ef95-2231-44a2-aeae-004a117f1964	adenocarcinoma
TCGA-75-7030	TCGA-75-7030-01Z-00-DX1.5DDF24B5-00D1-4418-A067-A9B609E15314	adenocarcinoma
TCGA-49-AAR2	TCGA-49-AAR2-01Z-00-DX1.1F09F896-446E-4C55-8D01-6C34A98AB1D2	adenocarcinoma
TCGA-55-7995	TCGA-55-7995-01Z-00-DX1.fef24d04-35a0-4f57-8f51-7ad602a78871	adenocarcinoma
TCGA-64-1676	TCGA-64-1676-01Z-00-DX1.3B8F1FAC-0FB2-45DE-AFA1-6ED451A4A61B	adenocarcinoma
TCGA-44-2665	TCGA-44-2665-01Z-00-DX1.d429e37e-3915-4da6-b5bc-bf2f09f4fbf7	adenocarcinoma
TCGA-44-8119	TCGA-44-8119-01Z-00-DX1.1EBEBFA7-22DB-4365-9DF8-C4E679C11312	adenocarcinoma
TCGA-99-8025	TCGA-99-8025-01Z-00-DX1.76d4e012-91a7-4f1d-ba0f-4cecd812ec49	adenocarcinoma
TCGA-50-6590	TCGA-50-6590-01Z-00-DX1.B08B2656-3DC7-4D35-A54D-9C57A7A773B3	adenocarcinoma
TCGA-35-4123	TCGA-35-4123-01Z-00-DX1.990553a8-657e-49ec-9782-e6d30a4c4909	adenocarcinoma
TCGA-95-7567	TCGA-95-7567-01Z-00-DX1.982FF122-A440-4949-926C-B58AF8381090	adenocarcinoma
TCGA-64-1679	TCGA-64-1679-01Z-00-DX1.f9fd24ef-d51c-4530-9fb5-e8a8f09dba73	adenocarcinoma
TCGA-69-7973	TCGA-69-7973-01Z-00-DX1.aefb015a-cb51-425f-a80f-cd51091a0ee3	adenocarcinoma
TCGA-97-7546	TCGA-97-7546-01Z-00-DX1.dad9871f-cdfb-424d-a5b2-4e0905c29137	adenocarcinoma
TCGA-44-7669	TCGA-44-7669-01Z-00-DX1.34d0c9ac-d3dc-4a5e-b99c-a8c1c1e120d1	adenocarcinoma
TCGA-78-7153	TCGA-78-7153-01Z-00-DX1.5190321a-f1aa-4c6e-b4b9-6767b779682b	adenocarcinoma
TCGA-97-7937	TCGA-97-7937-01Z-00-DX1.6db4b2ff-722c-4bb8-b12f-15f1a38b4ab1	adenocarcinoma
TCGA-97-8172	TCGA-97-8172-01Z-00-DX1.812ab977-692e-42f8-af57-7ce9084ab045	adenocarcinoma
TCGA-55-8090	TCGA-55-8090-01Z-00-DX1.83f86d5f-7cb9-443a-a812-b19ba4aea836	adenocarcinoma
TCGA-49-4510	TCGA-49-4510-01Z-00-DX2.e0552b15-6bd7-4660-8a60-9edd0d638e7e	adenocarcinoma
TCGA-MP-A4TI	TCGA-MP-A4TI-01Z-00-DX1.08AB4C0B-F953-41B5-A9BB-7452A8E34A54	adenocarcinoma
TCGA-91-A4BC	TCGA-91-A4BC-01Z-00-DX1.8D8783B1-D1BA-4970-B77B-3AED8506C487	adenocarcinoma
TCGA-69-8253	TCGA-69-8253-01Z-00-DX1.631c741f-46bd-4d4b-8f6c-64787fb4c402	adenocarcinoma
TCGA-95-8039	TCGA-95-8039-01Z-00-DX1.38b07435-987d-495d-9940-ba5f20e6ef97	adenocarcinoma
TCGA-44-6774	TCGA-44-6774-01Z-00-DX1.f169485b-f863-4be0-9844-258d78170b64	adenocarcinoma
TCGA-99-AA5R	TCGA-99-AA5R-01Z-00-DX1.4DE7FC30-D338-49CE-B8D9-EB0F34A3DD0B	adenocarcinoma
TCGA-78-8655	TCGA-78-8655-01Z-00-DX1.DC81D146-A4A6-411E-A5DC-C0689A8D445F	adenocarcinoma
TCGA-50-6591	TCGA-50-6591-01Z-00-DX1.12e1050b-75e9-4059-b945-291995b3e93c	adenocarcinoma
TCGA-55-8205	TCGA-55-8205-01Z-00-DX1.6df6d499-f325-409d-acb1-9e13172f2bb4	adenocarcinoma
TCGA-80-5607	TCGA-80-5607-01Z-00-DX1.94C9CF78-2F79-4A0B-8939-1CD9B915222D	adenocarcinoma
TCGA-50-5068	TCGA-50-5068-01Z-00-DX1.13f1c31e-4d4c-4562-8447-c5bbfbf670a9	adenocarcinoma
TCGA-55-6979	TCGA-55-6979-01Z-00-DX1.9238436e-3886-4a10-86fe-26658967dff2	adenocarcinoma
TCGA-MP-A4SW	TCGA-MP-A4SW-01Z-00-DX1.A6651B25-A35A-4BDE-9EBF-D264A02003C8	adenocarcinoma
TCGA-MP-A5C7	TCGA-MP-A5C7-01Z-00-DX1.26E5FA5A-3E6D-4CD3-8FA2-F331B7012311	adenocarcinoma
TCGA-MP-A4TJ	TCGA-MP-A4TJ-01Z-00-DX1.14EDBE5C-5D0C-4002-BE95-AF5C9D9F3D43	adenocarcinoma
TCGA-97-7938	TCGA-97-7938-01Z-00-DX1.d774d0a2-ee34-43ba-9d9d-34bf9718292e	adenocarcinoma
TCGA-55-6969	TCGA-55-6969-01Z-00-DX1.713df9f6-1a91-4e0e-ad43-42e66dcca191	adenocarcinoma
TCGA-53-A4EZ	TCGA-53-A4EZ-01Z-00-DX1.5D155F0B-A677-4589-AF00-A4C451F5B6B6	adenocarcinoma
TCGA-78-7536	TCGA-78-7536-01Z-00-DX1.6b066140-8b82-40a5-bd48-430eeb4463fe	adenocarcinoma
TCGA-67-3773	TCGA-67-3773-01Z-00-DX1.3E9DFC22-E962-4C18-BF5B-27EBEA089F5D	adenocarcinoma
TCGA-62-A471	TCGA-62-A471-01Z-00-DX1.51A235BB-7F67-4C0D-8B15-2E26116D8822	adenocarcinoma
TCGA-05-4245	TCGA-05-4245-01Z-00-DX1.36ff5403-d4bb-4415-b2c5-7c750d655cde	adenocarcinoma
TCGA-55-A491	TCGA-55-A491-01Z-00-DX1.E5F3B4E5-18EA-4067-AE28-119DABCE739A	adenocarcinoma
TCGA-67-4679	TCGA-67-4679-01Z-00-DX1.a3d84341-fed7-4235-a053-638ed5294954	adenocarcinoma
TCGA-73-7499	TCGA-73-7499-01Z-00-DX1.81f5c1c1-3d40-4773-a1fb-e1f8eb9f6730	adenocarcinoma
TCGA-95-7944	TCGA-95-7944-01Z-00-DX1.E66A3565-7B0D-412B-9C0C-81D7397E8B87	adenocarcinoma
TCGA-91-A4BD	TCGA-91-A4BD-01Z-00-DX1.2E575CAC-6AEB-4049-972A-EA43457A9C9D	adenocarcinoma
TCGA-49-AAR9	TCGA-49-AAR9-01Z-00-DX1.B6A9966E-89B8-404B-8ABC-1F8F8553D4DA	adenocarcinoma
TCGA-86-8279	TCGA-86-8279-01Z-00-DX1.fd12b60e-d181-454b-a655-298a973a849d	adenocarcinoma
TCGA-50-5044	TCGA-50-5044-01Z-00-DX1.7E0E651F-411B-4784-B0FA-6EB612527430	adenocarcinoma
TCGA-50-6593	TCGA-50-6593-01Z-00-DX1.a63e298c-cbe7-44e8-8d8e-34ebb93530ca	adenocarcinoma
TCGA-62-A46P	TCGA-62-A46P-01Z-00-DX1.9136CC96-51B9-4FEB-8BCF-2C3676C708B1	adenocarcinoma
TCGA-MP-A4T6	TCGA-MP-A4T6-01Z-00-DX1.085C4F5A-DB1B-434A-9D62-E2187D133B0A	adenocarcinoma
TCGA-69-7765	TCGA-69-7765-01Z-00-DX1.ac389366-febb-488c-9190-fe00bc07cd20	adenocarcinoma
TCGA-55-7724	TCGA-55-7724-01Z-00-DX1.31a194ac-62e3-4225-8e32-8c2a83dcdd10	adenocarcinoma
TCGA-05-4434	TCGA-05-4434-01Z-00-DX1.f3f5c89c-306f-4876-98fa-f7bd231f2e10	adenocarcinoma
TCGA-95-A4VN	TCGA-95-A4VN-01Z-00-DX1.B997A80F-C396-40AB-808A-B70EB83A2B74	adenocarcinoma
TCGA-86-8055	TCGA-86-8055-01Z-00-DX1.546dc42e-3742-4da5-8f9b-80732180ce76	adenocarcinoma
TCGA-49-6767	TCGA-49-6767-01Z-00-DX1.53459c0e-b8ec-4893-9910-87b63c503134	adenocarcinoma
TCGA-05-4395	TCGA-05-4395-01Z-00-DX1.20205276-ca16-46b2-914a-fe5e576a5cf9	adenocarcinoma
TCGA-49-6742	TCGA-49-6742-01Z-00-DX2.2c6b4df0-867d-40c5-8bee-14e2d219224b	adenocarcinoma
TCGA-55-A48X	TCGA-55-A48X-01Z-00-DX1.A46C6373-8458-4D55-88C3-4C70A05F9F47	adenocarcinoma
TCGA-35-4122	TCGA-35-4122-01Z-00-DX1.2ac022e4-e796-49e5-9a24-f0ff3f76a527	adenocarcinoma
TCGA-99-8028	TCGA-99-8028-01Z-00-DX1.23de89b1-67f8-41fb-980a-010ea190d687	adenocarcinoma
TCGA-55-8614	TCGA-55-8614-01Z-00-DX1.043DE2B5-A453-4570-8830-99170450658C	adenocarcinoma
TCGA-55-7815	TCGA-55-7815-01Z-00-DX1.288408e6-f6b3-4de4-a1ce-cb2498d9d46d	adenocarcinoma
TCGA-62-A472	TCGA-62-A472-01Z-00-DX1.C2F76C9A-C51A-4521-9B95-2A20063E9931	adenocarcinoma
TCGA-38-4626	TCGA-38-4626-01Z-00-DX1.142bc018-bd79-4db9-84e2-f83a617ea92a	adenocarcinoma
TCGA-73-4658	TCGA-73-4658-01Z-00-DX1.d5beb44f-9d76-485a-8af4-407b0f1a610e	adenocarcinoma
TCGA-55-6971	TCGA-55-6971-01Z-00-DX1.6c790768-8252-466a-95e1-97d2086a8132	adenocarcinoma
TCGA-53-7626	TCGA-53-7626-01Z-00-DX1.FD4CAF75-07B5-4117-83DD-99233DAA3EBC	adenocarcinoma
TCGA-75-6205	TCGA-75-6205-01Z-00-DX1.B75BC6BA-5196-4F62-BDA2-3F1D320ABD7C	adenocarcinoma
TCGA-44-2666	TCGA-44-2666-01Z-00-DX1.f81a89cf-6033-47ea-9a43-290a5d6a28c1	adenocarcinoma
TCGA-55-8616	TCGA-55-8616-01Z-00-DX1.4F53B2AB-8221-4E67-80D2-7A8E3815B730	adenocarcinoma
TCGA-05-4405	TCGA-05-4405-01Z-00-DX1.D57EC2B2-3A59-4954-86A7-61782938BCC5	adenocarcinoma
TCGA-69-7978	TCGA-69-7978-01Z-00-DX1.90a2bf2f-18e2-4bfe-b858-d2de619e2493	adenocarcinoma
TCGA-95-7562	TCGA-95-7562-01Z-00-DX1.C722891A-C5C6-4F0D-A73F-259FA8DB2394	adenocarcinoma
TCGA-78-7150	TCGA-78-7150-01Z-00-DX1.46e6e65c-521c-49de-b106-419dc840b235	adenocarcinoma
TCGA-69-7760	TCGA-69-7760-01Z-00-DX1.7fc295e3-5bfc-4017-801c-491489d0eb34	adenocarcinoma
TCGA-L4-A4E6	TCGA-L4-A4E6-01Z-00-DX1.1B537DE0-2CE3-4B90-9ED3-71F1F8747EE9	adenocarcinoma
TCGA-69-8254	TCGA-69-8254-01Z-00-DX1.83a81d08-8c70-4f07-b4da-cbd17c4fe4d4	adenocarcinoma
TCGA-67-3774	TCGA-67-3774-01Z-00-DX1.FE85FDCB-91D2-47C5-8D13-D622A51A7BE0	adenocarcinoma
TCGA-55-7576	TCGA-55-7576-01Z-00-DX1.3a6142e9-c90a-4938-a1d1-061c2ac261f0	adenocarcinoma
TCGA-78-7540	TCGA-78-7540-01Z-00-DX1.25c29857-0d5f-4e52-be0c-32c6686b653f	adenocarcinoma
TCGA-69-7980	TCGA-69-7980-01Z-00-DX1.8bbf8cc0-eca7-49e5-a022-c22e3e6ed6dc	adenocarcinoma
TCGA-62-A470	TCGA-62-A470-01Z-00-DX1.3983A979-E756-413C-941A-C8B83AD3BBA7	adenocarcinoma
TCGA-MN-A4N5	TCGA-MN-A4N5-01Z-00-DX1.D0FBA0D2-6245-4EFD-AF2B-849215600DBE	adenocarcinoma
TCGA-97-A4M6	TCGA-97-A4M6-01Z-00-DX1.01D83621-3D8E-4339-9F9B-CBD3083D5AE0	adenocarcinoma
TCGA-86-A4P7	TCGA-86-A4P7-01Z-00-DX1.37026DCF-5A81-4098-B444-C8A40CA168D0	adenocarcinoma
TCGA-97-7552	TCGA-97-7552-01Z-00-DX1.a5ab8959-ff7a-4287-b014-87439957fb67	adenocarcinoma
TCGA-44-A47B	TCGA-44-A47B-01Z-00-DX1.177D0531-E037-435B-BFD4-382B2150B10D	adenocarcinoma
TCGA-75-6212	TCGA-75-6212-01Z-00-DX1.FCB36956-DF6C-485D-8E7A-922A2BDAE669	adenocarcinoma
TCGA-44-A4SS	TCGA-44-A4SS-01Z-00-DX1.F3D85B63-D963-42D2-815F-CB9D791A0F7B	adenocarcinoma
TCGA-75-6203	TCGA-75-6203-01Z-00-DX1.9796ACAB-9E1A-4BC5-B80C-4EC856FA14B7	adenocarcinoma
TCGA-44-2657	TCGA-44-2657-01Z-00-DX1.b7f608bd-2381-40a2-a757-ca4648a7de8a	adenocarcinoma
TCGA-44-2656	TCGA-44-2656-01Z-00-DX1.5f247f31-4bb5-460d-a1f7-7dcdba33c835	adenocarcinoma
TCGA-55-6543	TCGA-55-6543-01Z-00-DX1.08806fe0-84d3-4fd6-8746-6cf557241958	adenocarcinoma
TCGA-78-7163	TCGA-78-7163-01Z-00-DX1.42880bdf-271d-41dd-aada-e7ec1156ff31	adenocarcinoma
TCGA-55-7911	TCGA-55-7911-01Z-00-DX1.081bc002-06ee-4218-a25f-26c0e6c4b333	adenocarcinoma
TCGA-55-8620	TCGA-55-8620-01Z-00-DX1.6591EEC4-D696-4826-80BD-99BE1D99EBB8	adenocarcinoma
TCGA-MP-A4TA	TCGA-MP-A4TA-01Z-00-DX1.11DDADA4-B7A2-4216-9B18-7AD993AE12E4	adenocarcinoma
TCGA-97-A4M3	TCGA-97-A4M3-01Z-00-DX1.16330A66-2501-48D2-AF6A-713698BF6918	adenocarcinoma
TCGA-64-1677	TCGA-64-1677-01Z-00-DX1.7720D42B-1F57-4C23-9BC5-87C456E7737B	adenocarcinoma
TCGA-49-4505	TCGA-49-4505-01Z-00-DX4.623c4278-fc3e-4c80-bb4d-000e24fbb1c2	adenocarcinoma
TCGA-78-8640	TCGA-78-8640-01Z-00-DX1.6F929E56-34D5-45A6-8A9E-ACB4B88A68B1	adenocarcinoma
TCGA-55-1595	TCGA-55-1595-01Z-00-DX1.6270c9cf-cd18-4fa5-b313-33350ad55f89	adenocarcinoma
TCGA-NJ-A4YP	TCGA-NJ-A4YP-01Z-00-DX1.148BFF66-4DC7-468C-8783-97F27C2E1245	adenocarcinoma
TCGA-44-2661	TCGA-44-2661-01Z-00-DX1.20cfa0f8-e3ca-4c26-9dfe-b9d416cd94b1	adenocarcinoma
TCGA-86-8054	TCGA-86-8054-01Z-00-DX1.2c4c08f6-be1c-46d1-a719-5983cade0c54	adenocarcinoma
TCGA-55-7574	TCGA-55-7574-01Z-00-DX1.09639e6a-d85f-4d84-abbc-0f5a6d679683	adenocarcinoma
TCGA-49-4501	TCGA-49-4501-01Z-00-DX3.b6c2cc84-1c94-4816-92e7-8cf4446ac9ac	adenocarcinoma
TCGA-86-8278	TCGA-86-8278-01Z-00-DX1.6500afef-f0f0-4e7c-a6c0-60da81993641	adenocarcinoma
TCGA-44-A47A	TCGA-44-A47A-01Z-00-DX1.62448803-3A7B-41EC-9794-67916DA0792E	adenocarcinoma
TCGA-55-7725	TCGA-55-7725-01Z-00-DX1.4d678777-63b1-4f4a-932a-7fccabf504c7	adenocarcinoma
TCGA-49-AARR	TCGA-49-AARR-01Z-00-DX1.9BCAFE3D-447C-40D6-85DD-AFABF6978376	adenocarcinoma
TCGA-55-8208	TCGA-55-8208-01Z-00-DX1.6eccb7e2-16e4-4d25-9a1e-b370e016020f	adenocarcinoma
TCGA-97-8171	TCGA-97-8171-01Z-00-DX1.a55cbfd1-6674-4206-b3e0-2a4f12a74e5d	adenocarcinoma
TCGA-55-A4DF	TCGA-55-A4DF-01Z-00-DX1.C945E1AD-BEF4-403F-BB11-BAC831D24CDA	adenocarcinoma
TCGA-78-7158	TCGA-78-7158-01Z-00-DX1.74db3dcd-2715-4ce7-8e48-30c8b7946ba0	adenocarcinoma
TCGA-55-A492	TCGA-55-A492-01Z-00-DX1.31B23842-7F8B-4311-88DF-C51CB4F54AED	adenocarcinoma
TCGA-05-4397	TCGA-05-4397-01Z-00-DX1.00e9cdb3-b50e-439c-86b0-d7b73b802c0d	adenocarcinoma
TCGA-78-7148	TCGA-78-7148-01Z-00-DX1.aac94f79-77f2-45e6-b0c3-0b103fecbb22	adenocarcinoma
TCGA-55-6972	TCGA-55-6972-01Z-00-DX1.0b441ad0-c30f-4f63-849a-36c98d6e2d3b	adenocarcinoma
TCGA-50-5942	TCGA-50-5942-01Z-00-DX1.da1b1274-8740-4c79-adf9-25800913eafa	adenocarcinoma
TCGA-73-4659	TCGA-73-4659-01Z-00-DX1.578400cd-d284-451b-8fdf-9f82c1458276	adenocarcinoma
TCGA-93-7347	TCGA-93-7347-01Z-00-DX1.a22b7163-07bd-4f6a-97c7-f1561c4d73cb	adenocarcinoma
TCGA-73-4670	TCGA-73-4670-01Z-00-DX1.a92a23d5-01aa-45a2-9f83-4784cd65fd58	adenocarcinoma
TCGA-55-7727	TCGA-55-7727-01Z-00-DX1.0c7a4953-16dc-41e0-845b-b89167ec17d7	adenocarcinoma
TCGA-55-8089	TCGA-55-8089-01Z-00-DX1.da4d99ff-4a7c-45a3-b79c-039c0c9e9712	adenocarcinoma
TCGA-MP-A4TE	TCGA-MP-A4TE-01Z-00-DX1.B4680570-FD2E-47A5-8D50-A508CEB6A62C	adenocarcinoma
TCGA-55-7570	TCGA-55-7570-01Z-00-DX1.9020ae67-cf60-4bac-8c60-403c8891c4a3	adenocarcinoma
TCGA-35-5375	TCGA-35-5375-01Z-00-DX1.10708170-750A-451B-BC10-0B4042540033	adenocarcinoma
TCGA-78-8660	TCGA-78-8660-01Z-00-DX1.11E923ED-C01B-439D-8796-08C9E3DC2D93	adenocarcinoma
TCGA-55-8097	TCGA-55-8097-01Z-00-DX1.2f847b65-a5dc-41be-9dd0-a1e11df3cd10	adenocarcinoma
TCGA-86-6562	TCGA-86-6562-01Z-00-DX1.5dea3015-e606-4837-9f99-ac14f0aa091b	adenocarcinoma
TCGA-21-A5DI	TCGA-21-A5DI-01Z-00-DX1.E9123261-ADE7-468C-9E9A-334E131FFF97	squamous cell carcinoma
TCGA-43-5670	TCGA-43-5670-01Z-00-DX1.1b5d262e-1f39-4f6f-883c-52101b57791f	squamous cell carcinoma
TCGA-18-3415	TCGA-18-3415-01Z-00-DX1.8C62F2CD-4A2F-4D1E-A662-D7D5AFE557AB	squamous cell carcinoma
TCGA-43-2576	TCGA-43-2576-01Z-00-DX1.779df209-95e1-4303-9c32-4083e8088d8e	squamous cell carcinoma
TCGA-33-4533	TCGA-33-4533-01Z-00-DX1.ee36717d-0571-40b3-8ab5-5465d2cca920	squamous cell carcinoma
TCGA-NC-A5HT	TCGA-NC-A5HT-01Z-00-DX1.9295B0E3-37FE-4914-AFB3-78B56C893B6D	squamous cell carcinoma
TCGA-56-8628	TCGA-56-8628-01Z-00-DX1.AAC57164-E0F9-4DF0-87EA-5C50FB201895	squamous cell carcinoma
TCGA-63-A5MM	TCGA-63-A5MM-01Z-00-DX1.F385687A-3741-4E73-87F1-D9B00B1B6186	squamous cell carcinoma
TCGA-21-1081	TCGA-21-1081-01Z-00-DX1.fce8927a-2c5f-4a64-8414-da66424b3859	squamous cell carcinoma
TCGA-60-2707	TCGA-60-2707-01Z-00-DX1.4aafd76b-eb0e-4ab9-a740-682c169a3c3d	squamous cell carcinoma
TCGA-56-8625	TCGA-56-8625-01Z-00-DX1.11AADFB3-33FF-4EAA-B423-CD0F07163747	squamous cell carcinoma
TCGA-33-4586	TCGA-33-4586-01Z-00-DX2.a9798fe4-8db9-41d7-8d00-eb2a9eef1bc0	squamous cell carcinoma
TCGA-22-5471	TCGA-22-5471-01Z-00-DX1.AACEB098-E9B8-4A2B-905E-7D66BE962922	squamous cell carcinoma
TCGA-34-2604	TCGA-34-2604-01Z-00-DX1.C04E4FF6-6E62-432D-AD1E-D0AACAA66875	squamous cell carcinoma
TCGA-NC-A5HE	TCGA-NC-A5HE-01Z-00-DX1.57DE9D24-24C8-4EDF-942B-06777B003F68	squamous cell carcinoma
TCGA-85-A53L	TCGA-85-A53L-01Z-00-DX1.4B1C0D74-CF56-4B52-9EA0-9DC72EA07B1C	squamous cell carcinoma
TCGA-43-2581	TCGA-43-2581-01Z-00-DX1.0d1203cf-9ac9-49a2-8bd0-063ceae7b1d3	squamous cell carcinoma
TCGA-60-2720	TCGA-60-2720-01Z-00-DX1.5ff16714-210d-44c3-856a-5877fd06e986	squamous cell carcinoma
TCGA-85-7698	TCGA-85-7698-01Z-00-DX1.bc8a89a7-356e-4913-9632-627774730f48	squamous cell carcinoma
TCGA-51-4080	TCGA-51-4080-01Z-00-DX1.fd660ce3-3e30-4907-b54a-81002ec071f2	squamous cell carcinoma
TCGA-39-5031	TCGA-39-5031-01Z-00-DX1.f9264b3b-9fdf-4fb7-8752-2d3ffd3de3ea	squamous cell carcinoma
TCGA-77-8136	TCGA-77-8136-01Z-00-DX1.15cdacc3-ee04-4323-b5e4-4f6d7085bd38	squamous cell carcinoma
TCGA-18-3421	TCGA-18-3421-01Z-00-DX1.3777597A-8B36-48A9-B950-C8233392A6D5	squamous cell carcinoma
TCGA-90-A59Q	TCGA-90-A59Q-01Z-00-DX1.9F4ABA20-E9F7-4524-874E-E8C42D84AFFE	squamous cell carcinoma
TCGA-52-7622	TCGA-52-7622-01Z-00-DX1.cb3bb056-27dd-4c15-9004-b06cc8923663	squamous cell carcinoma
TCGA-96-A4JL	TCGA-96-A4JL-01Z-00-DX1.AB297723-8AF1-418D-ADBE-46B5D7703C34	squamous cell carcinoma
TCGA-22-5472	TCGA-22-5472-01Z-00-DX1.1E2A1D5E-C7D3-449E-910F-1199A396804C	squamous cell carcinoma
TCGA-85-8350	TCGA-85-8350-01Z-00-DX1.F9A32453-2E24-4874-A1FA-67B4173ABF03	squamous cell carcinoma
TCGA-60-2697	TCGA-60-2697-01Z-00-DX1.e11a5b5b-c4be-4fe1-b7db-08879e55d552	squamous cell carcinoma
TCGA-85-8287	TCGA-85-8287-01Z-00-DX1.3bd80053-5eb1-40f0-bdbd-9d4944c04328	squamous cell carcinoma
TCGA-66-2790	TCGA-66-2790-01Z-00-DX1.86f436e3-e233-4986-90bb-aaa2adc4596f	squamous cell carcinoma
TCGA-68-7755	TCGA-68-7755-01Z-00-DX1.62BC3770-5E81-4006-8F60-47BC66150AB3	squamous cell carcinoma
TCGA-56-A4BX	TCGA-56-A4BX-01Z-00-DX1.60E64193-473C-4220-9E38-0F5D952BD157	squamous cell carcinoma
TCGA-22-0940	TCGA-22-0940-01Z-00-DX1.775CB101-6A55-40DD-B19F-7BFCA7820F5F	squamous cell carcinoma
TCGA-56-A4ZK	TCGA-56-A4ZK-01Z-00-DX1.D6B1AC68-BF70-4C49-A5A1-233D6DA4AE27	squamous cell carcinoma
TCGA-21-1077	TCGA-21-1077-01Z-00-DX1.e7d0d3ca-b24c-4b2b-bb8f-13cc6991fb78	squamous cell carcinoma
TCGA-96-A4JK	TCGA-96-A4JK-01Z-00-DX1.DD4071B6-75CA-475D-B742-925EA6BE9F0A	squamous cell carcinoma
TCGA-68-7756	TCGA-68-7756-01Z-00-DX1.15BEAECF-8C36-4761-85A8-EC9E54B61A0C	squamous cell carcinoma
TCGA-96-8170	TCGA-96-8170-01Z-00-DX1.8283cd4c-f374-4320-88bd-36a462866d24	squamous cell carcinoma
TCGA-O2-A52V	TCGA-O2-A52V-01Z-00-DX1.561ADDAE-EC55-461A-84B5-535C93E39C56	squamous cell carcinoma
TCGA-66-2773	TCGA-66-2773-01Z-00-DX1.70fe76fc-749d-4720-a97e-40cd097f2340	squamous cell carcinoma
TCGA-56-A4BY	TCGA-56-A4BY-01Z-00-DX1.DCA0D153-7DB7-44FB-A87A-20931D36856A	squamous cell carcinoma
TCGA-98-A53C	TCGA-98-A53C-01Z-00-DX1.1E06B7B5-32C3-436C-AD66-27E5829ADA85	squamous cell carcinoma
TCGA-O2-A52W	TCGA-O2-A52W-01Z-00-DX1.3D388EB0-8402-4540-9E50-7C3757FA5D83	squamous cell carcinoma
TCGA-77-8133	TCGA-77-8133-01Z-00-DX1.fcc117be-cc86-437a-8500-edb045d4195a	squamous cell carcinoma
TCGA-34-2605	TCGA-34-2605-01Z-00-DX1.4DC249E9-26AD-4C0A-918C-3BC6C2DACDD0	squamous cell carcinoma
TCGA-96-7545	TCGA-96-7545-01Z-00-DX1.AAEDB4A3-4E12-40E7-BE9F-A8F4ADA61C23	squamous cell carcinoma
TCGA-56-8309	TCGA-56-8309-01Z-00-DX1.5FC5FA81-405A-48AB-AA7D-2D38003A8942	squamous cell carcinoma
TCGA-66-2780	TCGA-66-2780-01Z-00-DX1.895b75f9-6127-49f9-8106-0161b5de18ec	squamous cell carcinoma
TCGA-85-8584	TCGA-85-8584-01Z-00-DX1.859bb615-578f-4aad-b1e3-8c92b7e3ef2d	squamous cell carcinoma
TCGA-O2-A52S	TCGA-O2-A52S-01Z-00-DX1.65C217A1-6757-433D-AF35-7F0923023095	squamous cell carcinoma
TCGA-77-8154	TCGA-77-8154-01Z-00-DX1.5ca9afa5-e5d8-46d7-b542-c27649bd214e	squamous cell carcinoma
TCGA-21-1080	TCGA-21-1080-01Z-00-DX1.7afa55df-e460-406e-ae9a-43ac4a71d0b0	squamous cell carcinoma
TCGA-63-A5MI	TCGA-63-A5MI-01Z-00-DX1.D9A91E42-FF46-4A88-90A0-2A0214634EB4	squamous cell carcinoma
TCGA-O2-A52N	TCGA-O2-A52N-01Z-00-DX1.FF1DD149-4DBE-44C7-872D-FA7E8FE770A8	squamous cell carcinoma
TCGA-NC-A5HI	TCGA-NC-A5HI-01Z-00-DX1.7C40C0F4-E3A3-4B86-A54E-3347E8CB8BBA	squamous cell carcinoma
TCGA-66-2765	TCGA-66-2765-01Z-00-DX1.c9d8b0f7-b2c8-45ea-8bd1-81e231fd6e91	squamous cell carcinoma
TCGA-33-AASI	TCGA-33-AASI-01Z-00-DX1.71BC119D-9916-4214-9294-26301F2E430F	squamous cell carcinoma
TCGA-66-2787	TCGA-66-2787-01Z-00-DX1.5a4bb006-181e-417c-9868-4767f68f691a	squamous cell carcinoma
TCGA-60-2710	TCGA-60-2710-01Z-00-DX1.45f8ef49-d5bb-404c-9ac5-c7882bc59b45	squamous cell carcinoma
TCGA-NC-A5HG	TCGA-NC-A5HG-01Z-00-DX1.129E83E5-1C4D-4B31-8750-64D10A65267F	squamous cell carcinoma
TCGA-NK-A5CX	TCGA-NK-A5CX-01Z-00-DX1.CA1C230C-7A29-491B-A124-7D3B600DAFB7	squamous cell carcinoma
TCGA-66-2800	TCGA-66-2800-01Z-00-DX1.19a7cec8-8894-4755-aa2c-ae5266800355	squamous cell carcinoma
TCGA-60-2703	TCGA-60-2703-01Z-00-DX1.13cdede5-0135-4e05-9478-3b728cad247e	squamous cell carcinoma
TCGA-66-2785	TCGA-66-2785-01Z-00-DX1.b9439ee1-d22b-4ccd-b53b-ce7717a37a17	squamous cell carcinoma
TCGA-63-A5MW	TCGA-63-A5MW-01Z-00-DX1.DEDF1D36-BBFA-4B25-BE54-262025F9F571	squamous cell carcinoma
TCGA-43-5668	TCGA-43-5668-01Z-00-DX1.0d024872-fbcc-4e91-948b-acc96a00d5eb	squamous cell carcinoma
TCGA-39-5035	TCGA-39-5035-01Z-00-DX1.ad5d9143-f194-4cef-9a13-03190cf97ccf	squamous cell carcinoma
TCGA-85-A4CN	TCGA-85-A4CN-01Z-00-DX1.051538DE-0F7E-4CE1-9D87-18155D9DCC8B	squamous cell carcinoma
TCGA-66-2753	TCGA-66-2753-01Z-00-DX1.ae9d8372-adb8-46f9-a140-2f0a1ddff579	squamous cell carcinoma
TCGA-18-3417	TCGA-18-3417-01Z-00-DX1.B424DA03-9007-4FD0-9A92-BCB40319711C	squamous cell carcinoma
TCGA-63-A5MH	TCGA-63-A5MH-01Z-00-DX1.596077FF-9CE1-4EA7-9BB6-222C69872CA4	squamous cell carcinoma
TCGA-94-8035	TCGA-94-8035-01Z-00-DX1.6962cc61-cb5f-44c9-95fe-1f382efec77a	squamous cell carcinoma
TCGA-43-3920	TCGA-43-3920-01Z-00-DX1.33ab7101-e3e6-4156-9c16-efae940c8156	squamous cell carcinoma
TCGA-85-8049	TCGA-85-8049-01Z-00-DX1.59554c0f-d04a-41f2-b152-654a848b0443	squamous cell carcinoma
TCGA-56-7579	TCGA-56-7579-01Z-00-DX1.627f65b9-ac66-4f71-a6f4-394338b647f0	squamous cell carcinoma
TCGA-NK-A5D1	TCGA-NK-A5D1-01Z-00-DX1.CE05BFD3-F0C6-4440-AD09-8569D2BB89FA	squamous cell carcinoma
TCGA-22-4607	TCGA-22-4607-01Z-00-DX1.5C521672-8405-43A2-ACB5-16174A74BCB7	squamous cell carcinoma
TCGA-43-7658	TCGA-43-7658-01Z-00-DX1.db69fbb6-59d7-49f5-adbf-f9c030b85b73	squamous cell carcinoma
TCGA-22-A5C4	TCGA-22-A5C4-01Z-00-DX1.54058689-5CA5-4F92-B18A-86208C24C87D	squamous cell carcinoma
TCGA-NC-A5HQ	TCGA-NC-A5HQ-01Z-00-DX1.E7FA7F88-2B81-4EBD-8A48-883BD6953428	squamous cell carcinoma
TCGA-56-7223	TCGA-56-7223-01Z-00-DX1.dd01c478-6dfa-4757-85fd-d956d70ec372	squamous cell carcinoma
TCGA-34-8454	TCGA-34-8454-01Z-00-DX1.A2308ED3-E430-4448-853F-B51412354279	squamous cell carcinoma
TCGA-22-4593	TCGA-22-4593-01Z-00-DX1.B573D1D5-88CE-4989-8A18-F9545E8ACA82	squamous cell carcinoma
TCGA-58-A46L	TCGA-58-A46L-01Z-00-DX1.DA77E0D9-23A2-4D54-81E9-36849E04FBC8	squamous cell carcinoma
TCGA-90-A4ED	TCGA-90-A4ED-01Z-00-DX1.4F9CF7EC-D7CC-4AF6-A9C2-6BA7A02A9F84	squamous cell carcinoma
TCGA-68-A59J	TCGA-68-A59J-01Z-00-DX1.B143855E-2B30-4562-B809-68AA723F5BD9	squamous cell carcinoma
TCGA-85-8666	TCGA-85-8666-01Z-00-DX1.d856233a-beef-4da2-a724-759fe23e6227	squamous cell carcinoma
TCGA-94-8491	TCGA-94-8491-01Z-00-DX1.CC486AFA-3215-4CED-9000-EE4095FF7947	squamous cell carcinoma
TCGA-56-A4BW	TCGA-56-A4BW-01Z-00-DX1.8ED20788-092B-4C21-9D83-5423D853422F	squamous cell carcinoma
TCGA-22-4595	TCGA-22-4595-01Z-00-DX1.42F28D1E-7AC2-4113-B4EC-F1E7850EA14D	squamous cell carcinoma
TCGA-52-7812	TCGA-52-7812-01Z-00-DX1.dd6fa49a-f9fe-40a1-80b2-0824b128f3b2	squamous cell carcinoma
TCGA-63-A5MV	TCGA-63-A5MV-01Z-00-DX1.72B97C7E-0AE9-468B-9E85-C98BA40CBBCB	squamous cell carcinoma
TCGA-85-8277	TCGA-85-8277-01Z-00-DX1.ffad077e-e969-40ba-8504-2f2103911758	squamous cell carcinoma
TCGA-43-6647	TCGA-43-6647-01Z-00-DX1.ac38a9bb-d5af-42c1-b96c-c1d6b958dd17	squamous cell carcinoma
TCGA-56-7221	TCGA-56-7221-01Z-00-DX1.f897f1ee-2796-4183-9312-f47871383327	squamous cell carcinoma
TCGA-NC-A5HH	TCGA-NC-A5HH-01Z-00-DX1.4138DC62-3487-4F4B-8D5C-D7693B303387	squamous cell carcinoma
TCGA-34-7107	TCGA-34-7107-01Z-00-DX1.c72202e6-740d-4891-945c-f360f7c56bc9	squamous cell carcinoma
TCGA-22-4591	TCGA-22-4591-01Z-00-DX1.8C89ABEB-A1E3-47D1-B247-02539EF3F959	squamous cell carcinoma
TCGA-33-AASB	TCGA-33-AASB-01Z-00-DX1.7AAF5628-3B4D-4230-8375-AB1A51054466	squamous cell carcinoma
TCGA-22-4596	TCGA-22-4596-01Z-00-DX1.0B754257-5EBB-4ABF-A847-7EFA71C7D9E7	squamous cell carcinoma
TCGA-56-7822	TCGA-56-7822-01Z-00-DX1.c387e241-ff4c-44ef-af45-12a85066f0ce	squamous cell carcinoma
TCGA-22-5485	TCGA-22-5485-01Z-00-DX1.952DBCF0-08DA-49BD-B020-DEC1A77A1D81	squamous cell carcinoma
TCGA-39-5021	TCGA-39-5021-01Z-00-DX1.4d22d3ca-cb06-43d0-aba7-583f1d706105	squamous cell carcinoma
TCGA-37-4129	TCGA-37-4129-01Z-00-DX1.0b52aa1e-20d4-4084-8fa1-2f1b7f09dd5b	squamous cell carcinoma
TCGA-77-6843	TCGA-77-6843-01Z-00-DX1.5ced4995-81a1-4dfd-82b2-0cabf4538bc5	squamous cell carcinoma
TCGA-43-6143	TCGA-43-6143-01Z-00-DX1.52d974a8-3f07-4e7f-8d3f-5d47f321298c	squamous cell carcinoma
TCGA-21-1076	TCGA-21-1076-01Z-00-DX1.533ca070-93e0-4d49-8770-8f42f341ca38	squamous cell carcinoma
TCGA-85-6560	TCGA-85-6560-01Z-00-DX1.bf857c85-ebe7-4135-a4ec-038a57efc319	squamous cell carcinoma
TCGA-98-A53D	TCGA-98-A53D-01Z-00-DX1.C83DC622-2C62-40D6-AC07-E8275D414B22	squamous cell carcinoma
TCGA-LA-A446	TCGA-LA-A446-01Z-00-DX1.0DC9ABAF-2FED-4F4E-B453-299441CEC607	squamous cell carcinoma
TCGA-98-8021	TCGA-98-8021-01Z-00-DX1.2ab0e341-e248-4df3-84c4-df5e60dc0372	squamous cell carcinoma
TCGA-85-A4CL	TCGA-85-A4CL-01Z-00-DX1.05BC31FF-3B88-489F-9BD2-5B2B31C72EDB	squamous cell carcinoma
TCGA-85-A4JB	TCGA-85-A4JB-01Z-00-DX1.3CEC3662-68C1-4874-8273-540459B8F138	squamous cell carcinoma
TCGA-63-7021	TCGA-63-7021-01Z-00-DX1.568DD2DB-2196-4817-AA00-8843F9A24A62	squamous cell carcinoma
TCGA-39-5024	TCGA-39-5024-01Z-00-DX1.b159135e-c9d5-4768-83a6-1de9961d20ad	squamous cell carcinoma
TCGA-39-5028	TCGA-39-5028-01Z-00-DX1.7994ec22-746d-4c30-8138-e6c9bc67c71f	squamous cell carcinoma
TCGA-96-8169	TCGA-96-8169-01Z-00-DX1.d2e29d5e-abd4-4f36-958c-d9d22b836a34	squamous cell carcinoma
TCGA-98-8020	TCGA-98-8020-01Z-00-DX1.fcf8e956-c413-40ae-9f09-610403e70fb3	squamous cell carcinoma
TCGA-21-5787	TCGA-21-5787-01Z-00-DX1.FEE037E3-B9B0-4C2E-97EF-D6E4F64E1DF9	squamous cell carcinoma
TCGA-63-A5MR	TCGA-63-A5MR-01Z-00-DX1.CCF83112-AEEA-4F76-A43F-2AADE321CE68	squamous cell carcinoma
TCGA-94-7943	TCGA-94-7943-01Z-00-DX1.361fc645-89ae-4934-8c27-12907bc2a9ee	squamous cell carcinoma
TCGA-22-0944	TCGA-22-0944-01Z-00-DX1.3DC7624F-2D59-40D5-9E1F-95FCCD80D0C4	squamous cell carcinoma
TCGA-6A-AB49	TCGA-6A-AB49-01Z-00-DX1.FDF2EED7-57A3-4019-A382-21DED11780F6	squamous cell carcinoma
TCGA-56-1622	TCGA-56-1622-01Z-00-DX1.d4178664-1e21-452f-9dbf-1b23467ddabc	squamous cell carcinoma
TCGA-46-3767	TCGA-46-3767-01Z-00-DX1.1f1899f9-7d6e-438c-b7ac-701ea088734d	squamous cell carcinoma
TCGA-66-2766	TCGA-66-2766-01Z-00-DX1.05729d5f-7c12-44e1-9a61-90296f555e89	squamous cell carcinoma
TCGA-85-A510	TCGA-85-A510-01Z-00-DX1.F51CBC2D-EAD4-48B8-9444-C864012562F4	squamous cell carcinoma
TCGA-22-1012	TCGA-22-1012-01Z-00-DX1.053F81FA-F91A-42B0-8F12-CD2495FA9E99	squamous cell carcinoma
TCGA-60-2714	TCGA-60-2714-01Z-00-DX1.13f280a8-c8d3-48bb-8a38-49ce9ad9e1a2	squamous cell carcinoma
TCGA-63-A5M9	TCGA-63-A5M9-01Z-00-DX1.4E04AC12-6DAC-4DA2-A991-AFCD42FA1CF2	squamous cell carcinoma
TCGA-NC-A5HF	TCGA-NC-A5HF-01Z-00-DX1.6371242D-227A-4531-8BB3-FD1AABF770C9	squamous cell carcinoma
TCGA-77-8007	TCGA-77-8007-01Z-00-DX1.06f0e4a1-936d-4bc2-acbf-cfec25fed190	squamous cell carcinoma
TCGA-46-3768	TCGA-46-3768-01Z-00-DX1.226f6cbc-f1f4-4df8-8366-c94fd78e037b	squamous cell carcinoma
TCGA-60-2695	TCGA-60-2695-01Z-00-DX1.4cc6c566-d60d-4ff9-9ea8-18a9da46ae6b	squamous cell carcinoma
TCGA-39-5011	TCGA-39-5011-01Z-00-DX1.be58f65a-0b90-4ba4-bc5f-df74d4a3df22	squamous cell carcinoma
TCGA-18-4083	TCGA-18-4083-01Z-00-DX1.337D4583-326F-4108-9441-DC74FAED6AE2	squamous cell carcinoma
TCGA-77-8153	TCGA-77-8153-01Z-00-DX1.E8E40968-E7AD-4EA2-A832-8EC04D5CB7A1	squamous cell carcinoma
TCGA-85-7699	TCGA-85-7699-01Z-00-DX1.418bb5e3-9721-41b0-82f6-21ce3cc29de2	squamous cell carcinoma
TCGA-56-8626	TCGA-56-8626-01Z-00-DX1.C9836EAF-F005-40E9-B781-1D5586141F0D	squamous cell carcinoma
TCGA-63-A5MB	TCGA-63-A5MB-01Z-00-DX1.BA2648E1-4683-4992-A00C-96179C51A002	squamous cell carcinoma
TCGA-56-A49D	TCGA-56-A49D-01Z-00-DX1.1ECF40A0-1490-42B3-8924-A80E4ED35F93	squamous cell carcinoma
TCGA-77-8130	TCGA-77-8130-01Z-00-DX1.e9f78b45-ed59-4e80-83c2-c6d5bb68e622	squamous cell carcinoma
TCGA-21-5782	TCGA-21-5782-01Z-00-DX1.E0C856C0-9055-4437-9393-695D699E4F57	squamous cell carcinoma
TCGA-33-6738	TCGA-33-6738-01Z-00-DX2.3a2fa17d-0297-4b0c-8a5f-aa18c5342ef4	squamous cell carcinoma
TCGA-56-6545	TCGA-56-6545-01Z-00-DX1.24a6678b-2dbf-4539-844e-1e3786c3fac3	squamous cell carcinoma
TCGA-77-8143	TCGA-77-8143-01Z-00-DX1.e844a7e1-ebba-4acb-8fe2-08aee2102848	squamous cell carcinoma
TCGA-66-2794	TCGA-66-2794-01Z-00-DX1.933c35d1-b63f-44ba-928a-1f49c7fbc452	squamous cell carcinoma
TCGA-66-2742	TCGA-66-2742-01Z-00-DX1.8fdd6990-a08c-457b-80e4-586c619a784e	squamous cell carcinoma
TCGA-66-2770	TCGA-66-2770-01Z-00-DX2.58f25170-ac3a-471a-80a0-0586f2ae1669	squamous cell carcinoma
TCGA-22-4609	TCGA-22-4609-01Z-00-DX1.35112DF6-5AD4-4EF5-8D00-41AEED41C246	squamous cell carcinoma
TCGA-22-5473	TCGA-22-5473-01Z-00-DX1.C452FE31-443B-43AE-A5FA-451DF0127F8F	squamous cell carcinoma
TCGA-37-3783	TCGA-37-3783-01Z-00-DX1.08a2c536-e48d-416c-bcad-9db7b2c04c1a	squamous cell carcinoma
TCGA-21-5784	TCGA-21-5784-01Z-00-DX1.E50E7F4B-BE37-4171-94A7-E824CFF4B3BB	squamous cell carcinoma
TCGA-94-A5I4	TCGA-94-A5I4-01Z-00-DX1.F0CE4558-63A7-45FB-BA8C-1B20AB29A847	squamous cell carcinoma
TCGA-21-1082	TCGA-21-1082-01Z-00-DX1.cae5bbaa-76f5-416d-b532-16cf773e017e	squamous cell carcinoma
TCGA-85-6561	TCGA-85-6561-01Z-00-DX1.7bb9f936-00e1-4014-a6ae-8dc1c64d7f42	squamous cell carcinoma
TCGA-85-A4QQ	TCGA-85-A4QQ-01Z-00-DX1.321B5149-FC07-434D-9819-3F8821D77849	squamous cell carcinoma
TCGA-58-A46N	TCGA-58-A46N-01Z-00-DX1.5D51252C-5294-4E40-ABB2-31C3BE1039F8	squamous cell carcinoma
TCGA-77-A5G7	TCGA-77-A5G7-01Z-00-DX1.F1FECF5D-C940-43D0-B49B-66C95AD9C85A	squamous cell carcinoma
TCGA-34-5929	TCGA-34-5929-01Z-00-DX1.a461aed7-0ba9-44dc-8f5b-941cb57aa855	squamous cell carcinoma
TCGA-85-7950	TCGA-85-7950-01Z-00-DX1.ddf7d987-7e4f-4327-83d5-0047e2806ed1	squamous cell carcinoma
TCGA-46-6026	TCGA-46-6026-01Z-00-DX1.e0248ea6-ae04-4960-95a8-f39b8e168a38	squamous cell carcinoma
TCGA-60-2721	TCGA-60-2721-01Z-00-DX1.8ea139d5-018b-4a66-915e-4784c808742e	squamous cell carcinoma
TCGA-21-5783	TCGA-21-5783-01Z-00-DX1.3FAB28DF-5748-42D5-8257-3D440C4FB5FB	squamous cell carcinoma
TCGA-56-8624	TCGA-56-8624-01Z-00-DX1.18DFDAB8-1701-4E15-9321-7D99CD15E4B0	squamous cell carcinoma
TCGA-22-5491	TCGA-22-5491-01Z-00-DX1.19908BEC-3DDA-4BCD-9EB1-0D2C4A1E5110	squamous cell carcinoma
TCGA-34-5241	TCGA-34-5241-01Z-00-DX1.7abc4737-9a9c-4270-8297-58ea167cea63	squamous cell carcinoma
TCGA-56-8304	TCGA-56-8304-01Z-00-DX1.F7A7975D-C8AB-49C0-B9CD-18CFD01A0655	squamous cell carcinoma
TCGA-52-7809	TCGA-52-7809-01Z-00-DX1.91f184ce-e4e1-42da-bdbc-36d6781bbf31	squamous cell carcinoma
TCGA-60-2719	TCGA-60-2719-01Z-00-DX1.e834671a-7468-4517-bf95-4e100f87e9a3	squamous cell carcinoma
TCGA-60-2713	TCGA-60-2713-01Z-00-DX1.8cc5fb8d-be9c-4f25-b088-85e1feff834a	squamous cell carcinoma
TCGA-98-A539	TCGA-98-A539-01Z-00-DX1.420AA419-0146-4991-B98D-28E647E45F07	squamous cell carcinoma
TCGA-22-5474	TCGA-22-5474-01Z-00-DX1.8736FB24-7E65-4ACB-9325-382D7F864F62	squamous cell carcinoma
TCGA-56-7582	TCGA-56-7582-01Z-00-DX1.81e6c419-f6a1-49cf-9a83-7c1a679fbfc6	squamous cell carcinoma
TCGA-77-7140	TCGA-77-7140-01Z-00-DX1.e75db0f0-839e-4ade-aa52-aa4736318d6c	squamous cell carcinoma
TCGA-18-5592	TCGA-18-5592-01Z-00-DX1.41BD6380-A3A0-4ED1-8752-42BBC3B4680C	squamous cell carcinoma
TCGA-43-3394	TCGA-43-3394-01Z-00-DX1.4c2f49b9-9dac-41d8-a62b-64c8928caa3c	squamous cell carcinoma
TCGA-85-8351	TCGA-85-8351-01Z-00-DX1.E3340212-A6C4-4CB4-89A3-E632D3481BE4	squamous cell carcinoma
TCGA-33-A5GW	TCGA-33-A5GW-01Z-00-DX1.6F0833B7-EDAB-4DF4-83D9-393D8ADBFCF3	squamous cell carcinoma
TCGA-60-2711	TCGA-60-2711-01Z-00-DX1.186b9a92-fcae-45b6-a52c-e8da0c1a419c	squamous cell carcinoma
TCGA-77-8131	TCGA-77-8131-01Z-00-DX1.dcb8e2c7-0d2f-4b38-9db8-cc026a61699e	squamous cell carcinoma
TCGA-60-2706	TCGA-60-2706-01Z-00-DX1.db003232-66ab-437e-81c7-f490310ca03a	squamous cell carcinoma
TCGA-39-5036	TCGA-39-5036-01Z-00-DX1.5a601fbd-a711-478e-a471-2046d2b63f7c	squamous cell carcinoma
TCGA-37-4135	TCGA-37-4135-01Z-00-DX1.3f193ee1-530c-4f37-a669-56af75bba8db	squamous cell carcinoma
TCGA-22-1005	TCGA-22-1005-01Z-00-DX1.4A151CC3-E57F-4345-817A-2B9DBAF98477	squamous cell carcinoma
TCGA-77-7138	TCGA-77-7138-01Z-00-DX1.8c912762-0829-4692-92a2-545fea2b3e48	squamous cell carcinoma
TCGA-66-2758	TCGA-66-2758-01Z-00-DX1.23611c66-bd21-47d1-abb0-2f3da38c377f	squamous cell carcinoma
TCGA-63-5131	TCGA-63-5131-01Z-00-DX1.C1C3724A-D9FC-46D6-9D7B-9357A58ACAEF	squamous cell carcinoma
TCGA-94-A5I6	TCGA-94-A5I6-01Z-00-DX1.55C3DD79-D988-47FA-81FE-2BA20C291530	squamous cell carcinoma
TCGA-63-A5MT	TCGA-63-A5MT-01Z-00-DX1.9F168173-804C-49CA-B157-7970CB55ED93	squamous cell carcinoma
TCGA-77-8145	TCGA-77-8145-01Z-00-DX1.9d76de05-3cb7-4cd8-879b-11ea7f88d583	squamous cell carcinoma
TCGA-18-3407	TCGA-18-3407-01Z-00-DX1.E7DDA7E3-45A2-4E06-A081-E6A81A672155	squamous cell carcinoma
TCGA-51-4081	TCGA-51-4081-01Z-00-DX1.5971d87d-5181-4c7a-91ea-2dfad1bc5fca	squamous cell carcinoma
TCGA-22-5481	TCGA-22-5481-01Z-00-DX1.6BB77BD0-92FF-43FF-A86C-9EF41B2921DA	squamous cell carcinoma
TCGA-56-8083	TCGA-56-8083-01Z-00-DX1.140c8d5b-f660-4fef-b8da-6bb2c119c021	squamous cell carcinoma
TCGA-22-1000	TCGA-22-1000-01Z-00-DX1.D2ACF3D3-6187-49A1-ABBC-8D8E611EEE55	squamous cell carcinoma
TCGA-63-6202	TCGA-63-6202-01Z-00-DX1.A0A13923-E41B-4A6D-BC55-532D8E90DE0F	squamous cell carcinoma
TCGA-92-8063	TCGA-92-8063-01Z-00-DX1.692a8000-846e-4ed7-b790-b3281acb9dec	squamous cell carcinoma
TCGA-98-8023	TCGA-98-8023-01Z-00-DX1.d04d976f-0a9f-44c6-a5f1-4b06885847f8	squamous cell carcinoma
TCGA-56-8308	TCGA-56-8308-01Z-00-DX1.48CAE02B-05B1-4681-B68C-DD32C414FD2D	squamous cell carcinoma
TCGA-43-6770	TCGA-43-6770-01Z-00-DX1.466dd07f-b147-48bb-9349-fe1f5f3bcae5	squamous cell carcinoma
TCGA-39-5040	TCGA-39-5040-01Z-00-DX1.F314DFF3-AEBE-4171-8F04-5D2A61FDE208	squamous cell carcinoma
TCGA-63-7023	TCGA-63-7023-01Z-00-DX1.B2435594-037A-40F2-B90F-60B76D2C859D	squamous cell carcinoma
TCGA-18-3408	TCGA-18-3408-01Z-00-DX1.B4AFC08A-7460-4EE6-B033-629C6A6CA6E8	squamous cell carcinoma
TCGA-56-8504	TCGA-56-8504-01Z-00-DX1.032AF45F-89C3-4265-8287-A455780DA887	squamous cell carcinoma
TCGA-18-3406	TCGA-18-3406-01Z-00-DX1.8D07F006-425C-4724-BBB3-5BA099401234	squamous cell carcinoma
TCGA-85-8352	TCGA-85-8352-01Z-00-DX1.47426016-95BC-49C0-9844-06A3A7EAE5D6	squamous cell carcinoma
TCGA-56-A62T	TCGA-56-A62T-01Z-00-DX1.05B9E747-DF22-4FFB-A79A-C023AB667CA0	squamous cell carcinoma
TCGA-77-8140	TCGA-77-8140-01Z-00-DX1.b35a0672-9f04-4c34-a894-0ccc38151639	squamous cell carcinoma
TCGA-63-A5MS	TCGA-63-A5MS-01Z-00-DX1.F58D7779-B8E0-4086-AF14-256B812F83CE	squamous cell carcinoma
TCGA-77-7338	TCGA-77-7338-01Z-00-DX1.52f2f410-a5cb-47e8-a4f9-242616a21e8e	squamous cell carcinoma
TCGA-60-2708	TCGA-60-2708-01Z-00-DX1.3b59f6dc-02f8-4118-9037-f18ebb9bd539	squamous cell carcinoma
TCGA-33-AASJ	TCGA-33-AASJ-01Z-00-DX1.0201CE2A-4DE6-4B4E-A010-37D773207F52	squamous cell carcinoma
TCGA-66-2792	TCGA-66-2792-01Z-00-DX1.988d556c-f65e-4cae-892d-4dfe046ea626	squamous cell carcinoma
TCGA-18-4086	TCGA-18-4086-01Z-00-DX1.1D06B771-F978-4763-8D4E-7B540E02C55A	squamous cell carcinoma
TCGA-77-8144	TCGA-77-8144-01Z-00-DX1.5194d537-c942-45f3-967b-eb213646ff24	squamous cell carcinoma
TCGA-37-4133	TCGA-37-4133-01Z-00-DX1.3dfcb0df-6f4b-4df7-9d04-085b36e03024	squamous cell carcinoma
TCGA-85-7710	TCGA-85-7710-01Z-00-DX1.8bcfe326-1c19-4ebe-879d-83e77739f006	squamous cell carcinoma
TCGA-39-5030	TCGA-39-5030-01Z-00-DX1.09d96fb6-9a19-40ae-967e-49f378340f9b	squamous cell carcinoma
TCGA-56-8307	TCGA-56-8307-01Z-00-DX1.20EE4B4C-403F-44AA-8B0E-711003E60B8F	squamous cell carcinoma
TCGA-22-5489	TCGA-22-5489-01Z-00-DX1.0518AF53-5642-40FB-A631-4C50D7707C8F	squamous cell carcinoma
TCGA-37-4130	TCGA-37-4130-01Z-00-DX1.37ccfdfe-fc20-4809-8dc7-e342242d0bfa	squamous cell carcinoma
TCGA-85-8481	TCGA-85-8481-01Z-00-DX1.0f626863-3eb5-4b35-b4fe-22a03d767f15	squamous cell carcinoma
TCGA-18-3409	TCGA-18-3409-01Z-00-DX1.3E32CC78-B066-4F85-A781-EDAF39DE0704	squamous cell carcinoma
TCGA-60-2704	TCGA-60-2704-01Z-00-DX1.e904afb3-7935-4df5-90dc-f7151e15b31b	squamous cell carcinoma
TCGA-39-5037	TCGA-39-5037-01Z-00-DX1.02636c3e-c843-4741-8fbf-406957fe9d87	squamous cell carcinoma
TCGA-66-2744	TCGA-66-2744-01Z-00-DX1.e67796a0-fc9e-4137-8cbf-fae91ea90a7c	squamous cell carcinoma
TCGA-33-A4WN	TCGA-33-A4WN-01Z-00-DX2.0AC8FFA9-BD94-4B28-8066-5430D6053432	squamous cell carcinoma
TCGA-34-2600	TCGA-34-2600-01Z-00-DX1.CDCAAE91-3056-4952-B988-00F3722B520B	squamous cell carcinoma
TCGA-66-2783	TCGA-66-2783-01Z-00-DX1.34df2ea9-f8d8-448e-bd54-02364f434355	squamous cell carcinoma
TCGA-43-6771	TCGA-43-6771-01Z-00-DX1.445d4d3f-6a28-4ea7-b7ab-612366c7bb4b	squamous cell carcinoma
TCGA-18-3416	TCGA-18-3416-01Z-00-DX1.EDAD3DEB-8A86-4F34-82EC-6691BFDE900D	squamous cell carcinoma
TCGA-56-7823	TCGA-56-7823-01Z-00-DX1.354861d2-79f1-4b70-a74e-20cb0f78468e	squamous cell carcinoma
TCGA-22-4605	TCGA-22-4605-01Z-00-DX1.5B725941-80CE-497B-8A1E-856D16DD2870	squamous cell carcinoma
TCGA-60-2726	TCGA-60-2726-01Z-00-DX1.3c30934b-c93a-4dad-9c44-b417eae17137	squamous cell carcinoma
TCGA-77-6844	TCGA-77-6844-01Z-00-DX1.5ace8702-ea00-4e0d-84e8-6615fc361f5a	squamous cell carcinoma
TCGA-60-2715	TCGA-60-2715-01Z-00-DX1.22710dc4-eaf5-44c2-8438-c6dcfae1d452	squamous cell carcinoma
TCGA-77-8139	TCGA-77-8139-01Z-00-DX1.242d68e3-5ee0-4484-8403-e2ffd1ede20b	squamous cell carcinoma
TCGA-33-4538	TCGA-33-4538-01Z-00-DX2.62dcecc8-576b-406b-81db-1651e5ea589e	squamous cell carcinoma
TCGA-94-7557	TCGA-94-7557-01Z-00-DX1.ac61f900-6f9f-44eb-91ad-98c98af8b741	squamous cell carcinoma
TCGA-66-2791	TCGA-66-2791-01Z-00-DX1.7ae2b6ab-5284-4772-bc1e-fd608f70e583	squamous cell carcinoma
TCGA-77-8150	TCGA-77-8150-01Z-00-DX1.8ae93dac-2038-4426-9ddf-6fb857f6938a	squamous cell carcinoma
TCGA-21-1078	TCGA-21-1078-01Z-00-DX1.12d4a290-04fa-413e-b274-7c143d42c266	squamous cell carcinoma
TCGA-85-8288	TCGA-85-8288-01Z-00-DX1.0e68535f-a1f3-450c-b8fa-a859f2269da8	squamous cell carcinoma
TCGA-66-2767	TCGA-66-2767-01Z-00-DX1.7bcc7633-3e70-46e3-8689-542c23577ed1	squamous cell carcinoma
TCGA-46-3765	TCGA-46-3765-01Z-00-DX1.f45e4e30-e60c-40e5-a0b7-4513c0c37fda	squamous cell carcinoma
TCGA-56-8503	TCGA-56-8503-01Z-00-DX1.87FEB654-FC88-4CDA-8F52-ACF0D9A19191	squamous cell carcinoma
TCGA-66-2781	TCGA-66-2781-01Z-00-DX1.ed9ff5b7-7c66-4bf7-bfb5-ca48b9e1a54e	squamous cell carcinoma
TCGA-63-A5MN	TCGA-63-A5MN-01Z-00-DX1.34F9BFA5-847A-456B-8159-7993A0F78543	squamous cell carcinoma
TCGA-85-7844	TCGA-85-7844-01Z-00-DX1.9035209b-75ae-4c9b-8edf-5851af490f29	squamous cell carcinoma
TCGA-NK-A5CR	TCGA-NK-A5CR-01Z-00-DX1.A7C57B30-E2C6-4A23-AE71-7E4D7714F8EA	squamous cell carcinoma
TCGA-56-5898	TCGA-56-5898-01Z-00-DX1.d539fc8b-ae31-4820-8c2e-5cf587958eb3	squamous cell carcinoma
TCGA-66-2759	TCGA-66-2759-01Z-00-DX1.10135ce3-22d5-4802-907d-057fe54f5554	squamous cell carcinoma
TCGA-77-A5G1	TCGA-77-A5G1-01Z-00-DX1.ABE53201-3FAD-4F05-9F2B-91BA6257569C	squamous cell carcinoma
TCGA-NC-A5HK	TCGA-NC-A5HK-01Z-00-DX1.9CC2445A-D1EA-4E6E-96CF-710D2CDA073B	squamous cell carcinoma
TCGA-43-6773	TCGA-43-6773-01Z-00-DX1.a05f9597-51b5-4a5a-9936-c61535b115bb	squamous cell carcinoma
TCGA-85-A4QR	TCGA-85-A4QR-01Z-00-DX1.B5E18F89-D5B4-4F51-BC7E-9FA868A6A443	squamous cell carcinoma
TCGA-92-7340	TCGA-92-7340-01Z-00-DX1.e0b0240c-9b6c-4da9-b9cb-bc634051fc45	squamous cell carcinoma
TCGA-60-2722	TCGA-60-2722-01Z-00-DX1.f3781266-e8dc-4386-9702-5b29e6f2cfa3	squamous cell carcinoma
TCGA-60-2709	TCGA-60-2709-01Z-00-DX1.ded10e7c-c1ca-4402-be0e-f3978994d4af	squamous cell carcinoma
TCGA-56-8622	TCGA-56-8622-01Z-00-DX1.62B552C4-5CBE-4469-8DBB-E27497FF95F4	squamous cell carcinoma
TCGA-18-3410	TCGA-18-3410-01Z-00-DX1.DB186D75-4AEE-4E1B-83D5-5A1970F03581	squamous cell carcinoma
TCGA-33-AASL	TCGA-33-AASL-01Z-00-DX1.B6BE8062-EFB3-4615-8F9A-52E2C6D4617F	squamous cell carcinoma
TCGA-96-7544	TCGA-96-7544-01Z-00-DX1.44ce4169-c232-4a9b-ac40-55226179c4fa	squamous cell carcinoma
TCGA-63-7022	TCGA-63-7022-01Z-00-DX1.93EE6221-32E1-4E97-ABDB-E1814B655852	squamous cell carcinoma
TCGA-34-A5IX	TCGA-34-A5IX-01Z-00-DX1.E10EE7FC-91EA-4A39-8B1B-1312C8D9620B	squamous cell carcinoma
TCGA-66-2771	TCGA-66-2771-01Z-00-DX1.b84a28ec-2726-4386-9445-0f5ca351d985	squamous cell carcinoma
TCGA-43-A56V	TCGA-43-A56V-01Z-00-DX1.AA93FE03-FA7D-42C4-A118-B98C2400D9DA	squamous cell carcinoma
TCGA-NC-A5HL	TCGA-NC-A5HL-01Z-00-DX1.E40E17C1-42BA-4C02-AA01-0E2891B3174A	squamous cell carcinoma
TCGA-77-7465	TCGA-77-7465-01Z-00-DX1.25e4b0b4-4948-432f-8010-a6c6e4652cab	squamous cell carcinoma
TCGA-22-4601	TCGA-22-4601-01Z-00-DX1.2EABA7B1-1E31-4AFE-B97B-D40EEAD66D85	squamous cell carcinoma
TCGA-92-8064	TCGA-92-8064-01Z-00-DX1.72c1a8db-146c-4408-8d31-43baba769fdf	squamous cell carcinoma
TCGA-39-5022	TCGA-39-5022-01Z-00-DX1.1bf6a4da-0b59-4478-bcf1-b004f0356342	squamous cell carcinoma
TCGA-43-8115	TCGA-43-8115-01Z-00-DX1.1CFF45F8-6155-498C-AA52-269E6547FE0D	squamous cell carcinoma
TCGA-39-5016	TCGA-39-5016-01Z-00-DX1.b568cdcd-f8bf-4917-ae40-dbd505c36d1e	squamous cell carcinoma
TCGA-66-2763	TCGA-66-2763-01Z-00-DX1.99bc6dec-4e57-45bb-8d94-4dc38657d852	squamous cell carcinoma
TCGA-MF-A522	TCGA-MF-A522-01Z-00-DX1.4934A011-8C04-43B7-A358-16AA64BB6B0C	squamous cell carcinoma
TCGA-85-A4PA	TCGA-85-A4PA-01Z-00-DX1.00AF818F-39BA-4EA7-8873-9B6C4F2D2141	squamous cell carcinoma
TCGA-66-2769	TCGA-66-2769-01Z-00-DX1.101b6493-a7b3-42cf-ae2f-a90948f3fb8f	squamous cell carcinoma
TCGA-56-A5DR	TCGA-56-A5DR-01Z-00-DX1.F8F196F2-9380-490E-9D77-ABAC1E58BC5C	squamous cell carcinoma
TCGA-33-4583	TCGA-33-4583-01Z-00-DX2.8fc10fa1-82b8-49c5-972b-e4303b4293a7	squamous cell carcinoma
TCGA-92-8065	TCGA-92-8065-01Z-00-DX1.cfadb520-1653-4082-9fc3-0680bf39253b	squamous cell carcinoma
TCGA-60-2724	TCGA-60-2724-01Z-00-DX1.98f9e48f-9c09-4969-aa34-05666616ee9a	squamous cell carcinoma
TCGA-66-2727	TCGA-66-2727-01Z-00-DX1.cab55166-3a9a-4f2e-9f7a-33859ab32d12	squamous cell carcinoma
TCGA-77-7142	TCGA-77-7142-01Z-00-DX1.699e0ebe-b37b-425f-a0a5-ddb0263da84c	squamous cell carcinoma
TCGA-33-AASD	TCGA-33-AASD-01Z-00-DX1.DAB3D05A-A6CE-47D1-90B6-79EBABAC3454	squamous cell carcinoma
TCGA-37-5819	TCGA-37-5819-01Z-00-DX1.3647F836-7BB4-4D41-A85E-CFC0B5CBA216	squamous cell carcinoma
TCGA-22-4613	TCGA-22-4613-01Z-00-DX1.4BC3B7B8-99E7-4744-8F5A-089ECCDE144E	squamous cell carcinoma
TCGA-43-A56U	TCGA-43-A56U-01Z-00-DX1.B60C921A-4EE4-4CAE-9E55-311C7D2DA9E4	squamous cell carcinoma
TCGA-37-3789	TCGA-37-3789-01Z-00-DX1.d7a4923e-988e-45e9-a64e-30c983740614	squamous cell carcinoma
TCGA-22-4604	TCGA-22-4604-01Z-00-DX1.C398D192-8564-42AB-89B8-461F0830D8A1	squamous cell carcinoma
TCGA-34-5232	TCGA-34-5232-01Z-00-DX1.7483c36b-8473-439b-a726-2821ec834fc2	squamous cell carcinoma
TCGA-85-8072	TCGA-85-8072-01Z-00-DX1.3a0ad5a6-c93e-428c-94e7-809ceaf01ef1	squamous cell carcinoma
TCGA-77-6845	TCGA-77-6845-01Z-00-DX1.1d8e2711-a82c-4d9b-97e2-d966417731b7	squamous cell carcinoma
TCGA-NC-A5HR	TCGA-NC-A5HR-01Z-00-DX1.B8B85EDD-96A6-40DF-B3BF-C97311A7E552	squamous cell carcinoma
TCGA-85-8070	TCGA-85-8070-01Z-00-DX1.54e7edf1-28d3-4fd5-bab3-951e58620386	squamous cell carcinoma
TCGA-39-5027	TCGA-39-5027-01Z-00-DX1.54a3e035-7178-4786-870b-1f6adfb82331	squamous cell carcinoma
TCGA-56-7731	TCGA-56-7731-01Z-00-DX1.e205943f-cb2e-4006-b3be-b07d95fea663	squamous cell carcinoma
TCGA-46-3769	TCGA-46-3769-01Z-00-DX1.97260244-fe08-42da-b5db-80da7f7d8766	squamous cell carcinoma
TCGA-77-A5GH	TCGA-77-A5GH-01Z-00-DX1.2F4C2F84-17AE-415A-BF6C-01A899BAAE68	squamous cell carcinoma
TCGA-21-1079	TCGA-21-1079-01Z-00-DX1.fb8e44cd-f73f-48a4-82d2-34f334d79f53	squamous cell carcinoma
TCGA-56-8082	TCGA-56-8082-01Z-00-DX1.f0056ce7-58cf-4fc7-b249-ddeadeafafb3	squamous cell carcinoma
TCGA-77-8146	TCGA-77-8146-01Z-00-DX1.19213f57-1890-4e56-9909-86e506be1833	squamous cell carcinoma
TCGA-68-A59I	TCGA-68-A59I-01Z-00-DX1.6EE9E466-AE08-449D-A830-98667E6D48C7	squamous cell carcinoma
TCGA-18-3419	TCGA-18-3419-01Z-00-DX1.69597BCF-2D4E-4D9B-B4E8-C03137445AF4	squamous cell carcinoma
TCGA-60-2723	TCGA-60-2723-01Z-00-DX1.1c12de5a-5d31-468e-9169-feb23d24e7d6	squamous cell carcinoma
TCGA-85-8048	TCGA-85-8048-01Z-00-DX1.1a663caa-dff1-4f03-b06b-c8b8b5ce08c6	squamous cell carcinoma
TCGA-18-3412	TCGA-18-3412-01Z-00-DX1.699A17A5-356B-42F8-815A-5DBD60293242	squamous cell carcinoma
TCGA-NC-A5HJ	TCGA-NC-A5HJ-01Z-00-DX1.0BC0D0C7-F3D3-463E-BA94-C4289D97F1D9	squamous cell carcinoma
TCGA-NK-A5CT	TCGA-NK-A5CT-01Z-00-DX1.D41A2900-E398-434F-AAC4-5CEA1FDC0479	squamous cell carcinoma
TCGA-66-2754	TCGA-66-2754-01Z-00-DX1.3cd19122-06f3-420e-9c3f-362225ff49eb	squamous cell carcinoma
TCGA-37-A5EM	TCGA-37-A5EM-01Z-00-DX1.FF7B9A1C-9D2C-43E4-9AE9-711214ACF77D	squamous cell carcinoma
TCGA-56-8623	TCGA-56-8623-01Z-00-DX1.119C11E2-16E4-48A9-B8BD-6F1E8CBFEBA1	squamous cell carcinoma
TCGA-66-2789	TCGA-66-2789-01Z-00-DX1.93719e52-7dd4-4bbb-b908-c91db1d99b76	squamous cell carcinoma
TCGA-90-A4EE	TCGA-90-A4EE-01Z-00-DX1.3FC7A945-7D20-4A50-9D9E-436924F1A103	squamous cell carcinoma
TCGA-39-5039	TCGA-39-5039-01Z-00-DX1.29f1281d-93d7-4499-bfce-19eeeb1870a4	squamous cell carcinoma
TCGA-68-7757	TCGA-68-7757-01Z-00-DX1.4eece254-a119-436a-af3c-fad8e8b7f74b	squamous cell carcinoma
TCGA-22-5483	TCGA-22-5483-01Z-00-DX1.79EF4B70-4703-4FF1-81CA-20014A932437	squamous cell carcinoma
TCGA-85-A5B5	TCGA-85-A5B5-01Z-00-DX1.88097FC2-BAAD-4986-AECD-C07C9F3ED856	squamous cell carcinoma
TCGA-22-1011	TCGA-22-1011-01Z-00-DX1.A67E3D3F-4B94-4335-8199-03B7CB75608E	squamous cell carcinoma
TCGA-56-5897	TCGA-56-5897-01Z-00-DX1.776271b1-77a9-4653-8ed3-13294c9fc056	squamous cell carcinoma
TCGA-J1-A4AH	TCGA-J1-A4AH-01Z-00-DX1.702A5CC6-0BFA-42F4-995B-8567A1DE0D09	squamous cell carcinoma
TCGA-22-4599	TCGA-22-4599-01Z-00-DX1.2178D5C0-A444-44F5-B878-F5D1FB2943C9	squamous cell carcinoma
TCGA-NC-A5HN	TCGA-NC-A5HN-01Z-00-DX1.51BA5504-7EFE-47F9-82A3-DCE0DCCF76D1	squamous cell carcinoma
TCGA-85-A4JC	TCGA-85-A4JC-01Z-00-DX1.6B4ED63F-ADF9-49F4-A30B-AB3A5EEFDDB7	squamous cell carcinoma
TCGA-56-8201	TCGA-56-8201-01Z-00-DX1.883903fb-d70d-4c72-be76-6788b1bc3b35	squamous cell carcinoma
TCGA-21-1070	TCGA-21-1070-01Z-00-DX1.06363f8a-ef29-4d73-95da-a3172d7873c0	squamous cell carcinoma
TCGA-85-6798	TCGA-85-6798-01Z-00-DX1.c8ca3a56-b337-4345-b55a-83b0ae9a75f0	squamous cell carcinoma
TCGA-22-5480	TCGA-22-5480-01Z-00-DX1.A6E25FF1-9616-4F5F-97BD-BA1912C46008	squamous cell carcinoma
TCGA-22-4594	TCGA-22-4594-01Z-00-DX1.3FCEBC89-8473-4841-87A2-F84AF58A7793	squamous cell carcinoma
TCGA-63-A5MU	TCGA-63-A5MU-01Z-00-DX1.C80B700E-D924-4A6F-AC8E-D9C91D452A57	squamous cell carcinoma
TCGA-68-8250	TCGA-68-8250-01Z-00-DX1.a8669a85-9262-4c37-b61c-ca7019a3677c	squamous cell carcinoma
TCGA-34-5240	TCGA-34-5240-01Z-00-DX1.03785f14-494a-4898-9ae0-59e64250c33b	squamous cell carcinoma
TCGA-98-A53B	TCGA-98-A53B-01Z-00-DX1.5429DF3F-9F1C-4DEE-8A7A-CCB3E2BBDC8A	squamous cell carcinoma
TCGA-94-8490	TCGA-94-8490-01Z-00-DX1.5A44A8C6-38F4-47A4-80C6-7BB805E9116C	squamous cell carcinoma
TCGA-34-5928	TCGA-34-5928-01Z-00-DX1.d336efc9-3ebb-4457-a81b-1e448781f999	squamous cell carcinoma
TCGA-63-A5MP	TCGA-63-A5MP-01Z-00-DX1.BBA62567-2E99-4AE4-83DB-DCF044F21C5E	squamous cell carcinoma
TCGA-85-6175	TCGA-85-6175-01Z-00-DX1.102f9bad-4084-4e3a-99e9-91e026ad9a62	squamous cell carcinoma
TCGA-22-5478	TCGA-22-5478-01Z-00-DX1.6368788A-96D5-499B-A199-89BF1413AE43	squamous cell carcinoma
TCGA-33-4532	TCGA-33-4532-01Z-00-DX3.a9eb5d3f-e5e4-45e0-8fca-3e50396445eb	squamous cell carcinoma
TCGA-85-8479	TCGA-85-8479-01Z-00-DX1.28fef288-9691-47dd-ad51-b2dc0cd84832	squamous cell carcinoma
TCGA-33-4566	TCGA-33-4566-01Z-00-DX1.C256546D-D3EC-41DA-9681-06BA4B011DD2	squamous cell carcinoma
TCGA-85-A511	TCGA-85-A511-01Z-00-DX1.24345C5F-BDC2-4D9D-BAE5-686B4C8C66DE	squamous cell carcinoma
TCGA-66-2755	TCGA-66-2755-01Z-00-DX1.ccc904f0-4cd3-44a5-8b68-7272f2a7558f	squamous cell carcinoma
TCGA-51-6867	TCGA-51-6867-01Z-00-DX1.5f3a0562-efbe-413f-8e13-9826aaefa298	squamous cell carcinoma
TCGA-33-4547	TCGA-33-4547-01Z-00-DX3.9f19ec7f-6469-463a-a027-124c3fe5a06c	squamous cell carcinoma
TCGA-66-2734	TCGA-66-2734-01Z-00-DX1.2c23bc49-e2be-480a-b6a8-d3259a584930	squamous cell carcinoma
TCGA-77-7335	TCGA-77-7335-01Z-00-DX1.DDE20A50-7303-4A2D-936A-D02FE15A0752	squamous cell carcinoma
TCGA-98-A53H	TCGA-98-A53H-01Z-00-DX1.B05E6339-440C-4F2E-95B5-F2C96413D488	squamous cell carcinoma
TCGA-43-A475	TCGA-43-A475-01Z-00-DX1.48694B33-6070-4D6E-9CE4-BDEF072500A1	squamous cell carcinoma
TCGA-37-4141	TCGA-37-4141-01Z-00-DX1.65256656-b0e0-4705-ad00-38f6c8922cfc	squamous cell carcinoma
TCGA-37-A5EL	TCGA-37-A5EL-01Z-00-DX1.DFD49A5B-27F6-407E-8ADA-54EDACAA0788	squamous cell carcinoma
TCGA-98-A53J	TCGA-98-A53J-01Z-00-DX1.EEC6256E-D331-4731-B00C-08622C725F61	squamous cell carcinoma
TCGA-60-2716	TCGA-60-2716-01Z-00-DX1.28642302-a114-4e80-b9db-c04eee7d92d8	squamous cell carcinoma
TCGA-56-8305	TCGA-56-8305-01Z-00-DX1.2C1D792D-79E0-48D7-9938-DFD44428874E	squamous cell carcinoma
TCGA-37-3792	TCGA-37-3792-01Z-00-DX1.d95a9f5f-5bad-48fc-9f90-ed2580328b80	squamous cell carcinoma
TCGA-85-A50Z	TCGA-85-A50Z-01Z-00-DX1.A8911EBB-EAB6-4787-9F6E-3E8A9F1078F3	squamous cell carcinoma
TCGA-66-2737	TCGA-66-2737-01Z-00-DX1.3c508c22-fadc-4b05-ada4-b447b21e098c	squamous cell carcinoma
TCGA-58-A46M	TCGA-58-A46M-01Z-00-DX1.DCC711DA-EB83-498E-9AFA-33E874EA537C	squamous cell carcinoma
TCGA-98-A53A	TCGA-98-A53A-01Z-00-DX1.CB328332-8AA9-483D-8BBF-5FD752A2A6B6	squamous cell carcinoma
TCGA-77-8009	TCGA-77-8009-01Z-00-DX1.54adaaba-ddce-4480-9b22-af8e8a85d1d9	squamous cell carcinoma
TCGA-46-6025	TCGA-46-6025-01Z-00-DX1.05600f09-0b48-448c-b305-cb881970fc52	squamous cell carcinoma
TCGA-34-2596	TCGA-34-2596-01Z-00-DX1.be778d17-d06c-4300-aaf1-c0acbef8fa41	squamous cell carcinoma
TCGA-94-7033	TCGA-94-7033-01Z-00-DX1.43146ed9-30a5-420d-bd92-b1acdce11103	squamous cell carcinoma
TCGA-22-5479	TCGA-22-5479-01Z-00-DX1.3DCD4654-459D-4046-87C3-E59C61A1E7FA	squamous cell carcinoma
TCGA-66-2778	TCGA-66-2778-01Z-00-DX1.5806ab4d-fdde-45b6-a131-fd5f71bcde0b	squamous cell carcinoma
TCGA-21-1083	TCGA-21-1083-01Z-00-DX1.8288ca92-b611-4acf-986e-0b8a3f620b94	squamous cell carcinoma
TCGA-22-5477	TCGA-22-5477-01Z-00-DX1.D4CA03F8-FFA8-4926-B93C-EBFDC6791B1F	squamous cell carcinoma
TCGA-18-3411	TCGA-18-3411-01Z-00-DX1.D9228674-5B13-44CB-A7AE-C64FD97A3BBB	squamous cell carcinoma
TCGA-66-2795	TCGA-66-2795-01Z-00-DX1.4141cb69-b675-49c4-85c5-21d630b5143d	squamous cell carcinoma
TCGA-66-2757	TCGA-66-2757-01Z-00-DX1.fa182184-fbf1-46ab-bdae-6f383441fd85	squamous cell carcinoma
TCGA-56-7222	TCGA-56-7222-01Z-00-DX1.f932abe9-4f5c-46d8-908b-29669681d2db	squamous cell carcinoma
TCGA-39-5034	TCGA-39-5034-01Z-00-DX1.fb4191aa-07dc-4615-ac71-b9e4c67ed28b	squamous cell carcinoma
TCGA-NC-A5HO	TCGA-NC-A5HO-01Z-00-DX1.0DA8CF7E-0B14-44BA-BFA1-DC2E35B8A20C	squamous cell carcinoma
TCGA-39-5019	TCGA-39-5019-01Z-00-DX1.FE0485DE-AEB3-443F-AFCA-C186C336F7EC	squamous cell carcinoma
TCGA-98-A53I	TCGA-98-A53I-01Z-00-DX1.B245E2C2-8D75-45EE-8930-44CFFF8B2106	squamous cell carcinoma
TCGA-85-8355	TCGA-85-8355-01Z-00-DX1.146ECC8D-858B-4DDA-B7FE-DBC22CC8C24D	squamous cell carcinoma
TCGA-21-5786	TCGA-21-5786-01Z-00-DX1.928370C0-0BD4-43D6-94EB-FE7CB172265E	squamous cell carcinoma
TCGA-66-2777	TCGA-66-2777-01Z-00-DX1.78b3c4b0-e7e5-427b-b4d7-3ca9c5b7bbd6	squamous cell carcinoma
TCGA-43-7656	TCGA-43-7656-01Z-00-DX1.6076ce10-fcb2-4f29-b3f3-c3f5649dc469	squamous cell carcinoma
TCGA-85-7696	TCGA-85-7696-01Z-00-DX1.d8756b4c-819f-4a5c-b148-125b8c6b3c27	squamous cell carcinoma
TCGA-22-1016	TCGA-22-1016-01Z-00-DX1.807510FD-222D-4E65-B261-3EB0815F8A50	squamous cell carcinoma
TCGA-90-7964	TCGA-90-7964-01Z-00-DX1.25D2CC5D-2383-41FE-B5D5-0ACFC0F8209B	squamous cell carcinoma
TCGA-56-7580	TCGA-56-7580-01Z-00-DX1.dc642f9d-20ed-411b-8697-4e33bf7db57e	squamous cell carcinoma
TCGA-63-A5MY	TCGA-63-A5MY-01Z-00-DX1.D3753889-13DC-40D4-8845-22A168F35256	squamous cell carcinoma
TCGA-77-A5GF	TCGA-77-A5GF-01Z-00-DX1.8E70F660-4492-4BEB-A688-217DE27C1E6D	squamous cell carcinoma
TCGA-77-A5GA	TCGA-77-A5GA-01Z-00-DX1.8A1605A0-A0FF-479C-BFAC-AD6BD7081AC9	squamous cell carcinoma
TCGA-85-8276	TCGA-85-8276-01Z-00-DX1.6306624d-e197-4744-a872-0a20413bd9fa	squamous cell carcinoma
TCGA-L3-A4E7	TCGA-L3-A4E7-01Z-00-DX1.69F3B1AF-F6DA-41FE-A72E-609F9D42E766	squamous cell carcinoma
TCGA-56-A4ZJ	TCGA-56-A4ZJ-01Z-00-DX1.6BB25D9D-75E7-4B44-8560-8A3C3EC9F118	squamous cell carcinoma
TCGA-46-3766	TCGA-46-3766-01Z-00-DX1.5870b2ed-78f0-4f68-b01e-2ef6d5353b57	squamous cell carcinoma
TCGA-66-2793	TCGA-66-2793-01Z-00-DX1.133bc2be-1407-422c-a356-2477f1020c50	squamous cell carcinoma
TCGA-39-5029	TCGA-39-5029-01Z-00-DX1.74c5cb38-650e-4fe7-bc63-f6e88761346d	squamous cell carcinoma
TCGA-22-5482	TCGA-22-5482-01Z-00-DX1.901F90D4-1F4E-4344-925B-37B7DD78B751	squamous cell carcinoma
TCGA-37-4132	TCGA-37-4132-01Z-00-DX1.5e5a564d-6561-48e7-a3a2-81a523392d8b	squamous cell carcinoma
TCGA-77-8128	TCGA-77-8128-01Z-00-DX1.5831331a-8c82-4817-977e-1842250d9c7b	squamous cell carcinoma
TCGA-56-7730	TCGA-56-7730-01Z-00-DX1.6f127663-c517-4b5d-99a6-a3cd314304b1	squamous cell carcinoma
TCGA-77-A5GB	TCGA-77-A5GB-01Z-00-DX1.5EB72C3D-40BE-4ABD-9CD6-ADF5769BC295	squamous cell carcinoma
TCGA-85-A50M	TCGA-85-A50M-01Z-00-DX1.CFB67271-FC1B-4BA0-95DB-51D859D68D18	squamous cell carcinoma
TCGA-56-8629	TCGA-56-8629-01Z-00-DX1.6F79BFD6-36B0-46F4-918B-2F4FF083E3E3	squamous cell carcinoma
TCGA-66-2756	TCGA-66-2756-01Z-00-DX1.e6bda67d-2647-4751-9c16-b711933a1d6c	squamous cell carcinoma
TCGA-22-1002	TCGA-22-1002-01Z-00-DX1.A41CF987-B2E7-4ADE-8580-735631EEE963	squamous cell carcinoma
TCGA-92-7341	TCGA-92-7341-01Z-00-DX1.6ecbb768-fde4-4f41-8e28-bc5be860825f	squamous cell carcinoma
TCGA-66-2786	TCGA-66-2786-01Z-00-DX1.5fd5c25f-cb17-4650-b59e-122c6ddafe86	squamous cell carcinoma
TCGA-85-7843	TCGA-85-7843-01Z-00-DX1.0aa90a1d-6039-482c-a489-8ee41cc70161	squamous cell carcinoma
TCGA-18-3414	TCGA-18-3414-01Z-00-DX1.B76AF657-7A93-4F33-BC1A-2E8BF652FC17	squamous cell carcinoma
TCGA-22-1017	TCGA-22-1017-01Z-00-DX1.9562FE79-A261-42D3-B394-F3E0E2FF7DDA	squamous cell carcinoma
TCGA-37-A5EN	TCGA-37-A5EN-01Z-00-DX1.C389C26A-2B88-4DCA-9B32-FEECDFFC35A6	squamous cell carcinoma
TCGA-34-8455	TCGA-34-8455-01Z-00-DX1.9B7A1CBA-0B53-4F2A-9AEC-D72FDB6553F7	squamous cell carcinoma
TCGA-52-7810	TCGA-52-7810-01Z-00-DX1.54fcdfff-c1ac-4427-bb33-54959695134f	squamous cell carcinoma
TCGA-58-A46J	TCGA-58-A46J-01Z-00-DX1.4BF4AAC3-2020-41EA-A181-5E90A23DA024	squamous cell carcinoma
TCGA-XC-AA0X	TCGA-XC-AA0X-01Z-00-DX1.61A34BE0-F16B-4EC1-8E7F-7BF94F6629F4	squamous cell carcinoma
TCGA-22-5492	TCGA-22-5492-01Z-00-DX1.A17DE349-CD76-4B12-9C5C-DB8DFB23C003	squamous cell carcinoma
TCGA-21-1072	TCGA-21-1072-01Z-00-DX1.9e6c90ad-0529-4b8b-a4f8-1b05430600f9	squamous cell carcinoma
TCGA-56-6546	TCGA-56-6546-01Z-00-DX1.4fecf41b-6757-4c0d-98c4-24b9a65144f1	squamous cell carcinoma
TCGA-85-A513	TCGA-85-A513-01Z-00-DX1.9C4C6BA2-BBEB-4EC6-9A70-65B1F6198E1F	squamous cell carcinoma
TCGA-60-2698	TCGA-60-2698-01Z-00-DX1.738ae69e-5170-46d6-b691-9f761f9a794b	squamous cell carcinoma
TCGA-60-2712	TCGA-60-2712-01Z-00-DX1.97003dfc-4b37-4491-86e8-0801e6825aae	squamous cell carcinoma
TCGA-77-7337	TCGA-77-7337-01Z-00-DX1.e15727e3-e9c8-44a0-87bb-caeaeb00840c	squamous cell carcinoma
TCGA-77-8008	TCGA-77-8008-01Z-00-DX1.29c3c1c6-7602-40c6-bc86-b40132df9309	squamous cell carcinoma
TCGA-L3-A524	TCGA-L3-A524-01Z-00-DX1.F3C6DE3B-C59E-4805-A03F-4A0CA3AB2A5E	squamous cell carcinoma
TCGA-LA-A7SW	TCGA-LA-A7SW-01Z-00-DX1.A65863F5-EA8F-46F5-A4D1-52FAD3D93E26	squamous cell carcinoma
TCGA-60-2696	TCGA-60-2696-01Z-00-DX1.17748315-09b2-4abd-97f1-93c9951b0a70	squamous cell carcinoma
TCGA-77-8138	TCGA-77-8138-01Z-00-DX1.fac6dcf9-7367-4345-a764-38e5471763c0	squamous cell carcinoma
TCGA-85-7697	TCGA-85-7697-01Z-00-DX1.b33aa550-81b0-4fab-8243-d041b0beaab5	squamous cell carcinoma
TCGA-85-8582	TCGA-85-8582-01Z-00-DX1.ac10318b-f56e-4897-8355-076366fe8581	squamous cell carcinoma
TCGA-66-2788	TCGA-66-2788-01Z-00-DX1.1a57324a-5b00-44ed-912d-9522d0141500	squamous cell carcinoma
TCGA-21-1071	TCGA-21-1071-01Z-00-DX1.a9bba825-1c92-4101-9086-c4d1c91117af	squamous cell carcinoma
TCGA-85-8664	TCGA-85-8664-01Z-00-DX1.d83b183e-4cc6-4608-93fb-46e69d36a2fa	squamous cell carcinoma
TCGA-85-8354	TCGA-85-8354-01Z-00-DX1.C9188133-08F4-43DD-BB60-6F7293CDB5B9	squamous cell carcinoma
TCGA-63-A5ML	TCGA-63-A5ML-01Z-00-DX1.14703756-F6F7-4EEF-A462-7D40910AE04D	squamous cell carcinoma
TCGA-52-7811	TCGA-52-7811-01Z-00-DX1.7093a626-0e8f-4e4c-80c6-6cf32a2f725e	squamous cell carcinoma
TCGA-77-7139	TCGA-77-7139-01Z-00-DX1.b8b79b0c-4ea0-4f6c-8e6e-29ad76eca78f	squamous cell carcinoma
TCGA-77-8156	TCGA-77-8156-01Z-00-DX1.9ed8c07d-61f3-4f6b-9c8b-312917c64e04	squamous cell carcinoma
TCGA-33-4582	TCGA-33-4582-01Z-00-DX1.629AEDB6-E9AA-4615-92E8-5DDAAFF6103E	squamous cell carcinoma
TCGA-56-A5DS	TCGA-56-A5DS-01Z-00-DX1.952C8777-4B8F-415A-9D27-C155D1623A86	squamous cell carcinoma
TCGA-63-A5MJ	TCGA-63-A5MJ-01Z-00-DX1.4F060025-3A21-4FEB-8A63-F55A95BFBA30	squamous cell carcinoma
TCGA-85-8353	TCGA-85-8353-01Z-00-DX1.2A333CFA-3D8A-41B2-9D08-8AAF431BFE54	squamous cell carcinoma
TCGA-77-6842	TCGA-77-6842-01Z-00-DX1.934f1e6a-9c30-40ad-a764-7d0b6fdb92e9	squamous cell carcinoma
TCGA-70-6723	TCGA-70-6723-01Z-00-DX1.1e6468e8-0d39-48a9-af32-9968f9207810	squamous cell carcinoma
TCGA-94-A4VJ	TCGA-94-A4VJ-01Z-00-DX1.FBC6E75E-80D8-42EA-9292-181EC4D5D170	squamous cell carcinoma
TCGA-85-A512	TCGA-85-A512-01Z-00-DX1.154BBD51-803C-46F0-840E-D2597E648365	squamous cell carcinoma
TCGA-77-8148	TCGA-77-8148-01Z-00-DX1.2066e518-636c-4917-9dd4-78ab3605e8f6	squamous cell carcinoma
TCGA-63-A5MG	TCGA-63-A5MG-01Z-00-DX1.EC6B6782-C52F-42B5-AD91-AB718B7EE1A6	squamous cell carcinoma
TCGA-85-8052	TCGA-85-8052-01Z-00-DX1.26b66ae7-b73f-4263-85f7-e82dab5b657b	squamous cell carcinoma
TCGA-33-AAS8	TCGA-33-AAS8-01Z-00-DX1.774A64E2-17E4-468C-BFE9-85F0D4F52D0E	squamous cell carcinoma
TCGA-43-7657	TCGA-43-7657-01Z-00-DX1.d8a5d257-c5ca-4192-b6a7-4698b8390fca	squamous cell carcinoma
TCGA-18-5595	TCGA-18-5595-01Z-00-DX1.75235488-2F6F-42CE-8D7D-0E9A360E1C61	squamous cell carcinoma
TCGA-63-7020	TCGA-63-7020-01Z-00-DX1.33435AC2-9EBC-422C-89DB-962153E8F3F6	squamous cell carcinoma
TCGA-79-5596	TCGA-79-5596-01Z-00-DX1.FE977268-C9D7-4812-887C-C9FF9943C127	squamous cell carcinoma
TCGA-NC-A5HP	TCGA-NC-A5HP-01Z-00-DX1.655093A9-AAA7-4637-A33E-90FE3AE2FC43	squamous cell carcinoma
TCGA-77-A5G3	TCGA-77-A5G3-01Z-00-DX1.7ED6F76A-333F-43DB-B8DF-86BF259DCEFB	squamous cell carcinoma
TCGA-18-4721	TCGA-18-4721-01Z-00-DX1.C4952E79-071A-49C5-8E28-474442832D4E	squamous cell carcinoma
TCGA-NC-A5HM	TCGA-NC-A5HM-01Z-00-DX1.CBAF06E0-5185-4A9C-B005-F7D2C0945032	squamous cell carcinoma
TCGA-NC-A5HD	TCGA-NC-A5HD-01Z-00-DX1.881DF35E-F816-4705-9589-6FB72784A905	squamous cell carcinoma
TCGA-43-A474	TCGA-43-A474-01Z-00-DX1.9BCC325D-875A-4285-85E9-2EA550A10949	squamous cell carcinoma
TCGA-51-4079	TCGA-51-4079-01Z-00-DX1.111f7796-3797-4334-b543-918e374dbc22	squamous cell carcinoma
TCGA-58-A46K	TCGA-58-A46K-01Z-00-DX1.A293339A-A592-4CA2-AE49-CDDD0810C624	squamous cell carcinoma
TCGA-98-7454	TCGA-98-7454-01Z-00-DX1.2d81415b-5edd-4dd8-b17b-849d732da4cd	squamous cell carcinoma
TCGA-21-1075	TCGA-21-1075-01Z-00-DX1.937872ae-4d6f-4d7a-b54f-b7e797cb84b0	squamous cell carcinoma
TCGA-77-7463	TCGA-77-7463-01Z-00-DX1.c255e325-1ba7-4108-b8b8-22c02241c83f	squamous cell carcinoma
TCGA-85-8580	TCGA-85-8580-01Z-00-DX1.1b942bbe-2c6e-4411-8609-1725e5cb93da	squamous cell carcinoma
TCGA-60-2725	TCGA-60-2725-01Z-00-DX1.b9d038d6-c2fb-4e46-a4ef-80fdbfb56d0a	squamous cell carcinoma
TCGA-77-A5G8	TCGA-77-A5G8-01Z-00-DX1.4F66CA44-C238-4293-882C-5357ABD7115F	squamous cell carcinoma
TCGA-43-2578	TCGA-43-2578-01Z-00-DX1.3314c57b-2875-4cb3-8fff-cb9cf65aa697	squamous cell carcinoma
TCGA-70-6722	TCGA-70-6722-01Z-00-DX1.2f8498bb-bbd9-4eae-bb9e-6fe939ca0551	squamous cell carcinoma
TCGA-85-8071	TCGA-85-8071-01Z-00-DX1.876f6b0b-f615-43b2-8923-ee21f94568b7	squamous cell carcinoma
TCGA-66-2768	TCGA-66-2768-01Z-00-DX1.02fadcc4-9d05-4b37-9114-d8e80c09ef1a	squamous cell carcinoma
TCGA-68-8251	TCGA-68-8251-01Z-00-DX1.9d453881-d5b3-4527-93fa-799f34ba2c8f	squamous cell carcinoma
TCGA-77-7141	TCGA-77-7141-01Z-00-DX1.3263490a-cfba-43a8-8198-5139dbf00bf9	squamous cell carcinoma
TCGA-77-A5G6	TCGA-77-A5G6-01Z-00-DX1.5AE97930-9554-40BD-A24A-17CA4273F2ED	squamous cell carcinoma
TCGA-63-5128	TCGA-63-5128-01Z-00-DX1.7D6C6ABF-D035-4F48-811B-629A0B4AD597	squamous cell carcinoma
TCGA-98-A538	TCGA-98-A538-01Z-00-DX1.42BC06E8-8E8F-4CF0-A757-B5201BB2794F	squamous cell carcinoma
