# Supplementary material for: Uncertainty-informed deep learning models enable high-confidence predictions for digital histopathology
Source: Nat Commun. 2022 Nov 2;13:6572. doi: 10.1038/s41467-022-34025-x (PMC9630455; doi:10.1038/s41467-022-34025-x)
Supplement: Supplementary file 6 — Supplementary Dataset 3 [file 41467_2022_34025_MOESM6_ESM.xlsx]

## Sheet: CPTAC Diagnoses
Histopathological diagnosis		n (%)
Adenocarcinoma		644 (100%)
	Adenocarcinoma	307 (47.7%)
	Acinar adenocarcinoma	137 (21.3%)
	Other	86 (13.4%)
	Solid adenocarcinoma	43 (6.7%)
	Papillary adenocarcinoma	29 (4.5%)
	Colloid adenocarcinoma	16 (2.5%)
	Micropapillary adenocarcinoma	9 (1.4%)
	Invasive mucinous adenocarcinoma	8 (1.2%)
	Lepidic adenocarcinoma	6 (0.9%)
	Enteric adenocarcinoma	3 (0.5%)
Squamous cell carcinoma		662 (100%)
	Squamous cell carcinoma	662 (100%)
