# Supplementary material for: Uncertainty-informed deep learning models enable high-confidence predictions for digital histopathology
Source: Nat Commun. 2022 Nov 2;13:6572. doi: 10.1038/s41467-022-34025-x (PMC9630455; doi:10.1038/s41467-022-34025-x)
Supplement: Supplementary file 7 — Supplementary Dataset 4 [file 41467_2022_34025_MOESM7_ESM.xlsx]

## Sheet: CPTAC Slides
Patient	Slide	Cohort
C3L-00081	C3L-00081-21	Squamous cell carcinoma
C3L-00415	C3L-00415-21	Squamous cell carcinoma
C3L-00415	C3L-00415-23	Squamous cell carcinoma
C3L-00445	C3L-00445-21	Squamous cell carcinoma
C3L-00445	C3L-00445-25	Squamous cell carcinoma
C3L-00445	C3L-00445-26	Squamous cell carcinoma
C3L-00503	C3L-00503-21	Squamous cell carcinoma
C3L-00503	C3L-00503-22	Squamous cell carcinoma
C3L-00503	C3L-00503-23	Squamous cell carcinoma
C3L-00568	C3L-00568-21	Squamous cell carcinoma
C3L-00568	C3L-00568-22	Squamous cell carcinoma
C3L-00568	C3L-00568-23	Squamous cell carcinoma
C3L-00603	C3L-00603-21	Squamous cell carcinoma
C3L-00603	C3L-00603-22	Squamous cell carcinoma
C3L-00904	C3L-00904-21	Squamous cell carcinoma
C3L-00904	C3L-00904-22	Squamous cell carcinoma
C3L-00923	C3L-00923-23	Squamous cell carcinoma
C3L-00927	C3L-00927-21	Squamous cell carcinoma
C3L-00927	C3L-00927-22	Squamous cell carcinoma
C3L-00927	C3L-00927-23	Squamous cell carcinoma
C3L-00965	C3L-00965-21	Squamous cell carcinoma
C3L-00965	C3L-00965-22	Squamous cell carcinoma
C3L-00965	C3L-00965-23	Squamous cell carcinoma
C3L-00965	C3L-00965-24	Squamous cell carcinoma
C3L-00993	C3L-00993-21	Squamous cell carcinoma
C3L-00993	C3L-00993-22	Squamous cell carcinoma
C3L-00993	C3L-00993-23	Squamous cell carcinoma
C3L-00993	C3L-00993-24	Squamous cell carcinoma
C3L-01000	C3L-01000-24	Squamous cell carcinoma
C3L-01000	C3L-01000-25	Squamous cell carcinoma
C3L-01285	C3L-01285-21	Squamous cell carcinoma
C3L-01285	C3L-01285-22	Squamous cell carcinoma
C3L-01285	C3L-01285-23	Squamous cell carcinoma
C3L-01455	C3L-01455-21	Squamous cell carcinoma
C3L-01455	C3L-01455-22	Squamous cell carcinoma
C3L-01455	C3L-01455-23	Squamous cell carcinoma
C3L-01606	C3L-01606-21	Squamous cell carcinoma
C3L-01663	C3L-01663-21	Squamous cell carcinoma
C3L-01663	C3L-01663-22	Squamous cell carcinoma
C3L-01838	C3L-01838-23	Squamous cell carcinoma
C3L-01884	C3L-01884-21	Squamous cell carcinoma
C3L-01884	C3L-01884-22	Squamous cell carcinoma
C3L-01884	C3L-01884-23	Squamous cell carcinoma
C3L-02127	C3L-02127-21	Squamous cell carcinoma
C3L-02127	C3L-02127-22	Squamous cell carcinoma
C3L-02127	C3L-02127-23	Squamous cell carcinoma
C3L-02127	C3L-02127-24	Squamous cell carcinoma
C3L-02130	C3L-02130-21	Squamous cell carcinoma
C3L-02130	C3L-02130-22	Squamous cell carcinoma
C3L-02130	C3L-02130-23	Squamous cell carcinoma
C3L-02130	C3L-02130-24	Squamous cell carcinoma
C3L-02163	C3L-02163-21	Squamous cell carcinoma
C3L-02163	C3L-02163-22	Squamous cell carcinoma
C3L-02163	C3L-02163-23	Squamous cell carcinoma
C3L-02164	C3L-02164-21	Squamous cell carcinoma
C3L-02164	C3L-02164-22	Squamous cell carcinoma
C3L-02164	C3L-02164-23	Squamous cell carcinoma
C3L-02168	C3L-02168-21	Squamous cell carcinoma
C3L-02168	C3L-02168-22	Squamous cell carcinoma
C3L-02168	C3L-02168-23	Squamous cell carcinoma
C3L-02168	C3L-02168-24	Squamous cell carcinoma
C3L-02170	C3L-02170-21	Squamous cell carcinoma
C3L-02170	C3L-02170-22	Squamous cell carcinoma
C3L-02170	C3L-02170-23	Squamous cell carcinoma
C3L-02349	C3L-02349-21	Squamous cell carcinoma
C3L-02358	C3L-02358-21	Squamous cell carcinoma
C3L-02358	C3L-02358-22	Squamous cell carcinoma
C3L-02358	C3L-02358-23	Squamous cell carcinoma
C3L-02546	C3L-02546-21	Squamous cell carcinoma
C3L-02546	C3L-02546-23	Squamous cell carcinoma
C3L-02552	C3L-02552-22	Squamous cell carcinoma
C3L-02552	C3L-02552-23	Squamous cell carcinoma
C3L-02618	C3L-02618-21	Squamous cell carcinoma
C3L-02618	C3L-02618-22	Squamous cell carcinoma
C3L-02618	C3L-02618-23	Squamous cell carcinoma
C3L-02618	C3L-02618-24	Squamous cell carcinoma
C3L-02618	C3L-02618-25	Squamous cell carcinoma
C3L-02619	C3L-02619-21	Squamous cell carcinoma
C3L-02619	C3L-02619-22	Squamous cell carcinoma
C3L-02619	C3L-02619-23	Squamous cell carcinoma
C3L-02619	C3L-02619-24	Squamous cell carcinoma
C3L-02619	C3L-02619-25	Squamous cell carcinoma
C3L-02624	C3L-02624-21	Squamous cell carcinoma
C3L-02624	C3L-02624-22	Squamous cell carcinoma
C3L-02624	C3L-02624-23	Squamous cell carcinoma
C3L-02624	C3L-02624-24	Squamous cell carcinoma
C3L-02624	C3L-02624-25	Squamous cell carcinoma
C3L-02625	C3L-02625-21	Squamous cell carcinoma
C3L-02625	C3L-02625-22	Squamous cell carcinoma
C3L-02625	C3L-02625-23	Squamous cell carcinoma
C3L-02625	C3L-02625-24	Squamous cell carcinoma
C3L-02625	C3L-02625-25	Squamous cell carcinoma
C3L-02627	C3L-02627-21	Squamous cell carcinoma
C3L-02627	C3L-02627-22	Squamous cell carcinoma
C3L-02627	C3L-02627-23	Squamous cell carcinoma
C3L-02627	C3L-02627-24	Squamous cell carcinoma
C3L-02627	C3L-02627-25	Squamous cell carcinoma
C3L-02629	C3L-02629-21	Squamous cell carcinoma
C3L-02629	C3L-02629-22	Squamous cell carcinoma
C3L-02629	C3L-02629-23	Squamous cell carcinoma
C3L-02629	C3L-02629-24	Squamous cell carcinoma
C3L-02629	C3L-02629-25	Squamous cell carcinoma
C3L-02646	C3L-02646-21	Squamous cell carcinoma
C3L-02646	C3L-02646-22	Squamous cell carcinoma
C3L-02646	C3L-02646-23	Squamous cell carcinoma
C3L-02646	C3L-02646-24	Squamous cell carcinoma
C3L-02646	C3L-02646-25	Squamous cell carcinoma
C3L-02648	C3L-02648-21	Squamous cell carcinoma
C3L-02648	C3L-02648-22	Squamous cell carcinoma
C3L-02648	C3L-02648-23	Squamous cell carcinoma
C3L-02648	C3L-02648-24	Squamous cell carcinoma
C3L-02648	C3L-02648-25	Squamous cell carcinoma
C3L-02649	C3L-02649-21	Squamous cell carcinoma
C3L-02649	C3L-02649-22	Squamous cell carcinoma
C3L-02649	C3L-02649-23	Squamous cell carcinoma
C3L-02649	C3L-02649-24	Squamous cell carcinoma
C3L-02649	C3L-02649-25	Squamous cell carcinoma
C3L-02650	C3L-02650-22	Squamous cell carcinoma
C3L-02650	C3L-02650-23	Squamous cell carcinoma
C3L-02650	C3L-02650-24	Squamous cell carcinoma
C3L-02650	C3L-02650-25	Squamous cell carcinoma
C3L-02650	C3L-02650-26	Squamous cell carcinoma
C3L-02660	C3L-02660-21	Squamous cell carcinoma
C3L-02660	C3L-02660-22	Squamous cell carcinoma
C3L-02660	C3L-02660-23	Squamous cell carcinoma
C3L-02660	C3L-02660-24	Squamous cell carcinoma
C3L-02660	C3L-02660-25	Squamous cell carcinoma
C3L-02665	C3L-02665-21	Squamous cell carcinoma
C3L-02665	C3L-02665-22	Squamous cell carcinoma
C3L-02665	C3L-02665-23	Squamous cell carcinoma
C3L-02665	C3L-02665-24	Squamous cell carcinoma
C3L-02665	C3L-02665-25	Squamous cell carcinoma
C3L-02669	C3L-02669-21	Squamous cell carcinoma
C3L-02669	C3L-02669-22	Squamous cell carcinoma
C3L-02669	C3L-02669-23	Squamous cell carcinoma
C3L-02669	C3L-02669-24	Squamous cell carcinoma
C3L-02669	C3L-02669-25	Squamous cell carcinoma
C3L-02891	C3L-02891-21	Squamous cell carcinoma
C3L-02891	C3L-02891-23	Squamous cell carcinoma
C3L-02951	C3L-02951-22	Squamous cell carcinoma
C3L-02951	C3L-02951-23	Squamous cell carcinoma
C3L-02963	C3L-02963-21	Squamous cell carcinoma
C3L-02963	C3L-02963-22	Squamous cell carcinoma
C3L-02963	C3L-02963-23	Squamous cell carcinoma
C3L-02964	C3L-02964-21	Squamous cell carcinoma
C3L-02964	C3L-02964-22	Squamous cell carcinoma
C3L-02968	C3L-02968-22	Squamous cell carcinoma
C3L-02969	C3L-02969-21	Squamous cell carcinoma
C3L-02969	C3L-02969-22	Squamous cell carcinoma
C3L-03272	C3L-03272-21	Squamous cell carcinoma
C3L-03272	C3L-03272-22	Squamous cell carcinoma
C3L-03272	C3L-03272-23	Squamous cell carcinoma
C3L-03678	C3L-03678-21	Squamous cell carcinoma
C3L-03678	C3L-03678-23	Squamous cell carcinoma
C3L-03961	C3L-03961-21	Squamous cell carcinoma
C3L-03961	C3L-03961-22	Squamous cell carcinoma
C3L-03961	C3L-03961-23	Squamous cell carcinoma
C3L-03961	C3L-03961-24	Squamous cell carcinoma
C3L-03961	C3L-03961-25	Squamous cell carcinoma
C3L-03962	C3L-03962-21	Squamous cell carcinoma
C3L-03962	C3L-03962-22	Squamous cell carcinoma
C3L-03962	C3L-03962-23	Squamous cell carcinoma
C3L-03962	C3L-03962-24	Squamous cell carcinoma
C3L-03962	C3L-03962-25	Squamous cell carcinoma
C3L-03963	C3L-03963-21	Squamous cell carcinoma
C3L-03963	C3L-03963-22	Squamous cell carcinoma
C3L-03963	C3L-03963-23	Squamous cell carcinoma
C3L-03963	C3L-03963-24	Squamous cell carcinoma
C3L-03963	C3L-03963-25	Squamous cell carcinoma
C3L-03965	C3L-03965-21	Squamous cell carcinoma
C3L-03965	C3L-03965-22	Squamous cell carcinoma
C3L-03965	C3L-03965-23	Squamous cell carcinoma
C3L-03965	C3L-03965-24	Squamous cell carcinoma
C3L-03965	C3L-03965-25	Squamous cell carcinoma
C3L-03982	C3L-03982-21	Squamous cell carcinoma
C3L-03982	C3L-03982-22	Squamous cell carcinoma
C3L-03982	C3L-03982-23	Squamous cell carcinoma
C3L-03982	C3L-03982-24	Squamous cell carcinoma
C3L-03982	C3L-03982-25	Squamous cell carcinoma
C3L-03987	C3L-03987-21	Squamous cell carcinoma
C3L-03987	C3L-03987-22	Squamous cell carcinoma
C3L-03987	C3L-03987-23	Squamous cell carcinoma
C3L-03987	C3L-03987-24	Squamous cell carcinoma
C3L-03987	C3L-03987-25	Squamous cell carcinoma
C3L-04013	C3L-04013-21	Squamous cell carcinoma
C3L-04013	C3L-04013-22	Squamous cell carcinoma
C3L-04013	C3L-04013-23	Squamous cell carcinoma
C3L-04013	C3L-04013-24	Squamous cell carcinoma
C3L-04013	C3L-04013-25	Squamous cell carcinoma
C3L-04014	C3L-04014-21	Squamous cell carcinoma
C3L-04014	C3L-04014-22	Squamous cell carcinoma
C3L-04014	C3L-04014-23	Squamous cell carcinoma
C3L-04014	C3L-04014-24	Squamous cell carcinoma
C3L-04014	C3L-04014-25	Squamous cell carcinoma
C3L-04071	C3L-04071-21	Squamous cell carcinoma
C3L-04071	C3L-04071-23	Squamous cell carcinoma
C3L-04079	C3L-04079-21	Squamous cell carcinoma
C3L-04079	C3L-04079-22	Squamous cell carcinoma
C3L-04216	C3L-04216-21	Squamous cell carcinoma
C3L-04216	C3L-04216-22	Squamous cell carcinoma
C3L-04216	C3L-04216-23	Squamous cell carcinoma
C3L-04216	C3L-04216-24	Squamous cell carcinoma
C3L-04216	C3L-04216-25	Squamous cell carcinoma
C3L-04336	C3L-04336-21	Squamous cell carcinoma
C3L-04336	C3L-04336-22	Squamous cell carcinoma
C3L-04336	C3L-04336-23	Squamous cell carcinoma
C3L-04336	C3L-04336-24	Squamous cell carcinoma
C3L-04336	C3L-04336-25	Squamous cell carcinoma
C3L-04361	C3L-04361-21	Squamous cell carcinoma
C3L-04361	C3L-04361-22	Squamous cell carcinoma
C3L-04361	C3L-04361-23	Squamous cell carcinoma
C3L-04361	C3L-04361-24	Squamous cell carcinoma
C3L-04361	C3L-04361-25	Squamous cell carcinoma
C3L-04367	C3L-04367-21	Squamous cell carcinoma
C3L-04367	C3L-04367-22	Squamous cell carcinoma
C3L-04367	C3L-04367-23	Squamous cell carcinoma
C3L-04367	C3L-04367-24	Squamous cell carcinoma
C3L-04367	C3L-04367-25	Squamous cell carcinoma
C3L-04378	C3L-04378-21	Squamous cell carcinoma
C3L-04378	C3L-04378-22	Squamous cell carcinoma
C3L-04378	C3L-04378-23	Squamous cell carcinoma
C3L-04378	C3L-04378-24	Squamous cell carcinoma
C3L-04378	C3L-04378-25	Squamous cell carcinoma
C3L-04379	C3L-04379-21	Squamous cell carcinoma
C3L-04379	C3L-04379-22	Squamous cell carcinoma
C3L-04379	C3L-04379-23	Squamous cell carcinoma
C3L-04379	C3L-04379-24	Squamous cell carcinoma
C3L-04379	C3L-04379-25	Squamous cell carcinoma
C3L-04391	C3L-04391-22	Squamous cell carcinoma
C3L-04391	C3L-04391-23	Squamous cell carcinoma
C3L-04402	C3L-04402-21	Squamous cell carcinoma
C3L-04402	C3L-04402-23	Squamous cell carcinoma
C3L-04404	C3L-04404-21	Squamous cell carcinoma
C3L-04408	C3L-04408-21	Squamous cell carcinoma
C3L-04409	C3L-04409-21	Squamous cell carcinoma
C3L-04409	C3L-04409-23	Squamous cell carcinoma
C3L-04410	C3L-04410-21	Squamous cell carcinoma
C3L-04410	C3L-04410-22	Squamous cell carcinoma
C3L-04410	C3L-04410-23	Squamous cell carcinoma
C3L-04728	C3L-04728-21	Squamous cell carcinoma
C3L-04746	C3L-04746-21	Squamous cell carcinoma
C3L-04746	C3L-04746-22	Squamous cell carcinoma
C3L-04746	C3L-04746-23	Squamous cell carcinoma
C3L-04746	C3L-04746-24	Squamous cell carcinoma
C3L-04746	C3L-04746-25	Squamous cell carcinoma
C3L-04749	C3L-04749-21	Squamous cell carcinoma
C3L-04749	C3L-04749-22	Squamous cell carcinoma
C3L-04749	C3L-04749-23	Squamous cell carcinoma
C3L-04749	C3L-04749-24	Squamous cell carcinoma
C3L-04786	C3L-04786-21	Squamous cell carcinoma
C3L-04786	C3L-04786-22	Squamous cell carcinoma
C3L-04786	C3L-04786-23	Squamous cell carcinoma
C3L-04786	C3L-04786-24	Squamous cell carcinoma
C3L-04786	C3L-04786-25	Squamous cell carcinoma
C3L-04792	C3L-04792-21	Squamous cell carcinoma
C3L-04792	C3L-04792-22	Squamous cell carcinoma
C3L-04792	C3L-04792-23	Squamous cell carcinoma
C3L-04792	C3L-04792-24	Squamous cell carcinoma
C3L-04792	C3L-04792-25	Squamous cell carcinoma
C3L-04804	C3L-04804-21	Squamous cell carcinoma
C3L-04804	C3L-04804-22	Squamous cell carcinoma
C3L-04804	C3L-04804-23	Squamous cell carcinoma
C3L-04804	C3L-04804-24	Squamous cell carcinoma
C3L-04804	C3L-04804-25	Squamous cell carcinoma
C3L-04808	C3L-04808-21	Squamous cell carcinoma
C3L-04808	C3L-04808-22	Squamous cell carcinoma
C3L-04808	C3L-04808-23	Squamous cell carcinoma
C3L-04854	C3L-04854-21	Squamous cell carcinoma
C3L-04854	C3L-04854-22	Squamous cell carcinoma
C3L-04854	C3L-04854-23	Squamous cell carcinoma
C3L-04854	C3L-04854-24	Squamous cell carcinoma
C3L-04854	C3L-04854-25	Squamous cell carcinoma
C3L-04856	C3L-04856-21	Squamous cell carcinoma
C3L-04856	C3L-04856-22	Squamous cell carcinoma
C3L-04856	C3L-04856-23	Squamous cell carcinoma
C3L-04856	C3L-04856-24	Squamous cell carcinoma
C3L-04856	C3L-04856-25	Squamous cell carcinoma
C3L-04861	C3L-04861-21	Squamous cell carcinoma
C3L-04861	C3L-04861-22	Squamous cell carcinoma
C3L-04861	C3L-04861-23	Squamous cell carcinoma
C3L-04861	C3L-04861-24	Squamous cell carcinoma
C3L-04861	C3L-04861-25	Squamous cell carcinoma
C3L-04866	C3L-04866-21	Squamous cell carcinoma
C3L-04866	C3L-04866-22	Squamous cell carcinoma
C3L-04866	C3L-04866-23	Squamous cell carcinoma
C3L-04866	C3L-04866-24	Squamous cell carcinoma
C3L-04866	C3L-04866-25	Squamous cell carcinoma
C3L-04868	C3L-04868-21	Squamous cell carcinoma
C3L-04868	C3L-04868-22	Squamous cell carcinoma
C3L-04868	C3L-04868-23	Squamous cell carcinoma
C3L-04868	C3L-04868-24	Squamous cell carcinoma
C3L-04868	C3L-04868-25	Squamous cell carcinoma
C3L-04871	C3L-04871-21	Squamous cell carcinoma
C3L-04871	C3L-04871-22	Squamous cell carcinoma
C3L-04871	C3L-04871-23	Squamous cell carcinoma
C3L-04871	C3L-04871-24	Squamous cell carcinoma
C3L-04871	C3L-04871-25	Squamous cell carcinoma
C3L-04872	C3L-04872-21	Squamous cell carcinoma
C3L-04872	C3L-04872-22	Squamous cell carcinoma
C3L-04872	C3L-04872-23	Squamous cell carcinoma
C3L-04872	C3L-04872-24	Squamous cell carcinoma
C3L-04872	C3L-04872-25	Squamous cell carcinoma
C3L-04873	C3L-04873-21	Squamous cell carcinoma
C3L-04873	C3L-04873-22	Squamous cell carcinoma
C3L-04873	C3L-04873-23	Squamous cell carcinoma
C3L-04873	C3L-04873-24	Squamous cell carcinoma
C3L-04873	C3L-04873-25	Squamous cell carcinoma
C3L-04874	C3L-04874-21	Squamous cell carcinoma
C3L-04874	C3L-04874-22	Squamous cell carcinoma
C3L-04874	C3L-04874-23	Squamous cell carcinoma
C3L-04874	C3L-04874-24	Squamous cell carcinoma
C3L-04874	C3L-04874-25	Squamous cell carcinoma
C3L-04878	C3L-04878-21	Squamous cell carcinoma
C3L-04878	C3L-04878-22	Squamous cell carcinoma
C3L-04878	C3L-04878-23	Squamous cell carcinoma
C3L-04878	C3L-04878-24	Squamous cell carcinoma
C3L-04878	C3L-04878-25	Squamous cell carcinoma
C3L-04880	C3L-04880-21	Squamous cell carcinoma
C3L-04880	C3L-04880-22	Squamous cell carcinoma
C3L-04880	C3L-04880-23	Squamous cell carcinoma
C3L-04880	C3L-04880-24	Squamous cell carcinoma
C3L-04880	C3L-04880-25	Squamous cell carcinoma
C3L-04883	C3L-04883-21	Squamous cell carcinoma
C3L-04883	C3L-04883-22	Squamous cell carcinoma
C3L-04883	C3L-04883-23	Squamous cell carcinoma
C3L-04883	C3L-04883-24	Squamous cell carcinoma
C3L-04883	C3L-04883-25	Squamous cell carcinoma
C3L-04887	C3L-04887-21	Squamous cell carcinoma
C3L-04887	C3L-04887-22	Squamous cell carcinoma
C3L-04887	C3L-04887-23	Squamous cell carcinoma
C3L-04887	C3L-04887-24	Squamous cell carcinoma
C3L-04887	C3L-04887-25	Squamous cell carcinoma
C3L-04888	C3L-04888-21	Squamous cell carcinoma
C3L-04888	C3L-04888-22	Squamous cell carcinoma
C3L-04888	C3L-04888-23	Squamous cell carcinoma
C3L-04888	C3L-04888-24	Squamous cell carcinoma
C3L-04888	C3L-04888-25	Squamous cell carcinoma
C3L-04889	C3L-04889-21	Squamous cell carcinoma
C3L-04889	C3L-04889-22	Squamous cell carcinoma
C3L-04889	C3L-04889-23	Squamous cell carcinoma
C3L-04889	C3L-04889-24	Squamous cell carcinoma
C3L-04889	C3L-04889-25	Squamous cell carcinoma
C3L-04912	C3L-04912-21	Squamous cell carcinoma
C3L-04912	C3L-04912-22	Squamous cell carcinoma
C3L-04912	C3L-04912-23	Squamous cell carcinoma
C3L-04912	C3L-04912-24	Squamous cell carcinoma
C3L-04912	C3L-04912-25	Squamous cell carcinoma
C3L-04916	C3L-04916-21	Squamous cell carcinoma
C3L-04916	C3L-04916-22	Squamous cell carcinoma
C3L-04916	C3L-04916-23	Squamous cell carcinoma
C3L-04916	C3L-04916-24	Squamous cell carcinoma
C3L-04916	C3L-04916-25	Squamous cell carcinoma
C3L-04921	C3L-04921-21	Squamous cell carcinoma
C3L-04921	C3L-04921-22	Squamous cell carcinoma
C3L-04921	C3L-04921-23	Squamous cell carcinoma
C3L-04921	C3L-04921-24	Squamous cell carcinoma
C3L-04921	C3L-04921-25	Squamous cell carcinoma
C3L-04922	C3L-04922-21	Squamous cell carcinoma
C3L-04922	C3L-04922-22	Squamous cell carcinoma
C3L-04922	C3L-04922-23	Squamous cell carcinoma
C3L-04922	C3L-04922-24	Squamous cell carcinoma
C3L-04922	C3L-04922-25	Squamous cell carcinoma
C3L-05020	C3L-05020-21	Squamous cell carcinoma
C3L-05020	C3L-05020-22	Squamous cell carcinoma
C3L-05020	C3L-05020-24	Squamous cell carcinoma
C3L-05020	C3L-05020-25	Squamous cell carcinoma
C3L-05020	C3L-05020-26	Squamous cell carcinoma
C3L-05022	C3L-05022-21	Squamous cell carcinoma
C3L-05022	C3L-05022-22	Squamous cell carcinoma
C3L-05022	C3L-05022-23	Squamous cell carcinoma
C3L-05022	C3L-05022-24	Squamous cell carcinoma
C3L-05145	C3L-05145-21	Squamous cell carcinoma
C3L-05145	C3L-05145-22	Squamous cell carcinoma
C3L-05145	C3L-05145-23	Squamous cell carcinoma
C3L-05145	C3L-05145-24	Squamous cell carcinoma
C3L-05145	C3L-05145-25	Squamous cell carcinoma
C3L-05148	C3L-05148-21	Squamous cell carcinoma
C3L-05148	C3L-05148-22	Squamous cell carcinoma
C3L-05148	C3L-05148-23	Squamous cell carcinoma
C3L-05148	C3L-05148-24	Squamous cell carcinoma
C3L-05148	C3L-05148-25	Squamous cell carcinoma
C3L-05150	C3L-05150-21	Squamous cell carcinoma
C3L-05150	C3L-05150-22	Squamous cell carcinoma
C3L-05150	C3L-05150-23	Squamous cell carcinoma
C3L-05150	C3L-05150-24	Squamous cell carcinoma
C3L-05150	C3L-05150-25	Squamous cell carcinoma
C3L-05172	C3L-05172-21	Squamous cell carcinoma
C3L-05172	C3L-05172-22	Squamous cell carcinoma
C3L-05172	C3L-05172-23	Squamous cell carcinoma
C3L-05172	C3L-05172-24	Squamous cell carcinoma
C3L-05172	C3L-05172-25	Squamous cell carcinoma
C3L-05176	C3L-05176-21	Squamous cell carcinoma
C3L-05176	C3L-05176-22	Squamous cell carcinoma
C3L-05176	C3L-05176-23	Squamous cell carcinoma
C3L-05176	C3L-05176-24	Squamous cell carcinoma
C3L-05176	C3L-05176-25	Squamous cell carcinoma
C3L-05212	C3L-05212-21	Squamous cell carcinoma
C3L-05212	C3L-05212-22	Squamous cell carcinoma
C3L-05212	C3L-05212-23	Squamous cell carcinoma
C3L-05212	C3L-05212-24	Squamous cell carcinoma
C3L-05212	C3L-05212-25	Squamous cell carcinoma
C3L-05221	C3L-05221-21	Squamous cell carcinoma
C3L-05221	C3L-05221-22	Squamous cell carcinoma
C3L-05221	C3L-05221-23	Squamous cell carcinoma
C3L-05221	C3L-05221-24	Squamous cell carcinoma
C3L-05221	C3L-05221-25	Squamous cell carcinoma
C3L-05225	C3L-05225-21	Squamous cell carcinoma
C3L-05225	C3L-05225-22	Squamous cell carcinoma
C3L-05225	C3L-05225-23	Squamous cell carcinoma
C3L-05225	C3L-05225-24	Squamous cell carcinoma
C3L-05225	C3L-05225-25	Squamous cell carcinoma
C3L-05369	C3L-05369-21	Squamous cell carcinoma
C3L-05369	C3L-05369-22	Squamous cell carcinoma
C3L-05369	C3L-05369-23	Squamous cell carcinoma
C3L-05369	C3L-05369-24	Squamous cell carcinoma
C3L-05369	C3L-05369-25	Squamous cell carcinoma
C3L-05392	C3L-05392-21	Squamous cell carcinoma
C3L-05392	C3L-05392-22	Squamous cell carcinoma
C3L-05392	C3L-05392-23	Squamous cell carcinoma
C3L-05392	C3L-05392-24	Squamous cell carcinoma
C3L-05392	C3L-05392-25	Squamous cell carcinoma
C3L-05393	C3L-05393-21	Squamous cell carcinoma
C3L-05393	C3L-05393-22	Squamous cell carcinoma
C3L-05393	C3L-05393-23	Squamous cell carcinoma
C3L-05393	C3L-05393-24	Squamous cell carcinoma
C3L-05393	C3L-05393-25	Squamous cell carcinoma
C3L-05394	C3L-05394-21	Squamous cell carcinoma
C3L-05394	C3L-05394-22	Squamous cell carcinoma
C3L-05394	C3L-05394-23	Squamous cell carcinoma
C3L-05394	C3L-05394-24	Squamous cell carcinoma
C3L-05394	C3L-05394-25	Squamous cell carcinoma
C3L-05397	C3L-05397-21	Squamous cell carcinoma
C3L-05397	C3L-05397-22	Squamous cell carcinoma
C3L-05397	C3L-05397-23	Squamous cell carcinoma
C3L-05397	C3L-05397-24	Squamous cell carcinoma
C3L-05397	C3L-05397-25	Squamous cell carcinoma
C3L-05398	C3L-05398-21	Squamous cell carcinoma
C3L-05398	C3L-05398-22	Squamous cell carcinoma
C3L-05398	C3L-05398-23	Squamous cell carcinoma
C3L-05398	C3L-05398-24	Squamous cell carcinoma
C3L-05398	C3L-05398-25	Squamous cell carcinoma
C3L-05399	C3L-05399-21	Squamous cell carcinoma
C3L-05399	C3L-05399-22	Squamous cell carcinoma
C3L-05399	C3L-05399-23	Squamous cell carcinoma
C3L-05399	C3L-05399-24	Squamous cell carcinoma
C3L-05399	C3L-05399-25	Squamous cell carcinoma
C3L-05411	C3L-05411-21	Squamous cell carcinoma
C3L-05411	C3L-05411-22	Squamous cell carcinoma
C3L-05411	C3L-05411-23	Squamous cell carcinoma
C3L-05411	C3L-05411-24	Squamous cell carcinoma
C3L-05411	C3L-05411-25	Squamous cell carcinoma
C3L-05417	C3L-05417-21	Squamous cell carcinoma
C3L-05417	C3L-05417-22	Squamous cell carcinoma
C3L-05417	C3L-05417-23	Squamous cell carcinoma
C3L-05417	C3L-05417-24	Squamous cell carcinoma
C3L-05417	C3L-05417-25	Squamous cell carcinoma
C3L-05420	C3L-05420-21	Squamous cell carcinoma
C3L-05420	C3L-05420-22	Squamous cell carcinoma
C3L-05420	C3L-05420-23	Squamous cell carcinoma
C3L-05420	C3L-05420-24	Squamous cell carcinoma
C3L-05420	C3L-05420-25	Squamous cell carcinoma
C3L-05422	C3L-05422-21	Squamous cell carcinoma
C3L-05422	C3L-05422-22	Squamous cell carcinoma
C3L-05422	C3L-05422-23	Squamous cell carcinoma
C3L-05422	C3L-05422-24	Squamous cell carcinoma
C3L-05422	C3L-05422-25	Squamous cell carcinoma
C3L-05423	C3L-05423-21	Squamous cell carcinoma
C3L-05423	C3L-05423-22	Squamous cell carcinoma
C3L-05423	C3L-05423-23	Squamous cell carcinoma
C3L-05423	C3L-05423-24	Squamous cell carcinoma
C3L-05423	C3L-05423-25	Squamous cell carcinoma
C3L-05427	C3L-05427-21	Squamous cell carcinoma
C3L-05427	C3L-05427-22	Squamous cell carcinoma
C3L-05427	C3L-05427-23	Squamous cell carcinoma
C3L-05427	C3L-05427-24	Squamous cell carcinoma
C3L-05427	C3L-05427-25	Squamous cell carcinoma
C3L-05428	C3L-05428-21	Squamous cell carcinoma
C3L-05428	C3L-05428-22	Squamous cell carcinoma
C3L-05428	C3L-05428-23	Squamous cell carcinoma
C3L-05428	C3L-05428-24	Squamous cell carcinoma
C3L-05428	C3L-05428-25	Squamous cell carcinoma
C3L-05693	C3L-05693-21	Squamous cell carcinoma
C3L-06169	C3L-06169-21	Squamous cell carcinoma
C3L-06169	C3L-06169-22	Squamous cell carcinoma
C3L-06169	C3L-06169-23	Squamous cell carcinoma
C3L-06169	C3L-06169-24	Squamous cell carcinoma
C3L-06169	C3L-06169-25	Squamous cell carcinoma
C3N-00211	C3N-00211-21	Squamous cell carcinoma
C3N-00211	C3N-00211-22	Squamous cell carcinoma
C3N-00211	C3N-00211-23	Squamous cell carcinoma
C3N-00211	C3N-00211-24	Squamous cell carcinoma
C3N-00221	C3N-00221-24	Squamous cell carcinoma
C3N-00221	C3N-00221-25	Squamous cell carcinoma
C3N-00221	C3N-00221-26	Squamous cell carcinoma
C3N-00221	C3N-00221-27	Squamous cell carcinoma
C3N-00221	C3N-00221-28	Squamous cell carcinoma
C3N-00229	C3N-00229-29	Squamous cell carcinoma
C3N-00229	C3N-00229-30	Squamous cell carcinoma
C3N-00247	C3N-00247-21	Squamous cell carcinoma
C3N-00247	C3N-00247-22	Squamous cell carcinoma
C3N-00247	C3N-00247-23	Squamous cell carcinoma
C3N-00309	C3N-00309-21	Squamous cell carcinoma
C3N-00309	C3N-00309-22	Squamous cell carcinoma
C3N-00309	C3N-00309-23	Squamous cell carcinoma
C3N-00309	C3N-00309-24	Squamous cell carcinoma
C3N-00497	C3N-00497-21	Squamous cell carcinoma
C3N-00555	C3N-00555-21	Squamous cell carcinoma
C3N-00555	C3N-00555-22	Squamous cell carcinoma
C3N-00555	C3N-00555-23	Squamous cell carcinoma
C3N-00555	C3N-00555-24	Squamous cell carcinoma
C3N-00839	C3N-00839-21	Squamous cell carcinoma
C3N-00839	C3N-00839-22	Squamous cell carcinoma
C3N-00839	C3N-00839-23	Squamous cell carcinoma
C3N-01017	C3N-01017-21	Squamous cell carcinoma
C3N-01017	C3N-01017-22	Squamous cell carcinoma
C3N-01017	C3N-01017-23	Squamous cell carcinoma
C3N-01017	C3N-01017-24	Squamous cell carcinoma
C3N-01018	C3N-01018-21	Squamous cell carcinoma
C3N-01018	C3N-01018-22	Squamous cell carcinoma
C3N-01018	C3N-01018-23	Squamous cell carcinoma
C3N-01018	C3N-01018-24	Squamous cell carcinoma
C3N-01020	C3N-01020-21	Squamous cell carcinoma
C3N-01020	C3N-01020-22	Squamous cell carcinoma
C3N-01020	C3N-01020-23	Squamous cell carcinoma
C3N-01020	C3N-01020-24	Squamous cell carcinoma
C3N-01025	C3N-01025-21	Squamous cell carcinoma
C3N-01025	C3N-01025-22	Squamous cell carcinoma
C3N-01025	C3N-01025-23	Squamous cell carcinoma
C3N-01025	C3N-01025-24	Squamous cell carcinoma
C3N-01028	C3N-01028-21	Squamous cell carcinoma
C3N-01028	C3N-01028-22	Squamous cell carcinoma
C3N-01028	C3N-01028-23	Squamous cell carcinoma
C3N-01028	C3N-01028-24	Squamous cell carcinoma
C3N-01194	C3N-01194-24	Squamous cell carcinoma
C3N-01411	C3N-01411-21	Squamous cell carcinoma
C3N-01411	C3N-01411-22	Squamous cell carcinoma
C3N-01411	C3N-01411-23	Squamous cell carcinoma
C3N-01411	C3N-01411-24	Squamous cell carcinoma
C3N-01767	C3N-01767-22	Squamous cell carcinoma
C3N-01768	C3N-01768-26	Squamous cell carcinoma
C3N-01846	C3N-01846-21	Squamous cell carcinoma
C3N-01846	C3N-01846-22	Squamous cell carcinoma
C3N-01846	C3N-01846-23	Squamous cell carcinoma
C3N-01892	C3N-01892-28	Squamous cell carcinoma
C3N-01892	C3N-01892-29	Squamous cell carcinoma
C3N-01893	C3N-01893-22	Squamous cell carcinoma
C3N-01893	C3N-01893-23	Squamous cell carcinoma
C3N-02252	C3N-02252-29	Squamous cell carcinoma
C3N-02283	C3N-02283-21	Squamous cell carcinoma
C3N-02283	C3N-02283-22	Squamous cell carcinoma
C3N-02284	C3N-02284-21	Squamous cell carcinoma
C3N-02284	C3N-02284-22	Squamous cell carcinoma
C3N-02285	C3N-02285-23	Squamous cell carcinoma
C3N-02285	C3N-02285-24	Squamous cell carcinoma
C3N-02288	C3N-02288-23	Squamous cell carcinoma
C3N-02289	C3N-02289-26	Squamous cell carcinoma
C3N-02300	C3N-02300-22	Squamous cell carcinoma
C3N-02300	C3N-02300-23	Squamous cell carcinoma
C3N-02339	C3N-02339-21	Squamous cell carcinoma
C3N-02339	C3N-02339-22	Squamous cell carcinoma
C3N-02339	C3N-02339-23	Squamous cell carcinoma
C3N-02374	C3N-02374-21	Squamous cell carcinoma
C3N-02374	C3N-02374-22	Squamous cell carcinoma
C3N-02375	C3N-02375-21	Squamous cell carcinoma
C3N-02375	C3N-02375-22	Squamous cell carcinoma
C3N-02425	C3N-02425-21	Squamous cell carcinoma
C3N-02425	C3N-02425-22	Squamous cell carcinoma
C3N-02426	C3N-02426-21	Squamous cell carcinoma
C3N-02426	C3N-02426-22	Squamous cell carcinoma
C3N-02434	C3N-02434-21	Squamous cell carcinoma
C3N-02434	C3N-02434-22	Squamous cell carcinoma
C3N-02434	C3N-02434-23	Squamous cell carcinoma
C3N-02435	C3N-02435-21	Squamous cell carcinoma
C3N-02435	C3N-02435-22	Squamous cell carcinoma
C3N-02435	C3N-02435-23	Squamous cell carcinoma
C3N-02494	C3N-02494-21	Squamous cell carcinoma
C3N-02523	C3N-02523-21	Squamous cell carcinoma
C3N-02523	C3N-02523-22	Squamous cell carcinoma
C3N-02575	C3N-02575-21	Squamous cell carcinoma
C3N-02575	C3N-02575-22	Squamous cell carcinoma
C3N-02675	C3N-02675-24	Squamous cell carcinoma
C3N-02688	C3N-02688-21	Squamous cell carcinoma
C3N-02725	C3N-02725-21	Squamous cell carcinoma
C3N-02725	C3N-02725-22	Squamous cell carcinoma
C3N-02725	C3N-02725-23	Squamous cell carcinoma
C3N-03051	C3N-03051-21	Squamous cell carcinoma
C3N-03051	C3N-03051-22	Squamous cell carcinoma
C3N-03072	C3N-03072-21	Squamous cell carcinoma
C3N-03072	C3N-03072-22	Squamous cell carcinoma
C3N-03076	C3N-03076-21	Squamous cell carcinoma
C3N-03076	C3N-03076-22	Squamous cell carcinoma
C3N-03092	C3N-03092-21	Squamous cell carcinoma
C3N-03092	C3N-03092-22	Squamous cell carcinoma
C3N-03092	C3N-03092-23	Squamous cell carcinoma
C3N-03092	C3N-03092-24	Squamous cell carcinoma
C3N-03093	C3N-03093-21	Squamous cell carcinoma
C3N-03093	C3N-03093-22	Squamous cell carcinoma
C3N-03093	C3N-03093-23	Squamous cell carcinoma
C3N-03093	C3N-03093-24	Squamous cell carcinoma
C3N-03204	C3N-03204-21	Squamous cell carcinoma
C3N-03204	C3N-03204-22	Squamous cell carcinoma
C3N-03424	C3N-03424-23	Squamous cell carcinoma
C3N-03425	C3N-03425-25	Squamous cell carcinoma
C3N-03441	C3N-03441-21	Squamous cell carcinoma
C3N-03486	C3N-03486-21	Squamous cell carcinoma
C3N-03486	C3N-03486-22	Squamous cell carcinoma
C3N-03486	C3N-03486-23	Squamous cell carcinoma
C3N-03662	C3N-03662-21	Squamous cell carcinoma
C3N-03662	C3N-03662-22	Squamous cell carcinoma
C3N-03662	C3N-03662-23	Squamous cell carcinoma
C3N-03762	C3N-03762-21	Squamous cell carcinoma
C3N-03848	C3N-03848-21	Squamous cell carcinoma
C3N-03848	C3N-03848-22	Squamous cell carcinoma
C3N-03851	C3N-03851-21	Squamous cell carcinoma
C3N-03851	C3N-03851-24	Squamous cell carcinoma
C3N-03875	C3N-03875-21	Squamous cell carcinoma
C3N-03875	C3N-03875-22	Squamous cell carcinoma
C3N-03877	C3N-03877-21	Squamous cell carcinoma
C3N-03877	C3N-03877-22	Squamous cell carcinoma
C3N-03880	C3N-03880-21	Squamous cell carcinoma
C3N-03880	C3N-03880-22	Squamous cell carcinoma
C3N-03882	C3N-03882-21	Squamous cell carcinoma
C3N-03882	C3N-03882-22	Squamous cell carcinoma
C3N-03886	C3N-03886-21	Squamous cell carcinoma
C3N-03886	C3N-03886-22	Squamous cell carcinoma
C3N-03886	C3N-03886-23	Squamous cell carcinoma
C3N-03923	C3N-03923-21	Squamous cell carcinoma
C3N-03923	C3N-03923-22	Squamous cell carcinoma
C3N-03923	C3N-03923-23	Squamous cell carcinoma
C3N-04124	C3N-04124-21	Squamous cell carcinoma
C3N-04124	C3N-04124-22	Squamous cell carcinoma
C3N-04127	C3N-04127-21	Squamous cell carcinoma
C3N-04127	C3N-04127-22	Squamous cell carcinoma
C3N-04155	C3N-04155-21	Squamous cell carcinoma
C3N-04155	C3N-04155-22	Squamous cell carcinoma
C3N-04155	C3N-04155-23	Squamous cell carcinoma
C3N-04162	C3N-04162-21	Squamous cell carcinoma
C3N-04162	C3N-04162-22	Squamous cell carcinoma
C3N-04162	C3N-04162-23	Squamous cell carcinoma
C3N-04167	C3N-04167-21	Squamous cell carcinoma
C3N-04167	C3N-04167-22	Squamous cell carcinoma
C3N-04167	C3N-04167-23	Squamous cell carcinoma
C3N-04169	C3N-04169-22	Squamous cell carcinoma
C3N-04457	C3N-04457-21	Squamous cell carcinoma
C3N-04457	C3N-04457-22	Squamous cell carcinoma
C3N-04457	C3N-04457-23	Squamous cell carcinoma
C3N-04609	C3N-04609-21	Squamous cell carcinoma
C3N-04609	C3N-04609-22	Squamous cell carcinoma
C3N-04609	C3N-04609-23	Squamous cell carcinoma
C3N-04673	C3N-04673-24	Squamous cell carcinoma
C3N-04701	C3N-04701-24	Squamous cell carcinoma
C3N-04713	C3N-04713-26	Squamous cell carcinoma
C3N-05078	C3N-05078-21	Squamous cell carcinoma
C3N-05079	C3N-05079-21	Squamous cell carcinoma
C3N-05080	C3N-05080-25	Squamous cell carcinoma
C3N-05080	C3N-05080-27	Squamous cell carcinoma
C3N-05100	C3N-05100-27	Squamous cell carcinoma
C3N-05629	C3N-05629-21	Squamous cell carcinoma
C3N-05914	C3N-05914-27	Squamous cell carcinoma
C3N-05915	C3N-05915-21	Squamous cell carcinoma
C3N-05923	C3N-05923-21	Squamous cell carcinoma
C3N-05929	C3N-05929-23	Squamous cell carcinoma
C3L-00001	C3L-00001-21	Adenocarcinoma
C3L-00009	C3L-00009-21	Adenocarcinoma
C3L-00080	C3L-00080-21	Adenocarcinoma
C3L-00083	C3L-00083-21	Adenocarcinoma
C3L-00093	C3L-00093-21	Adenocarcinoma
C3L-00094	C3L-00094-21	Adenocarcinoma
C3L-00095	C3L-00095-21	Adenocarcinoma
C3L-00095	C3L-00095-22	Adenocarcinoma
C3L-00095	C3L-00095-23	Adenocarcinoma
C3L-00140	C3L-00140-21	Adenocarcinoma
C3L-00140	C3L-00140-22	Adenocarcinoma
C3L-00144	C3L-00144-21	Adenocarcinoma
C3L-00263	C3L-00263-21	Adenocarcinoma
C3L-00263	C3L-00263-22	Adenocarcinoma
C3L-00263	C3L-00263-23	Adenocarcinoma
C3L-00263	C3L-00263-24	Adenocarcinoma
C3L-00263	C3L-00263-25	Adenocarcinoma
C3L-00279	C3L-00279-21	Adenocarcinoma
C3L-00279	C3L-00279-22	Adenocarcinoma
C3L-00279	C3L-00279-23	Adenocarcinoma
C3L-00368	C3L-00368-21	Adenocarcinoma
C3L-00368	C3L-00368-22	Adenocarcinoma
C3L-00412	C3L-00412-21	Adenocarcinoma
C3L-00422	C3L-00422-21	Adenocarcinoma
C3L-00422	C3L-00422-22	Adenocarcinoma
C3L-00422	C3L-00422-23	Adenocarcinoma
C3L-00444	C3L-00444-21	Adenocarcinoma
C3L-00444	C3L-00444-22	Adenocarcinoma
C3L-00444	C3L-00444-23	Adenocarcinoma
C3L-00446	C3L-00446-21	Adenocarcinoma
C3L-00446	C3L-00446-22	Adenocarcinoma
C3L-00446	C3L-00446-23	Adenocarcinoma
C3L-00446	C3L-00446-24	Adenocarcinoma
C3L-00510	C3L-00510-21	Adenocarcinoma
C3L-00510	C3L-00510-22	Adenocarcinoma
C3L-00510	C3L-00510-23	Adenocarcinoma
C3L-00604	C3L-00604-21	Adenocarcinoma
C3L-00604	C3L-00604-22	Adenocarcinoma
C3L-00604	C3L-00604-23	Adenocarcinoma
C3L-00893	C3L-00893-21	Adenocarcinoma
C3L-00893	C3L-00893-22	Adenocarcinoma
C3L-00893	C3L-00893-23	Adenocarcinoma
C3L-00913	C3L-00913-21	Adenocarcinoma
C3L-00913	C3L-00913-22	Adenocarcinoma
C3L-00913	C3L-00913-23	Adenocarcinoma
C3L-00973	C3L-00973-21	Adenocarcinoma
C3L-00973	C3L-00973-22	Adenocarcinoma
C3L-00973	C3L-00973-23	Adenocarcinoma
C3L-00973	C3L-00973-24	Adenocarcinoma
C3L-00973	C3L-00973-25	Adenocarcinoma
C3L-01330	C3L-01330-21	Adenocarcinoma
C3L-01330	C3L-01330-22	Adenocarcinoma
C3L-01330	C3L-01330-23	Adenocarcinoma
C3L-01632	C3L-01632-21	Adenocarcinoma
C3L-01632	C3L-01632-22	Adenocarcinoma
C3L-01632	C3L-01632-23	Adenocarcinoma
C3L-01682	C3L-01682-21	Adenocarcinoma
C3L-01682	C3L-01682-23	Adenocarcinoma
C3L-01683	C3L-01683-26	Adenocarcinoma
C3L-01683	C3L-01683-27	Adenocarcinoma
C3L-01862	C3L-01862-21	Adenocarcinoma
C3L-01862	C3L-01862-22	Adenocarcinoma
C3L-01862	C3L-01862-23	Adenocarcinoma
C3L-01889	C3L-01889-21	Adenocarcinoma
C3L-01890	C3L-01890-22	Adenocarcinoma
C3L-01924	C3L-01924-21	Adenocarcinoma
C3L-01924	C3L-01924-22	Adenocarcinoma
C3L-01924	C3L-01924-23	Adenocarcinoma
C3L-01924	C3L-01924-24	Adenocarcinoma
C3L-01924	C3L-01924-25	Adenocarcinoma
C3L-02129	C3L-02129-21	Adenocarcinoma
C3L-02129	C3L-02129-23	Adenocarcinoma
C3L-02129	C3L-02129-24	Adenocarcinoma
C3L-02165	C3L-02165-21	Adenocarcinoma
C3L-02165	C3L-02165-22	Adenocarcinoma
C3L-02165	C3L-02165-23	Adenocarcinoma
C3L-02169	C3L-02169-21	Adenocarcinoma
C3L-02169	C3L-02169-22	Adenocarcinoma
C3L-02169	C3L-02169-23	Adenocarcinoma
C3L-02169	C3L-02169-24	Adenocarcinoma
C3L-02219	C3L-02219-21	Adenocarcinoma
C3L-02219	C3L-02219-22	Adenocarcinoma
C3L-02345	C3L-02345-21	Adenocarcinoma
C3L-02345	C3L-02345-22	Adenocarcinoma
C3L-02345	C3L-02345-23	Adenocarcinoma
C3L-02348	C3L-02348-21	Adenocarcinoma
C3L-02348	C3L-02348-22	Adenocarcinoma
C3L-02365	C3L-02365-21	Adenocarcinoma
C3L-02365	C3L-02365-24	Adenocarcinoma
C3L-02365	C3L-02365-25	Adenocarcinoma
C3L-02508	C3L-02508-21	Adenocarcinoma
C3L-02508	C3L-02508-22	Adenocarcinoma
C3L-02508	C3L-02508-23	Adenocarcinoma
C3L-02549	C3L-02549-21	Adenocarcinoma
C3L-02549	C3L-02549-22	Adenocarcinoma
C3L-02559	C3L-02559-21	Adenocarcinoma
C3L-02560	C3L-02560-21	Adenocarcinoma
C3L-02560	C3L-02560-22	Adenocarcinoma
C3L-02616	C3L-02616-21	Adenocarcinoma
C3L-02616	C3L-02616-22	Adenocarcinoma
C3L-02616	C3L-02616-23	Adenocarcinoma
C3L-02616	C3L-02616-24	Adenocarcinoma
C3L-02616	C3L-02616-25	Adenocarcinoma
C3L-02643	C3L-02643-21	Adenocarcinoma
C3L-02643	C3L-02643-22	Adenocarcinoma
C3L-02643	C3L-02643-23	Adenocarcinoma
C3L-02643	C3L-02643-24	Adenocarcinoma
C3L-02654	C3L-02654-21	Adenocarcinoma
C3L-02654	C3L-02654-22	Adenocarcinoma
C3L-02654	C3L-02654-23	Adenocarcinoma
C3L-02654	C3L-02654-24	Adenocarcinoma
C3L-02654	C3L-02654-25	Adenocarcinoma
C3L-02661	C3L-02661-21	Adenocarcinoma
C3L-02661	C3L-02661-22	Adenocarcinoma
C3L-02661	C3L-02661-23	Adenocarcinoma
C3L-02661	C3L-02661-24	Adenocarcinoma
C3L-02661	C3L-02661-25	Adenocarcinoma
C3L-02834	C3L-02834-21	Adenocarcinoma
C3L-02834	C3L-02834-22	Adenocarcinoma
C3L-02834	C3L-02834-23	Adenocarcinoma
C3L-02893	C3L-02893-22	Adenocarcinoma
C3L-02954	C3L-02954-21	Adenocarcinoma
C3L-02957	C3L-02957-21	Adenocarcinoma
C3L-02957	C3L-02957-22	Adenocarcinoma
C3L-02957	C3L-02957-23	Adenocarcinoma
C3L-02958	C3L-02958-21	Adenocarcinoma
C3L-02961	C3L-02961-21	Adenocarcinoma
C3L-02967	C3L-02967-21	Adenocarcinoma
C3L-03262	C3L-03262-21	Adenocarcinoma
C3L-03262	C3L-03262-22	Adenocarcinoma
C3L-03262	C3L-03262-23	Adenocarcinoma
C3L-03268	C3L-03268-21	Adenocarcinoma
C3L-03268	C3L-03268-22	Adenocarcinoma
C3L-03268	C3L-03268-23	Adenocarcinoma
C3L-03271	C3L-03271-21	Adenocarcinoma
C3L-03271	C3L-03271-22	Adenocarcinoma
C3L-03271	C3L-03271-23	Adenocarcinoma
C3L-03462	C3L-03462-23	Adenocarcinoma
C3L-03462	C3L-03462-24	Adenocarcinoma
C3L-03463	C3L-03463-27	Adenocarcinoma
C3L-03679	C3L-03679-22	Adenocarcinoma
C3L-03717	C3L-03717-21	Adenocarcinoma
C3L-03721	C3L-03721-21	Adenocarcinoma
C3L-03726	C3L-03726-21	Adenocarcinoma
C3L-03726	C3L-03726-22	Adenocarcinoma
C3L-03726	C3L-03726-23	Adenocarcinoma
C3L-03969	C3L-03969-21	Adenocarcinoma
C3L-03969	C3L-03969-22	Adenocarcinoma
C3L-03969	C3L-03969-23	Adenocarcinoma
C3L-03969	C3L-03969-24	Adenocarcinoma
C3L-03969	C3L-03969-25	Adenocarcinoma
C3L-03976	C3L-03976-21	Adenocarcinoma
C3L-03976	C3L-03976-22	Adenocarcinoma
C3L-03976	C3L-03976-23	Adenocarcinoma
C3L-03976	C3L-03976-24	Adenocarcinoma
C3L-03976	C3L-03976-25	Adenocarcinoma
C3L-03984	C3L-03984-21	Adenocarcinoma
C3L-03984	C3L-03984-22	Adenocarcinoma
C3L-03984	C3L-03984-23	Adenocarcinoma
C3L-03984	C3L-03984-24	Adenocarcinoma
C3L-03984	C3L-03984-25	Adenocarcinoma
C3L-03985	C3L-03985-21	Adenocarcinoma
C3L-03985	C3L-03985-22	Adenocarcinoma
C3L-03985	C3L-03985-23	Adenocarcinoma
C3L-03985	C3L-03985-24	Adenocarcinoma
C3L-03985	C3L-03985-25	Adenocarcinoma
C3L-04031	C3L-04031-21	Adenocarcinoma
C3L-04031	C3L-04031-22	Adenocarcinoma
C3L-04031	C3L-04031-23	Adenocarcinoma
C3L-04031	C3L-04031-24	Adenocarcinoma
C3L-04031	C3L-04031-25	Adenocarcinoma
C3L-04033	C3L-04033-21	Adenocarcinoma
C3L-04033	C3L-04033-22	Adenocarcinoma
C3L-04033	C3L-04033-23	Adenocarcinoma
C3L-04033	C3L-04033-24	Adenocarcinoma
C3L-04033	C3L-04033-25	Adenocarcinoma
C3L-04037	C3L-04037-21	Adenocarcinoma
C3L-04037	C3L-04037-22	Adenocarcinoma
C3L-04037	C3L-04037-23	Adenocarcinoma
C3L-04037	C3L-04037-24	Adenocarcinoma
C3L-04037	C3L-04037-25	Adenocarcinoma
C3L-04040	C3L-04040-21	Adenocarcinoma
C3L-04040	C3L-04040-22	Adenocarcinoma
C3L-04040	C3L-04040-23	Adenocarcinoma
C3L-04040	C3L-04040-24	Adenocarcinoma
C3L-04040	C3L-04040-25	Adenocarcinoma
C3L-04365	C3L-04365-21	Adenocarcinoma
C3L-04365	C3L-04365-22	Adenocarcinoma
C3L-04365	C3L-04365-23	Adenocarcinoma
C3L-04365	C3L-04365-24	Adenocarcinoma
C3L-04365	C3L-04365-25	Adenocarcinoma
C3L-04757	C3L-04757-21	Adenocarcinoma
C3L-04757	C3L-04757-22	Adenocarcinoma
C3L-04757	C3L-04757-23	Adenocarcinoma
C3L-04757	C3L-04757-24	Adenocarcinoma
C3L-04757	C3L-04757-25	Adenocarcinoma
C3L-04759	C3L-04759-21	Adenocarcinoma
C3L-04759	C3L-04759-22	Adenocarcinoma
C3L-04759	C3L-04759-23	Adenocarcinoma
C3L-04759	C3L-04759-24	Adenocarcinoma
C3L-04759	C3L-04759-25	Adenocarcinoma
C3N-00167	C3N-00167-21	Adenocarcinoma
C3N-00167	C3N-00167-22	Adenocarcinoma
C3N-00167	C3N-00167-23	Adenocarcinoma
C3N-00167	C3N-00167-24	Adenocarcinoma
C3N-00169	C3N-00169-21	Adenocarcinoma
C3N-00169	C3N-00169-22	Adenocarcinoma
C3N-00169	C3N-00169-23	Adenocarcinoma
C3N-00169	C3N-00169-24	Adenocarcinoma
C3N-00175	C3N-00175-21	Adenocarcinoma
C3N-00175	C3N-00175-22	Adenocarcinoma
C3N-00175	C3N-00175-23	Adenocarcinoma
C3N-00175	C3N-00175-24	Adenocarcinoma
C3N-00180	C3N-00180-21	Adenocarcinoma
C3N-00180	C3N-00180-22	Adenocarcinoma
C3N-00180	C3N-00180-23	Adenocarcinoma
C3N-00180	C3N-00180-24	Adenocarcinoma
C3N-00199	C3N-00199-21	Adenocarcinoma
C3N-00199	C3N-00199-22	Adenocarcinoma
C3N-00199	C3N-00199-23	Adenocarcinoma
C3N-00217	C3N-00217-21	Adenocarcinoma
C3N-00217	C3N-00217-22	Adenocarcinoma
C3N-00217	C3N-00217-23	Adenocarcinoma
C3N-00217	C3N-00217-24	Adenocarcinoma
C3N-00223	C3N-00223-21	Adenocarcinoma
C3N-00223	C3N-00223-22	Adenocarcinoma
C3N-00223	C3N-00223-23	Adenocarcinoma
C3N-00223	C3N-00223-24	Adenocarcinoma
C3N-00223	C3N-00223-25	Adenocarcinoma
C3N-00293	C3N-00293-21	Adenocarcinoma
C3N-00293	C3N-00293-22	Adenocarcinoma
C3N-00293	C3N-00293-23	Adenocarcinoma
C3N-00293	C3N-00293-24	Adenocarcinoma
C3N-00294	C3N-00294-21	Adenocarcinoma
C3N-00294	C3N-00294-22	Adenocarcinoma
C3N-00294	C3N-00294-23	Adenocarcinoma
C3N-00294	C3N-00294-24	Adenocarcinoma
C3N-00433	C3N-00433-21	Adenocarcinoma
C3N-00433	C3N-00433-22	Adenocarcinoma
C3N-00433	C3N-00433-23	Adenocarcinoma
C3N-00433	C3N-00433-24	Adenocarcinoma
C3N-00433	C3N-00433-25	Adenocarcinoma
C3N-00545	C3N-00545-21	Adenocarcinoma
C3N-00545	C3N-00545-22	Adenocarcinoma
C3N-00545	C3N-00545-23	Adenocarcinoma
C3N-00545	C3N-00545-24	Adenocarcinoma
C3N-00546	C3N-00546-21	Adenocarcinoma
C3N-00546	C3N-00546-22	Adenocarcinoma
C3N-00546	C3N-00546-23	Adenocarcinoma
C3N-00546	C3N-00546-24	Adenocarcinoma
C3N-00547	C3N-00547-21	Adenocarcinoma
C3N-00547	C3N-00547-22	Adenocarcinoma
C3N-00547	C3N-00547-23	Adenocarcinoma
C3N-00547	C3N-00547-24	Adenocarcinoma
C3N-00549	C3N-00549-21	Adenocarcinoma
C3N-00549	C3N-00549-22	Adenocarcinoma
C3N-00549	C3N-00549-23	Adenocarcinoma
C3N-00549	C3N-00549-24	Adenocarcinoma
C3N-00550	C3N-00550-21	Adenocarcinoma
C3N-00550	C3N-00550-22	Adenocarcinoma
C3N-00550	C3N-00550-23	Adenocarcinoma
C3N-00550	C3N-00550-24	Adenocarcinoma
C3N-00551	C3N-00551-21	Adenocarcinoma
C3N-00551	C3N-00551-22	Adenocarcinoma
C3N-00551	C3N-00551-23	Adenocarcinoma
C3N-00551	C3N-00551-24	Adenocarcinoma
C3N-00552	C3N-00552-21	Adenocarcinoma
C3N-00552	C3N-00552-22	Adenocarcinoma
C3N-00552	C3N-00552-23	Adenocarcinoma
C3N-00552	C3N-00552-24	Adenocarcinoma
C3N-00559	C3N-00559-21	Adenocarcinoma
C3N-00559	C3N-00559-22	Adenocarcinoma
C3N-00559	C3N-00559-23	Adenocarcinoma
C3N-00559	C3N-00559-24	Adenocarcinoma
C3N-00560	C3N-00560-21	Adenocarcinoma
C3N-00560	C3N-00560-22	Adenocarcinoma
C3N-00560	C3N-00560-23	Adenocarcinoma
C3N-00560	C3N-00560-24	Adenocarcinoma
C3N-00572	C3N-00572-21	Adenocarcinoma
C3N-00572	C3N-00572-22	Adenocarcinoma
C3N-00572	C3N-00572-23	Adenocarcinoma
C3N-00572	C3N-00572-24	Adenocarcinoma
C3N-00578	C3N-00578-21	Adenocarcinoma
C3N-00578	C3N-00578-22	Adenocarcinoma
C3N-00578	C3N-00578-23	Adenocarcinoma
C3N-00578	C3N-00578-24	Adenocarcinoma
C3N-00579	C3N-00579-21	Adenocarcinoma
C3N-00579	C3N-00579-22	Adenocarcinoma
C3N-00579	C3N-00579-23	Adenocarcinoma
C3N-00579	C3N-00579-24	Adenocarcinoma
C3N-00580	C3N-00580-21	Adenocarcinoma
C3N-00580	C3N-00580-22	Adenocarcinoma
C3N-00580	C3N-00580-23	Adenocarcinoma
C3N-00580	C3N-00580-24	Adenocarcinoma
C3N-00704	C3N-00704-21	Adenocarcinoma
C3N-00704	C3N-00704-22	Adenocarcinoma
C3N-00737	C3N-00737-21	Adenocarcinoma
C3N-00737	C3N-00737-22	Adenocarcinoma
C3N-00737	C3N-00737-23	Adenocarcinoma
C3N-00738	C3N-00738-21	Adenocarcinoma
C3N-00738	C3N-00738-22	Adenocarcinoma
C3N-00959	C3N-00959-21	Adenocarcinoma
C3N-00959	C3N-00959-22	Adenocarcinoma
C3N-00959	C3N-00959-23	Adenocarcinoma
C3N-01016	C3N-01016-21	Adenocarcinoma
C3N-01016	C3N-01016-22	Adenocarcinoma
C3N-01016	C3N-01016-23	Adenocarcinoma
C3N-01016	C3N-01016-24	Adenocarcinoma
C3N-01019	C3N-01019-21	Adenocarcinoma
C3N-01019	C3N-01019-22	Adenocarcinoma
C3N-01019	C3N-01019-23	Adenocarcinoma
C3N-01019	C3N-01019-24	Adenocarcinoma
C3N-01021	C3N-01021-21	Adenocarcinoma
C3N-01021	C3N-01021-22	Adenocarcinoma
C3N-01021	C3N-01021-23	Adenocarcinoma
C3N-01021	C3N-01021-24	Adenocarcinoma
C3N-01022	C3N-01022-21	Adenocarcinoma
C3N-01022	C3N-01022-22	Adenocarcinoma
C3N-01022	C3N-01022-23	Adenocarcinoma
C3N-01022	C3N-01022-24	Adenocarcinoma
C3N-01023	C3N-01023-21	Adenocarcinoma
C3N-01023	C3N-01023-22	Adenocarcinoma
C3N-01023	C3N-01023-23	Adenocarcinoma
C3N-01023	C3N-01023-24	Adenocarcinoma
C3N-01024	C3N-01024-21	Adenocarcinoma
C3N-01024	C3N-01024-22	Adenocarcinoma
C3N-01024	C3N-01024-23	Adenocarcinoma
C3N-01024	C3N-01024-24	Adenocarcinoma
C3N-01071	C3N-01071-21	Adenocarcinoma
C3N-01071	C3N-01071-22	Adenocarcinoma
C3N-01071	C3N-01071-23	Adenocarcinoma
C3N-01071	C3N-01071-24	Adenocarcinoma
C3N-01072	C3N-01072-21	Adenocarcinoma
C3N-01072	C3N-01072-22	Adenocarcinoma
C3N-01072	C3N-01072-23	Adenocarcinoma
C3N-01072	C3N-01072-24	Adenocarcinoma
C3N-01074	C3N-01074-21	Adenocarcinoma
C3N-01074	C3N-01074-22	Adenocarcinoma
C3N-01074	C3N-01074-23	Adenocarcinoma
C3N-01074	C3N-01074-24	Adenocarcinoma
C3N-01405	C3N-01405-21	Adenocarcinoma
C3N-01405	C3N-01405-22	Adenocarcinoma
C3N-01405	C3N-01405-23	Adenocarcinoma
C3N-01405	C3N-01405-24	Adenocarcinoma
C3N-01408	C3N-01408-21	Adenocarcinoma
C3N-01408	C3N-01408-22	Adenocarcinoma
C3N-01408	C3N-01408-23	Adenocarcinoma
C3N-01408	C3N-01408-24	Adenocarcinoma
C3N-01409	C3N-01409-21	Adenocarcinoma
C3N-01409	C3N-01409-22	Adenocarcinoma
C3N-01409	C3N-01409-23	Adenocarcinoma
C3N-01409	C3N-01409-24	Adenocarcinoma
C3N-01410	C3N-01410-21	Adenocarcinoma
C3N-01410	C3N-01410-22	Adenocarcinoma
C3N-01410	C3N-01410-23	Adenocarcinoma
C3N-01410	C3N-01410-24	Adenocarcinoma
C3N-01413	C3N-01413-21	Adenocarcinoma
C3N-01413	C3N-01413-22	Adenocarcinoma
C3N-01413	C3N-01413-23	Adenocarcinoma
C3N-01413	C3N-01413-24	Adenocarcinoma
C3N-01414	C3N-01414-21	Adenocarcinoma
C3N-01414	C3N-01414-22	Adenocarcinoma
C3N-01414	C3N-01414-23	Adenocarcinoma
C3N-01414	C3N-01414-24	Adenocarcinoma
C3N-01415	C3N-01415-21	Adenocarcinoma
C3N-01415	C3N-01415-22	Adenocarcinoma
C3N-01415	C3N-01415-23	Adenocarcinoma
C3N-01415	C3N-01415-24	Adenocarcinoma
C3N-01416	C3N-01416-21	Adenocarcinoma
C3N-01416	C3N-01416-22	Adenocarcinoma
C3N-01416	C3N-01416-23	Adenocarcinoma
C3N-01416	C3N-01416-24	Adenocarcinoma
C3N-01417	C3N-01417-21	Adenocarcinoma
C3N-01417	C3N-01417-22	Adenocarcinoma
C3N-01417	C3N-01417-23	Adenocarcinoma
C3N-01417	C3N-01417-24	Adenocarcinoma
C3N-01419	C3N-01419-21	Adenocarcinoma
C3N-01419	C3N-01419-22	Adenocarcinoma
C3N-01419	C3N-01419-23	Adenocarcinoma
C3N-01419	C3N-01419-24	Adenocarcinoma
C3N-01488	C3N-01488-21	Adenocarcinoma
C3N-01488	C3N-01488-22	Adenocarcinoma
C3N-01488	C3N-01488-23	Adenocarcinoma
C3N-01488	C3N-01488-24	Adenocarcinoma
C3N-01489	C3N-01489-21	Adenocarcinoma
C3N-01489	C3N-01489-22	Adenocarcinoma
C3N-01489	C3N-01489-23	Adenocarcinoma
C3N-01489	C3N-01489-24	Adenocarcinoma
C3N-01799	C3N-01799-21	Adenocarcinoma
C3N-01799	C3N-01799-22	Adenocarcinoma
C3N-01823	C3N-01823-21	Adenocarcinoma
C3N-01823	C3N-01823-22	Adenocarcinoma
C3N-01823	C3N-01823-23	Adenocarcinoma
C3N-01842	C3N-01842-21	Adenocarcinoma
C3N-01842	C3N-01842-22	Adenocarcinoma
C3N-01842	C3N-01842-23	Adenocarcinoma
C3N-02000	C3N-02000-21	Adenocarcinoma
C3N-02000	C3N-02000-23	Adenocarcinoma
C3N-02002	C3N-02002-22	Adenocarcinoma
C3N-02002	C3N-02002-23	Adenocarcinoma
C3N-02003	C3N-02003-21	Adenocarcinoma
C3N-02003	C3N-02003-22	Adenocarcinoma
C3N-02067	C3N-02067-21	Adenocarcinoma
C3N-02067	C3N-02067-22	Adenocarcinoma
C3N-02087	C3N-02087-21	Adenocarcinoma
C3N-02087	C3N-02087-22	Adenocarcinoma
C3N-02087	C3N-02087-23	Adenocarcinoma
C3N-02087	C3N-02087-24	Adenocarcinoma
C3N-02088	C3N-02088-21	Adenocarcinoma
C3N-02088	C3N-02088-22	Adenocarcinoma
C3N-02088	C3N-02088-23	Adenocarcinoma
C3N-02088	C3N-02088-24	Adenocarcinoma
C3N-02089	C3N-02089-21	Adenocarcinoma
C3N-02089	C3N-02089-22	Adenocarcinoma
C3N-02089	C3N-02089-23	Adenocarcinoma
C3N-02089	C3N-02089-24	Adenocarcinoma
C3N-02141	C3N-02141-21	Adenocarcinoma
C3N-02141	C3N-02141-22	Adenocarcinoma
C3N-02141	C3N-02141-23	Adenocarcinoma
C3N-02141	C3N-02141-24	Adenocarcinoma
C3N-02142	C3N-02142-21	Adenocarcinoma
C3N-02142	C3N-02142-22	Adenocarcinoma
C3N-02142	C3N-02142-24	Adenocarcinoma
C3N-02143	C3N-02143-21	Adenocarcinoma
C3N-02143	C3N-02143-22	Adenocarcinoma
C3N-02143	C3N-02143-23	Adenocarcinoma
C3N-02143	C3N-02143-24	Adenocarcinoma
C3N-02144	C3N-02144-21	Adenocarcinoma
C3N-02144	C3N-02144-22	Adenocarcinoma
C3N-02144	C3N-02144-23	Adenocarcinoma
C3N-02144	C3N-02144-24	Adenocarcinoma
C3N-02145	C3N-02145-21	Adenocarcinoma
C3N-02145	C3N-02145-22	Adenocarcinoma
C3N-02145	C3N-02145-23	Adenocarcinoma
C3N-02145	C3N-02145-24	Adenocarcinoma
C3N-02146	C3N-02146-21	Adenocarcinoma
C3N-02146	C3N-02146-22	Adenocarcinoma
C3N-02146	C3N-02146-23	Adenocarcinoma
C3N-02146	C3N-02146-24	Adenocarcinoma
C3N-02149	C3N-02149-21	Adenocarcinoma
C3N-02149	C3N-02149-22	Adenocarcinoma
C3N-02149	C3N-02149-23	Adenocarcinoma
C3N-02149	C3N-02149-24	Adenocarcinoma
C3N-02150	C3N-02150-21	Adenocarcinoma
C3N-02150	C3N-02150-22	Adenocarcinoma
C3N-02150	C3N-02150-23	Adenocarcinoma
C3N-02150	C3N-02150-24	Adenocarcinoma
C3N-02152	C3N-02152-21	Adenocarcinoma
C3N-02152	C3N-02152-22	Adenocarcinoma
C3N-02152	C3N-02152-23	Adenocarcinoma
C3N-02152	C3N-02152-24	Adenocarcinoma
C3N-02153	C3N-02153-21	Adenocarcinoma
C3N-02153	C3N-02153-22	Adenocarcinoma
C3N-02153	C3N-02153-23	Adenocarcinoma
C3N-02153	C3N-02153-24	Adenocarcinoma
C3N-02155	C3N-02155-21	Adenocarcinoma
C3N-02155	C3N-02155-22	Adenocarcinoma
C3N-02155	C3N-02155-23	Adenocarcinoma
C3N-02155	C3N-02155-24	Adenocarcinoma
C3N-02158	C3N-02158-21	Adenocarcinoma
C3N-02158	C3N-02158-22	Adenocarcinoma
C3N-02158	C3N-02158-23	Adenocarcinoma
C3N-02158	C3N-02158-24	Adenocarcinoma
C3N-02192	C3N-02192-21	Adenocarcinoma
C3N-02192	C3N-02192-22	Adenocarcinoma
C3N-02192	C3N-02192-23	Adenocarcinoma
C3N-02192	C3N-02192-24	Adenocarcinoma
C3N-02193	C3N-02193-21	Adenocarcinoma
C3N-02193	C3N-02193-22	Adenocarcinoma
C3N-02193	C3N-02193-23	Adenocarcinoma
C3N-02193	C3N-02193-24	Adenocarcinoma
C3N-02193	C3N-02193-25	Adenocarcinoma
C3N-02230	C3N-02230-21	Adenocarcinoma
C3N-02230	C3N-02230-22	Adenocarcinoma
C3N-02230	C3N-02230-23	Adenocarcinoma
C3N-02230	C3N-02230-24	Adenocarcinoma
C3N-02234	C3N-02234-21	Adenocarcinoma
C3N-02234	C3N-02234-22	Adenocarcinoma
C3N-02234	C3N-02234-23	Adenocarcinoma
C3N-02234	C3N-02234-24	Adenocarcinoma
C3N-02237	C3N-02237-21	Adenocarcinoma
C3N-02237	C3N-02237-22	Adenocarcinoma
C3N-02237	C3N-02237-23	Adenocarcinoma
C3N-02237	C3N-02237-24	Adenocarcinoma
C3N-02240	C3N-02240-21	Adenocarcinoma
C3N-02240	C3N-02240-22	Adenocarcinoma
C3N-02240	C3N-02240-23	Adenocarcinoma
C3N-02240	C3N-02240-24	Adenocarcinoma
C3N-02242	C3N-02242-21	Adenocarcinoma
C3N-02242	C3N-02242-22	Adenocarcinoma
C3N-02242	C3N-02242-23	Adenocarcinoma
C3N-02242	C3N-02242-24	Adenocarcinoma
C3N-02281	C3N-02281-22	Adenocarcinoma
C3N-02281	C3N-02281-23	Adenocarcinoma
C3N-02282	C3N-02282-25	Adenocarcinoma
C3N-02290	C3N-02290-21	Adenocarcinoma
C3N-02290	C3N-02290-22	Adenocarcinoma
C3N-02379	C3N-02379-21	Adenocarcinoma
C3N-02379	C3N-02379-22	Adenocarcinoma
C3N-02380	C3N-02380-21	Adenocarcinoma
C3N-02380	C3N-02380-22	Adenocarcinoma
C3N-02421	C3N-02421-21	Adenocarcinoma
C3N-02421	C3N-02421-22	Adenocarcinoma
C3N-02422	C3N-02422-21	Adenocarcinoma
C3N-02422	C3N-02422-22	Adenocarcinoma
C3N-02423	C3N-02423-21	Adenocarcinoma
C3N-02423	C3N-02423-22	Adenocarcinoma
C3N-02424	C3N-02424-21	Adenocarcinoma
C3N-02424	C3N-02424-22	Adenocarcinoma
C3N-02433	C3N-02433-21	Adenocarcinoma
C3N-02433	C3N-02433-22	Adenocarcinoma
C3N-02451	C3N-02451-21	Adenocarcinoma
C3N-02451	C3N-02451-22	Adenocarcinoma
C3N-02451	C3N-02451-23	Adenocarcinoma
C3N-02529	C3N-02529-21	Adenocarcinoma
C3N-02529	C3N-02529-22	Adenocarcinoma
C3N-02572	C3N-02572-21	Adenocarcinoma
C3N-02572	C3N-02572-22	Adenocarcinoma
C3N-02582	C3N-02582-21	Adenocarcinoma
C3N-02582	C3N-02582-22	Adenocarcinoma
C3N-02586	C3N-02586-21	Adenocarcinoma
C3N-02586	C3N-02586-22	Adenocarcinoma
C3N-02587	C3N-02587-21	Adenocarcinoma
C3N-02587	C3N-02587-22	Adenocarcinoma
C3N-02588	C3N-02588-21	Adenocarcinoma
C3N-02588	C3N-02588-22	Adenocarcinoma
C3N-02672	C3N-02672-21	Adenocarcinoma
C3N-02672	C3N-02672-22	Adenocarcinoma
C3N-02715	C3N-02715-21	Adenocarcinoma
C3N-02715	C3N-02715-22	Adenocarcinoma
C3N-02715	C3N-02715-23	Adenocarcinoma
C3N-02721	C3N-02721-21	Adenocarcinoma
C3N-02721	C3N-02721-22	Adenocarcinoma
C3N-02721	C3N-02721-23	Adenocarcinoma
C3N-02728	C3N-02728-21	Adenocarcinoma
C3N-02728	C3N-02728-22	Adenocarcinoma
C3N-02728	C3N-02728-23	Adenocarcinoma
C3N-02729	C3N-02729-21	Adenocarcinoma
C3N-02729	C3N-02729-22	Adenocarcinoma
C3N-02757	C3N-02757-21	Adenocarcinoma
C3N-02757	C3N-02757-22	Adenocarcinoma
C3N-02758	C3N-02758-21	Adenocarcinoma
C3N-02758	C3N-02758-22	Adenocarcinoma
C3N-02764	C3N-02764-22	Adenocarcinoma
C3N-02764	C3N-02764-23	Adenocarcinoma
C3N-02828	C3N-02828-21	Adenocarcinoma
C3N-02828	C3N-02828-22	Adenocarcinoma
C3N-02828	C3N-02828-23	Adenocarcinoma
C3N-02828	C3N-02828-24	Adenocarcinoma
C3N-02916	C3N-02916-21	Adenocarcinoma
C3N-02916	C3N-02916-22	Adenocarcinoma
C3N-02916	C3N-02916-23	Adenocarcinoma
C3N-02916	C3N-02916-24	Adenocarcinoma
C3N-02919	C3N-02919-21	Adenocarcinoma
C3N-02919	C3N-02919-22	Adenocarcinoma
C3N-02919	C3N-02919-23	Adenocarcinoma
C3N-02919	C3N-02919-24	Adenocarcinoma
C3N-02920	C3N-02920-21	Adenocarcinoma
C3N-02920	C3N-02920-22	Adenocarcinoma
C3N-02920	C3N-02920-23	Adenocarcinoma
C3N-02920	C3N-02920-24	Adenocarcinoma
C3N-02922	C3N-02922-21	Adenocarcinoma
C3N-02922	C3N-02922-22	Adenocarcinoma
C3N-02922	C3N-02922-23	Adenocarcinoma
C3N-02922	C3N-02922-24	Adenocarcinoma
C3N-02923	C3N-02923-21	Adenocarcinoma
C3N-02923	C3N-02923-22	Adenocarcinoma
C3N-02923	C3N-02923-23	Adenocarcinoma
C3N-02923	C3N-02923-24	Adenocarcinoma
C3N-02926	C3N-02926-21	Adenocarcinoma
C3N-02926	C3N-02926-22	Adenocarcinoma
C3N-02929	C3N-02929-21	Adenocarcinoma
C3N-02929	C3N-02929-22	Adenocarcinoma
C3N-02948	C3N-02948-21	Adenocarcinoma
C3N-02948	C3N-02948-22	Adenocarcinoma
C3N-02948	C3N-02948-23	Adenocarcinoma
C3N-02950	C3N-02950-21	Adenocarcinoma
C3N-02950	C3N-02950-22	Adenocarcinoma
C3N-02973	C3N-02973-21	Adenocarcinoma
C3N-02973	C3N-02973-22	Adenocarcinoma
C3N-02973	C3N-02973-23	Adenocarcinoma
C3N-03038	C3N-03038-21	Adenocarcinoma
C3N-03038	C3N-03038-22	Adenocarcinoma
C3N-03052	C3N-03052-21	Adenocarcinoma
C3N-03052	C3N-03052-22	Adenocarcinoma
C3N-03054	C3N-03054-21	Adenocarcinoma
C3N-03054	C3N-03054-22	Adenocarcinoma
C3N-03057	C3N-03057-21	Adenocarcinoma
C3N-03057	C3N-03057-22	Adenocarcinoma
C3N-03063	C3N-03063-21	Adenocarcinoma
C3N-03063	C3N-03063-22	Adenocarcinoma
C3N-03073	C3N-03073-21	Adenocarcinoma
C3N-03073	C3N-03073-22	Adenocarcinoma
C3N-03074	C3N-03074-21	Adenocarcinoma
C3N-03074	C3N-03074-22	Adenocarcinoma
C3N-03080	C3N-03080-21	Adenocarcinoma
C3N-03080	C3N-03080-22	Adenocarcinoma
C3N-03202	C3N-03202-21	Adenocarcinoma
C3N-03202	C3N-03202-22	Adenocarcinoma
C3N-03205	C3N-03205-21	Adenocarcinoma
C3N-03205	C3N-03205-22	Adenocarcinoma
C3N-03210	C3N-03210-21	Adenocarcinoma
C3N-03210	C3N-03210-22	Adenocarcinoma
C3N-03212	C3N-03212-21	Adenocarcinoma
C3N-03212	C3N-03212-22	Adenocarcinoma
C3N-03222	C3N-03222-21	Adenocarcinoma
C3N-03222	C3N-03222-22	Adenocarcinoma
C3N-03222	C3N-03222-23	Adenocarcinoma
C3N-03225	C3N-03225-21	Adenocarcinoma
C3N-03225	C3N-03225-22	Adenocarcinoma
C3N-03225	C3N-03225-23	Adenocarcinoma
C3N-03233	C3N-03233-21	Adenocarcinoma
C3N-03233	C3N-03233-22	Adenocarcinoma
C3N-03233	C3N-03233-23	Adenocarcinoma
C3N-03238	C3N-03238-21	Adenocarcinoma
C3N-03238	C3N-03238-22	Adenocarcinoma
C3N-03238	C3N-03238-23	Adenocarcinoma
C3N-03420	C3N-03420-21	Adenocarcinoma
C3N-03420	C3N-03420-22	Adenocarcinoma
C3N-03764	C3N-03764-22	Adenocarcinoma
C3N-03765	C3N-03765-27	Adenocarcinoma
C3N-03890	C3N-03890-21	Adenocarcinoma
C3N-03890	C3N-03890-22	Adenocarcinoma
C3N-03890	C3N-03890-23	Adenocarcinoma
C3N-03911	C3N-03911-21	Adenocarcinoma
C3N-03911	C3N-03911-22	Adenocarcinoma
C3N-03911	C3N-03911-23	Adenocarcinoma
C3N-03921	C3N-03921-21	Adenocarcinoma
C3N-03921	C3N-03921-22	Adenocarcinoma
C3N-03921	C3N-03921-23	Adenocarcinoma
C3N-03929	C3N-03929-21	Adenocarcinoma
C3N-03929	C3N-03929-22	Adenocarcinoma
C3N-03929	C3N-03929-23	Adenocarcinoma
C3N-04157	C3N-04157-21	Adenocarcinoma
C3N-04157	C3N-04157-22	Adenocarcinoma
C3N-04157	C3N-04157-23	Adenocarcinoma
C3N-04168	C3N-04168-21	Adenocarcinoma
C3N-04168	C3N-04168-22	Adenocarcinoma
C3N-04168	C3N-04168-23	Adenocarcinoma
C3N-04173	C3N-04173-21	Adenocarcinoma
C3N-04176	C3N-04176-27	Adenocarcinoma
C3N-04180	C3N-04180-21	Adenocarcinoma
C3N-04382	C3N-04382-21	Adenocarcinoma
C3N-04382	C3N-04382-22	Adenocarcinoma
