# Supplementary material for: Uncertainty-informed deep learning models enable high-confidence predictions for digital histopathology
Source: Nat Commun. 2022 Nov 2;13:6572. doi: 10.1038/s41467-022-34025-x (PMC9630455; doi:10.1038/s41467-022-34025-x)
Supplement: Supplementary file 8 — Supplementary Dataset 5 [file 41467_2022_34025_MOESM8_ESM.xlsx]

## Sheet: Mayo Diagnoses
Histopathological diagnosis		n (%)
Adenocarcinoma		150 (100%)
	Adenocarcinoma	150 (100%)
Squamous cell carcinoma		40 (100%)
	Squamous cell carcinoma	40 (100%)
