# Supplementary material for: Uncertainty-informed deep learning models enable high-confidence predictions for digital histopathology
Source: Nat Commun. 2022 Nov 2;13:6572. doi: 10.1038/s41467-022-34025-x (PMC9630455; doi:10.1038/s41467-022-34025-x)
Supplement: Supplementary file 9 — Supplementary Dataset 6 [file 41467_2022_34025_MOESM9_ESM.xlsx]

## Sheet: Sheet1
Patient	Slide	Cohort
M-784	354831	Adenocarcinoma
M-779	354829	Adenocarcinoma
M-661	354738	Adenocarcinoma
M-790	354115	Adenocarcinoma
M-783	354830	Adenocarcinoma
M-807	354838	Adenocarcinoma
M-739	354808	Adenocarcinoma
M-915	352023	Adenocarcinoma
M-738	354807	Adenocarcinoma
M-827	354847	Adenocarcinoma
M-939	351930	Adenocarcinoma
M-636	354728	Adenocarcinoma
M-956	351941	Adenocarcinoma
M-897	352012	Adenocarcinoma
M-589	354711	Adenocarcinoma
M-945	351933	Adenocarcinoma
M-920	352025	Adenocarcinoma
M-638	354730	Adenocarcinoma
M-818	354843	Adenocarcinoma
M-910	352020	Adenocarcinoma
M-832	351965	Adenocarcinoma
M-896	352011	Adenocarcinoma
M-672	354741	Adenocarcinoma
M-549	354701	Adenocarcinoma
M-999	351963	Adenocarcinoma
M-926	351925	Adenocarcinoma
M-648	354733	Adenocarcinoma
M-582	354709	Adenocarcinoma
M-755	354815	Adenocarcinoma
M-759	354818	Adenocarcinoma
M-799	354836	Adenocarcinoma
M-710	354795	Adenocarcinoma
M-855	351976	Adenocarcinoma
M-689	354748	Adenocarcinoma
M-992	351961	Adenocarcinoma
M-523	354693	Adenocarcinoma
M-523	354691	Adenocarcinoma
M-523	354692	Adenocarcinoma
M-634	354727	Adenocarcinoma
M-607	354715	Adenocarcinoma
M-684	354746	Adenocarcinoma
M-542	354696	Adenocarcinoma
M-544	354698	Adenocarcinoma
M-610	354717	Adenocarcinoma
M-741	354809	Adenocarcinoma
M-880	352000	Adenocarcinoma
M-900	352014	Adenocarcinoma
M-878	351993	Adenocarcinoma
M-564	354704	Adenocarcinoma
M-978	351953	Adenocarcinoma
M-989	351959	Adenocarcinoma
M-520	354690	Adenocarcinoma
M-628	354723	Adenocarcinoma
M-990	351960	Adenocarcinoma
M-676	354742	Adenocarcinoma
M-617	354720	Adenocarcinoma
M-625	354722	Adenocarcinoma
M-512	354687	Adenocarcinoma
M-512	354688	Adenocarcinoma
M-512	354686	Adenocarcinoma
M-660	354737	Adenocarcinoma
M-760	354819	Adenocarcinoma
M-640	354731	Adenocarcinoma
M-729	354804	Adenocarcinoma
M-955	351940	Adenocarcinoma
M-737	354806	Adenocarcinoma
M-546	354700	Adenocarcinoma
M-861	351979	Adenocarcinoma
M-977	351952	Adenocarcinoma
M-911	352021	Adenocarcinoma
M-898	352013	Adenocarcinoma
M-997	351962	Adenocarcinoma
M-716	354797	Adenocarcinoma
M-884	352005	Adenocarcinoma
M-943	351932	Adenocarcinoma
M-797	354835	Adenocarcinoma
M-727	354802	Adenocarcinoma
M-703	354793	Adenocarcinoma
M-820	354844	Adenocarcinoma
M-632	354726	Adenocarcinoma
M-888	352008	Adenocarcinoma
M-691	354749	Adenocarcinoma
M-852	351974	Adenocarcinoma
M-612	354719	Adenocarcinoma
M-677	354743	Adenocarcinoma
M-566	354705	Adenocarcinoma
M-967	351949	Adenocarcinoma
M-979	351954	Adenocarcinoma
M-960	351943	Adenocarcinoma
M-885	354680	Adenocarcinoma
M-925	351919	Adenocarcinoma
M-904	352017	Adenocarcinoma
M-905	352018	Adenocarcinoma
M-849	351971	Adenocarcinoma
M-543	354697	Adenocarcinoma
M-848	351970	Adenocarcinoma
M-949	351936	Adenocarcinoma
M-887	352007	Adenocarcinoma
M-983	351955	Adenocarcinoma
M-516	354689	Adenocarcinoma
M-860	351978	Adenocarcinoma
M-817	354842	Adenocarcinoma
M-680	354745	Adenocarcinoma
M-789	354833	Adenocarcinoma
M-828	354848	Adenocarcinoma
M-630	354724	Adenocarcinoma
M-678	354744	Adenocarcinoma
M-917	352024	Adenocarcinoma
M-554	354702	Adenocarcinoma
M-504	354682	Adenocarcinoma
M-723	354800	Adenocarcinoma
M-655	354736	Adenocarcinoma
M-913	352022	Adenocarcinoma
M-750	354813	Adenocarcinoma
M-538	354694	Adenocarcinoma
M-794	354834	Adenocarcinoma
M-942	351931	Adenocarcinoma
M-986	351958	Adenocarcinoma
M-804	354837	Adenocarcinoma
M-872	351982	Adenocarcinoma
M-702	354791	Adenocarcinoma
M-757	354816	Adenocarcinoma
M-841	351968	Adenocarcinoma
M-724	354801	Adenocarcinoma
M-736	354805	Adenocarcinoma
M-541	354695	Adenocarcinoma
M-758	354817	Adenocarcinoma
M-1001	351964	Adenocarcinoma
M-948	351935	Adenocarcinoma
M-764	354822	Adenocarcinoma
M-700	354787	Adenocarcinoma
M-775	354827	Adenocarcinoma
M-826	354846	Adenocarcinoma
M-862	351980	Adenocarcinoma
M-874	351984	Adenocarcinoma
M-720	354798	Adenocarcinoma
M-651	354735	Adenocarcinoma
M-712	354796	Adenocarcinoma
M-964	351946	Adenocarcinoma
M-889	352009	Adenocarcinoma
M-974	351951	Adenocarcinoma
M-966	351948	Adenocarcinoma
M-875	351985	Adenocarcinoma
M-892	352010	Adenocarcinoma
M-701	354789	Adenocarcinoma
M-845	351969	Adenocarcinoma
M-769	354823	Adenocarcinoma
M-812	354839	Adenocarcinoma
M-856	351977	Adenocarcinoma
M-600	354714	Adenocarcinoma
M-664	354739	Squamous cell carcinoma
M-668	354740	Squamous cell carcinoma
M-788	354832	Squamous cell carcinoma
M-834	351966	Squamous cell carcinoma
M-931	351926	Squamous cell carcinoma
M-882	352003	Squamous cell carcinoma
M-823	354845	Squamous cell carcinoma
M-962	351944	Squamous cell carcinoma
M-877	351988	Squamous cell carcinoma
M-685	354747	Squamous cell carcinoma
M-509	354684	Squamous cell carcinoma
M-969	351950	Squamous cell carcinoma
M-883	352004	Squamous cell carcinoma
M-838	351967	Squamous cell carcinoma
M-778	354828	Squamous cell carcinoma
M-728	354803	Squamous cell carcinoma
M-637	354729	Squamous cell carcinoma
M-643	354732	Squamous cell carcinoma
M-747	354812	Squamous cell carcinoma
M-937	351929	Squamous cell carcinoma
M-557	354703	Squamous cell carcinoma
M-854	351975	Squamous cell carcinoma
M-773	354826	Squamous cell carcinoma
M-761	354820	Squamous cell carcinoma
M-814	354840	Squamous cell carcinoma
M-963	351945	Squamous cell carcinoma
M-763	354821	Squamous cell carcinoma
M-650	354734	Squamous cell carcinoma
M-932	351927	Squamous cell carcinoma
M-902	352016	Squamous cell carcinoma
M-909	352019	Squamous cell carcinoma
M-886	352006	Squamous cell carcinoma
M-502	354681	Squamous cell carcinoma
M-936	351928	Squamous cell carcinoma
M-873	351983	Squamous cell carcinoma
M-511	354685	Squamous cell carcinoma
M-694	354751	Squamous cell carcinoma
M-984	351956	Squamous cell carcinoma
M-751	354814	Squamous cell carcinoma
M-951	351938	Squamous cell carcinoma
