# Supplementary material for: Uncertainty-informed deep learning models enable high-confidence predictions for digital histopathology
Source: Nat Commun. 2022 Nov 2;13:6572. doi: 10.1038/s41467-022-34025-x (PMC9630455; doi:10.1038/s41467-022-34025-x)
Supplement: Supplementary file 10 — Supplementary Dataset 7 [file 41467_2022_34025_MOESM10_ESM.xlsx]

## Sheet: TCGA Raw
case_id	case_submitter_id	project_id	age_at_index	age_is_obfuscated	cause_of_death	cause_of_death_source	country_of_residence_at_enrollment	days_to_birth	days_to_death	ethnicity	gender	occupation_duration_years	premature_at_birth	race	vital_status	weeks_gestation_at_birth	year_of_birth	year_of_death	adrenal_hormone	age_at_diagnosis	ajcc_clinical_m	ajcc_clinical_n	ajcc_clinical_stage	ajcc_clinical_t	ajcc_pathologic_m	ajcc_pathologic_n	ajcc_pathologic_stage	ajcc_pathologic_t	ajcc_staging_system_edition	anaplasia_present	anaplasia_present_type	ann_arbor_b_symptoms	ann_arbor_b_symptoms_described	ann_arbor_clinical_stage	ann_arbor_extranodal_involvement	ann_arbor_pathologic_stage	best_overall_response	breslow_thickness	burkitt_lymphoma_clinical_variant	child_pugh_classification	circumferential_resection_margin	classification_of_tumor	cog_liver_stage	cog_neuroblastoma_risk_group	cog_renal_stage	cog_rhabdomyosarcoma_risk_group	days_to_best_overall_response	days_to_diagnosis	days_to_last_follow_up
34040b83-7e8a-4264-a551-b16621843e28	TCGA-05-4244	TCGA-LUAD	70	'--	'--	'--	'--	-25752	'--	not reported	male	'--	'--	not reported	Alive	'--	1939	'--	'--	25752	'--	'--	'--	'--	M1	N2	Stage IV	T2	6th	'--	'--	'--	'--	'--	'--	'--	'--	'--	'--	'--	'--	not reported	'--	'--	'--	'--	'--	0	0
03d09c05-49ab-4ba6-a8d7-e7ccf71fafd2	TCGA-05-4245	TCGA-LUAD	81	'--	'--	'--	'--	-29647	'--	not reported	male	'--	'--	not reported	Alive	'--	1928	'--	'--	29647	'--	'--	'--	'--	M0	N2	Stage IIIA	T2	6th	'--	'--	'--	'--	'--	'--	'--	'--	'--	'--	'--	'--	not reported	'--	'--	'--	'--	'--	0	730
4addf05f-3668-4b3f-a17f-c0227329ca52	TCGA-05-4249	TCGA-LUAD	67	'--	'--	'--	'--	-24532	'--	not reported	male	'--	'--	not reported	Alive	'--	1940	'--	'--	24532	'--	'--	'--	'--	M0	N0	Stage IB	T2	6th	'--	'--	'--	'--	'--	'--	'--	'--	'--	'--	'--	'--	not reported	'--	'--	'--	'--	'--	0	1523
f98ecd8a-b878-4f53-b911-20cd8e17281c	TCGA-05-4250	TCGA-LUAD	79	'--	'--	'--	'--	-29068	121	not reported	female	'--	'--	not reported	Dead	'--	1928	2007	'--	29068	'--	'--	'--	'--	M0	N1	Stage IIIA	T3	6th	'--	'--	'--	'--	'--	'--	'--	'--	'--	'--	'--	'--	not reported	'--	'--	'--	'--	'--	0	'--
3434b91a-c05f-460f-a078-7b1bb6e7085d	TCGA-05-4382	TCGA-LUAD	68	'--	'--	'--	'--	-24868	'--	not reported	male	'--	'--	not reported	Alive	'--	1941	'--	'--	24868	'--	'--	'--	'--	M0	N0	Stage IB	T2	6th	'--	'--	'--	'--	'--	'--	'--	'--	'--	'--	'--	'--	not reported	'--	'--	'--	'--	'--	0	607
762dea8a-5b41-4058-979a-b7876ed13d7e	TCGA-05-4395	TCGA-LUAD	76	'--	'--	'--	'--	-27971	0	not reported	male	'--	'--	not reported	Dead	'--	1930	2006	'--	27971	'--	'--	'--	'--	M0	N2	Stage IIIB	T4	5th	'--	'--	'--	'--	'--	'--	'--	'--	'--	'--	'--	'--	not reported	'--	'--	'--	'--	'--	0	'--
9f81c602-8afa-4588-b0b6-6e5a1a128d5a	TCGA-05-4396	TCGA-LUAD	76	'--	'--	'--	'--	-28094	303	not reported	male	'--	'--	not reported	Dead	'--	1930	2006	'--	28094	'--	'--	'--	'--	M0	N1	Stage IIIB	T4	5th	'--	'--	'--	'--	'--	'--	'--	'--	'--	'--	'--	'--	not reported	'--	'--	'--	'--	'--	0	'--
6dfd47d2-831a-4386-9051-f78199a16bb5	TCGA-05-4397	TCGA-LUAD	65	'--	'--	'--	'--	-23833	731	not reported	male	'--	'--	not reported	Dead	'--	1941	2008	'--	23833	'--	'--	'--	'--	M0	N1	Stage IIB	T2	5th	'--	'--	'--	'--	'--	'--	'--	'--	'--	'--	'--	'--	not reported	'--	'--	'--	'--	'--	0	'--
31c96e35-5e2f-429c-b12a-7bc5a497a300	TCGA-05-4398	TCGA-LUAD	47	'--	'--	'--	'--	-17471	'--	not reported	female	'--	'--	not reported	Alive	'--	1959	'--	'--	17471	'--	'--	'--	'--	M0	N3	Stage IIIB	T4	5th	'--	'--	'--	'--	'--	'--	'--	'--	'--	'--	'--	'--	not reported	'--	'--	'--	'--	'--	0	1431
722d6818-f1cb-49f4-b68a-fd0a31304681	TCGA-05-4402	TCGA-LUAD	57	'--	'--	'--	'--	-20819	244	not reported	female	'--	'--	not reported	Dead	'--	1950	2007	'--	20819	'--	'--	'--	'--	M1	NX	Stage IV	T2	6th	'--	'--	'--	'--	'--	'--	'--	'--	'--	'--	'--	'--	not reported	'--	'--	'--	'--	'--	0	'--
ce15f31f-2bad-4485-96fa-495bfa262e66	TCGA-05-4403	TCGA-LUAD	76	'--	'--	'--	'--	-27881	'--	not reported	male	'--	'--	not reported	Alive	'--	1930	'--	'--	27881	'--	'--	'--	'--	M0	N0	Stage IB	T2	5th	'--	'--	'--	'--	'--	'--	'--	'--	'--	'--	'--	'--	not reported	'--	'--	'--	'--	'--	0	578
f587c9ab-2949-4410-80d6-a050865d48aa	TCGA-05-4405	TCGA-LUAD	74	'--	'--	'--	'--	-27241	'--	not reported	female	'--	'--	not reported	Alive	'--	1932	'--	'--	27241	'--	'--	'--	'--	M0	N0	Stage IB	T2	5th	'--	'--	'--	'--	'--	'--	'--	'--	'--	'--	'--	'--	not reported	'--	'--	'--	'--	'--	0	610
d15b7b29-c5c5-41d8-b83b-7cc12fe92820	TCGA-05-4415	TCGA-LUAD	57	'--	'--	'--	'--	-20880	91	not reported	male	'--	'--	not reported	Dead	'--	1951	2008	'--	20880	'--	'--	'--	'--	M0	N2	Stage IIIB	T4	6th	'--	'--	'--	'--	'--	'--	'--	'--	'--	'--	'--	'--	not reported	'--	'--	'--	'--	'--	0	'--
a244a99a-d7cc-4fb1-bc76-b66886481621	TCGA-05-4417	TCGA-LUAD	51	'--	'--	'--	'--	-18780	'--	not reported	female	'--	'--	not reported	Alive	'--	1957	'--	'--	18780	'--	'--	'--	'--	M0	N0	Stage IB	T2	6th	'--	'--	'--	'--	'--	'--	'--	'--	'--	'--	'--	'--	not reported	'--	'--	'--	'--	'--	0	455
d2c1e896-6886-4122-bb48-5fbcd3f641f4	TCGA-05-4418	TCGA-LUAD	69	'--	'--	'--	'--	-25417	274	not reported	male	'--	'--	not reported	Dead	'--	1939	2008	'--	25417	'--	'--	'--	'--	M0	N2	Stage IIIA	T3	6th	'--	'--	'--	'--	'--	'--	'--	'--	'--	'--	'--	'--	not reported	'--	'--	'--	'--	'--	0	'--
3d2aa654-1b5f-4eb4-a1c2-af31f5760069	TCGA-05-4420	TCGA-LUAD	41	'--	'--	'--	'--	-15159	'--	not reported	male	'--	'--	not reported	Alive	'--	1967	'--	'--	15159	'--	'--	'--	'--	M0	N0	Stage IB	T2	6th	'--	'--	'--	'--	'--	'--	'--	'--	'--	'--	'--	'--	not reported	'--	'--	'--	'--	'--	0	912
44dec838-b653-42a7-a58b-a1fd232cd68c	TCGA-05-4422	TCGA-LUAD	68	'--	'--	'--	'--	-24837	'--	not reported	male	'--	'--	not reported	Alive	'--	1940	'--	'--	24837	'--	'--	'--	'--	M0	N0	Stage IB	T2	6th	'--	'--	'--	'--	'--	'--	'--	'--	'--	'--	'--	'--	not reported	'--	'--	'--	'--	'--	0	365
66763a0c-6cda-4832-a0cc-e7b496d78eaa	TCGA-05-4424	TCGA-LUAD	70	'--	'--	'--	'--	-25689	'--	not reported	male	'--	'--	not reported	Alive	'--	1938	'--	'--	25689	'--	'--	'--	'--	M0	N0	Stage IIB	T3	6th	'--	'--	'--	'--	'--	'--	'--	'--	'--	'--	'--	'--	not reported	'--	'--	'--	'--	'--	0	913
36bf02f8-c1c8-49f9-a417-adf88a205c70	TCGA-05-4426	TCGA-LUAD	71	'--	'--	'--	'--	-26084	'--	not reported	male	'--	'--	not reported	Alive	'--	1937	'--	'--	26084	'--	'--	'--	'--	M0	N0	Stage IB	T2	6th	'--	'--	'--	'--	'--	'--	'--	'--	'--	'--	'--	'--	not reported	'--	'--	'--	'--	'--	0	791
78a24c56-576c-4245-bb42-6603b3d19897	TCGA-05-4427	TCGA-LUAD	65	'--	'--	'--	'--	-23893	'--	not reported	female	'--	'--	not reported	Alive	'--	1943	'--	'--	23893	'--	'--	'--	'--	M0	N1	Stage IIB	T2	6th	'--	'--	'--	'--	'--	'--	'--	'--	'--	'--	'--	'--	not reported	'--	'--	'--	'--	'--	0	791
3a23cdb5-2327-45ac-b0b5-d4afe038c757	TCGA-05-4430	TCGA-LUAD	59	'--	'--	'--	'--	-21884	'--	not reported	female	'--	'--	not reported	Alive	'--	1949	'--	'--	21884	'--	'--	'--	'--	M0	N0	Stage IB	T2	6th	'--	'--	'--	'--	'--	'--	'--	'--	'--	'--	'--	'--	not reported	'--	'--	'--	'--	'--	0	761
e737f650-b72d-44e7-b750-558a56716803	TCGA-05-4432	TCGA-LUAD	66	'--	'--	'--	'--	-24350	'--	not reported	male	'--	'--	not reported	Alive	'--	1942	'--	'--	24350	'--	'--	'--	'--	M0	N1	Stage IIB	T2	6th	'--	'--	'--	'--	'--	'--	'--	'--	'--	'--	'--	'--	not reported	'--	'--	'--	'--	'--	0	761
aea68827-dc0f-484d-a00d-06deeaa4b3ce	TCGA-05-4433	TCGA-LUAD	82	'--	'--	'--	'--	-30194	'--	not reported	male	'--	'--	not reported	Alive	'--	1926	'--	'--	30194	'--	'--	'--	'--	M0	N0	Stage IB	T2	6th	'--	'--	'--	'--	'--	'--	'--	'--	'--	'--	'--	'--	not reported	'--	'--	'--	'--	'--	0	730
d94fe32f-bedd-4f4c-9feb-fcb60d40f4bb	TCGA-05-4434	TCGA-LUAD	67	'--	'--	'--	'--	-24472	457	not reported	female	'--	'--	not reported	Dead	'--	1941	2009	'--	24472	'--	'--	'--	'--	M1	N1	Stage IV	T4	6th	'--	'--	'--	'--	'--	'--	'--	'--	'--	'--	'--	'--	not reported	'--	'--	'--	'--	'--	0	'--
95b83006-02c9-4c4d-bf84-a45115f7d86d	TCGA-18-3406	TCGA-LUSC	67	'--	'--	'--	'--	-24477	371	not hispanic or latino	male	'--	'--	white	Dead	'--	1936	2004	'--	24477	'--	'--	'--	'--	M0	N0	Stage IA	T1	'--	'--	'--	'--	'--	'--	'--	'--	'--	'--	'--	'--	'--	not reported	'--	'--	'--	'--	'--	0	'--
4e1ad82e-23c8-44bb-b74e-a3d0b1126b96	TCGA-18-3407	TCGA-LUSC	72	'--	'--	'--	'--	-26615	136	not hispanic or latino	male	'--	'--	asian	Dead	'--	1931	2003	'--	26615	'--	'--	'--	'--	M0	N0	Stage IB	T2	'--	'--	'--	'--	'--	'--	'--	'--	'--	'--	'--	'--	'--	not reported	'--	'--	'--	'--	'--	0	'--
d4bc755a-2585-4529-ae36-7e1d88bdecfe	TCGA-18-3408	TCGA-LUSC	77	'--	'--	'--	'--	-28171	2304	not hispanic or latino	female	'--	'--	white	Dead	'--	1927	'--	'--	28171	'--	'--	'--	'--	M0	N0	Stage IB	T2	'--	'--	'--	'--	'--	'--	'--	'--	'--	'--	'--	'--	'--	not reported	'--	'--	'--	'--	'--	0	2099
b09e872a-e837-49ec-8a27-84dcdcabf347	TCGA-18-3409	TCGA-LUSC	74	'--	'--	'--	'--	-27154	'--	not hispanic or latino	male	'--	'--	white	Alive	'--	1930	'--	'--	27154	'--	'--	'--	'--	M0	N0	Stage IA	T1	6th	'--	'--	'--	'--	'--	'--	'--	'--	'--	'--	'--	'--	not reported	'--	'--	'--	'--	'--	0	3747
99599b60-4f5c-456b-8755-371b1aa7074e	TCGA-18-3410	TCGA-LUSC	81	'--	'--	'--	'--	-29827	146	not reported	male	'--	'--	not reported	Dead	'--	1923	2004	'--	29827	'--	'--	'--	'--	M0	N0	Stage IIB	T3	'--	'--	'--	'--	'--	'--	'--	'--	'--	'--	'--	'--	'--	not reported	'--	'--	'--	'--	'--	0	'--
f1a1bbf9-4751-4fb4-8a2b-19f8d4ba57bd	TCGA-18-3411	TCGA-LUSC	63	'--	'--	'--	'--	-23370	'--	not reported	female	'--	'--	not reported	Alive	'--	1942	'--	'--	23370	'--	'--	'--	'--	M0	N2	Stage IIIA	T2	'--	'--	'--	'--	'--	'--	'--	'--	'--	'--	'--	'--	'--	not reported	'--	'--	'--	'--	'--	0	3576
c8802713-b814-4b55-993f-3ffebf8c3ab8	TCGA-18-3412	TCGA-LUSC	52	'--	'--	'--	'--	-19025	345	not hispanic or latino	male	'--	'--	white	Dead	'--	1953	2005	'--	19025	'--	'--	'--	'--	M0	N0	Stage IB	T2	'--	'--	'--	'--	'--	'--	'--	'--	'--	'--	'--	'--	'--	not reported	'--	'--	'--	'--	'--	0	'--
af1d9d69-0a45-4ad3-9873-57fbe4a4b895	TCGA-18-3414	TCGA-LUSC	73	'--	'--	'--	'--	-26938	716	not hispanic or latino	male	'--	'--	asian	Dead	'--	1932	2006	'--	26938	'--	'--	'--	'--	M1	N1	Stage IV	T4	'--	'--	'--	'--	'--	'--	'--	'--	'--	'--	'--	'--	'--	not reported	'--	'--	'--	'--	'--	0	'--
9a874b64-d0d6-416e-97bc-e9071ed0b16b	TCGA-18-3415	TCGA-LUSC	77	'--	'--	'--	'--	-28430	2803	not reported	male	'--	'--	not reported	Dead	'--	1929	'--	'--	28430	'--	'--	'--	'--	M0	N0	Stage IB	T2	'--	'--	'--	'--	'--	'--	'--	'--	'--	'--	'--	'--	'--	not reported	'--	'--	'--	'--	'--	0	1810
6eb61cab-8e83-4c18-a59a-ae0985ec9d2e	TCGA-18-3416	TCGA-LUSC	83	'--	'--	'--	'--	-30435	973	not reported	male	'--	'--	not reported	Dead	'--	1923	'--	'--	30435	'--	'--	'--	'--	M0	N1	Stage IIB	T2	'--	'--	'--	'--	'--	'--	'--	'--	'--	'--	'--	'--	'--	not reported	'--	'--	'--	'--	'--	0	956
e28cbc9a-aa60-4bfb-8d89-8c33ee97f560	TCGA-18-3417	TCGA-LUSC	65	'--	'--	'--	'--	-24019	1097	not reported	male	'--	'--	not reported	Dead	'--	1941	'--	'--	24019	'--	'--	'--	'--	M1	N1	Stage IV	T2	'--	'--	'--	'--	'--	'--	'--	'--	'--	'--	'--	'--	'--	not reported	'--	'--	'--	'--	'--	0	758
03fa3310-406d-4c12-a409-136fc47d996d	TCGA-18-3419	TCGA-LUSC	73	'--	'--	'--	'--	-26813	'--	not reported	male	'--	'--	not reported	Alive	'--	1934	'--	'--	26813	'--	'--	'--	'--	M0	N1	Stage IIB	T2	'--	'--	'--	'--	'--	'--	'--	'--	'--	'--	'--	'--	'--	not reported	'--	'--	'--	'--	'--	0	2811
34d5d8b7-9737-43fa-86fe-7c2885c787cf	TCGA-18-3421	TCGA-LUSC	65	'--	'--	'--	'--	-23972	'--	not hispanic or latino	male	'--	'--	white	Alive	'--	1942	'--	'--	23972	'--	'--	'--	'--	M0	N0	Stage IB	T2	'--	'--	'--	'--	'--	'--	'--	'--	'--	'--	'--	'--	'--	not reported	'--	'--	'--	'--	'--	0	2645
a33f0741-2161-4818-89f2-ec8ccae57949	TCGA-18-4083	TCGA-LUSC	63	'--	'--	'--	'--	-23125	188	not hispanic or latino	male	'--	'--	white	Dead	'--	1942	2005	'--	23125	'--	'--	'--	'--	M0	N1	Stage IIB	T2	'--	'--	'--	'--	'--	'--	'--	'--	'--	'--	'--	'--	'--	not reported	'--	'--	'--	'--	'--	0	'--
4c806d29-1674-4542-9f30-5c9a0fc184c4	TCGA-18-4086	TCGA-LUSC	64	'--	'--	'--	'--	-23731	85	not reported	male	'--	'--	not reported	Dead	'--	1945	2009	'--	23731	'--	'--	'--	'--	M0	N0	Stage IB	T2	'--	'--	'--	'--	'--	'--	'--	'--	'--	'--	'--	'--	'--	not reported	'--	'--	'--	'--	'--	0	'--
19f0cb8c-2e57-4310-967f-a9890f1605db	TCGA-18-4721	TCGA-LUSC	74	'--	'--	'--	'--	-27076	'--	not hispanic or latino	male	'--	'--	white	Alive	'--	1928	'--	'--	27076	'--	'--	'--	'--	M0	N0	Stage IA	T1	'--	'--	'--	'--	'--	'--	'--	'--	'--	'--	'--	'--	'--	not reported	'--	'--	'--	'--	'--	0	4694
2c89b366-c394-4067-bbb0-f24f5920ecaa	TCGA-18-5592	TCGA-LUSC	57	'--	'--	'--	'--	-21020	'--	not reported	male	'--	'--	not reported	Alive	'--	1953	'--	'--	21020	'--	'--	'--	'--	M0	N0	Stage IIB	T3	'--	'--	'--	'--	'--	'--	'--	'--	'--	'--	'--	'--	'--	not reported	'--	'--	'--	'--	'--	0	1519
628b1bc3-825b-4d0e-a4cd-57eeaf98e798	TCGA-18-5595	TCGA-LUSC	50	'--	'--	'--	'--	-18611	827	not reported	male	'--	'--	not reported	Dead	'--	1958	2010	'--	18611	'--	'--	'--	'--	M0	N0	Stage IB	T2	'--	'--	'--	'--	'--	'--	'--	'--	'--	'--	'--	'--	'--	not reported	'--	'--	'--	'--	'--	0	'--
28f899c5-ea17-4df6-83e6-e744e04d0ea1	TCGA-21-1070	TCGA-LUSC	60	'--	'--	'--	'--	-22273	'--	not hispanic or latino	female	'--	'--	black or african american	Alive	'--	1940	'--	'--	22273	'--	'--	'--	'--	M0	N0	Stage IIIA	T3	'--	'--	'--	'--	'--	'--	'--	'--	'--	'--	'--	'--	'--	not reported	'--	'--	'--	'--	'--	0	3636
d87e30a3-1b5a-41cf-bafe-27914a01c8d9	TCGA-21-1071	TCGA-LUSC	67	'--	'--	'--	'--	-24515	1426	not hispanic or latino	male	'--	'--	white	Dead	'--	1934	2004	'--	24515	'--	'--	'--	'--	M0	N0	Stage IB	T2	'--	'--	'--	'--	'--	'--	'--	'--	'--	'--	'--	'--	'--	not reported	'--	'--	'--	'--	'--	0	1426
6394fe4a-6034-4c79-b28f-aa43e3753730	TCGA-21-1072	TCGA-LUSC	75	'--	'--	'--	'--	-27397	'--	not hispanic or latino	male	'--	'--	white	Alive	'--	1926	'--	'--	27397	'--	'--	'--	'--	M0	N0	Stage IB	T2	'--	'--	'--	'--	'--	'--	'--	'--	'--	'--	'--	'--	'--	not reported	'--	'--	'--	'--	'--	0	3016
fde60f9f-5cff-405e-b0f6-e193195ebd53	TCGA-21-1075	TCGA-LUSC	57	'--	'--	'--	'--	-21093	'--	not hispanic or latino	male	'--	'--	white	Alive	'--	1945	'--	'--	21093	'--	'--	'--	'--	M0	N1	Stage IIB	T2	'--	'--	'--	'--	'--	'--	'--	'--	'--	'--	'--	'--	'--	not reported	'--	'--	'--	'--	'--	0	2134
220be009-8f1e-4a77-ab04-3220b5f87ea6	TCGA-21-1076	TCGA-LUSC	54	'--	'--	'--	'--	-19863	'--	not hispanic or latino	female	'--	'--	white	Alive	'--	1951	'--	'--	19863	'--	'--	'--	'--	M0	N0	Stage IB	T2	'--	'--	'--	'--	'--	'--	'--	'--	'--	'--	'--	'--	'--	not reported	'--	'--	'--	'--	'--	0	1852
f516991c-5139-4b3e-b605-5a3d90688209	TCGA-21-1077	TCGA-LUSC	64	'--	'--	'--	'--	-23523	1058	not hispanic or latino	male	'--	'--	white	Dead	'--	1942	2008	'--	23523	'--	'--	'--	'--	M0	N1	Stage IIB	T2	'--	'--	'--	'--	'--	'--	'--	'--	'--	'--	'--	'--	'--	not reported	'--	'--	'--	'--	'--	0	1058
0ab8d063-62b4-4d47-82aa-e3351a60029d	TCGA-21-1078	TCGA-LUSC	77	'--	'--	'--	'--	-28125	474	not hispanic or latino	male	'--	'--	white	Dead	'--	1929	2007	'--	28125	'--	'--	'--	'--	M0	N0	Stage IB	T2	'--	'--	'--	'--	'--	'--	'--	'--	'--	'--	'--	'--	'--	not reported	'--	'--	'--	'--	'--	0	474
a0b3fab8-7817-429b-aa34-7ef03e813313	TCGA-21-1079	TCGA-LUSC	71	'--	'--	'--	'--	-26176	965	not hispanic or latino	male	'--	'--	white	Dead	'--	1924	1997	'--	26176	'--	'--	'--	'--	M0	N0	Stage IIIA	T3	'--	'--	'--	'--	'--	'--	'--	'--	'--	'--	'--	'--	'--	not reported	'--	'--	'--	'--	'--	0	965
b9a81947-0348-4fe6-a0ac-d674cd13aa99	TCGA-21-1080	TCGA-LUSC	66	'--	'--	'--	'--	-24253	'--	not hispanic or latino	male	'--	'--	white	Alive	'--	1930	'--	'--	24253	'--	'--	'--	'--	M0	N0	Stage IB	T2	'--	'--	'--	'--	'--	'--	'--	'--	'--	'--	'--	'--	'--	not reported	'--	'--	'--	'--	'--	0	3724
2afa2fd8-e4d9-4e7b-b387-7e2451764d5d	TCGA-21-1081	TCGA-LUSC	69	'--	'--	'--	'--	-25440	284	not hispanic or latino	male	'--	'--	white	Dead	'--	1927	1996	'--	25440	'--	'--	'--	'--	M0	N1	Stage IIB	T2	'--	'--	'--	'--	'--	'--	'--	'--	'--	'--	'--	'--	'--	not reported	'--	'--	'--	'--	'--	0	284
0e2ee54a-51c9-4868-842d-a2a1c1cfb016	TCGA-21-1082	TCGA-LUSC	61	'--	'--	'--	'--	-22492	'--	not hispanic or latino	male	'--	'--	white	Alive	'--	1936	'--	'--	22492	'--	'--	'--	'--	M0	N0	Stage IB	T2	'--	'--	'--	'--	'--	'--	'--	'--	'--	'--	'--	'--	'--	not reported	'--	'--	'--	'--	'--	0	3644
0398eae1-7216-4595-80a5-6b117d96e070	TCGA-21-1083	TCGA-LUSC	75	'--	'--	'--	'--	-27708	1315	not hispanic or latino	male	'--	'--	white	Dead	'--	1922	2000	'--	27708	'--	'--	'--	'--	M0	N0	Stage IA	T1	'--	'--	'--	'--	'--	'--	'--	'--	'--	'--	'--	'--	'--	not reported	'--	'--	'--	'--	'--	0	267
e21964b8-47c7-4a5f-bfa7-7206222883d2	TCGA-21-5782	TCGA-LUSC	68	'--	'--	'--	'--	-24969	962	not hispanic or latino	female	'--	'--	white	Dead	'--	1936	2006	'--	24969	'--	'--	'--	'--	M0	N0	Stage IB	T2	'--	'--	'--	'--	'--	'--	'--	'--	'--	'--	'--	'--	'--	not reported	'--	'--	'--	'--	'--	0	962
9b4fa1c2-ac5a-4e23-8d25-28e1446e7d8f	TCGA-21-5783	TCGA-LUSC	76	'--	'--	'--	'--	-27904	2680	not hispanic or latino	male	'--	'--	white	Dead	'--	1928	2011	'--	27904	'--	'--	'--	'--	M0	N0	Stage IB	T2	6th	'--	'--	'--	'--	'--	'--	'--	'--	'--	'--	'--	'--	not reported	'--	'--	'--	'--	'--	0	'--
4add88b7-169a-448f-b063-c7e6402628f1	TCGA-21-5784	TCGA-LUSC	80	'--	'--	'--	'--	-29362	'--	not hispanic or latino	female	'--	'--	white	Alive	'--	1928	'--	'--	29362	'--	'--	'--	'--	M0	N0	Stage IB	T2	6th	'--	'--	'--	'--	'--	'--	'--	'--	'--	'--	'--	'--	not reported	'--	'--	'--	'--	'--	0	1268
9d841e6a-b292-45be-8a7a-50d54606592b	TCGA-21-5786	TCGA-LUSC	64	'--	'--	'--	'--	-23649	'--	not hispanic or latino	male	'--	'--	white	Alive	'--	1945	'--	'--	23649	'--	'--	'--	'--	M0	N0	Stage IB	T2	6th	'--	'--	'--	'--	'--	'--	'--	'--	'--	'--	'--	'--	not reported	'--	'--	'--	'--	'--	0	1032
d11c4976-ba19-4616-be79-d1e321c26d07	TCGA-21-5787	TCGA-LUSC	65	'--	'--	'--	'--	-24071	329	not hispanic or latino	male	'--	'--	black or african american	Dead	'--	1944	2009	'--	24071	'--	'--	'--	'--	M0	N2	Stage IIIA	T2	'--	'--	'--	'--	'--	'--	'--	'--	'--	'--	'--	'--	'--	not reported	'--	'--	'--	'--	'--	0	329
a7cd7b0f-ab76-4f3f-a2d5-5ec04fe6c4f3	TCGA-21-A5DI	TCGA-LUSC	77	'--	'--	'--	'--	-28374	'--	not hispanic or latino	male	'--	'--	white	Alive	'--	1929	'--	'--	28374	'--	'--	'--	'--	M0	N0	Stage IA	T1b	6th	'--	'--	'--	'--	'--	'--	'--	'--	'--	'--	'--	'--	not reported	'--	'--	'--	'--	'--	0	979
7ddd36fd-9e6a-4a46-a799-82998786cb36	TCGA-22-0940	TCGA-LUSC	71	'--	'--	'--	'--	-26272	669	not hispanic or latino	male	'--	'--	white	Dead	'--	1929	2001	'--	26272	'--	'--	'--	'--	M0	N1	Stage IIA	T1	'--	'--	'--	'--	'--	'--	'--	'--	'--	'--	'--	'--	'--	not reported	'--	'--	'--	'--	'--	0	608
df7c9193-0bd2-4fd9-8ae1-1f9d341e92c5	TCGA-22-0944	TCGA-LUSC	61	'--	'--	'--	'--	-22329	223	not hispanic or latino	male	'--	'--	white	Dead	'--	1939	2000	'--	22329	'--	'--	'--	'--	M0	N0	Stage IB	T2	'--	'--	'--	'--	'--	'--	'--	'--	'--	'--	'--	'--	'--	not reported	'--	'--	'--	'--	'--	0	223
972476b7-d7f3-4865-b978-0c13f29457cb	TCGA-22-1000	TCGA-LUSC	76	'--	'--	'--	'--	-27901	454	not hispanic or latino	male	'--	'--	white	Dead	'--	1924	2001	'--	27901	'--	'--	'--	'--	M0	N0	Stage IB	T2	7th	'--	'--	'--	'--	'--	'--	'--	'--	'--	'--	'--	'--	not reported	'--	'--	'--	'--	'--	0	'--
96006f5e-5922-4e55-afa5-5e43773d72f2	TCGA-22-1002	TCGA-LUSC	69	'--	'--	'--	'--	-25359	131	not hispanic or latino	male	'--	'--	white	Dead	'--	1932	2001	'--	25359	'--	'--	'--	'--	M0	N0	Stage IA	T1	'--	'--	'--	'--	'--	'--	'--	'--	'--	'--	'--	'--	'--	not reported	'--	'--	'--	'--	'--	0	131
3c56a43a-91f1-4a66-9cfe-d2e26b86a936	TCGA-22-1005	TCGA-LUSC	63	'--	'--	'--	'--	-23322	1953	not hispanic or latino	male	'--	'--	white	Dead	'--	1938	2006	'--	23322	'--	'--	'--	'--	M0	N0	Stage IA	T1	'--	'--	'--	'--	'--	'--	'--	'--	'--	'--	'--	'--	'--	not reported	'--	'--	'--	'--	'--	0	1953
18058bfb-a008-410f-8e04-7c2b45a856b7	TCGA-22-1011	TCGA-LUSC	73	'--	'--	'--	'--	-26732	53	not hispanic or latino	male	'--	'--	white	Dead	'--	1928	2001	'--	26732	'--	'--	'--	'--	M0	N0	Stage IB	T2	'--	'--	'--	'--	'--	'--	'--	'--	'--	'--	'--	'--	'--	not reported	'--	'--	'--	'--	'--	0	53
6ab57144-16ea-4844-b737-e726787d23b9	TCGA-22-1012	TCGA-LUSC	80	'--	'--	'--	'--	-29273	429	not hispanic or latino	female	'--	'--	white	Dead	'--	1921	2002	'--	29273	'--	'--	'--	'--	M0	N0	Stage IB	T2	'--	'--	'--	'--	'--	'--	'--	'--	'--	'--	'--	'--	'--	not reported	'--	'--	'--	'--	'--	0	'--
037c57d1-b4a5-45dc-bda4-0550461d321b	TCGA-22-1016	TCGA-LUSC	65	'--	'--	'--	'--	-24078	822	not hispanic or latino	male	'--	'--	white	Dead	'--	1936	2003	'--	24078	'--	'--	'--	'--	M0	N0	Stage IB	T2	'--	'--	'--	'--	'--	'--	'--	'--	'--	'--	'--	'--	'--	not reported	'--	'--	'--	'--	'--	0	822
25f64b80-0672-4980-9875-956b1699309b	TCGA-22-1017	TCGA-LUSC	62	'--	'--	'--	'--	-22880	1485	not hispanic or latino	male	'--	'--	white	Dead	'--	1937	2003	'--	22880	'--	'--	'--	'--	M0	N0	Stage IA	T1	5th	'--	'--	'--	'--	'--	'--	'--	'--	'--	'--	'--	'--	not reported	'--	'--	'--	'--	'--	0	'--
211bb982-16f4-4f07-b24f-e633703f24c4	TCGA-22-4591	TCGA-LUSC	80	'--	'--	'--	'--	-29250	623	not reported	male	'--	'--	white	Dead	'--	1921	2002	'--	29250	'--	'--	'--	'--	M0	N2	Stage IIIA	T3	'--	'--	'--	'--	'--	'--	'--	'--	'--	'--	'--	'--	'--	not reported	'--	'--	'--	'--	'--	0	623
8fbe1f9e-f2a6-4550-aabf-b06607b821f0	TCGA-22-4593	TCGA-LUSC	77	'--	'--	'--	'--	-28385	1067	not reported	male	'--	'--	white	Dead	'--	1925	2004	'--	28385	'--	'--	'--	'--	M0	N0	Stage IIA	T2b	7th	'--	'--	'--	'--	'--	'--	'--	'--	'--	'--	'--	'--	not reported	'--	'--	'--	'--	'--	0	1067
986ced10-52b9-43b4-84ad-96013a657f1b	TCGA-22-4594	TCGA-LUSC	60	'--	'--	'--	'--	-22115	1470	not reported	female	'--	'--	not reported	Dead	'--	1942	2006	'--	22115	'--	'--	'--	'--	M0	N2	Stage IIIA	T3	'--	'--	'--	'--	'--	'--	'--	'--	'--	'--	'--	'--	'--	not reported	'--	'--	'--	'--	'--	0	1470
aa53c701-4b65-4c26-a6f0-02a4498717a8	TCGA-22-4595	TCGA-LUSC	57	'--	'--	'--	'--	-21146	734	not reported	male	'--	'--	white	Dead	'--	1945	2004	'--	21146	'--	'--	'--	'--	'--	N2	Stage IIIA	T3	'--	'--	'--	'--	'--	'--	'--	'--	'--	'--	'--	'--	'--	not reported	'--	'--	'--	'--	'--	0	734
d4608593-20cb-4b53-b037-39aa8ddd05b7	TCGA-22-4596	TCGA-LUSC	69	'--	'--	'--	'--	-25448	17	not reported	female	'--	'--	white	Dead	'--	1933	2002	'--	25448	'--	'--	'--	'--	M0	N0	Stage IB	T1b	'--	'--	'--	'--	'--	'--	'--	'--	'--	'--	'--	'--	'--	not reported	'--	'--	'--	'--	'--	0	17
e5e4ead7-f2d8-4d72-aedc-393ee002a081	TCGA-22-4599	TCGA-LUSC	73	'--	'--	'--	'--	-26925	1161	not reported	female	'--	'--	white	Dead	'--	1929	2005	'--	26925	'--	'--	'--	'--	M0	N0	Stage IB	T2a	'--	'--	'--	'--	'--	'--	'--	'--	'--	'--	'--	'--	'--	not reported	'--	'--	'--	'--	'--	0	1161
5f99343b-e8ea-4b41-b36d-cd5c8fd918d0	TCGA-22-4601	TCGA-LUSC	73	'--	'--	'--	'--	-26937	1057	not reported	female	'--	'--	white	Dead	'--	1930	2005	'--	26937	'--	'--	'--	'--	M0	N0	Stage IIIA	T4	'--	'--	'--	'--	'--	'--	'--	'--	'--	'--	'--	'--	'--	not reported	'--	'--	'--	'--	'--	0	1057
0c80ab20-7e33-4f1d-b136-07782b68e98b	TCGA-22-4604	TCGA-LUSC	73	'--	'--	'--	'--	-26952	399	not reported	male	'--	'--	white	Dead	'--	1930	2004	'--	26952	'--	'--	'--	'--	M0	N1	Stage IIA	T2a	'--	'--	'--	'--	'--	'--	'--	'--	'--	'--	'--	'--	'--	not reported	'--	'--	'--	'--	'--	0	'--
28346e70-c18b-4572-922f-c7b7fa8af40d	TCGA-22-4605	TCGA-LUSC	78	'--	'--	'--	'--	-28623	974	not reported	female	'--	'--	not reported	Dead	'--	1925	2005	'--	28623	'--	'--	'--	'--	M0	N0	Stage IB	T2	6th	'--	'--	'--	'--	'--	'--	'--	'--	'--	'--	'--	'--	not reported	'--	'--	'--	'--	'--	0	'--
2e7cd434-0440-47a2-bc59-8805b8324ec4	TCGA-22-4607	TCGA-LUSC	75	'--	'--	'--	'--	-27601	587	not reported	male	'--	'--	white	Dead	'--	1928	2004	'--	27601	'--	'--	'--	'--	M0	N0	Stage IB	T2a	'--	'--	'--	'--	'--	'--	'--	'--	'--	'--	'--	'--	'--	not reported	'--	'--	'--	'--	'--	0	587
47cbb242-a356-43ba-95c3-0b0c9ef90fbf	TCGA-22-4609	TCGA-LUSC	81	'--	'--	'--	'--	-29844	291	not reported	male	'--	'--	white	Dead	'--	1922	2003	'--	29844	'--	'--	'--	'--	M0	N0	Stage IA	T1	6th	'--	'--	'--	'--	'--	'--	'--	'--	'--	'--	'--	'--	not reported	'--	'--	'--	'--	'--	0	'--
2c8877f9-ee7f-4216-97ad-d2939a13daa4	TCGA-22-4613	TCGA-LUSC	73	'--	'--	'--	'--	-26722	358	not reported	female	'--	'--	white	Dead	'--	1931	2004	'--	26722	'--	'--	'--	'--	M0	N0	Stage IA	T1b	'--	'--	'--	'--	'--	'--	'--	'--	'--	'--	'--	'--	'--	not reported	'--	'--	'--	'--	'--	0	358
bece6b8e-5d6c-4dd6-85a3-9b3a9c670aa7	TCGA-22-5471	TCGA-LUSC	75	'--	'--	'--	'--	-27749	'--	not reported	male	'--	'--	white	Alive	'--	1930	'--	'--	27749	'--	'--	'--	'--	M0	N0	Stage IB	T2	6th	'--	'--	'--	'--	'--	'--	'--	'--	'--	'--	'--	'--	not reported	'--	'--	'--	'--	'--	0	1845
bd3bf142-7c14-4538-8a76-3c6e140fa01a	TCGA-22-5472	TCGA-LUSC	67	'--	'--	'--	'--	-24482	1975	not hispanic or latino	male	'--	'--	white	Dead	'--	1938	2010	'--	24482	'--	'--	'--	'--	M0	N0	Stage IB	T2a	'--	'--	'--	'--	'--	'--	'--	'--	'--	'--	'--	'--	'--	not reported	'--	'--	'--	'--	'--	0	'--
eea9575a-c842-4a95-9e47-3a3b12533f25	TCGA-22-5473	TCGA-LUSC	78	'--	'--	'--	'--	-28826	1933	not hispanic or latino	male	'--	'--	white	Dead	'--	1927	2010	'--	28826	'--	'--	'--	'--	M0	N0	'--	T3	'--	'--	'--	'--	'--	'--	'--	'--	'--	'--	'--	'--	'--	not reported	'--	'--	'--	'--	'--	0	'--
9101d953-1eb6-4808-aa44-a7b04e0ef412	TCGA-22-5474	TCGA-LUSC	74	'--	'--	'--	'--	-27271	445	not reported	male	'--	'--	white	Dead	'--	1931	2006	'--	27271	'--	'--	'--	'--	M0	N0	Stage IB	T2a	'--	'--	'--	'--	'--	'--	'--	'--	'--	'--	'--	'--	'--	not reported	'--	'--	'--	'--	'--	0	445
bd15f523-45c4-4d7c-a3cc-4fb56abb0e54	TCGA-22-5477	TCGA-LUSC	65	'--	'--	'--	'--	-24055	1346	not reported	male	'--	'--	white	Dead	'--	1939	2007	'--	24055	'--	'--	'--	'--	M0	N0	Stage IA	T1	'--	'--	'--	'--	'--	'--	'--	'--	'--	'--	'--	'--	'--	not reported	'--	'--	'--	'--	'--	0	1346
4daf4a91-bc36-40c8-8fca-ea61b6706775	TCGA-22-5478	TCGA-LUSC	79	'--	'--	'--	'--	-28978	24	not reported	male	'--	'--	not reported	Dead	'--	1925	2004	'--	28978	'--	'--	'--	'--	M0	N0	Stage IB	T2a	'--	'--	'--	'--	'--	'--	'--	'--	'--	'--	'--	'--	'--	not reported	'--	'--	'--	'--	'--	0	24
fadd20a1-90ca-4d99-a128-9730d02a7bd6	TCGA-22-5479	TCGA-LUSC	64	'--	'--	'--	'--	-23563	2625	not reported	male	'--	'--	white	Dead	'--	1940	'--	'--	23563	'--	'--	'--	'--	M0	N0	Stage IB	T2	6th	'--	'--	'--	'--	'--	'--	'--	'--	'--	'--	'--	'--	not reported	'--	'--	'--	'--	'--	0	1651
396932ab-c4b3-4526-9201-9222f5f062a5	TCGA-22-5480	TCGA-LUSC	66	'--	'--	'--	'--	-24245	2170	not hispanic or latino	female	'--	'--	white	Dead	'--	1936	2007	'--	24245	'--	'--	'--	'--	M0	N0	Stage IA	T1b	'--	'--	'--	'--	'--	'--	'--	'--	'--	'--	'--	'--	'--	not reported	'--	'--	'--	'--	'--	0	2170
b80ea411-c8ca-4414-ad1b-82af11df11c2	TCGA-22-5481	TCGA-LUSC	72	'--	'--	'--	'--	-26419	2409	not reported	female	'--	'--	white	Dead	'--	1930	2008	'--	26419	'--	'--	'--	'--	M0	N1	Stage IIB	T2	5th	'--	'--	'--	'--	'--	'--	'--	'--	'--	'--	'--	'--	not reported	'--	'--	'--	'--	'--	0	'--
dd5e3a1e-2adf-4eee-ac6b-c6efad97724a	TCGA-22-5482	TCGA-LUSC	81	'--	'--	'--	'--	-29657	357	not reported	male	'--	'--	white	Dead	'--	1924	2005	'--	29657	'--	'--	'--	'--	M0	N0	Stage IB	T2a	'--	'--	'--	'--	'--	'--	'--	'--	'--	'--	'--	'--	'--	not reported	'--	'--	'--	'--	'--	0	357
b162b3bf-8097-4466-b08f-6434f541038f	TCGA-22-5483	TCGA-LUSC	74	'--	'--	'--	'--	-27109	573	not reported	male	'--	'--	white	Dead	'--	1931	2006	'--	27109	'--	'--	'--	'--	M0	N1	Stage IIA	T1a	'--	'--	'--	'--	'--	'--	'--	'--	'--	'--	'--	'--	'--	not reported	'--	'--	'--	'--	'--	0	573
305f72a8-069b-410b-bbe4-4ecb761c748d	TCGA-22-5485	TCGA-LUSC	58	'--	'--	'--	'--	-21488	916	not reported	female	'--	'--	white	Dead	'--	1943	2003	'--	21488	'--	'--	'--	'--	M0	N0	Stage IA	T1a	'--	'--	'--	'--	'--	'--	'--	'--	'--	'--	'--	'--	'--	not reported	'--	'--	'--	'--	'--	0	916
df6a7005-92ed-4701-bd59-7b5f09715f9d	TCGA-22-5489	TCGA-LUSC	64	'--	'--	'--	'--	-23618	1912	not reported	male	'--	'--	white	Dead	'--	1939	2008	'--	23618	'--	'--	'--	'--	M0	N0	Stage IA	T1b	'--	'--	'--	'--	'--	'--	'--	'--	'--	'--	'--	'--	'--	not reported	'--	'--	'--	'--	'--	0	1912
4cdeafe4-a6db-498f-a019-6e3a9dc35b2f	TCGA-22-5491	TCGA-LUSC	74	'--	'--	'--	'--	-27145	1713	not reported	male	'--	'--	white	Dead	'--	1929	2007	'--	27145	'--	'--	'--	'--	M0	N0	Stage IA	T1a	'--	'--	'--	'--	'--	'--	'--	'--	'--	'--	'--	'--	'--	not reported	'--	'--	'--	'--	'--	0	1713
422a46b2-a67c-4a7e-923f-9b651ced96f8	TCGA-22-5492	TCGA-LUSC	73	'--	'--	'--	'--	-26838	506	not reported	female	'--	'--	not reported	Dead	'--	1930	2004	'--	26838	'--	'--	'--	'--	M0	N2	Stage IIIA	T2a	'--	'--	'--	'--	'--	'--	'--	'--	'--	'--	'--	'--	'--	not reported	'--	'--	'--	'--	'--	0	506
7224cb42-6799-405f-819d-d45b1cef075e	TCGA-22-A5C4	TCGA-LUSC	70	'--	'--	'--	'--	-25629	'--	not hispanic or latino	male	'--	'--	white	Alive	'--	1942	'--	'--	25629	'--	'--	'--	'--	M0	N0	Stage IIA	T2b	7th	'--	'--	'--	'--	'--	'--	'--	'--	'--	'--	'--	'--	not reported	'--	'--	'--	'--	'--	0	671
6ee6ca0a-8702-480d-b2d1-9224e7dd9211	TCGA-33-4532	TCGA-LUSC	68	'--	'--	'--	'--	-25169	3924	not hispanic or latino	male	'--	'--	white	Dead	'--	1933	'--	'--	25169	'--	'--	'--	'--	M0	N0	Stage IB	T2	5th	'--	'--	'--	'--	'--	'--	'--	'--	'--	'--	'--	'--	not reported	'--	'--	'--	'--	'--	0	2524
b4ff0f49-b787-48ec-91cc-ee26786ff1bf	TCGA-33-4533	TCGA-LUSC	76	'--	'--	'--	'--	-28001	'--	not hispanic or latino	female	'--	'--	black or african american	Alive	'--	1925	'--	'--	28001	'--	'--	'--	'--	M0	N0	Stage IB	T2	5th	'--	'--	'--	'--	'--	'--	'--	'--	'--	'--	'--	'--	not reported	'--	'--	'--	'--	'--	0	4068
c70a5975-c37b-47cc-9113-427a754807d8	TCGA-33-4538	TCGA-LUSC	66	'--	'--	'--	'--	-24174	2979	hispanic or latino	male	'--	'--	white	Dead	'--	1936	2010	'--	24174	'--	'--	'--	'--	M0	N2	Stage IIIA	T2	6th	'--	'--	'--	'--	'--	'--	'--	'--	'--	'--	'--	'--	not reported	'--	'--	'--	'--	'--	0	'--
44b1d457-3a50-404e-b54c-ca619262bc2f	TCGA-33-4547	TCGA-LUSC	68	'--	'--	'--	'--	-25056	'--	not hispanic or latino	male	'--	'--	white	Alive	'--	1939	'--	'--	25056	'--	'--	'--	'--	M0	N0	Stage IB	T2	6th	'--	'--	'--	'--	'--	'--	'--	'--	'--	'--	'--	'--	not reported	'--	'--	'--	'--	'--	0	2419
fad202a4-11f2-467c-8311-aca60cecf16b	TCGA-33-4566	TCGA-LUSC	40	'--	'--	'--	'--	-14643	5287	not hispanic or latino	male	'--	'--	white	Dead	'--	1956	2010	'--	14643	'--	'--	'--	'--	M0	N0	Stage IB	T2	4th	'--	'--	'--	'--	'--	'--	'--	'--	'--	'--	'--	'--	not reported	'--	'--	'--	'--	'--	0	'--
0d3c11b5-856e-4d41-b94a-b2e32f9c5792	TCGA-33-4582	TCGA-LUSC	55	'--	'--	'--	'--	-20402	3149	not hispanic or latino	male	'--	'--	white	Dead	'--	1945	2008	'--	20402	'--	'--	'--	'--	M0	N0	Stage IA	T1	5th	'--	'--	'--	'--	'--	'--	'--	'--	'--	'--	'--	'--	not reported	'--	'--	'--	'--	'--	0	'--
f728a4d9-53d4-43a5-abc1-4016d388efa8	TCGA-33-4583	TCGA-LUSC	73	'--	'--	'--	'--	-26799	4601	not hispanic or latino	male	'--	'--	white	Dead	'--	1926	'--	'--	26799	'--	'--	'--	'--	M0	N0	Stage IA	T1	5th	'--	'--	'--	'--	'--	'--	'--	'--	'--	'--	'--	'--	not reported	'--	'--	'--	'--	'--	0	4299
376dfd27-68e8-4a1a-9c4f-5064279b2a9e	TCGA-33-4586	TCGA-LUSC	57	'--	'--	'--	'--	-21148	428	not hispanic or latino	male	'--	'--	white	Dead	'--	1950	2008	'--	21148	'--	'--	'--	'--	M0	N2	Stage IIIA	T2	6th	'--	'--	'--	'--	'--	'--	'--	'--	'--	'--	'--	'--	not reported	'--	'--	'--	'--	'--	0	'--
cb6065de-0fc2-40e6-9609-179dfc54943f	TCGA-33-6738	TCGA-LUSC	80	'--	'--	'--	'--	-29368	'--	not reported	male	'--	'--	white	Alive	'--	1929	'--	'--	29368	'--	'--	'--	'--	MX	N2	Stage IIIA	T1	6th	'--	'--	'--	'--	'--	'--	'--	'--	'--	'--	'--	'--	not reported	'--	'--	'--	'--	'--	0	1927
7fa49ecb-74a2-42cb-9bc9-1cbbfdde0d28	TCGA-33-A4WN	TCGA-LUSC	60	'--	'--	'--	'--	-22268	143	not hispanic or latino	male	'--	'--	white	Dead	'--	1951	2011	'--	22268	'--	'--	'--	'--	MX	N0	Stage IB	T2a	7th	'--	'--	'--	'--	'--	'--	'--	'--	'--	'--	'--	'--	not reported	'--	'--	'--	'--	'--	0	'--
8d32bea5-51ef-4ab0-83ae-1de31e7d4b43	TCGA-33-A5GW	TCGA-LUSC	67	'--	'--	'--	'--	-24586	9	not hispanic or latino	male	'--	'--	white	Dead	'--	1945	'--	'--	24586	'--	'--	'--	'--	MX	N1	Stage IIA	T1a	7th	'--	'--	'--	'--	'--	'--	'--	'--	'--	'--	'--	'--	not reported	'--	'--	'--	'--	'--	0	9
a57414a5-fcdb-47b5-b07e-edc7dc460783	TCGA-33-AAS8	TCGA-LUSC	59	'--	'--	'--	'--	-21675	1114	not hispanic or latino	female	'--	'--	black or african american	Dead	'--	1939	2001	'--	21675	'--	'--	'--	'--	MX	N0	Stage IA	T1	5th	'--	'--	'--	'--	'--	'--	'--	'--	'--	'--	'--	'--	not reported	'--	'--	'--	'--	'--	0	'--
26556020-3daf-4b8b-a3de-c0532c96aca0	TCGA-33-AASB	TCGA-LUSC	66	'--	'--	'--	'--	-24183	211	not hispanic or latino	male	'--	'--	black or african american	Dead	'--	1936	2002	'--	24183	'--	'--	'--	'--	MX	N0	Stage IB	T2	5th	'--	'--	'--	'--	'--	'--	'--	'--	'--	'--	'--	'--	not reported	'--	'--	'--	'--	'--	0	'--
ef6116ce-ae38-488c-b3cc-0e88ba0f1876	TCGA-33-AASD	TCGA-LUSC	83	'--	'--	'--	'--	-30623	2249	not hispanic or latino	male	'--	'--	black or african american	Dead	'--	1918	2010	'--	30623	'--	'--	'--	'--	MX	N0	Stage IA	T1	5th	'--	'--	'--	'--	'--	'--	'--	'--	'--	'--	'--	'--	not reported	'--	'--	'--	'--	'--	0	'--
55bafaad-323b-4b92-813e-52d18d70fc3e	TCGA-33-AASI	TCGA-LUSC	65	'--	'--	'--	'--	-23965	1344	not hispanic or latino	female	'--	'--	black or african american	Dead	'--	1943	2011	'--	23965	'--	'--	'--	'--	MX	N1	Stage IIB	T2	6th	'--	'--	'--	'--	'--	'--	'--	'--	'--	'--	'--	'--	not reported	'--	'--	'--	'--	'--	0	'--
f400b427-954a-4f8a-a885-222e3e4c28ab	TCGA-33-AASJ	TCGA-LUSC	60	'--	'--	'--	'--	-22179	3600	not hispanic or latino	male	'--	'--	black or african american	Dead	'--	1939	2008	'--	22179	'--	'--	'--	'--	MX	N0	Stage IB	T2	5th	'--	'--	'--	'--	'--	'--	'--	'--	'--	'--	'--	'--	not reported	'--	'--	'--	'--	'--	0	'--
b9fc1fcf-17dc-496c-a072-7664382bc9bb	TCGA-33-AASL	TCGA-LUSC	57	'--	'--	'--	'--	-20940	826	not hispanic or latino	female	'--	'--	black or african american	Dead	'--	1943	2002	'--	20940	'--	'--	'--	'--	MX	N0	Stage IA	T1	5th	'--	'--	'--	'--	'--	'--	'--	'--	'--	'--	'--	'--	not reported	'--	'--	'--	'--	'--	0	'--
7d3e77cc-9603-4722-8e39-1912b678871b	TCGA-34-2596	TCGA-LUSC	70	'--	'--	'--	'--	-25574	80	not hispanic or latino	male	'--	'--	white	Dead	'--	1934	2004	'--	25574	'--	'--	'--	'--	M0	N1	Stage IIB	T2	'--	'--	'--	'--	'--	'--	'--	'--	'--	'--	'--	'--	'--	not reported	'--	'--	'--	'--	'--	0	80
da61857a-b00e-4a19-ab02-8fbb2ee56bea	TCGA-34-2600	TCGA-LUSC	76	'--	'--	'--	'--	-28072	1874	not hispanic or latino	female	'--	'--	white	Dead	'--	1924	2005	'--	28072	'--	'--	'--	'--	M0	N0	Stage IA	T1	'--	'--	'--	'--	'--	'--	'--	'--	'--	'--	'--	'--	'--	not reported	'--	'--	'--	'--	'--	0	1874
cee6e9f6-6d7e-4096-a9bc-2cce004fb218	TCGA-34-2604	TCGA-LUSC	81	'--	'--	'--	'--	-29827	958	not hispanic or latino	female	'--	'--	white	Dead	'--	1918	2001	'--	29827	'--	'--	'--	'--	M0	N0	Stage IB	T2	'--	'--	'--	'--	'--	'--	'--	'--	'--	'--	'--	'--	'--	not reported	'--	'--	'--	'--	'--	0	958
9335e4df-9974-47ec-84c4-256cd33522f2	TCGA-34-2605	TCGA-LUSC	76	'--	'--	'--	'--	-27833	881	not hispanic or latino	male	'--	'--	white	Dead	'--	1930	2008	'--	27833	'--	'--	'--	'--	M0	N1	Stage IIIB	T4	'--	'--	'--	'--	'--	'--	'--	'--	'--	'--	'--	'--	'--	not reported	'--	'--	'--	'--	'--	0	881
d04bf59d-3429-4641-9f9e-81d8cde15295	TCGA-34-5232	TCGA-LUSC	75	'--	'--	'--	'--	-27633	'--	not hispanic or latino	female	'--	'--	black or african american	Alive	'--	1931	'--	'--	27633	'--	'--	'--	'--	M0	N1	Stage IIA	T1	6th	'--	'--	'--	'--	'--	'--	'--	'--	'--	'--	'--	'--	not reported	'--	'--	'--	'--	'--	0	2471
e7d1b042-5b1c-4c29-b501-a5ef4810ecd2	TCGA-34-5240	TCGA-LUSC	73	'--	'--	'--	'--	-26735	'--	not hispanic or latino	female	'--	'--	white	Alive	'--	1936	'--	'--	26735	'--	'--	'--	'--	M0	N1	Stage IIB	T2	6th	'--	'--	'--	'--	'--	'--	'--	'--	'--	'--	'--	'--	not reported	'--	'--	'--	'--	'--	0	1541
6013a4fd-89cf-48a7-a465-c7b644afb4a5	TCGA-34-5241	TCGA-LUSC	79	'--	'--	'--	'--	-29098	515	not hispanic or latino	male	'--	'--	white	Dead	'--	1930	'--	'--	29098	'--	'--	'--	'--	M0	N0	Stage IB	T2	'--	'--	'--	'--	'--	'--	'--	'--	'--	'--	'--	'--	'--	not reported	'--	'--	'--	'--	'--	0	428
7abb4883-60b7-4882-b946-1a4665889257	TCGA-34-5928	TCGA-LUSC	83	'--	'--	'--	'--	-30334	'--	not hispanic or latino	female	'--	'--	white	Alive	'--	1927	'--	'--	30334	'--	'--	'--	'--	M0	N1	Stage IIB	T2	7th	'--	'--	'--	'--	'--	'--	'--	'--	'--	'--	'--	'--	not reported	'--	'--	'--	'--	'--	0	1196
ea34663c-f40e-4a3e-9ac0-65d5e9eef12b	TCGA-34-5929	TCGA-LUSC	78	'--	'--	'--	'--	-28844	151	not hispanic or latino	female	'--	'--	white	Dead	'--	1932	2010	'--	28844	'--	'--	'--	'--	M0	N0	Stage IB	T2	7th	'--	'--	'--	'--	'--	'--	'--	'--	'--	'--	'--	'--	not reported	'--	'--	'--	'--	'--	0	'--
bef26f5e-a17e-49b7-8eb4-2bc079983764	TCGA-34-7107	TCGA-LUSC	70	'--	'--	'--	'--	-25677	34	not hispanic or latino	male	'--	'--	white	Dead	'--	1941	2011	'--	25677	'--	'--	'--	'--	M0	N0	Stage II	T2a	7th	'--	'--	'--	'--	'--	'--	'--	'--	'--	'--	'--	'--	not reported	'--	'--	'--	'--	'--	0	'--
059212b3-9e71-4d00-863f-3639c4e30ed1	TCGA-34-8454	TCGA-LUSC	62	'--	'--	'--	'--	-22913	'--	not hispanic or latino	female	'--	'--	white	Alive	'--	1949	'--	'--	22913	'--	'--	'--	'--	M0	N1	Stage IIIA	T3	7th	'--	'--	'--	'--	'--	'--	'--	'--	'--	'--	'--	'--	not reported	'--	'--	'--	'--	'--	0	1180
02ba8600-9d3d-489d-9f0b-f1c59085ecd6	TCGA-34-8455	TCGA-LUSC	67	'--	'--	'--	'--	-24624	123	not hispanic or latino	male	'--	'--	white	Dead	'--	1944	2011	'--	24624	'--	'--	'--	'--	M1a	N0	Stage IV	T4	7th	'--	'--	'--	'--	'--	'--	'--	'--	'--	'--	'--	'--	not reported	'--	'--	'--	'--	'--	0	'--
4eaf5d63-9b33-4c7f-871e-45daa735f972	TCGA-34-A5IX	TCGA-LUSC	80	'--	'--	'--	'--	-29391	'--	not hispanic or latino	male	'--	'--	white	Alive	'--	1932	'--	'--	29391	'--	'--	'--	'--	M0	N0	Stage IIB	T3	7th	'--	'--	'--	'--	'--	'--	'--	'--	'--	'--	'--	'--	not reported	'--	'--	'--	'--	'--	0	1031
e8b7a103-644f-4865-92f8-80b053bd5e17	TCGA-35-3615	TCGA-LUAD	57	'--	'--	'--	'--	-21076	'--	not hispanic or latino	male	'--	'--	white	Alive	'--	1950	'--	'--	21076	'--	'--	'--	'--	M0	N0	Stage IB	T2	'--	'--	'--	'--	'--	'--	'--	'--	'--	'--	'--	'--	'--	not reported	'--	'--	'--	'--	'--	0	14
44adf4cb-2829-4153-80fd-a8b7ee0e654a	TCGA-35-4122	TCGA-LUAD	69	'--	'--	'--	'--	-25491	'--	not hispanic or latino	male	'--	'--	white	Alive	'--	1941	'--	'--	25491	'--	'--	'--	'--	M0	N0	Stage IA	T1	7th	'--	'--	'--	'--	'--	'--	'--	'--	'--	'--	'--	'--	not reported	'--	'--	'--	'--	'--	0	225
6cf49cf0-de4c-4c90-8358-eae19c6206b0	TCGA-35-4123	TCGA-LUAD	38	'--	'--	'--	'--	-14064	'--	not hispanic or latino	male	'--	'--	white	Alive	'--	1972	'--	'--	14064	'--	'--	'--	'--	M0	N0	Stage IA	T1	7th	'--	'--	'--	'--	'--	'--	'--	'--	'--	'--	'--	'--	not reported	'--	'--	'--	'--	'--	0	182
5d2a9a4f-678d-4089-a8c5-81a5cb696629	TCGA-35-5375	TCGA-LUAD	61	'--	'--	'--	'--	-22628	'--	not hispanic or latino	male	'--	'--	white	Alive	'--	1949	'--	'--	22628	'--	'--	'--	'--	M0	N2	Stage IIIA	T2	'--	'--	'--	'--	'--	'--	'--	'--	'--	'--	'--	'--	'--	not reported	'--	'--	'--	'--	'--	0	264
8a235eb8-d67d-49fe-a473-1777eb7e7c60	TCGA-37-3783	TCGA-LUSC	51	'--	'--	'--	'--	-18728	'--	not hispanic or latino	male	'--	'--	white	Alive	'--	1955	'--	'--	18728	'--	'--	'--	'--	M0	N2	Stage IIIA	T3	7th	'--	'--	'--	'--	'--	'--	'--	'--	'--	'--	'--	'--	not reported	'--	'--	'--	'--	'--	0	122
fd881d58-c9c7-479b-b76b-1f3c2ab1b015	TCGA-37-3789	TCGA-LUSC	65	'--	'--	'--	'--	-23782	'--	not hispanic or latino	male	'--	'--	white	Alive	'--	1941	'--	'--	23782	'--	'--	'--	'--	'--	N0	Stage IB	T2	7th	'--	'--	'--	'--	'--	'--	'--	'--	'--	'--	'--	'--	not reported	'--	'--	'--	'--	'--	0	13
4a81f496-bf8e-43e8-8332-9aaef09f485f	TCGA-37-3792	TCGA-LUSC	69	'--	'--	'--	'--	-25502	'--	not hispanic or latino	male	'--	'--	white	Alive	'--	1937	'--	'--	25502	'--	'--	'--	'--	M0	N0	Stage IB	T2	7th	'--	'--	'--	'--	'--	'--	'--	'--	'--	'--	'--	'--	not reported	'--	'--	'--	'--	'--	0	12
95c4c851-6ca3-4416-90ed-73f46f211583	TCGA-37-4129	TCGA-LUSC	52	'--	'--	'--	'--	-19154	'--	not hispanic or latino	female	'--	'--	white	Alive	'--	1958	'--	'--	19154	'--	'--	'--	'--	M0	N0	Stage IA	T1b	7th	'--	'--	'--	'--	'--	'--	'--	'--	'--	'--	'--	'--	not reported	'--	'--	'--	'--	'--	0	242
ac89e063-a288-4516-9d9e-92cc0ed2bc24	TCGA-37-4130	TCGA-LUSC	56	'--	'--	'--	'--	-20652	'--	not hispanic or latino	male	'--	'--	white	Alive	'--	1954	'--	'--	20652	'--	'--	'--	'--	M0	N0	Stage IA	T1b	7th	'--	'--	'--	'--	'--	'--	'--	'--	'--	'--	'--	'--	not reported	'--	'--	'--	'--	'--	0	247
09d08a43-4dcb-46d6-b2bd-f6245a6fff21	TCGA-37-4132	TCGA-LUSC	61	'--	'--	'--	'--	-22520	'--	not hispanic or latino	female	'--	'--	white	Alive	'--	1949	'--	'--	22520	'--	'--	'--	'--	M1	N0	Stage IV	T2	7th	'--	'--	'--	'--	'--	'--	'--	'--	'--	'--	'--	'--	not reported	'--	'--	'--	'--	'--	0	227
34193c52-837c-4cf8-850a-00ae55be28ec	TCGA-37-4133	TCGA-LUSC	63	'--	'--	'--	'--	-23083	'--	not hispanic or latino	male	'--	'--	white	Alive	'--	1947	'--	'--	23083	'--	'--	'--	'--	M0	N0	Stage IIIA	T4	7th	'--	'--	'--	'--	'--	'--	'--	'--	'--	'--	'--	'--	not reported	'--	'--	'--	'--	'--	0	238
1f6b2aca-7357-40d1-ba7a-99227d9900a2	TCGA-37-4135	TCGA-LUSC	68	'--	'--	'--	'--	-25041	'--	not hispanic or latino	male	'--	'--	white	Alive	'--	1942	'--	'--	25041	'--	'--	'--	'--	M0	N0	Stage IB	T2a	7th	'--	'--	'--	'--	'--	'--	'--	'--	'--	'--	'--	'--	not reported	'--	'--	'--	'--	'--	0	207
5d3d3918-7da8-4147-90a3-dc015be1dfbe	TCGA-37-4141	TCGA-LUSC	65	'--	'--	'--	'--	-24048	'--	not hispanic or latino	female	'--	'--	white	Alive	'--	1945	'--	'--	24048	'--	'--	'--	'--	M0	N0	Stage IA	T1b	7th	'--	'--	'--	'--	'--	'--	'--	'--	'--	'--	'--	'--	not reported	'--	'--	'--	'--	'--	0	12
6eae9623-b4f2-440c-8283-46c7016f953a	TCGA-37-5819	TCGA-LUSC	64	'--	'--	'--	'--	-23726	'--	not hispanic or latino	male	'--	'--	white	Alive	'--	1946	'--	'--	23726	'--	'--	'--	'--	M0	N2	Stage IIIA	T2	7th	'--	'--	'--	'--	'--	'--	'--	'--	'--	'--	'--	'--	not reported	'--	'--	'--	'--	'--	0	103
aecd6689-f203-4519-afab-3f46ee9d3e2c	TCGA-37-A5EL	TCGA-LUSC	53	'--	'--	'--	'--	-19371	1143	not hispanic or latino	male	'--	'--	white	Dead	'--	1958	'--	'--	19371	'--	'--	'--	'--	M0	N0	Stage IIB	T3	7th	'--	'--	'--	'--	'--	'--	'--	'--	'--	'--	'--	'--	not reported	'--	'--	'--	'--	'--	0	454
1cbf2cad-75c3-4615-9734-0fcdc00dcee5	TCGA-37-A5EM	TCGA-LUSC	49	'--	'--	'--	'--	-18011	'--	not hispanic or latino	male	'--	'--	white	Alive	'--	1962	'--	'--	18011	'--	'--	'--	'--	M0	N0	Stage II	T2	7th	'--	'--	'--	'--	'--	'--	'--	'--	'--	'--	'--	'--	not reported	'--	'--	'--	'--	'--	0	867
d00d93d5-8d6b-4e5b-816c-f3d726d65d3d	TCGA-37-A5EN	TCGA-LUSC	59	'--	'--	'--	'--	-21600	'--	not hispanic or latino	male	'--	'--	white	Alive	'--	1952	'--	'--	21600	'--	'--	'--	'--	M0	N2	Stage IIIB	T4	7th	'--	'--	'--	'--	'--	'--	'--	'--	'--	'--	'--	'--	not reported	'--	'--	'--	'--	'--	0	660
0ea4920f-f4c8-4590-84b3-eb419824e144	TCGA-38-4625	TCGA-LUAD	66	'--	'--	'--	'--	-24241	'--	not hispanic or latino	female	'--	'--	white	Alive	'--	1936	'--	'--	24241	'--	'--	'--	'--	M0	N0	Stage IB	T2a	5th	'--	'--	'--	'--	'--	'--	'--	'--	'--	'--	'--	'--	not reported	'--	'--	'--	'--	'--	0	2973
2079155a-d91d-4246-a038-01934a580f32	TCGA-38-4626	TCGA-LUAD	57	'--	'--	'--	'--	-20903	'--	not hispanic or latino	female	'--	'--	white	Alive	'--	1946	'--	'--	20903	'--	'--	'--	'--	M0	N0	'--	T2b	6th	'--	'--	'--	'--	'--	'--	'--	'--	'--	'--	'--	'--	not reported	'--	'--	'--	'--	'--	0	3674
d717fa33-3c91-4ced-89c6-79ff5542f04c	TCGA-38-4627	TCGA-LUAD	64	'--	'--	'--	'--	-23510	1147	not hispanic or latino	female	'--	'--	white	Dead	'--	1939	2006	'--	23510	'--	'--	'--	'--	M0	N1	Stage IIA	T1b	'--	'--	'--	'--	'--	'--	'--	'--	'--	'--	'--	'--	'--	not reported	'--	'--	'--	'--	'--	0	'--
cc4bd56a-25c5-4c48-b583-ac3aeb778ca6	TCGA-38-4628	TCGA-LUAD	65	'--	'--	'--	'--	-24057	1492	not hispanic or latino	female	'--	'--	white	Dead	'--	1937	2006	'--	24057	'--	'--	'--	'--	M0	N1	Stage IIB	T2	5th	'--	'--	'--	'--	'--	'--	'--	'--	'--	'--	'--	'--	not reported	'--	'--	'--	'--	'--	0	'--
127bf818-f7e5-46b5-a9de-39f6d96b8b83	TCGA-38-4629	TCGA-LUAD	68	'--	'--	'--	'--	-25104	864	not hispanic or latino	male	'--	'--	white	Dead	'--	1935	2005	'--	25104	'--	'--	'--	'--	M0	N0	Stage IIB	T3	'--	'--	'--	'--	'--	'--	'--	'--	'--	'--	'--	'--	'--	not reported	'--	'--	'--	'--	'--	0	'--
f1985735-a188-4567-a88a-530f9b80291b	TCGA-38-4630	TCGA-LUAD	75	'--	'--	'--	'--	-27667	1073	not hispanic or latino	female	'--	'--	white	Dead	'--	1925	2002	'--	27667	'--	'--	'--	'--	M0	N0	Stage IB	T2	6th	'--	'--	'--	'--	'--	'--	'--	'--	'--	'--	'--	'--	not reported	'--	'--	'--	'--	'--	0	'--
2483621a-4db3-41ab-aa33-b9427ea8a0af	TCGA-38-4631	TCGA-LUAD	72	'--	'--	'--	'--	-26538	354	not hispanic or latino	female	'--	'--	white	Dead	'--	1925	1997	'--	26538	'--	'--	'--	'--	M0	N0	Stage IB	T2	'--	'--	'--	'--	'--	'--	'--	'--	'--	'--	'--	'--	'--	not reported	'--	'--	'--	'--	'--	0	'--
875333ab-9048-462d-aaa2-693ad127e3cc	TCGA-38-4632	TCGA-LUAD	42	'--	'--	'--	'--	-15418	1357	not hispanic or latino	male	'--	'--	black or african american	Dead	'--	1956	2001	'--	15418	'--	'--	'--	'--	M1	N1	Stage IV	T2	5th	'--	'--	'--	'--	'--	'--	'--	'--	'--	'--	'--	'--	not reported	'--	'--	'--	'--	'--	0	'--
edf80622-aea2-4b50-bb69-691d6708aa83	TCGA-38-6178	TCGA-LUAD	70	'--	'--	'--	'--	-25593	'--	not hispanic or latino	female	'--	'--	white	Alive	'--	1940	'--	'--	25593	'--	'--	'--	'--	'--	N2	Stage IIIA	T2b	'--	'--	'--	'--	'--	'--	'--	'--	'--	'--	'--	'--	'--	not reported	'--	'--	'--	'--	'--	0	448
8214a0d1-5e2d-4a7a-acb1-e5580755db83	TCGA-38-7271	TCGA-LUAD	72	'--	'--	'--	'--	-26440	800	not hispanic or latino	female	'--	'--	white	Dead	'--	1934	2008	'--	26440	'--	'--	'--	'--	M0	N0	Stage IA	T1	6th	'--	'--	'--	'--	'--	'--	'--	'--	'--	'--	'--	'--	not reported	'--	'--	'--	'--	'--	0	'--
258a3a41-211b-4c66-bd3b-ef03014a6967	TCGA-38-A44F	TCGA-LUAD	80	'--	'--	'--	'--	-29534	'--	not hispanic or latino	male	'--	'--	white	Alive	'--	1932	'--	'--	29534	'--	'--	'--	'--	M0	N0	Stage IB	T2a	7th	'--	'--	'--	'--	'--	'--	'--	'--	'--	'--	'--	'--	not reported	'--	'--	'--	'--	'--	0	133
5845fe49-f2cc-436b-9ec8-65e775eae111	TCGA-39-5011	TCGA-LUSC	70	'--	'--	'--	'--	-25788	'--	not hispanic or latino	female	'--	'--	white	Alive	'--	1932	'--	'--	25788	'--	'--	'--	'--	M0	N0	Stage IA	T1b	6th	'--	'--	'--	'--	'--	'--	'--	'--	'--	'--	'--	'--	not reported	'--	'--	'--	'--	'--	0	4053
17919a6e-3106-49fa-9fea-8f06c595d617	TCGA-39-5016	TCGA-LUSC	44	'--	'--	'--	'--	-16306	'--	not reported	male	'--	'--	white	Alive	'--	1959	'--	'--	16306	'--	'--	'--	'--	M0	N1	Stage IIA	T2a	6th	'--	'--	'--	'--	'--	'--	'--	'--	'--	'--	'--	'--	not reported	'--	'--	'--	'--	'--	0	3850
14a4a93a-e24d-46f2-bee3-18bd792ef95a	TCGA-39-5019	TCGA-LUSC	70	'--	'--	'--	'--	-25756	'--	not hispanic or latino	male	'--	'--	white	Alive	'--	1934	'--	'--	25756	'--	'--	'--	'--	M0	N0	Stage IB	T2a	7th	'--	'--	'--	'--	'--	'--	'--	'--	'--	'--	'--	'--	not reported	'--	'--	'--	'--	'--	0	3387
e7020168-1afe-4361-800a-8979aafca12a	TCGA-39-5021	TCGA-LUSC	70	'--	'--	'--	'--	-25895	2086	not hispanic or latino	male	'--	'--	white	Dead	'--	1934	2009	'--	25895	'--	'--	'--	'--	M0	N0	Stage IB	T2a	'--	'--	'--	'--	'--	'--	'--	'--	'--	'--	'--	'--	'--	not reported	'--	'--	'--	'--	'--	0	2086
9eb9e06f-bdfd-47f0-b5be-472a1e276f2c	TCGA-39-5022	TCGA-LUSC	76	'--	'--	'--	'--	-27856	1679	not hispanic or latino	male	'--	'--	white	Dead	'--	1929	2009	'--	27856	'--	'--	'--	'--	M0	N0	Stage IB	T2a	7th	'--	'--	'--	'--	'--	'--	'--	'--	'--	'--	'--	'--	not reported	'--	'--	'--	'--	'--	0	'--
3a74420c-9ee6-4131-8aff-7265b047e6a8	TCGA-39-5024	TCGA-LUSC	65	'--	'--	'--	'--	-23975	'--	not hispanic or latino	female	'--	'--	white	Alive	'--	1940	'--	'--	23975	'--	'--	'--	'--	M0	N2	Stage IIIA	T2a	7th	'--	'--	'--	'--	'--	'--	'--	'--	'--	'--	'--	'--	not reported	'--	'--	'--	'--	'--	0	2510
dd7eda40-9aae-46b2-914e-788b76b43087	TCGA-39-5027	TCGA-LUSC	73	'--	'--	'--	'--	-26714	'--	not hispanic or latino	male	'--	'--	white	Alive	'--	1933	'--	'--	26714	'--	'--	'--	'--	M0	N0	Stage IB	T2a	7th	'--	'--	'--	'--	'--	'--	'--	'--	'--	'--	'--	'--	not reported	'--	'--	'--	'--	'--	0	3108
d9b6a10e-ab02-47d9-a6c2-bb0c80238d29	TCGA-39-5028	TCGA-LUSC	75	'--	'--	'--	'--	-27707	52	not hispanic or latino	male	'--	'--	white	Dead	'--	1931	2006	'--	27707	'--	'--	'--	'--	M0	N1	Stage IIIA	T4	'--	'--	'--	'--	'--	'--	'--	'--	'--	'--	'--	'--	'--	not reported	'--	'--	'--	'--	'--	0	52
2f39e89c-a8f7-4df8-a0f5-ef9990c2133c	TCGA-39-5029	TCGA-LUSC	67	'--	'--	'--	'--	-24713	740	hispanic or latino	male	'--	'--	white	Dead	'--	1939	2008	'--	24713	'--	'--	'--	'--	M0	N2	Stage IIIA	T1b	'--	'--	'--	'--	'--	'--	'--	'--	'--	'--	'--	'--	'--	not reported	'--	'--	'--	'--	'--	0	'--
865a1b5a-6d94-4e06-b5a0-ac11e2221679	TCGA-39-5030	TCGA-LUSC	81	'--	'--	'--	'--	-29893	59	not reported	female	'--	'--	asian	Dead	'--	1925	2006	'--	29893	'--	'--	'--	'--	M0	N2	Stage IIIA	T2a	'--	'--	'--	'--	'--	'--	'--	'--	'--	'--	'--	'--	'--	not reported	'--	'--	'--	'--	'--	0	59
9f20b4bc-ee09-42ef-9392-68054a7a2cfe	TCGA-39-5031	TCGA-LUSC	76	'--	'--	'--	'--	-28106	1841	not reported	female	'--	'--	not reported	Dead	'--	1931	'--	'--	28106	'--	'--	'--	'--	M0	N0	Stage IA	T1a	6th	'--	'--	'--	'--	'--	'--	'--	'--	'--	'--	'--	'--	not reported	'--	'--	'--	'--	'--	0	833
be5dcf02-8097-4a97-af32-6a9b02c079d3	TCGA-39-5034	TCGA-LUSC	73	'--	'--	'--	'--	-26682	1107	not hispanic or latino	female	'--	'--	white	Dead	'--	1934	2010	'--	26682	'--	'--	'--	'--	M0	N0	Stage IIB	T3	'--	'--	'--	'--	'--	'--	'--	'--	'--	'--	'--	'--	'--	not reported	'--	'--	'--	'--	'--	0	1107
ba10f90b-66e1-44cd-b6c0-08c448a9d688	TCGA-39-5035	TCGA-LUSC	72	'--	'--	'--	'--	-26383	'--	not hispanic or latino	female	'--	'--	white	Alive	'--	1935	'--	'--	26383	'--	'--	'--	'--	M0	N0	Stage IA	T1b	6th	'--	'--	'--	'--	'--	'--	'--	'--	'--	'--	'--	'--	not reported	'--	'--	'--	'--	'--	0	2080
3ebd3dcd-b4f1-449c-8b2f-86f90643676b	TCGA-39-5036	TCGA-LUSC	73	'--	'--	'--	'--	-26963	'--	not reported	male	'--	'--	white	Alive	'--	1934	'--	'--	26963	'--	'--	'--	'--	M0	N0	Stage IB	T2	6th	'--	'--	'--	'--	'--	'--	'--	'--	'--	'--	'--	'--	not reported	'--	'--	'--	'--	'--	0	2165
02eb85cc-a597-4eaa-9614-c94c0f035929	TCGA-39-5037	TCGA-LUSC	65	'--	'--	'--	'--	-23868	'--	not hispanic or latino	male	'--	'--	white	Alive	'--	1942	'--	'--	23868	'--	'--	'--	'--	M0	N1	Stage IIA	T1b	6th	'--	'--	'--	'--	'--	'--	'--	'--	'--	'--	'--	'--	not reported	'--	'--	'--	'--	'--	0	1690
ffb83f21-06d9-4e52-a2d0-e85c13f4037f	TCGA-39-5039	TCGA-LUSC	76	'--	'--	'--	'--	-27781	544	not reported	male	'--	'--	white	Dead	'--	1932	2009	'--	27781	'--	'--	'--	'--	M0	N0	Stage IIA	T2b	'--	'--	'--	'--	'--	'--	'--	'--	'--	'--	'--	'--	'--	not reported	'--	'--	'--	'--	'--	0	544
eca4bfa2-5ba5-4708-959a-d901c1b61edd	TCGA-39-5040	TCGA-LUSC	59	'--	'--	'--	'--	-21790	519	not hispanic or latino	male	'--	'--	white	Dead	'--	1949	2009	'--	21790	'--	'--	'--	'--	M0	N2	Stage IIIA	T2a	7th	'--	'--	'--	'--	'--	'--	'--	'--	'--	'--	'--	'--	not reported	'--	'--	'--	'--	'--	0	'--
0806923c-2dee-403d-a2e9-771722873b0d	TCGA-43-2576	TCGA-LUSC	62	'--	'--	'--	'--	-22805	'--	not hispanic or latino	female	'--	'--	white	Alive	'--	1947	'--	'--	22805	'--	'--	'--	'--	M0	N2	Stage IIIA	T2	6th	'--	'--	'--	'--	'--	'--	'--	'--	'--	'--	'--	'--	not reported	'--	'--	'--	'--	'--	0	1223
37f5457e-21d9-4b79-95d5-ded6f2e43087	TCGA-43-2578	TCGA-LUSC	59	'--	'--	'--	'--	-21747	684	not hispanic or latino	female	'--	'--	white	Dead	'--	1950	'--	'--	21747	'--	'--	'--	'--	M0	N0	Stage IA	T1	6th	'--	'--	'--	'--	'--	'--	'--	'--	'--	'--	'--	'--	not reported	'--	'--	'--	'--	'--	0	684
ad112acb-d241-48a0-8e48-d69cdc3feba8	TCGA-43-2581	TCGA-LUSC	47	'--	'--	'--	'--	-17447	'--	not hispanic or latino	female	'--	'--	white	Alive	'--	1962	'--	'--	17447	'--	'--	'--	'--	M0	N1	Stage IIIA	T3	6th	'--	'--	'--	'--	'--	'--	'--	'--	'--	'--	'--	'--	not reported	'--	'--	'--	'--	'--	0	1176
ce8612ab-3149-4a6a-b424-29c0c21c9b8b	TCGA-43-3394	TCGA-LUSC	52	'--	'--	'--	'--	-19310	1190	not hispanic or latino	male	'--	'--	black or african american	Dead	'--	1957	'--	'--	19310	'--	'--	'--	'--	M0	N0	Stage IB	T2a	6th	'--	'--	'--	'--	'--	'--	'--	'--	'--	'--	'--	'--	not reported	'--	'--	'--	'--	'--	0	822
9293e197-e38a-4e19-a7d0-1b45d1ad48bd	TCGA-43-3920	TCGA-LUSC	71	'--	'--	'--	'--	-26059	'--	not hispanic or latino	male	'--	'--	white	Alive	'--	1938	'--	'--	26059	'--	'--	'--	'--	M0	N0	Stage IB	T2	7th	'--	'--	'--	'--	'--	'--	'--	'--	'--	'--	'--	'--	not reported	'--	'--	'--	'--	'--	0	1007
f5ad138c-1714-41e9-9c2d-c88050bec407	TCGA-43-5668	TCGA-LUSC	78	'--	'--	'--	'--	-28635	559	not hispanic or latino	male	'--	'--	white	Dead	'--	1932	'--	'--	28635	'--	'--	'--	'--	M0	N1	Stage IIA	T1b	7th	'--	'--	'--	'--	'--	'--	'--	'--	'--	'--	'--	'--	not reported	'--	'--	'--	'--	'--	0	349
7d905f8f-3967-4ea8-96c8-17b1b03fbec3	TCGA-43-5670	TCGA-LUSC	70	'--	'--	'--	'--	-25652	'--	not hispanic or latino	male	'--	'--	white	Alive	'--	1940	'--	'--	25652	'--	'--	'--	'--	M0	N0	Stage IIA	T2b	7th	'--	'--	'--	'--	'--	'--	'--	'--	'--	'--	'--	'--	not reported	'--	'--	'--	'--	'--	0	849
a8764401-d2a5-45dd-941d-2ffb2e7a4664	TCGA-43-6143	TCGA-LUSC	70	'--	'--	'--	'--	-25820	'--	not hispanic or latino	male	'--	'--	white	Alive	'--	1940	'--	'--	25820	'--	'--	'--	'--	M0	N0	Stage IB	T2	7th	'--	'--	'--	'--	'--	'--	'--	'--	'--	'--	'--	'--	not reported	'--	'--	'--	'--	'--	0	699
40e928e8-bedd-4b86-81bc-b581bfc897d4	TCGA-43-6647	TCGA-LUSC	69	'--	'--	'--	'--	-25378	'--	not hispanic or latino	female	'--	'--	white	Alive	'--	1941	'--	'--	25378	'--	'--	'--	'--	MX	N1	Stage IIB	T2b	7th	'--	'--	'--	'--	'--	'--	'--	'--	'--	'--	'--	'--	not reported	'--	'--	'--	'--	'--	0	757
381edbe7-f391-4154-b16e-ac91d550582e	TCGA-43-6770	TCGA-LUSC	59	'--	'--	'--	'--	-21683	'--	not hispanic or latino	female	'--	'--	black or african american	Alive	'--	1952	'--	'--	21683	'--	'--	'--	'--	MX	N0	Stage IB	T2a	7th	'--	'--	'--	'--	'--	'--	'--	'--	'--	'--	'--	'--	not reported	'--	'--	'--	'--	'--	0	653
b0818bee-c32c-405c-ba09-956091fbe09b	TCGA-43-6771	TCGA-LUSC	85	'--	'--	'--	'--	-31052	166	not reported	male	'--	'--	white	Dead	'--	1921	2006	'--	31052	'--	'--	'--	'--	MX	N0	Stage IB	T2	6th	'--	'--	'--	'--	'--	'--	'--	'--	'--	'--	'--	'--	not reported	'--	'--	'--	'--	'--	0	'--
a3583ffc-adb9-40f5-8ec5-8a4f6f432220	TCGA-43-6773	TCGA-LUSC	76	'--	'--	'--	'--	-28036	116	not reported	male	'--	'--	white	Dead	'--	1932	2008	'--	28036	'--	'--	'--	'--	MX	N1	Stage IIB	T2	6th	'--	'--	'--	'--	'--	'--	'--	'--	'--	'--	'--	'--	not reported	'--	'--	'--	'--	'--	0	'--
9eb34055-0e33-4b3a-827b-d7108b5b0629	TCGA-43-7656	TCGA-LUSC	71	'--	'--	'--	'--	-25991	'--	not hispanic or latino	male	'--	'--	white	Alive	'--	1940	'--	'--	25991	'--	'--	'--	'--	MX	N0	Stage IA	T1b	7th	'--	'--	'--	'--	'--	'--	'--	'--	'--	'--	'--	'--	not reported	'--	'--	'--	'--	'--	0	596
dbece124-c042-4adc-8136-90e7940ee6ad	TCGA-43-7657	TCGA-LUSC	68	'--	'--	'--	'--	-25042	'--	not hispanic or latino	female	'--	'--	white	Alive	'--	1943	'--	'--	25042	'--	'--	'--	'--	MX	N0	Stage IA	T1	7th	'--	'--	'--	'--	'--	'--	'--	'--	'--	'--	'--	'--	not reported	'--	'--	'--	'--	'--	0	236
a6ec75d4-1c90-4527-bfae-aa91d2dae082	TCGA-43-7658	TCGA-LUSC	75	'--	'--	'--	'--	-27734	2378	not reported	female	'--	'--	white	Dead	'--	1931	'--	'--	27734	'--	'--	'--	'--	M0	N0	Stage IA	T1	6th	'--	'--	'--	'--	'--	'--	'--	'--	'--	'--	'--	'--	not reported	'--	'--	'--	'--	'--	0	2023
0e084325-ba97-4c0a-9d00-12d01b4bc0bb	TCGA-43-8115	TCGA-LUSC	72	'--	'--	'--	'--	-26406	'--	not hispanic or latino	female	'--	'--	white	Alive	'--	1939	'--	'--	26406	'--	'--	'--	'--	MX	N1	Stage IIA	T2a	7th	'--	'--	'--	'--	'--	'--	'--	'--	'--	'--	'--	'--	not reported	'--	'--	'--	'--	'--	0	407
ae2c650c-600b-4c58-893b-7fd73d44af47	TCGA-43-A474	TCGA-LUSC	66	'--	'--	'--	'--	-24286	'--	not hispanic or latino	male	'--	'--	white	Alive	'--	1946	'--	'--	24286	'--	'--	'--	'--	M0	N0	Stage IIA	T2b	7th	'--	'--	'--	'--	'--	'--	'--	'--	'--	'--	'--	'--	not reported	'--	'--	'--	'--	'--	0	353
ba7b9b84-c227-4ad0-9e71-88ee3309162c	TCGA-43-A475	TCGA-LUSC	67	'--	'--	'--	'--	-24680	'--	not hispanic or latino	female	'--	'--	white	Alive	'--	1945	'--	'--	24680	'--	'--	'--	'--	M0	N0	Stage IIB	T3	7th	'--	'--	'--	'--	'--	'--	'--	'--	'--	'--	'--	'--	not reported	'--	'--	'--	'--	'--	0	296
4d6b5b30-0dea-4745-bc46-34ebd98f7418	TCGA-43-A56U	TCGA-LUSC	76	'--	'--	'--	'--	-27847	'--	not hispanic or latino	female	'--	'--	white	Alive	'--	1936	'--	'--	27847	'--	'--	'--	'--	MX	N0	Stage IA	T1b	7th	'--	'--	'--	'--	'--	'--	'--	'--	'--	'--	'--	'--	not reported	'--	'--	'--	'--	'--	0	432
bb2a7057-6df5-4eb9-ad0f-9ac47314889e	TCGA-43-A56V	TCGA-LUSC	61	'--	'--	'--	'--	-22475	'--	not hispanic or latino	male	'--	'--	black or african american	Alive	'--	1951	'--	'--	22475	'--	'--	'--	'--	M0	N2	Stage IIIA	T2a	7th	'--	'--	'--	'--	'--	'--	'--	'--	'--	'--	'--	'--	not reported	'--	'--	'--	'--	'--	0	366
07b5663f-9a54-4462-b6c1-6fc8116b8714	TCGA-44-2655	TCGA-LUAD	65	'--	'--	'--	'--	-23854	'--	not hispanic or latino	female	'--	'--	white	Alive	'--	1944	'--	'--	23854	'--	'--	'--	'--	M0	N0	Stage IA	T1	6th	'--	'--	'--	'--	'--	'--	'--	'--	'--	'--	'--	'--	not reported	'--	'--	'--	'--	'--	0	1324
42ca54fc-c1ae-41cd-bca1-7fe9810db460	TCGA-44-2656	TCGA-LUAD	59	'--	'--	'--	'--	-21766	'--	not hispanic or latino	male	'--	'--	white	Alive	'--	1950	'--	'--	21766	'--	'--	'--	'--	M0	N0	Stage IB	T2	6th	'--	'--	'--	'--	'--	'--	'--	'--	'--	'--	'--	'--	not reported	'--	'--	'--	'--	'--	0	1429
f40301ba-831e-4afd-9ce8-5f3c1a05ff7e	TCGA-44-2657	TCGA-LUAD	74	'--	'--	'--	'--	-27298	'--	not hispanic or latino	female	'--	'--	white	Alive	'--	1935	'--	'--	27298	'--	'--	'--	'--	M0	NX	Stage IB	T2	6th	'--	'--	'--	'--	'--	'--	'--	'--	'--	'--	'--	'--	not reported	'--	'--	'--	'--	'--	0	1351
bf15f7ad-9d92-473b-91d1-f24aa373ab97	TCGA-44-2659	TCGA-LUAD	65	'--	'--	'--	'--	-23808	'--	not hispanic or latino	female	'--	'--	white	Alive	'--	1944	'--	'--	23808	'--	'--	'--	'--	M0	N1	Stage IIB	T1	6th	'--	'--	'--	'--	'--	'--	'--	'--	'--	'--	'--	'--	not reported	'--	'--	'--	'--	'--	0	1367
f3501466-cf32-4866-b5fb-e94dd32341bc	TCGA-44-2661	TCGA-LUAD	69	'--	'--	'--	'--	-25313	'--	not hispanic or latino	female	'--	'--	white	Alive	'--	1940	'--	'--	25313	'--	'--	'--	'--	M0	N0	Stage IA	T1	6th	'--	'--	'--	'--	'--	'--	'--	'--	'--	'--	'--	'--	not reported	'--	'--	'--	'--	'--	0	1159
ccda26c1-a6d6-4317-8cf8-8a87e15ce12e	TCGA-44-2662	TCGA-LUAD	65	'--	'--	'--	'--	-24014	'--	not hispanic or latino	male	'--	'--	white	Alive	'--	1944	'--	'--	24014	'--	'--	'--	'--	M0	N0	Stage IB	T2	6th	'--	'--	'--	'--	'--	'--	'--	'--	'--	'--	'--	'--	not reported	'--	'--	'--	'--	'--	0	1280
93b62fc5-a0d3-4d32-bf27-cd7c9d43cd5f	TCGA-44-2664	TCGA-LUAD	66	'--	'--	'--	'--	-24468	'--	not hispanic or latino	female	'--	'--	black or african american	Alive	'--	1943	'--	'--	24468	'--	'--	'--	'--	M0	N0	Stage IA	T1	6th	'--	'--	'--	'--	'--	'--	'--	'--	'--	'--	'--	'--	not reported	'--	'--	'--	'--	'--	0	1251
fb79c491-7b01-42ae-8369-8364e442e31b	TCGA-44-2665	TCGA-LUAD	55	'--	'--	'--	'--	-20349	'--	not hispanic or latino	female	'--	'--	white	Alive	'--	1954	'--	'--	20349	'--	'--	'--	'--	M0	N1	Stage IIB	T2	6th	'--	'--	'--	'--	'--	'--	'--	'--	'--	'--	'--	'--	not reported	'--	'--	'--	'--	'--	0	1301
e16ca88f-488b-40f0-9169-e5a62482a2ff	TCGA-44-2666	TCGA-LUAD	43	'--	'--	'--	'--	-15970	97	hispanic or latino	male	'--	'--	white	Dead	'--	1966	2009	'--	15970	'--	'--	'--	'--	M0	N0	Stage IB	T2	6th	'--	'--	'--	'--	'--	'--	'--	'--	'--	'--	'--	'--	not reported	'--	'--	'--	'--	'--	0	97
bab43415-d413-40be-a4c0-2c40a52afe6a	TCGA-44-2668	TCGA-LUAD	51	'--	'--	'--	'--	-18856	761	not hispanic or latino	male	'--	'--	white	Dead	'--	1958	'--	'--	18856	'--	'--	'--	'--	M0	N0	Stage IB	T2	6th	'--	'--	'--	'--	'--	'--	'--	'--	'--	'--	'--	'--	not reported	'--	'--	'--	'--	'--	0	246
3bd6badb-27ff-4d8d-b206-4d28dc264862	TCGA-44-3396	TCGA-LUAD	74	'--	'--	'--	'--	-27073	'--	not hispanic or latino	female	'--	'--	white	Alive	'--	1935	'--	'--	27073	'--	'--	'--	'--	M0	N2	Stage IIIA	T2	7th	'--	'--	'--	'--	'--	'--	'--	'--	'--	'--	'--	'--	not reported	'--	'--	'--	'--	'--	0	1130
ffb0c0b7-165e-4439-b3e6-62431f40b7fe	TCGA-44-3398	TCGA-LUAD	77	'--	'--	'--	'--	-28392	'--	not hispanic or latino	female	'--	'--	white	Alive	'--	1932	'--	'--	28392	'--	'--	'--	'--	M0	N0	Stage IA	T1b	6th	'--	'--	'--	'--	'--	'--	'--	'--	'--	'--	'--	'--	not reported	'--	'--	'--	'--	'--	0	1163
7099597a-b208-45b5-b9e0-11ab40d5e497	TCGA-44-3917	TCGA-LUAD	33	'--	'--	'--	'--	-12179	'--	not hispanic or latino	female	'--	'--	white	Alive	'--	1976	'--	'--	12179	'--	'--	'--	'--	M0	N0	Stage IB	T2	6th	'--	'--	'--	'--	'--	'--	'--	'--	'--	'--	'--	'--	not reported	'--	'--	'--	'--	'--	0	1183
6e3b6b72-142d-4b8d-a462-28a205796e41	TCGA-44-3918	TCGA-LUAD	60	'--	'--	'--	'--	-22236	'--	not hispanic or latino	female	'--	'--	white	Alive	'--	1950	'--	'--	22236	'--	'--	'--	'--	M0	N0	Stage IA	T1	6th	'--	'--	'--	'--	'--	'--	'--	'--	'--	'--	'--	'--	not reported	'--	'--	'--	'--	'--	0	1036
66ed89f6-8ba2-49d0-af0f-4b6ebf2381bf	TCGA-44-3919	TCGA-LUAD	71	'--	'--	'--	'--	-26081	1026	not hispanic or latino	female	'--	'--	white	Dead	'--	1939	'--	'--	26081	'--	'--	'--	'--	M0	N0	Stage IA	T1	7th	'--	'--	'--	'--	'--	'--	'--	'--	'--	'--	'--	'--	not reported	'--	'--	'--	'--	'--	0	190
68b86559-38b2-41f2-b66e-c3c2b628b14d	TCGA-44-4112	TCGA-LUAD	60	'--	'--	'--	'--	-22106	808	not hispanic or latino	female	'--	'--	white	Dead	'--	1950	'--	'--	22106	'--	'--	'--	'--	M0	N0	Stage IB	T2a	6th	'--	'--	'--	'--	'--	'--	'--	'--	'--	'--	'--	'--	not reported	'--	'--	'--	'--	'--	0	722
27fceec1-3298-4cdd-a4e6-8f5cf34604f0	TCGA-44-5643	TCGA-LUAD	53	'--	'--	'--	'--	-19426	'--	not hispanic or latino	male	'--	'--	black or african american	Alive	'--	1957	'--	'--	19426	'--	'--	'--	'--	M0	N2	Stage IIIA	T2b	7th	'--	'--	'--	'--	'--	'--	'--	'--	'--	'--	'--	'--	not reported	'--	'--	'--	'--	'--	0	1013
1fc81cd4-fa89-4135-8c3c-027ffae82b05	TCGA-44-5644	TCGA-LUAD	51	'--	'--	'--	'--	-18644	'--	not hispanic or latino	female	'--	'--	white	Alive	'--	1959	'--	'--	18644	'--	'--	'--	'--	'--	N0	Stage IB	T2a	7th	'--	'--	'--	'--	'--	'--	'--	'--	'--	'--	'--	'--	not reported	'--	'--	'--	'--	'--	0	863
ddeacccf-0953-4952-8a4e-c2617f2e7bcc	TCGA-44-5645	TCGA-LUAD	61	'--	'--	'--	'--	-22471	'--	not hispanic or latino	female	'--	'--	black or african american	Alive	'--	1949	'--	'--	22471	'--	'--	'--	'--	'--	NX	Stage IA	T1	7th	'--	'--	'--	'--	'--	'--	'--	'--	'--	'--	'--	'--	not reported	'--	'--	'--	'--	'--	0	852
22302e92-fdfa-462a-9249-efdaa26ee5ed	TCGA-44-6144	TCGA-LUAD	58	'--	'--	'--	'--	-21283	'--	not hispanic or latino	male	'--	'--	white	Alive	'--	1953	'--	'--	21283	'--	'--	'--	'--	M0	N0	Stage IA	T1a	7th	'--	'--	'--	'--	'--	'--	'--	'--	'--	'--	'--	'--	not reported	'--	'--	'--	'--	'--	0	723
6144d666-8f77-4efe-95f1-f9e5c4e5e056	TCGA-44-6145	TCGA-LUAD	62	'--	'--	'--	'--	-22745	'--	not hispanic or latino	female	'--	'--	white	Alive	'--	1949	'--	'--	22745	'--	'--	'--	'--	M0	N0	Stage IA	T1	7th	'--	'--	'--	'--	'--	'--	'--	'--	'--	'--	'--	'--	not reported	'--	'--	'--	'--	'--	0	595
0c0b610e-fe4c-406d-a5ed-5cc3b11dabf5	TCGA-44-6146	TCGA-LUAD	64	'--	'--	'--	'--	-23378	'--	not hispanic or latino	male	'--	'--	white	Alive	'--	1946	'--	'--	23378	'--	'--	'--	'--	M0	N0	Stage IIB	T3	7th	'--	'--	'--	'--	'--	'--	'--	'--	'--	'--	'--	'--	not reported	'--	'--	'--	'--	'--	0	728
889aec8e-14ba-48d9-8fe1-f2416e82b333	TCGA-44-6147	TCGA-LUAD	67	'--	'--	'--	'--	-24631	'--	not hispanic or latino	female	'--	'--	white	Alive	'--	1943	'--	'--	24631	'--	'--	'--	'--	M0	NX	Stage IA	T1b	7th	'--	'--	'--	'--	'--	'--	'--	'--	'--	'--	'--	'--	not reported	'--	'--	'--	'--	'--	0	845
8994c8c4-9ea0-46cb-b4a5-0055d7da5bfa	TCGA-44-6148	TCGA-LUAD	60	'--	'--	'--	'--	-22138	'--	not hispanic or latino	male	'--	'--	white	Alive	'--	1951	'--	'--	22138	'--	'--	'--	'--	M0	N0	Stage IA	T1b	7th	'--	'--	'--	'--	'--	'--	'--	'--	'--	'--	'--	'--	not reported	'--	'--	'--	'--	'--	0	704
33c71ead-4c2a-476d-85ef-885dbbfc2cbd	TCGA-44-6774	TCGA-LUAD	56	'--	'--	'--	'--	-20462	'--	not hispanic or latino	female	'--	'--	white	Alive	'--	1955	'--	'--	20462	'--	'--	'--	'--	M0	N2	Stage IIIA	T1	7th	'--	'--	'--	'--	'--	'--	'--	'--	'--	'--	'--	'--	not reported	'--	'--	'--	'--	'--	0	658
3c4ff061-d214-4d1c-8d2e-3034f207c252	TCGA-44-6775	TCGA-LUAD	72	'--	'--	'--	'--	-26415	'--	hispanic or latino	female	'--	'--	white	Alive	'--	1939	'--	'--	26415	'--	'--	'--	'--	MX	N0	Stage IB	T2a	7th	'--	'--	'--	'--	'--	'--	'--	'--	'--	'--	'--	'--	not reported	'--	'--	'--	'--	'--	0	705
c2a1de2e-6451-4c95-8ce6-263f2b7e6eff	TCGA-44-6776	TCGA-LUAD	60	'--	'--	'--	'--	-22150	'--	not reported	female	'--	'--	white	Alive	'--	1945	'--	'--	22150	'--	'--	'--	'--	MX	N0	Stage IA	T1	6th	'--	'--	'--	'--	'--	'--	'--	'--	'--	'--	'--	'--	not reported	'--	'--	'--	'--	'--	0	2616
349e6f38-2c67-4a69-a777-b9173a2a27cf	TCGA-44-6777	TCGA-LUAD	85	'--	'--	'--	'--	-31234	987	not reported	female	'--	'--	white	Dead	'--	1921	2008	'--	31234	'--	'--	'--	'--	MX	NX	Stage IB	T2	6th	'--	'--	'--	'--	'--	'--	'--	'--	'--	'--	'--	'--	not reported	'--	'--	'--	'--	'--	0	'--
5d5cc436-6e57-4d23-a164-7f5153c2e666	TCGA-44-6778	TCGA-LUAD	59	'--	'--	'--	'--	-21725	'--	not reported	male	'--	'--	black or african american	Alive	'--	1948	'--	'--	21725	'--	'--	'--	'--	MX	N0	Stage IA	T1	6th	'--	'--	'--	'--	'--	'--	'--	'--	'--	'--	'--	'--	not reported	'--	'--	'--	'--	'--	0	1864
cbbea9f1-396a-4bf3-b67c-2cac3394dceb	TCGA-44-6779	TCGA-LUAD	50	'--	'--	'--	'--	-18469	500	not reported	female	'--	'--	white	Dead	'--	1958	2009	'--	18469	'--	'--	'--	'--	MX	N1	Stage IIB	T2	6th	'--	'--	'--	'--	'--	'--	'--	'--	'--	'--	'--	'--	not reported	'--	'--	'--	'--	'--	0	'--
b86b1616-20a2-4300-8daa-03dcc9938215	TCGA-44-7659	TCGA-LUAD	70	'--	'--	'--	'--	-25730	'--	not hispanic or latino	male	'--	'--	white	Alive	'--	1940	'--	'--	25730	'--	'--	'--	'--	MX	N0	Stage IA	T1b	7th	'--	'--	'--	'--	'--	'--	'--	'--	'--	'--	'--	'--	not reported	'--	'--	'--	'--	'--	0	691
a534b96b-1665-444a-9308-e610f2f0e510	TCGA-44-7660	TCGA-LUAD	72	'--	'--	'--	'--	-26594	'--	not hispanic or latino	male	'--	'--	white	Alive	'--	1939	'--	'--	26594	'--	'--	'--	'--	MX	N0	Stage IB	T2	7th	'--	'--	'--	'--	'--	'--	'--	'--	'--	'--	'--	'--	not reported	'--	'--	'--	'--	'--	0	592
ab9e6815-4d13-44db-93e5-553eb4f5bc95	TCGA-44-7662	TCGA-LUAD	61	'--	'--	'--	'--	-22543	'--	not hispanic or latino	male	'--	'--	white	Alive	'--	1950	'--	'--	22543	'--	'--	'--	'--	MX	N0	Stage IB	T2a	7th	'--	'--	'--	'--	'--	'--	'--	'--	'--	'--	'--	'--	not reported	'--	'--	'--	'--	'--	0	218
7f6455e8-fa3d-4452-acb2-8c9995073072	TCGA-44-7667	TCGA-LUAD	49	'--	'--	'--	'--	-18062	'--	not hispanic or latino	female	'--	'--	white	Alive	'--	1960	'--	'--	18062	'--	'--	'--	'--	MX	N0	Stage IIB	T3	6th	'--	'--	'--	'--	'--	'--	'--	'--	'--	'--	'--	'--	not reported	'--	'--	'--	'--	'--	0	1097
4b22ad71-c585-4077-ad3c-c6e026d0c7fa	TCGA-44-7669	TCGA-LUAD	59	'--	'--	'--	'--	-21893	574	not hispanic or latino	male	'--	'--	black or african american	Dead	'--	1951	2011	'--	21893	'--	'--	'--	'--	MX	N1	Stage IIA	T1b	7th	'--	'--	'--	'--	'--	'--	'--	'--	'--	'--	'--	'--	not reported	'--	'--	'--	'--	'--	0	'--
9b38eded-3f46-4aaa-9991-68008d97bdbe	TCGA-44-7670	TCGA-LUAD	47	'--	'--	'--	'--	-17392	'--	hispanic or latino	female	'--	'--	white	Alive	'--	1963	'--	'--	17392	'--	'--	'--	'--	M0	N1	Stage IIA	T1b	7th	'--	'--	'--	'--	'--	'--	'--	'--	'--	'--	'--	'--	not reported	'--	'--	'--	'--	'--	0	882
ebb33753-9d38-4368-9033-3e55f129d00d	TCGA-44-7671	TCGA-LUAD	64	'--	'--	'--	'--	-23538	'--	not hispanic or latino	male	'--	'--	black or african american	Alive	'--	1946	'--	'--	23538	'--	'--	'--	'--	M0	N0	Stage IB	T2a	7th	'--	'--	'--	'--	'--	'--	'--	'--	'--	'--	'--	'--	not reported	'--	'--	'--	'--	'--	0	889
4036c6fc-c82e-47bb-a384-6f299dc30b52	TCGA-44-7672	TCGA-LUAD	52	'--	'--	'--	'--	-19200	'--	not hispanic or latino	female	'--	'--	white	Alive	'--	1958	'--	'--	19200	'--	'--	'--	'--	M0	N0	Stage IA	T1b	7th	'--	'--	'--	'--	'--	'--	'--	'--	'--	'--	'--	'--	not reported	'--	'--	'--	'--	'--	0	719
230dc42d-681c-4e31-9d2e-c724e61829fb	TCGA-44-8119	TCGA-LUAD	73	'--	'--	'--	'--	-27003	'--	not hispanic or latino	male	'--	'--	white	Alive	'--	1939	'--	'--	27003	'--	'--	'--	'--	M0	N0	Stage IIB	T3	7th	'--	'--	'--	'--	'--	'--	'--	'--	'--	'--	'--	'--	not reported	'--	'--	'--	'--	'--	0	285
851867cb-9ad0-4fdf-ac75-9bb0427ad440	TCGA-44-A479	TCGA-LUAD	73	'--	'--	'--	'--	-27024	'--	not hispanic or latino	female	'--	'--	black or african american	Alive	'--	1939	'--	'--	27024	'--	'--	'--	'--	MX	N0	Stage IB	T2	7th	'--	'--	'--	'--	'--	'--	'--	'--	'--	'--	'--	'--	not reported	'--	'--	'--	'--	'--	0	486
7b9479ff-23d6-4689-91f0-02efc94300f9	TCGA-44-A47A	TCGA-LUAD	78	'--	'--	'--	'--	-28782	'--	not hispanic or latino	female	'--	'--	white	Alive	'--	1934	'--	'--	28782	'--	'--	'--	'--	MX	N0	Stage IB	T2a	7th	'--	'--	'--	'--	'--	'--	'--	'--	'--	'--	'--	'--	not reported	'--	'--	'--	'--	'--	0	466
967d6548-5a84-4b7e-bc3f-2e522859fce6	TCGA-44-A47B	TCGA-LUAD	79	'--	'--	'--	'--	-28869	'--	not hispanic or latino	male	'--	'--	white	Alive	'--	1933	'--	'--	28869	'--	'--	'--	'--	M0	N0	Stage IB	T2a	7th	'--	'--	'--	'--	'--	'--	'--	'--	'--	'--	'--	'--	not reported	'--	'--	'--	'--	'--	0	287
f61d599a-43bd-4743-9568-678317e75955	TCGA-44-A47F	TCGA-LUAD	74	'--	'--	'--	'--	-27122	'--	not hispanic or latino	male	'--	'--	white	Alive	'--	1938	'--	'--	27122	'--	'--	'--	'--	M0	N1	Stage IIB	T2b	7th	'--	'--	'--	'--	'--	'--	'--	'--	'--	'--	'--	'--	not reported	'--	'--	'--	'--	'--	0	337
da345947-498b-4272-a231-a987ed4fe151	TCGA-44-A47G	TCGA-LUAD	73	'--	'--	'--	'--	-26800	'--	not hispanic or latino	female	'--	'--	white	Alive	'--	1939	'--	'--	26800	'--	'--	'--	'--	M0	N0	Stage IA	T1	7th	'--	'--	'--	'--	'--	'--	'--	'--	'--	'--	'--	'--	not reported	'--	'--	'--	'--	'--	0	351
f934ed41-090e-4313-bbc5-d1a4a9ed9ad7	TCGA-44-A4SS	TCGA-LUAD	73	'--	'--	'--	'--	-26991	'--	not hispanic or latino	male	'--	'--	white	Alive	'--	1939	'--	'--	26991	'--	'--	'--	'--	M0	N0	Stage IA	T1b	7th	'--	'--	'--	'--	'--	'--	'--	'--	'--	'--	'--	'--	not reported	'--	'--	'--	'--	'--	0	415
bf34664d-423d-4257-99d4-797f7d366455	TCGA-44-A4SU	TCGA-LUAD	67	'--	'--	'--	'--	-24820	409	not hispanic or latino	female	'--	'--	white	Dead	'--	1945	'--	'--	24820	'--	'--	'--	'--	MX	N0	Stage IA	T1a	7th	'--	'--	'--	'--	'--	'--	'--	'--	'--	'--	'--	'--	not reported	'--	'--	'--	'--	'--	0	76
ec10dc91-2743-4e0c-af77-2f0105bf6a9e	TCGA-46-3765	TCGA-LUSC	59	'--	'--	'--	'--	-21762	'--	not hispanic or latino	female	'--	'--	white	Alive	'--	1950	'--	'--	21762	'--	'--	'--	'--	M0	N0	Stage IA	T1	'--	'--	'--	'--	'--	'--	'--	'--	'--	'--	'--	'--	'--	not reported	'--	'--	'--	'--	'--	0	405
ec260f86-7186-4bf2-9de9-320b4ca155a4	TCGA-46-3766	TCGA-LUSC	62	'--	'--	'--	'--	-22707	'--	not hispanic or latino	female	'--	'--	white	Alive	'--	1947	'--	'--	22707	'--	'--	'--	'--	M0	N0	Stage IA	T1	'--	'--	'--	'--	'--	'--	'--	'--	'--	'--	'--	'--	'--	not reported	'--	'--	'--	'--	'--	0	370
6b0b6fc0-d808-49c3-8f2a-e122bc3142f5	TCGA-46-3767	TCGA-LUSC	76	'--	'--	'--	'--	-27912	'--	not hispanic or latino	male	'--	'--	white	Alive	'--	1933	'--	'--	27912	'--	'--	'--	'--	M0	N0	Stage IA	T1a	'--	'--	'--	'--	'--	'--	'--	'--	'--	'--	'--	'--	'--	not reported	'--	'--	'--	'--	'--	0	396
a402e786-132c-4095-bb75-22be04b5d835	TCGA-46-3768	TCGA-LUSC	58	'--	'--	'--	'--	-21307	299	not hispanic or latino	male	'--	'--	white	Dead	'--	1952	2010	'--	21307	'--	'--	'--	'--	M0	N1	Stage IIIA	T3	'--	'--	'--	'--	'--	'--	'--	'--	'--	'--	'--	'--	'--	not reported	'--	'--	'--	'--	'--	0	4
d38dbe20-bd5a-45d5-8db3-d5f777b454b6	TCGA-46-3769	TCGA-LUSC	57	'--	'--	'--	'--	-20941	'--	not hispanic or latino	male	'--	'--	white	Alive	'--	1952	'--	'--	20941	'--	'--	'--	'--	M0	N0	'--	T4	'--	'--	'--	'--	'--	'--	'--	'--	'--	'--	'--	'--	'--	not reported	'--	'--	'--	'--	'--	0	135
6020ec67-8f3b-409f-a0ed-2af849b4d76f	TCGA-46-6025	TCGA-LUSC	71	'--	'--	'--	'--	-26168	'--	not hispanic or latino	male	'--	'--	white	Alive	'--	1939	'--	'--	26168	'--	'--	'--	'--	M0	N1	Stage IIB	T2b	'--	'--	'--	'--	'--	'--	'--	'--	'--	'--	'--	'--	'--	not reported	'--	'--	'--	'--	'--	0	324
e8bc2eea-dc6e-420b-abe8-e36989e75df8	TCGA-46-6026	TCGA-LUSC	81	'--	'--	'--	'--	-29890	'--	not hispanic or latino	male	'--	'--	white	Alive	'--	1929	'--	'--	29890	'--	'--	'--	'--	M0	N1	Stage IIB	T2a	'--	'--	'--	'--	'--	'--	'--	'--	'--	'--	'--	'--	'--	not reported	'--	'--	'--	'--	'--	0	423
bd4e9a9f-17f3-4d33-92fc-fcc45dd0e7b4	TCGA-49-4487	TCGA-LUAD	72	'--	'--	'--	'--	-26583	855	not hispanic or latino	female	'--	'--	white	Dead	'--	1920	1994	'--	26583	'--	'--	'--	'--	M0	N0	Stage IA	T1	3rd	'--	'--	'--	'--	'--	'--	'--	'--	'--	'--	'--	'--	not reported	'--	'--	'--	'--	'--	0	'--
d721bfe0-90e3-415e-b9f3-1a270efa5fbb	TCGA-49-4488	TCGA-LUAD	74	'--	'--	'--	'--	-27332	869	not hispanic or latino	female	'--	'--	white	Dead	'--	1918	1994	'--	27332	'--	'--	'--	'--	MX	N0	Stage IA	T1	3rd	'--	'--	'--	'--	'--	'--	'--	'--	'--	'--	'--	'--	not reported	'--	'--	'--	'--	'--	0	'--
6c3655ca-8ae7-4ad7-b3e4-0c3ec293fba7	TCGA-49-4490	TCGA-LUAD	45	'--	'--	'--	'--	-16634	385	not hispanic or latino	female	'--	'--	white	Dead	'--	1948	1994	'--	16634	'--	'--	'--	'--	M0	N2	Stage IIIA	T3	4th	'--	'--	'--	'--	'--	'--	'--	'--	'--	'--	'--	'--	not reported	'--	'--	'--	'--	'--	0	'--
c6d78e27-e510-4f57-abae-19efa6105a8d	TCGA-49-4494	TCGA-LUAD	77	'--	'--	'--	'--	-28387	1081	not hispanic or latino	male	'--	'--	white	Dead	'--	1918	1997	'--	28387	'--	'--	'--	'--	M0	N2	Stage IIIA	T3	4th	'--	'--	'--	'--	'--	'--	'--	'--	'--	'--	'--	'--	not reported	'--	'--	'--	'--	'--	0	'--
0780eb43-d5b5-4c3d-9825-beacba5cc723	TCGA-49-4501	TCGA-LUAD	67	'--	'--	'--	'--	-24817	1421	not hispanic or latino	female	'--	'--	white	Dead	'--	1929	1999	'--	24817	'--	'--	'--	'--	M0	N0	Stage IB	T2	'--	'--	'--	'--	'--	'--	'--	'--	'--	'--	'--	'--	'--	not reported	'--	'--	'--	'--	'--	0	'--
088edf89-d2b5-40c7-b066-df3bd383f7ea	TCGA-49-4505	TCGA-LUAD	61	'--	'--	'--	'--	-22628	428	not hispanic or latino	female	'--	'--	white	Dead	'--	1935	1997	'--	22628	'--	'--	'--	'--	M0	N1	Stage IIB	T2	4th	'--	'--	'--	'--	'--	'--	'--	'--	'--	'--	'--	'--	not reported	'--	'--	'--	'--	'--	0	'--
b61abdfd-b7a0-4e1a-b570-d1eaecad3a9e	TCGA-49-4506	TCGA-LUAD	68	'--	'--	'--	'--	-25132	999	not hispanic or latino	female	'--	'--	white	Dead	'--	1929	1999	'--	25132	'--	'--	'--	'--	M0	N1	Stage IIB	T2	4th	'--	'--	'--	'--	'--	'--	'--	'--	'--	'--	'--	'--	not reported	'--	'--	'--	'--	'--	0	'--
50b2c647-aecd-4c81-af22-0d8116593552	TCGA-49-4507	TCGA-LUAD	73	'--	'--	'--	'--	-26851	268	not hispanic or latino	female	'--	'--	white	Dead	'--	1924	1997	'--	26851	'--	'--	'--	'--	M0	N1	Stage IIIA	T3	'--	'--	'--	'--	'--	'--	'--	'--	'--	'--	'--	'--	'--	not reported	'--	'--	'--	'--	'--	0	'--
f77b6930-a1ce-446e-a15d-c018cbbecfee	TCGA-49-4510	TCGA-LUAD	51	'--	'--	'--	'--	-18762	896	not hispanic or latino	female	'--	'--	black or african american	Dead	'--	1950	2003	'--	18762	'--	'--	'--	'--	M0	N1	Stage IIB	T2	5th	'--	'--	'--	'--	'--	'--	'--	'--	'--	'--	'--	'--	not reported	'--	'--	'--	'--	'--	0	'--
a1e65587-24c1-4b41-92a7-4e1f15fffd78	TCGA-49-4512	TCGA-LUAD	69	'--	'--	'--	'--	-25502	905	not hispanic or latino	female	'--	'--	white	Dead	'--	1938	2009	'--	25502	'--	'--	'--	'--	MX	N2	Stage IIIA	T2	6th	'--	'--	'--	'--	'--	'--	'--	'--	'--	'--	'--	'--	not reported	'--	'--	'--	'--	'--	0	157
b87a5d92-4c09-48fe-bb08-b3c89a7c892e	TCGA-49-4514	TCGA-LUAD	79	'--	'--	'--	'--	-28908	'--	not reported	female	'--	'--	white	Alive	'--	1928	'--	'--	28908	'--	'--	'--	'--	M0	N0	Stage IA	T1	6th	'--	'--	'--	'--	'--	'--	'--	'--	'--	'--	'--	'--	not reported	'--	'--	'--	'--	'--	0	1700
21fb46f9-4bbb-441c-af19-a687e9138344	TCGA-49-6742	TCGA-LUAD	70	'--	'--	'--	'--	-25839	488	not hispanic or latino	male	'--	'--	white	Dead	'--	1940	'--	'--	25839	'--	'--	'--	'--	M0	N1	Stage IIA	T2a	7th	'--	'--	'--	'--	'--	'--	'--	'--	'--	'--	'--	'--	not reported	'--	'--	'--	'--	'--	0	445
a391d49f-a822-460b-981c-6fbe1868ee38	TCGA-49-6743	TCGA-LUAD	81	'--	'--	'--	'--	-29807	'--	not reported	female	'--	'--	white	Alive	'--	1929	'--	'--	29807	'--	'--	'--	'--	MX	N2	Stage IIIA	T1	7th	'--	'--	'--	'--	'--	'--	'--	'--	'--	'--	'--	'--	not reported	'--	'--	'--	'--	'--	0	1621
15340dd3-84ae-49fb-989a-eb212f3e73da	TCGA-49-6744	TCGA-LUAD	64	'--	'--	'--	'--	-23484	'--	not reported	female	'--	'--	white	Alive	'--	1946	'--	'--	23484	'--	'--	'--	'--	MX	N1	Stage IIA	T2a	7th	'--	'--	'--	'--	'--	'--	'--	'--	'--	'--	'--	'--	not reported	'--	'--	'--	'--	'--	0	1683
9c7875ad-ab71-4d48-b2e3-e4c7a46393e9	TCGA-49-6745	TCGA-LUAD	82	'--	'--	'--	'--	-30133	'--	not reported	male	'--	'--	white	Alive	'--	1929	'--	'--	30133	'--	'--	'--	'--	M0	N2	Stage IIIA	T2a	7th	'--	'--	'--	'--	'--	'--	'--	'--	'--	'--	'--	'--	not reported	'--	'--	'--	'--	'--	0	522
4cd3d483-2283-4c6a-a57a-444216119d34	TCGA-49-6761	TCGA-LUAD	68	'--	'--	'--	'--	-24849	'--	not hispanic or latino	female	'--	'--	white	Alive	'--	1941	'--	'--	24849	'--	'--	'--	'--	MX	N2	Stage IIIA	T1	6th	'--	'--	'--	'--	'--	'--	'--	'--	'--	'--	'--	'--	not reported	'--	'--	'--	'--	'--	0	354
6bffe800-ec2b-4638-9333-97fe85dcd91c	TCGA-49-6767	TCGA-LUAD	46	'--	'--	'--	'--	-17108	'--	not reported	female	'--	'--	white	Alive	'--	1964	'--	'--	17108	'--	'--	'--	'--	MX	N0	Stage IIB	T3	7th	'--	'--	'--	'--	'--	'--	'--	'--	'--	'--	'--	'--	not reported	'--	'--	'--	'--	'--	0	677
96dfa373-4597-49a5-942e-d9b4dc5d28fc	TCGA-49-AAQV	TCGA-LUAD	63	'--	'--	'--	'--	-23370	677	not hispanic or latino	female	'--	'--	black or african american	Dead	'--	1949	2013	'--	23370	'--	'--	'--	'--	MX	N1	Stage II	T1	7th	'--	'--	'--	'--	'--	'--	'--	'--	'--	'--	'--	'--	not reported	'--	'--	'--	'--	'--	0	'--
3afa5045-a1ee-4a07-8aad-2e252b2f7d7a	TCGA-49-AAR0	TCGA-LUAD	57	'--	'--	'--	'--	-20932	'--	not hispanic or latino	male	'--	'--	black or african american	Alive	'--	1945	'--	'--	20932	'--	'--	'--	'--	MX	N0	Stage IA	T1	5th	'--	'--	'--	'--	'--	'--	'--	'--	'--	'--	'--	'--	not reported	'--	'--	'--	'--	'--	0	4765
f809e7d9-a75e-41c9-ac2c-5bec6ffcb4a2	TCGA-49-AAR2	TCGA-LUAD	64	'--	'--	'--	'--	-23479	'--	not hispanic or latino	male	'--	'--	black or african american	Alive	'--	1945	'--	'--	23479	'--	'--	'--	'--	MX	N0	Stage IB	T2	6th	'--	'--	'--	'--	'--	'--	'--	'--	'--	'--	'--	'--	not reported	'--	'--	'--	'--	'--	0	2224
5813997a-d7dc-4f7c-8d4b-e979832168a9	TCGA-49-AAR3	TCGA-LUAD	69	'--	'--	'--	'--	-25469	'--	not hispanic or latino	male	'--	'--	black or african american	Alive	'--	1939	'--	'--	25469	'--	'--	'--	'--	MX	N1	Stage IIB	T2	6th	'--	'--	'--	'--	'--	'--	'--	'--	'--	'--	'--	'--	not reported	'--	'--	'--	'--	'--	0	1893
765ad5a5-134b-4680-a6d4-1dd113dc47cc	TCGA-49-AAR4	TCGA-LUAD	51	'--	'--	'--	'--	-18939	879	not hispanic or latino	male	'--	'--	black or african american	Dead	'--	1955	2008	'--	18939	'--	'--	'--	'--	MX	N2	Stage IIIA	T2	6th	'--	'--	'--	'--	'--	'--	'--	'--	'--	'--	'--	'--	not reported	'--	'--	'--	'--	'--	0	'--
47b749e6-e060-4aa1-8f29-976e489ba789	TCGA-49-AAR9	TCGA-LUAD	61	'--	'--	'--	'--	-22510	260	not hispanic or latino	male	'--	'--	black or african american	Dead	'--	1938	1999	'--	22510	'--	'--	'--	'--	MX	N0	Stage IIB	T3	5th	'--	'--	'--	'--	'--	'--	'--	'--	'--	'--	'--	'--	not reported	'--	'--	'--	'--	'--	0	'--
cd9e70e4-8622-4a07-8646-63f8275c1737	TCGA-49-AARE	TCGA-LUAD	51	'--	'--	'--	'--	-18893	1229	not hispanic or latino	female	'--	'--	black or african american	Dead	'--	1948	2002	'--	18893	'--	'--	'--	'--	MX	N0	Stage IA	T1	5th	'--	'--	'--	'--	'--	'--	'--	'--	'--	'--	'--	'--	not reported	'--	'--	'--	'--	'--	0	'--
98ef41fa-3015-445a-bbdc-984361c911f7	TCGA-49-AARN	TCGA-LUAD	56	'--	'--	'--	'--	-20605	1135	not hispanic or latino	female	'--	'--	black or african american	Dead	'--	1944	2003	'--	20605	'--	'--	'--	'--	MX	N0	Stage IA	T1	5th	'--	'--	'--	'--	'--	'--	'--	'--	'--	'--	'--	'--	not reported	'--	'--	'--	'--	'--	0	'--
5202458b-c38a-47c0-a0ba-5f1a59a762a0	TCGA-49-AARO	TCGA-LUAD	39	'--	'--	'--	'--	-14527	'--	not hispanic or latino	female	'--	'--	black or african american	Alive	'--	1964	'--	'--	14527	'--	'--	'--	'--	MX	N0	Stage IA	T1a	6th	'--	'--	'--	'--	'--	'--	'--	'--	'--	'--	'--	'--	not reported	'--	'--	'--	'--	'--	0	3759
9a2a226e-9605-4214-9320-469305e664e6	TCGA-49-AARQ	TCGA-LUAD	41	'--	'--	'--	'--	-15065	'--	not hispanic or latino	female	'--	'--	black or african american	Alive	'--	1955	'--	'--	15065	'--	'--	'--	'--	MX	N0	Stage I	T2	4th	'--	'--	'--	'--	'--	'--	'--	'--	'--	'--	'--	'--	not reported	'--	'--	'--	'--	'--	0	6732
9b93a7c5-f9b4-4461-8078-0201a725c9cf	TCGA-49-AARR	TCGA-LUAD	68	'--	'--	'--	'--	-24942	'--	not hispanic or latino	male	'--	'--	black or african american	Alive	'--	1933	'--	'--	24942	'--	'--	'--	'--	MX	N0	Stage IA	T1	5th	'--	'--	'--	'--	'--	'--	'--	'--	'--	'--	'--	'--	not reported	'--	'--	'--	'--	'--	0	4992
f1f80dd2-891d-46dd-a3e0-f007628cb515	TCGA-4B-A93V	TCGA-LUAD	52	'--	'--	'--	'--	-19035	300	not hispanic or latino	female	'--	'--	black or african american	Dead	'--	1961	'--	'--	19035	'--	'--	'--	'--	M0	N0	Stage IA	T1b	7th	'--	'--	'--	'--	'--	'--	'--	'--	'--	'--	'--	'--	not reported	'--	'--	'--	'--	'--	0	254
fa0c7392-d485-41ac-bf7e-244a528209ae	TCGA-50-5044	TCGA-LUAD	72	'--	'--	'--	'--	-26567	624	not hispanic or latino	female	'--	'--	white	Dead	'--	1930	2003	'--	26567	'--	'--	'--	'--	M0	N1	Stage IIIB	T4	5th	'--	'--	'--	'--	'--	'--	'--	'--	'--	'--	'--	'--	not reported	'--	'--	'--	'--	'--	0	'--
9ee20c0d-a1c3-47f3-abda-131b3f190f52	TCGA-50-5045	TCGA-LUAD	57	'--	'--	'--	'--	-20961	2174	not hispanic or latino	female	'--	'--	black or african american	Dead	'--	1947	2009	'--	20961	'--	'--	'--	'--	M0	N1	'--	T2	6th	'--	'--	'--	'--	'--	'--	'--	'--	'--	'--	'--	'--	not reported	'--	'--	'--	'--	'--	0	'--
cc3d9750-7ce0-489f-86d4-8017b7ebed29	TCGA-50-5055	TCGA-LUAD	79	'--	'--	'--	'--	-28988	1830	not hispanic or latino	female	'--	'--	white	Dead	'--	1929	'--	'--	28988	'--	'--	'--	'--	M0	N1	Stage IIA	T1	6th	'--	'--	'--	'--	'--	'--	'--	'--	'--	'--	'--	'--	not reported	'--	'--	'--	'--	'--	0	785
3199cfe5-3be3-43cd-a36b-5cf2c7a9929f	TCGA-50-5066	TCGA-LUAD	72	'--	'--	'--	'--	-26385	'--	not hispanic or latino	male	'--	'--	black or african american	Alive	'--	1937	'--	'--	26385	'--	'--	'--	'--	M0	N0	Stage IB	T2	6th	'--	'--	'--	'--	'--	'--	'--	'--	'--	'--	'--	'--	not reported	'--	'--	'--	'--	'--	0	1442
591c068f-bbb1-4df2-9abb-d1a2e4a58372	TCGA-50-5068	TCGA-LUAD	59	'--	'--	'--	'--	-21728	1499	not hispanic or latino	female	'--	'--	white	Dead	'--	1944	2007	'--	21728	'--	'--	'--	'--	MX	N1	Stage IIB	T2	6th	'--	'--	'--	'--	'--	'--	'--	'--	'--	'--	'--	'--	not reported	'--	'--	'--	'--	'--	0	1499
12ccd581-a921-41bc-bcee-4e9be54532cc	TCGA-50-5931	TCGA-LUAD	75	'--	'--	'--	'--	-27733	434	not hispanic or latino	female	'--	'--	white	Dead	'--	1926	2002	'--	27733	'--	'--	'--	'--	M0	N0	Stage IB	T2	5th	'--	'--	'--	'--	'--	'--	'--	'--	'--	'--	'--	'--	not reported	'--	'--	'--	'--	'--	0	'--
12b79b4f-c28c-418e-a1e7-e622f33fdcc2	TCGA-50-5939	TCGA-LUAD	85	'--	'--	'--	'--	-31236	460	not hispanic or latino	male	'--	'--	white	Dead	'--	1923	2009	'--	31236	'--	'--	'--	'--	M0	N0	Stage IB	T2	6th	'--	'--	'--	'--	'--	'--	'--	'--	'--	'--	'--	'--	not reported	'--	'--	'--	'--	'--	0	'--
75dd635e-8e0c-4c0b-b21c-20f77770218d	TCGA-50-5942	TCGA-LUAD	67	'--	'--	'--	'--	-24781	'--	not hispanic or latino	female	'--	'--	white	Alive	'--	1942	'--	'--	24781	'--	'--	'--	'--	M0	N0	Stage IA	T1	7th	'--	'--	'--	'--	'--	'--	'--	'--	'--	'--	'--	'--	not reported	'--	'--	'--	'--	'--	0	1847
c95957a7-1a1a-4c8d-bb61-7c99b500f224	TCGA-50-5946	TCGA-LUAD	62	'--	'--	'--	'--	-22852	'--	not reported	male	'--	'--	white	Alive	'--	1948	'--	'--	22852	'--	'--	'--	'--	MX	N0	Stage IA	T1	'--	'--	'--	'--	'--	'--	'--	'--	'--	'--	'--	'--	'--	not reported	'--	'--	'--	'--	'--	0	1617
114a34c0-983b-4d90-9181-1823c9637a63	TCGA-50-6590	TCGA-LUAD	72	'--	'--	'--	'--	-26444	1288	not hispanic or latino	female	'--	'--	white	Dead	'--	1933	2008	'--	26444	'--	'--	'--	'--	M0	N0	Stage IB	T2	6th	'--	'--	'--	'--	'--	'--	'--	'--	'--	'--	'--	'--	not reported	'--	'--	'--	'--	'--	0	'--
9b132e4f-7e35-4cc5-8711-43ad62b906d0	TCGA-50-6591	TCGA-LUAD	63	'--	'--	'--	'--	-23067	119	not hispanic or latino	female	'--	'--	white	Dead	'--	1944	2007	'--	23067	'--	'--	'--	'--	M1	N0	Stage IV	T2	6th	'--	'--	'--	'--	'--	'--	'--	'--	'--	'--	'--	'--	not reported	'--	'--	'--	'--	'--	0	'--
e10568fe-0436-43f2-9f0f-48f9903868c4	TCGA-50-6593	TCGA-LUAD	49	'--	'--	'--	'--	-18152	336	not hispanic or latino	female	'--	'--	white	Dead	'--	1959	2008	'--	18152	'--	'--	'--	'--	M0	N2	Stage IIIA	T1	6th	'--	'--	'--	'--	'--	'--	'--	'--	'--	'--	'--	'--	not reported	'--	'--	'--	'--	'--	0	'--
8504fd86-a70a-4cba-9ec8-25c9e60ca549	TCGA-50-6594	TCGA-LUAD	79	'--	'--	'--	'--	-28924	370	not hispanic or latino	female	'--	'--	black or african american	Dead	'--	1930	2010	'--	28924	'--	'--	'--	'--	M0	N2	Stage IIIA	T3	6th	'--	'--	'--	'--	'--	'--	'--	'--	'--	'--	'--	'--	not reported	'--	'--	'--	'--	'--	0	'--
0d66bf6c-eed0-4726-bd5b-3bf6d610b4e0	TCGA-50-6597	TCGA-LUAD	79	'--	'--	'--	'--	-29195	1268	not hispanic or latino	female	'--	'--	white	Dead	'--	1928	'--	'--	29195	'--	'--	'--	'--	M0	N0	Stage IB	T2	6th	'--	'--	'--	'--	'--	'--	'--	'--	'--	'--	'--	'--	not reported	'--	'--	'--	'--	'--	0	1015
ab8d7f84-dd71-42c7-9471-4db967a9c89c	TCGA-50-6673	TCGA-LUAD	84	'--	'--	'--	'--	-30689	22	not reported	female	'--	'--	white	Dead	'--	1920	2004	'--	30689	'--	'--	'--	'--	M0	N0	Stage I	T1	6th	'--	'--	'--	'--	'--	'--	'--	'--	'--	'--	'--	'--	not reported	'--	'--	'--	'--	'--	0	'--
7eb540b4-8dd3-4382-a488-e48b1c7213b3	TCGA-50-7109	TCGA-LUAD	60	'--	'--	'--	'--	-21979	308	not hispanic or latino	male	'--	'--	white	Dead	'--	1951	'--	'--	21979	'--	'--	'--	'--	M0	N0	Stage IA	T1	7th	'--	'--	'--	'--	'--	'--	'--	'--	'--	'--	'--	'--	not reported	'--	'--	'--	'--	'--	0	255
d45aee46-838e-44af-8422-46710b3240a8	TCGA-50-8457	TCGA-LUAD	63	'--	'--	'--	'--	-23055	'--	not hispanic or latino	female	'--	'--	black or african american	Alive	'--	1948	'--	'--	23055	'--	'--	'--	'--	M0	N0	Stage IA	T1a	7th	'--	'--	'--	'--	'--	'--	'--	'--	'--	'--	'--	'--	not reported	'--	'--	'--	'--	'--	0	1125
9cfc1519-33e7-4145-a4ad-78b5c449853a	TCGA-50-8459	TCGA-LUAD	68	'--	'--	'--	'--	-24859	'--	not hispanic or latino	male	'--	'--	white	Alive	'--	1944	'--	'--	24859	'--	'--	'--	'--	M0	N0	Stage IIB	T3	7th	'--	'--	'--	'--	'--	'--	'--	'--	'--	'--	'--	'--	not reported	'--	'--	'--	'--	'--	0	1119
2f586b38-5be6-4ffa-8a0f-c870fdf3dad3	TCGA-51-4079	TCGA-LUSC	73	'--	'--	'--	'--	-26899	12	not hispanic or latino	female	'--	'--	black or african american	Dead	'--	1936	2009	'--	26899	'--	'--	'--	'--	'--	N0	Stage IB	T2	6th	'--	'--	'--	'--	'--	'--	'--	'--	'--	'--	'--	'--	not reported	'--	'--	'--	'--	'--	0	'--
8479ec58-f5e7-4d9d-a382-2688ed93ca8e	TCGA-51-4080	TCGA-LUSC	65	'--	'--	'--	'--	-24054	12	not hispanic or latino	male	'--	'--	black or african american	Dead	'--	1944	2009	'--	24054	'--	'--	'--	'--	'--	N1	Stage IIIB	T4	'--	'--	'--	'--	'--	'--	'--	'--	'--	'--	'--	'--	'--	not reported	'--	'--	'--	'--	'--	0	'--
3f43c83e-c2a2-4224-9da0-0757b9c7d4ca	TCGA-51-4081	TCGA-LUSC	55	'--	'--	'--	'--	-20261	'--	not hispanic or latino	male	'--	'--	white	Alive	'--	1954	'--	'--	20261	'--	'--	'--	'--	M0	N1	Stage IIB	T2a	'--	'--	'--	'--	'--	'--	'--	'--	'--	'--	'--	'--	'--	not reported	'--	'--	'--	'--	'--	0	911
3b195845-0050-49cb-b639-1fe85a131ebe	TCGA-51-6867	TCGA-LUSC	72	'--	'--	'--	'--	-26523	1856	not hispanic or latino	female	'--	'--	white	Dead	'--	1931	2008	'--	26523	'--	'--	'--	'--	M0	N0	Stage I	T1	6th	'--	'--	'--	'--	'--	'--	'--	'--	'--	'--	'--	'--	not reported	'--	'--	'--	'--	'--	0	'--
3a756d00-b24a-4646-ae1a-587bd141fc05	TCGA-52-7622	TCGA-LUSC	62	'--	'--	'--	'--	-22807	'--	hispanic or latino	female	'--	'--	white	Alive	'--	1948	'--	'--	22807	'--	'--	'--	'--	M0	N0	Stage IA	T1a	7th	'--	'--	'--	'--	'--	'--	'--	'--	'--	'--	'--	'--	not reported	'--	'--	'--	'--	'--	0	862
72c49014-f949-4d02-ae71-26a243e0b102	TCGA-52-7809	TCGA-LUSC	74	'--	'--	'--	'--	-27233	166	not hispanic or latino	male	'--	'--	white	Dead	'--	1935	2009	'--	27233	'--	'--	'--	'--	M0	N0	Stage IB	T2	6th	'--	'--	'--	'--	'--	'--	'--	'--	'--	'--	'--	'--	not reported	'--	'--	'--	'--	'--	0	'--
98b86f94-9ede-45ab-ba09-19a6ec6d9494	TCGA-52-7810	TCGA-LUSC	60	'--	'--	'--	'--	-22241	'--	not hispanic or latino	female	'--	'--	white	Alive	'--	1948	'--	'--	22241	'--	'--	'--	'--	M0	N0	Stage IIB	T3	6th	'--	'--	'--	'--	'--	'--	'--	'--	'--	'--	'--	'--	not reported	'--	'--	'--	'--	'--	0	923
0f5cebb3-a37b-471f-bbd3-b03ce171812a	TCGA-52-7811	TCGA-LUSC	67	'--	'--	'--	'--	-24782	266	hispanic or latino	male	'--	'--	white	Dead	'--	1942	2009	'--	24782	'--	'--	'--	'--	M0	N0	Stage IB	T2	6th	'--	'--	'--	'--	'--	'--	'--	'--	'--	'--	'--	'--	not reported	'--	'--	'--	'--	'--	0	'--
81b7cbc1-c037-426f-95b0-d729a30697da	TCGA-52-7812	TCGA-LUSC	68	'--	'--	'--	'--	-24887	835	hispanic or latino	male	'--	'--	white	Dead	'--	1941	2011	'--	24887	'--	'--	'--	'--	M0	N2	'--	T2	6th	'--	'--	'--	'--	'--	'--	'--	'--	'--	'--	'--	'--	not reported	'--	'--	'--	'--	'--	0	'--
54a9cc9e-3eee-4caa-9f33-4ea64a2999ba	TCGA-53-7624	TCGA-LUAD	40	'--	'--	'--	'--	-14794	1043	hispanic or latino	female	'--	'--	white	Dead	'--	1968	2010	'--	14794	'--	'--	'--	'--	M1	N0	Stage IV	T2	6th	'--	'--	'--	'--	'--	'--	'--	'--	'--	'--	'--	'--	not reported	'--	'--	'--	'--	'--	0	'--
d3ff328c-2488-47bd-8663-366b6812c7b5	TCGA-53-7626	TCGA-LUAD	76	'--	'--	'--	'--	-28024	929	not hispanic or latino	female	'--	'--	white	Dead	'--	1932	2010	'--	28024	'--	'--	'--	'--	M0	N1	Stage IIA	T1	6th	'--	'--	'--	'--	'--	'--	'--	'--	'--	'--	'--	'--	not reported	'--	'--	'--	'--	'--	0	'--
42d208bd-cd77-4bfb-ad53-9fc072a87393	TCGA-53-7813	TCGA-LUAD	51	'--	'--	'--	'--	-18875	'--	not hispanic or latino	female	'--	'--	white	Alive	'--	1957	'--	'--	18875	'--	'--	'--	'--	M0	N0	Stage IIIB	T4	6th	'--	'--	'--	'--	'--	'--	'--	'--	'--	'--	'--	'--	not reported	'--	'--	'--	'--	'--	0	424
7ca711ec-9ac0-4fa7-8a60-32ae84b8789a	TCGA-53-A4EZ	TCGA-LUAD	63	'--	'--	'--	'--	-23201	'--	hispanic or latino	male	'--	'--	white	Alive	'--	1949	'--	'--	23201	'--	'--	'--	'--	MX	N1	Stage IIA	T2a	7th	'--	'--	'--	'--	'--	'--	'--	'--	'--	'--	'--	'--	not reported	'--	'--	'--	'--	'--	0	1071
a41c46da-7ed4-4192-bd16-b3cbb94a5133	TCGA-55-1592	TCGA-LUAD	65	'--	'--	'--	'--	'--	701	not hispanic or latino	male	'--	'--	white	Dead	'--	1940	2006	'--	'--	'--	'--	'--	'--	M0	N0	Stage IA	T2	'--	'--	'--	'--	'--	'--	'--	'--	'--	'--	'--	'--	'--	not reported	'--	'--	'--	'--	'--	0	'--
6d72de06-232a-4983-a06c-eba6d82cb3f1	TCGA-55-1594	TCGA-LUAD	68	'--	'--	'--	'--	-25008	'--	not hispanic or latino	male	'--	'--	white	Alive	'--	1937	'--	'--	25008	'--	'--	'--	'--	M0	N2	Stage IIIA	T2	'--	'--	'--	'--	'--	'--	'--	'--	'--	'--	'--	'--	'--	not reported	'--	'--	'--	'--	'--	0	1178
d31aeefc-b59b-42e9-9919-750b17a70a3d	TCGA-55-1595	TCGA-LUAD	74	'--	'--	'--	'--	'--	'--	not hispanic or latino	female	'--	'--	asian	Alive	'--	1930	'--	'--	'--	'--	'--	'--	'--	M0	N0	Stage IA	T1	6th	'--	'--	'--	'--	'--	'--	'--	'--	'--	'--	'--	'--	not reported	'--	'--	'--	'--	'--	0	1479
199386c2-bb53-4fad-a1b6-59ab216a4a50	TCGA-55-1596	TCGA-LUAD	55	'--	'--	'--	'--	-20381	'--	not hispanic or latino	male	'--	'--	asian	Alive	'--	1949	'--	'--	20381	'--	'--	'--	'--	M0	N1	Stage IIB	T2	6th	'--	'--	'--	'--	'--	'--	'--	'--	'--	'--	'--	'--	not reported	'--	'--	'--	'--	'--	0	2065
996a0070-e9bf-4601-8ef7-60212108258d	TCGA-55-5899	TCGA-LUAD	58	'--	'--	'--	'--	'--	'--	not hispanic or latino	male	'--	'--	white	Alive	'--	1952	'--	'--	'--	'--	'--	'--	'--	M0	N1	'--	T1a	7th	'--	'--	'--	'--	'--	'--	'--	'--	'--	'--	'--	'--	not reported	'--	'--	'--	'--	'--	0	930
e68219b0-a9c2-49df-8f0d-db5ea97fd2dc	TCGA-55-6543	TCGA-LUAD	60	'--	'--	'--	'--	'--	'--	not reported	female	'--	'--	white	Alive	'--	1950	'--	'--	'--	'--	'--	'--	'--	MX	N0	Stage IA	T1b	7th	'--	'--	'--	'--	'--	'--	'--	'--	'--	'--	'--	'--	not reported	'--	'--	'--	'--	'--	0	435
474b86d9-d897-467d-85d4-51dfa26ea107	TCGA-55-6642	TCGA-LUAD	63	'--	'--	'--	'--	-23107	'--	not reported	male	'--	'--	white	Alive	'--	1943	'--	'--	23107	'--	'--	'--	'--	MX	N0	Stage IB	T2	6th	'--	'--	'--	'--	'--	'--	'--	'--	'--	'--	'--	'--	not reported	'--	'--	'--	'--	'--	0	2449
f17d3463-af6c-42c2-a8e9-fae45f69286f	TCGA-55-6712	TCGA-LUAD	71	'--	'--	'--	'--	'--	171	not reported	male	'--	'--	white	Dead	'--	1939	'--	'--	'--	'--	'--	'--	'--	MX	N1	Stage IIA	T2a	7th	'--	'--	'--	'--	'--	'--	'--	'--	'--	'--	'--	'--	not reported	'--	'--	'--	'--	'--	0	24
83a6ed20-b3cf-48b9-8ed3-a080cd4951fa	TCGA-55-6968	TCGA-LUAD	61	'--	'--	'--	'--	-22344	1293	not hispanic or latino	male	'--	'--	white	Dead	'--	1943	2007	'--	22344	'--	'--	'--	'--	M1	N0	Stage IV	T1	6th	'--	'--	'--	'--	'--	'--	'--	'--	'--	'--	'--	'--	not reported	'--	'--	'--	'--	'--	0	'--
d6e274a0-6425-437b-bc07-1225be7808d5	TCGA-55-6969	TCGA-LUAD	52	'--	'--	'--	'--	-19270	'--	not reported	male	'--	'--	white	Alive	'--	1952	'--	'--	19270	'--	'--	'--	'--	M0	N0	Stage IB	T2	6th	'--	'--	'--	'--	'--	'--	'--	'--	'--	'--	'--	'--	not reported	'--	'--	'--	'--	'--	0	1239
7cce924f-12a1-4895-9866-5d4b1869dde6	TCGA-55-6970	TCGA-LUAD	67	'--	'--	'--	'--	-24773	464	not reported	female	'--	'--	white	Dead	'--	1937	2005	'--	24773	'--	'--	'--	'--	MX	N2	Stage IIIA	T2	6th	'--	'--	'--	'--	'--	'--	'--	'--	'--	'--	'--	'--	not reported	'--	'--	'--	'--	'--	0	'--
8d0736fe-261c-445c-bfd2-a3ea3ceaf367	TCGA-55-6971	TCGA-LUAD	59	'--	'--	'--	'--	-21734	'--	not reported	female	'--	'--	white	Alive	'--	1951	'--	'--	21734	'--	'--	'--	'--	MX	N0	Stage IB	T2	7th	'--	'--	'--	'--	'--	'--	'--	'--	'--	'--	'--	'--	not reported	'--	'--	'--	'--	'--	0	1400
c4d1e105-28b7-48df-abef-fbe09782fdb2	TCGA-55-6972	TCGA-LUAD	72	'--	'--	'--	'--	-26625	1632	not hispanic or latino	male	'--	'--	white	Dead	'--	1933	'--	'--	26625	'--	'--	'--	'--	M0	N0	Stage IB	T2	6th	'--	'--	'--	'--	'--	'--	'--	'--	'--	'--	'--	'--	not reported	'--	'--	'--	'--	'--	0	1475
a046888c-f153-4f35-a1b6-23dd1691a91a	TCGA-55-6975	TCGA-LUAD	61	'--	'--	'--	'--	'--	118	not hispanic or latino	male	'--	'--	white	Dead	'--	1943	2004	'--	'--	'--	'--	'--	'--	M0	N1	Stage IIB	T2	6th	'--	'--	'--	'--	'--	'--	'--	'--	'--	'--	'--	'--	not reported	'--	'--	'--	'--	'--	0	'--
5134c56f-8286-4ec8-8348-237cee7dad5e	TCGA-55-6978	TCGA-LUAD	81	'--	'--	'--	'--	'--	176	not hispanic or latino	male	'--	'--	white	Dead	'--	1929	2010	'--	'--	'--	'--	'--	'--	MX	N0	Stage IIA	T2b	7th	'--	'--	'--	'--	'--	'--	'--	'--	'--	'--	'--	'--	not reported	'--	'--	'--	'--	'--	0	'--
5af499be-d2b9-4eaf-9a9f-435dccb51917	TCGA-55-6979	TCGA-LUAD	59	'--	'--	'--	'--	-21780	237	not reported	female	'--	'--	white	Dead	'--	1947	2006	'--	21780	'--	'--	'--	'--	M0	N1	Stage IIB	T2	6th	'--	'--	'--	'--	'--	'--	'--	'--	'--	'--	'--	'--	not reported	'--	'--	'--	'--	'--	0	'--
2f0710f4-827b-45b2-9b7e-c27385b481a7	TCGA-55-6980	TCGA-LUAD	56	'--	'--	'--	'--	'--	'--	not reported	male	'--	'--	white	Alive	'--	1950	'--	'--	'--	'--	'--	'--	'--	M0	N0	Stage IA	T1	6th	'--	'--	'--	'--	'--	'--	'--	'--	'--	'--	'--	'--	not reported	'--	'--	'--	'--	'--	0	2109
0a45f302-5748-48f3-9dc9-66c01843a68e	TCGA-55-6981	TCGA-LUAD	53	'--	'--	'--	'--	-19497	1379	not hispanic or latino	female	'--	'--	white	Dead	'--	1952	2008	'--	19497	'--	'--	'--	'--	M0	N2	Stage IIIA	T1	6th	'--	'--	'--	'--	'--	'--	'--	'--	'--	'--	'--	'--	not reported	'--	'--	'--	'--	'--	0	'--
35cb7841-9b09-465a-90c5-e3b8a9faad49	TCGA-55-6982	TCGA-LUAD	79	'--	'--	'--	'--	'--	995	not reported	female	'--	'--	white	Dead	'--	1925	2006	'--	'--	'--	'--	'--	'--	M0	N1	Stage IIB	T2	6th	'--	'--	'--	'--	'--	'--	'--	'--	'--	'--	'--	'--	not reported	'--	'--	'--	'--	'--	0	'--
54a0e4d7-c274-4569-9c25-45bbe26d7f21	TCGA-55-6983	TCGA-LUAD	81	'--	'--	'--	'--	'--	'--	not hispanic or latino	male	'--	'--	white	Alive	'--	1924	'--	'--	'--	'--	'--	'--	'--	M0	N1	Stage IIB	T2	6th	'--	'--	'--	'--	'--	'--	'--	'--	'--	'--	'--	'--	not reported	'--	'--	'--	'--	'--	0	2823
f063ddbb-1668-40df-9ec2-b0a23ca2c389	TCGA-55-6984	TCGA-LUAD	71	'--	'--	'--	'--	'--	760	not hispanic or latino	female	'--	'--	white	Dead	'--	1935	2008	'--	'--	'--	'--	'--	'--	M0	N1	Stage IIB	T2	6th	'--	'--	'--	'--	'--	'--	'--	'--	'--	'--	'--	'--	not reported	'--	'--	'--	'--	'--	0	'--
e5cb0c86-8fe2-4cfc-b32b-e8ec3839ffc4	TCGA-55-6985	TCGA-LUAD	58	'--	'--	'--	'--	-21381	'--	not reported	female	'--	'--	white	Alive	'--	1946	'--	'--	21381	'--	'--	'--	'--	MX	N0	Stage IB	T2	6th	'--	'--	'--	'--	'--	'--	'--	'--	'--	'--	'--	'--	not reported	'--	'--	'--	'--	'--	0	1233
028e99e9-5b9a-4954-bb6e-6d4709a3cea8	TCGA-55-6986	TCGA-LUAD	74	'--	'--	'--	'--	'--	'--	not reported	female	'--	'--	white	Alive	'--	1930	'--	'--	'--	'--	'--	'--	'--	M0	N0	Stage IB	T2	6th	'--	'--	'--	'--	'--	'--	'--	'--	'--	'--	'--	'--	not reported	'--	'--	'--	'--	'--	0	3261
2efc156c-464a-4c2f-a854-39fefe32081c	TCGA-55-6987	TCGA-LUAD	77	'--	'--	'--	'--	-28382	'--	not hispanic or latino	male	'--	'--	white	Alive	'--	1929	'--	'--	28382	'--	'--	'--	'--	M0	N0	Stage IA	T1	6th	'--	'--	'--	'--	'--	'--	'--	'--	'--	'--	'--	'--	not reported	'--	'--	'--	'--	'--	0	2137
4e7b2af4-b158-41a7-be22-bea227a759e6	TCGA-55-7227	TCGA-LUAD	77	'--	'--	'--	'--	-28458	952	not hispanic or latino	male	'--	'--	white	Dead	'--	1934	'--	'--	28458	'--	'--	'--	'--	MX	N1	Stage IIIA	T3	7th	'--	'--	'--	'--	'--	'--	'--	'--	'--	'--	'--	'--	not reported	'--	'--	'--	'--	'--	0	53
659668e8-f0d9-4ff2-bbc8-9246f2ef49ab	TCGA-55-7281	TCGA-LUAD	70	'--	'--	'--	'--	-25870	'--	not reported	female	'--	'--	white	Alive	'--	1941	'--	'--	25870	'--	'--	'--	'--	M0	N0	Stage IA	T1b	7th	'--	'--	'--	'--	'--	'--	'--	'--	'--	'--	'--	'--	not reported	'--	'--	'--	'--	'--	0	872
ccfdad76-cc45-447f-bed8-ede8f6a8844d	TCGA-55-7283	TCGA-LUAD	76	'--	'--	'--	'--	-27946	'--	not hispanic or latino	female	'--	'--	white	Alive	'--	1935	'--	'--	27946	'--	'--	'--	'--	MX	N2	Stage IIIA	T3	7th	'--	'--	'--	'--	'--	'--	'--	'--	'--	'--	'--	'--	not reported	'--	'--	'--	'--	'--	0	609
0b15fcb8-1fb7-497e-80b9-d3db66a3c0a2	TCGA-55-7284	TCGA-LUAD	74	'--	'--	'--	'--	-27087	243	not hispanic or latino	male	'--	'--	white	Dead	'--	1937	'--	'--	27087	'--	'--	'--	'--	MX	N0	Stage IIB	T3	7th	'--	'--	'--	'--	'--	'--	'--	'--	'--	'--	'--	'--	not reported	'--	'--	'--	'--	'--	0	121
ff07ea4b-4e50-410d-99d6-96a351dad7b1	TCGA-55-7570	TCGA-LUAD	60	'--	'--	'--	'--	-22218	'--	not hispanic or latino	male	'--	'--	black or african american	Alive	'--	1951	'--	'--	22218	'--	'--	'--	'--	MX	N0	Stage IA	T1a	7th	'--	'--	'--	'--	'--	'--	'--	'--	'--	'--	'--	'--	not reported	'--	'--	'--	'--	'--	0	824
8e41153b-9faf-45c3-8397-8a428ef5c0d5	TCGA-55-7573	TCGA-LUAD	72	'--	'--	'--	'--	-26302	'--	not hispanic or latino	female	'--	'--	white	Alive	'--	1939	'--	'--	26302	'--	'--	'--	'--	MX	N0	Stage IA	T1b	7th	'--	'--	'--	'--	'--	'--	'--	'--	'--	'--	'--	'--	not reported	'--	'--	'--	'--	'--	0	487
a7911bdc-13f1-434a-bfa3-f8ba55d15846	TCGA-55-7574	TCGA-LUAD	64	'--	'--	'--	'--	-23703	995	not hispanic or latino	female	'--	'--	white	Dead	'--	1947	'--	'--	23703	'--	'--	'--	'--	M0	N0	Stage IB	T2a	7th	'--	'--	'--	'--	'--	'--	'--	'--	'--	'--	'--	'--	not reported	'--	'--	'--	'--	'--	0	95
055e9a43-3c00-4110-a303-e4407676bec0	TCGA-55-7576	TCGA-LUAD	54	'--	'--	'--	'--	-19917	'--	not hispanic or latino	male	'--	'--	black or african american	Alive	'--	1957	'--	'--	19917	'--	'--	'--	'--	M0	N0	Stage IB	T2a	7th	'--	'--	'--	'--	'--	'--	'--	'--	'--	'--	'--	'--	not reported	'--	'--	'--	'--	'--	0	670
294cb595-0907-44c7-bbef-985a27c1e6e2	TCGA-55-7724	TCGA-LUAD	76	'--	'--	'--	'--	-27891	'--	not hispanic or latino	female	'--	'--	white	Alive	'--	1935	'--	'--	27891	'--	'--	'--	'--	MX	N0	Stage IB	T2a	7th	'--	'--	'--	'--	'--	'--	'--	'--	'--	'--	'--	'--	not reported	'--	'--	'--	'--	'--	0	705
9fcdccae-676e-4071-93c3-23d2d3ab0c00	TCGA-55-7725	TCGA-LUAD	68	'--	'--	'--	'--	-24848	'--	not hispanic or latino	female	'--	'--	white	Alive	'--	1943	'--	'--	24848	'--	'--	'--	'--	MX	N0	Stage IA	T1a	7th	'--	'--	'--	'--	'--	'--	'--	'--	'--	'--	'--	'--	not reported	'--	'--	'--	'--	'--	0	442
923b37e4-fcf7-46a0-8cb2-9139711fec7b	TCGA-55-7726	TCGA-LUAD	72	'--	'--	'--	'--	-26451	'--	not hispanic or latino	female	'--	'--	white	Alive	'--	1939	'--	'--	26451	'--	'--	'--	'--	MX	N0	Stage IA	T1b	7th	'--	'--	'--	'--	'--	'--	'--	'--	'--	'--	'--	'--	not reported	'--	'--	'--	'--	'--	0	652
ba49117e-dab6-4e7d-bc44-f11dcafa1318	TCGA-55-7727	TCGA-LUAD	70	'--	'--	'--	'--	-25929	'--	not hispanic or latino	male	'--	'--	white	Alive	'--	1941	'--	'--	25929	'--	'--	'--	'--	MX	N2	Stage IIIA	T1a	7th	'--	'--	'--	'--	'--	'--	'--	'--	'--	'--	'--	'--	not reported	'--	'--	'--	'--	'--	0	119
db769d5c-a794-448d-9130-38a82d051c95	TCGA-55-7728	TCGA-LUAD	64	'--	'--	'--	'--	-23505	'--	not hispanic or latino	female	'--	'--	white	Alive	'--	1947	'--	'--	23505	'--	'--	'--	'--	MX	N0	Stage IB	T2a	7th	'--	'--	'--	'--	'--	'--	'--	'--	'--	'--	'--	'--	not reported	'--	'--	'--	'--	'--	0	704
dd46c83e-6551-485b-b935-f3beed891244	TCGA-55-7815	TCGA-LUAD	76	'--	'--	'--	'--	-28119	'--	not reported	male	'--	'--	not reported	Alive	'--	1935	'--	'--	28119	'--	'--	'--	'--	MX	N0	Stage IB	T2a	7th	'--	'--	'--	'--	'--	'--	'--	'--	'--	'--	'--	'--	not reported	'--	'--	'--	'--	'--	0	773
548b0b68-ff45-4d45-adbe-984259e4a68b	TCGA-55-7816	TCGA-LUAD	49	'--	'--	'--	'--	-18170	468	not hispanic or latino	female	'--	'--	white	Dead	'--	1962	'--	'--	18170	'--	'--	'--	'--	MX	NX	Stage IV	TX	7th	'--	'--	'--	'--	'--	'--	'--	'--	'--	'--	'--	'--	not reported	'--	'--	'--	'--	'--	0	44
77c4dbb2-eceb-4e0d-bcde-63dc817d5f35	TCGA-55-7903	TCGA-LUAD	64	'--	'--	'--	'--	-23509	'--	not hispanic or latino	male	'--	'--	white	Alive	'--	1947	'--	'--	23509	'--	'--	'--	'--	MX	N0	Stage IA	T1b	7th	'--	'--	'--	'--	'--	'--	'--	'--	'--	'--	'--	'--	not reported	'--	'--	'--	'--	'--	0	567
bf755bc2-b7aa-4c3c-8b3c-58b089b5cab6	TCGA-55-7907	TCGA-LUAD	77	'--	'--	'--	'--	-28201	343	not hispanic or latino	male	'--	'--	white	Dead	'--	1934	'--	'--	28201	'--	'--	'--	'--	MX	N1	Stage IIA	T2a	7th	'--	'--	'--	'--	'--	'--	'--	'--	'--	'--	'--	'--	not reported	'--	'--	'--	'--	'--	0	16
b2bc53d6-ef78-4ae9-a6b5-1c7cad9a43eb	TCGA-55-7910	TCGA-LUAD	50	'--	'--	'--	'--	-18289	'--	not hispanic or latino	female	'--	'--	black or african american	Alive	'--	1961	'--	'--	18289	'--	'--	'--	'--	M0	N0	Stage IIA	T2b	7th	'--	'--	'--	'--	'--	'--	'--	'--	'--	'--	'--	'--	not reported	'--	'--	'--	'--	'--	0	1040
1f0a5312-0590-4230-9da9-fd0cfe693586	TCGA-55-7911	TCGA-LUAD	70	'--	'--	'--	'--	-25746	'--	not hispanic or latino	female	'--	'--	white	Alive	'--	1941	'--	'--	25746	'--	'--	'--	'--	MX	N0	Stage IA	T1a	7th	'--	'--	'--	'--	'--	'--	'--	'--	'--	'--	'--	'--	not reported	'--	'--	'--	'--	'--	0	537
c9c533ee-e154-4a56-bce9-b5af37574b2f	TCGA-55-7913	TCGA-LUAD	61	'--	'--	'--	'--	-22326	561	not hispanic or latino	female	'--	'--	black or african american	Dead	'--	1950	'--	'--	22326	'--	'--	'--	'--	MX	N0	Stage IA	T1b	7th	'--	'--	'--	'--	'--	'--	'--	'--	'--	'--	'--	'--	not reported	'--	'--	'--	'--	'--	0	62
69dba721-a168-47a4-b7ff-80a448bad654	TCGA-55-7914	TCGA-LUAD	71	'--	'--	'--	'--	-26105	187	not hispanic or latino	female	'--	'--	white	Dead	'--	1940	'--	'--	26105	'--	'--	'--	'--	MX	N1	Stage IIA	T1b	7th	'--	'--	'--	'--	'--	'--	'--	'--	'--	'--	'--	'--	not reported	'--	'--	'--	'--	'--	0	3
67dbe286-edb3-4d07-8f74-9e5254f01945	TCGA-55-7994	TCGA-LUAD	81	'--	'--	'--	'--	-29858	'--	not hispanic or latino	male	'--	'--	white	Alive	'--	1930	'--	'--	29858	'--	'--	'--	'--	MX	N0	Stage IIB	T3	7th	'--	'--	'--	'--	'--	'--	'--	'--	'--	'--	'--	'--	not reported	'--	'--	'--	'--	'--	0	603
abd6647b-d2eb-404d-8283-443e92addf55	TCGA-55-7995	TCGA-LUAD	73	'--	'--	'--	'--	-26837	'--	not hispanic or latino	female	'--	'--	white	Alive	'--	1939	'--	'--	26837	'--	'--	'--	'--	M0	N0	Stage IA	T1b	7th	'--	'--	'--	'--	'--	'--	'--	'--	'--	'--	'--	'--	not reported	'--	'--	'--	'--	'--	0	889
5fd0f07b-8bb9-4378-bd26-28a26057e8fe	TCGA-55-8085	TCGA-LUAD	64	'--	'--	'--	'--	-23596	'--	not hispanic or latino	male	'--	'--	white	Alive	'--	1947	'--	'--	23596	'--	'--	'--	'--	M0	N0	Stage IA	T1b	7th	'--	'--	'--	'--	'--	'--	'--	'--	'--	'--	'--	'--	not reported	'--	'--	'--	'--	'--	0	904
e254aaeb-012c-4d92-8a03-cce1f6a2bcd6	TCGA-55-8087	TCGA-LUAD	59	'--	'--	'--	'--	-21655	'--	not hispanic or latino	female	'--	'--	white	Alive	'--	1952	'--	'--	21655	'--	'--	'--	'--	MX	N0	Stage IB	T2a	7th	'--	'--	'--	'--	'--	'--	'--	'--	'--	'--	'--	'--	not reported	'--	'--	'--	'--	'--	0	462
1070ff27-17c9-43dd-a4f6-daa643eb9123	TCGA-55-8089	TCGA-LUAD	56	'--	'--	'--	'--	-20576	702	not hispanic or latino	male	'--	'--	white	Dead	'--	1955	'--	'--	20576	'--	'--	'--	'--	M0	N0	Stage IA	T1a	7th	'--	'--	'--	'--	'--	'--	'--	'--	'--	'--	'--	'--	not reported	'--	'--	'--	'--	'--	0	100
4d51ee44-e6f4-4bcb-be28-e9df54b39a8d	TCGA-55-8090	TCGA-LUAD	80	'--	'--	'--	'--	-29235	598	not hispanic or latino	male	'--	'--	white	Dead	'--	1931	'--	'--	29235	'--	'--	'--	'--	M0	N0	Stage IA	T1a	7th	'--	'--	'--	'--	'--	'--	'--	'--	'--	'--	'--	'--	not reported	'--	'--	'--	'--	'--	0	6
d12b6930-9ae4-4fe7-ad69-d183135c91ab	TCGA-55-8091	TCGA-LUAD	74	'--	'--	'--	'--	-27385	'--	not hispanic or latino	male	'--	'--	white	Alive	'--	1937	'--	'--	27385	'--	'--	'--	'--	MX	N0	Stage IB	T2	7th	'--	'--	'--	'--	'--	'--	'--	'--	'--	'--	'--	'--	not reported	'--	'--	'--	'--	'--	0	600
4b92fce2-3772-40eb-ab34-a27937b58590	TCGA-55-8092	TCGA-LUAD	75	'--	'--	'--	'--	-27597	154	not hispanic or latino	male	'--	'--	white	Dead	'--	1937	'--	'--	27597	'--	'--	'--	'--	MX	N0	Stage IIB	T3	7th	'--	'--	'--	'--	'--	'--	'--	'--	'--	'--	'--	'--	not reported	'--	'--	'--	'--	'--	0	26
69584d55-18f7-4786-b3cc-cd528500be44	TCGA-55-8094	TCGA-LUAD	51	'--	'--	'--	'--	-18903	'--	not hispanic or latino	male	'--	'--	white	Alive	'--	1961	'--	'--	18903	'--	'--	'--	'--	M1b	N0	Stage IV	T2b	7th	'--	'--	'--	'--	'--	'--	'--	'--	'--	'--	'--	'--	not reported	'--	'--	'--	'--	'--	0	541
36470b30-a3b3-4d28-851b-918a7ff88011	TCGA-55-8096	TCGA-LUAD	67	'--	'--	'--	'--	-24684	719	not hispanic or latino	female	'--	'--	white	Dead	'--	1944	'--	'--	24684	'--	'--	'--	'--	MX	N0	Stage IB	T2a	7th	'--	'--	'--	'--	'--	'--	'--	'--	'--	'--	'--	'--	not reported	'--	'--	'--	'--	'--	0	47
afe83af5-af22-49c0-88b4-f1d0dfcbe238	TCGA-55-8097	TCGA-LUAD	60	'--	'--	'--	'--	-22260	'--	not hispanic or latino	female	'--	'--	white	Alive	'--	1952	'--	'--	22260	'--	'--	'--	'--	MX	N0	Stage IA	T1a	7th	'--	'--	'--	'--	'--	'--	'--	'--	'--	'--	'--	'--	not reported	'--	'--	'--	'--	'--	0	476
9a9bd705-1ef1-4a6c-bb1e-bdd346dc01c0	TCGA-55-8203	TCGA-LUAD	69	'--	'--	'--	'--	-25477	'--	not hispanic or latino	female	'--	'--	white	Alive	'--	1942	'--	'--	25477	'--	'--	'--	'--	M0	N0	Stage IA	T1b	7th	'--	'--	'--	'--	'--	'--	'--	'--	'--	'--	'--	'--	not reported	'--	'--	'--	'--	'--	0	547
75589307-f141-4d0d-b35d-adbbc77b3dec	TCGA-55-8204	TCGA-LUAD	87	'--	'--	'--	'--	-31818	'--	not hispanic or latino	female	'--	'--	white	Alive	'--	1924	'--	'--	31818	'--	'--	'--	'--	MX	N0	Stage IB	T2a	7th	'--	'--	'--	'--	'--	'--	'--	'--	'--	'--	'--	'--	not reported	'--	'--	'--	'--	'--	0	515
95fa64b0-91e1-4427-b81a-53c47a053563	TCGA-55-8205	TCGA-LUAD	76	'--	'--	'--	'--	-28063	'--	not hispanic or latino	female	'--	'--	white	Alive	'--	1936	'--	'--	28063	'--	'--	'--	'--	M0	N0	Stage IIA	T2b	7th	'--	'--	'--	'--	'--	'--	'--	'--	'--	'--	'--	'--	not reported	'--	'--	'--	'--	'--	0	599
a214a959-3b21-4f25-a615-383cda7afdff	TCGA-55-8206	TCGA-LUAD	56	'--	'--	'--	'--	-20690	'--	not hispanic or latino	male	'--	'--	white	Alive	'--	1956	'--	'--	20690	'--	'--	'--	'--	M0	N0	Stage IA	T1b	7th	'--	'--	'--	'--	'--	'--	'--	'--	'--	'--	'--	'--	not reported	'--	'--	'--	'--	'--	0	888
b256e065-c681-4f82-8b68-a8ef7c413791	TCGA-55-8207	TCGA-LUAD	73	'--	'--	'--	'--	-26897	'--	not hispanic or latino	male	'--	'--	white	Alive	'--	1938	'--	'--	26897	'--	'--	'--	'--	MX	N0	Stage IB	T2a	7th	'--	'--	'--	'--	'--	'--	'--	'--	'--	'--	'--	'--	not reported	'--	'--	'--	'--	'--	0	977
77f8c850-b4e6-46a1-ab12-a50e0044a0c8	TCGA-55-8208	TCGA-LUAD	73	'--	'--	'--	'--	-26716	'--	not hispanic or latino	female	'--	'--	white	Alive	'--	1939	'--	'--	26716	'--	'--	'--	'--	M0	N0	Stage IA	T1b	7th	'--	'--	'--	'--	'--	'--	'--	'--	'--	'--	'--	'--	not reported	'--	'--	'--	'--	'--	0	674
2cd8ea73-cb3f-4b17-9b97-fa12eb03b85b	TCGA-55-8299	TCGA-LUAD	61	'--	'--	'--	'--	-22626	469	not hispanic or latino	female	'--	'--	white	Dead	'--	1951	'--	'--	22626	'--	'--	'--	'--	MX	N0	Stage IA	T1b	7th	'--	'--	'--	'--	'--	'--	'--	'--	'--	'--	'--	'--	not reported	'--	'--	'--	'--	'--	0	216
b36b7567-30d3-4d0c-84c4-b203986e0fdb	TCGA-55-8301	TCGA-LUAD	58	'--	'--	'--	'--	-21535	'--	not hispanic or latino	male	'--	'--	white	Alive	'--	1954	'--	'--	21535	'--	'--	'--	'--	MX	N0	Stage IB	T2a	7th	'--	'--	'--	'--	'--	'--	'--	'--	'--	'--	'--	'--	not reported	'--	'--	'--	'--	'--	0	534
807cc7d2-6e3b-4f2d-9531-0da994eeeada	TCGA-55-8302	TCGA-LUAD	54	'--	'--	'--	'--	-20011	'--	not reported	male	'--	'--	white	Alive	'--	1958	'--	'--	20011	'--	'--	'--	'--	MX	N0	Stage IB	T2	7th	'--	'--	'--	'--	'--	'--	'--	'--	'--	'--	'--	'--	not reported	'--	'--	'--	'--	'--	0	478
f59e5a76-f803-470b-910c-a897a149d939	TCGA-55-8505	TCGA-LUAD	62	'--	'--	'--	'--	-22676	'--	not hispanic or latino	male	'--	'--	white	Alive	'--	1950	'--	'--	22676	'--	'--	'--	'--	MX	N2	Stage IIIA	T1a	7th	'--	'--	'--	'--	'--	'--	'--	'--	'--	'--	'--	'--	not reported	'--	'--	'--	'--	'--	0	440
3ed05070-6633-4de5-9f72-090f93aa2e4d	TCGA-55-8506	TCGA-LUAD	62	'--	'--	'--	'--	-22850	'--	not hispanic or latino	female	'--	'--	white	Alive	'--	1950	'--	'--	22850	'--	'--	'--	'--	MX	N0	Stage IIB	T3	7th	'--	'--	'--	'--	'--	'--	'--	'--	'--	'--	'--	'--	not reported	'--	'--	'--	'--	'--	0	11
d63c028b-b6d3-49ce-b63e-261eed3b86df	TCGA-55-8507	TCGA-LUAD	53	'--	'--	'--	'--	-19390	'--	not hispanic or latino	male	'--	'--	white	Alive	'--	1959	'--	'--	19390	'--	'--	'--	'--	MX	N0	Stage IA	T1a	7th	'--	'--	'--	'--	'--	'--	'--	'--	'--	'--	'--	'--	not reported	'--	'--	'--	'--	'--	0	418
bab335f9-b241-41a7-b107-79b9676b37b8	TCGA-55-8508	TCGA-LUAD	60	'--	'--	'--	'--	-22159	'--	not hispanic or latino	female	'--	'--	black or african american	Alive	'--	1952	'--	'--	22159	'--	'--	'--	'--	MX	N1	Stage IIA	T2a	7th	'--	'--	'--	'--	'--	'--	'--	'--	'--	'--	'--	'--	not reported	'--	'--	'--	'--	'--	0	617
962fd4e7-9199-43d9-abce-e3dfa46da62c	TCGA-55-8510	TCGA-LUAD	55	'--	'--	'--	'--	-20410	'--	not hispanic or latino	female	'--	'--	white	Alive	'--	1957	'--	'--	20410	'--	'--	'--	'--	MX	N0	Stage IB	T2a	7th	'--	'--	'--	'--	'--	'--	'--	'--	'--	'--	'--	'--	not reported	'--	'--	'--	'--	'--	0	539
1f1df7ea-00b9-4432-86de-da773d1451e5	TCGA-55-8511	TCGA-LUAD	73	'--	'--	'--	'--	-26986	'--	not hispanic or latino	female	'--	'--	white	Alive	'--	1939	'--	'--	26986	'--	'--	'--	'--	MX	N0	Stage IB	T2a	7th	'--	'--	'--	'--	'--	'--	'--	'--	'--	'--	'--	'--	not reported	'--	'--	'--	'--	'--	0	552
202e5df9-69f2-432c-a59d-cc5aa176e973	TCGA-55-8512	TCGA-LUAD	41	'--	'--	'--	'--	-15266	607	not hispanic or latino	male	'--	'--	white	Dead	'--	1971	'--	'--	15266	'--	'--	'--	'--	M1b	N1	Stage IV	T1a	7th	'--	'--	'--	'--	'--	'--	'--	'--	'--	'--	'--	'--	not reported	'--	'--	'--	'--	'--	0	3
a3fd20b2-e001-44ab-9716-754e5ae70808	TCGA-55-8513	TCGA-LUAD	77	'--	'--	'--	'--	-28284	'--	not hispanic or latino	female	'--	'--	white	Alive	'--	1935	'--	'--	28284	'--	'--	'--	'--	MX	N0	Stage IIB	T3	7th	'--	'--	'--	'--	'--	'--	'--	'--	'--	'--	'--	'--	not reported	'--	'--	'--	'--	'--	0	791
6845099a-b2c9-48d8-b856-9903d39bb92e	TCGA-55-8514	TCGA-LUAD	70	'--	'--	'--	'--	-25608	'--	not hispanic or latino	female	'--	'--	black or african american	Alive	'--	1942	'--	'--	25608	'--	'--	'--	'--	MX	N0	Stage IB	T2a	7th	'--	'--	'--	'--	'--	'--	'--	'--	'--	'--	'--	'--	not reported	'--	'--	'--	'--	'--	0	520
a8de1beb-6296-44eb-bd63-c603f70faaf3	TCGA-55-8614	TCGA-LUAD	76	'--	'--	'--	'--	-27924	'--	not hispanic or latino	male	'--	'--	white	Alive	'--	1935	'--	'--	27924	'--	'--	'--	'--	MX	N0	Stage IB	T2a	7th	'--	'--	'--	'--	'--	'--	'--	'--	'--	'--	'--	'--	not reported	'--	'--	'--	'--	'--	0	536
06fe7f3e-4edd-4150-981c-93787ea19b39	TCGA-55-8615	TCGA-LUAD	67	'--	'--	'--	'--	-24786	'--	not hispanic or latino	male	'--	'--	white	Alive	'--	1945	'--	'--	24786	'--	'--	'--	'--	MX	N2	Stage IIIA	T3	7th	'--	'--	'--	'--	'--	'--	'--	'--	'--	'--	'--	'--	not reported	'--	'--	'--	'--	'--	0	446
fe714ac0-f874-426a-924b-a2980232b5f7	TCGA-55-8616	TCGA-LUAD	58	'--	'--	'--	'--	-21225	'--	not hispanic or latino	female	'--	'--	white	Alive	'--	1954	'--	'--	21225	'--	'--	'--	'--	M0	N0	Stage IB	T2a	7th	'--	'--	'--	'--	'--	'--	'--	'--	'--	'--	'--	'--	not reported	'--	'--	'--	'--	'--	0	48
772324a5-5513-454d-ad6b-605798f69b73	TCGA-55-8619	TCGA-LUAD	72	'--	'--	'--	'--	-26616	'--	not hispanic or latino	female	'--	'--	white	Alive	'--	1940	'--	'--	26616	'--	'--	'--	'--	MX	N0	Stage IIB	T3	7th	'--	'--	'--	'--	'--	'--	'--	'--	'--	'--	'--	'--	not reported	'--	'--	'--	'--	'--	0	416
5510ad32-62fd-4adc-964a-ae4e997c2f4b	TCGA-55-8620	TCGA-LUAD	60	'--	'--	'--	'--	-22091	375	not hispanic or latino	male	'--	'--	white	Dead	'--	1952	'--	'--	22091	'--	'--	'--	'--	M1b	N1	Stage IV	T1a	7th	'--	'--	'--	'--	'--	'--	'--	'--	'--	'--	'--	'--	not reported	'--	'--	'--	'--	'--	0	66
8d535aa6-6d59-4965-b5ed-17217d8f5930	TCGA-55-8621	TCGA-LUAD	75	'--	'--	'--	'--	-27485	'--	not hispanic or latino	female	'--	'--	white	Alive	'--	1937	'--	'--	27485	'--	'--	'--	'--	MX	N0	Stage IA	T1a	7th	'--	'--	'--	'--	'--	'--	'--	'--	'--	'--	'--	'--	not reported	'--	'--	'--	'--	'--	0	515
32d9935a-f5cd-43b3-88bd-09e6e2b9090d	TCGA-55-A48X	TCGA-LUAD	63	'--	'--	'--	'--	-23341	'--	not hispanic or latino	female	'--	'--	white	Alive	'--	1949	'--	'--	23341	'--	'--	'--	'--	M0	N1	Stage IIA	T1b	7th	'--	'--	'--	'--	'--	'--	'--	'--	'--	'--	'--	'--	not reported	'--	'--	'--	'--	'--	0	689
12c07138-e3fa-418a-89e3-628da12bc99e	TCGA-55-A48Y	TCGA-LUAD	69	'--	'--	'--	'--	-25384	'--	not hispanic or latino	male	'--	'--	white	Alive	'--	1943	'--	'--	25384	'--	'--	'--	'--	M0	N0	Stage IIA	T2b	7th	'--	'--	'--	'--	'--	'--	'--	'--	'--	'--	'--	'--	not reported	'--	'--	'--	'--	'--	0	630
16d3c1c1-cf3a-44b6-b564-8ae5464b243d	TCGA-55-A48Z	TCGA-LUAD	60	'--	'--	'--	'--	-22056	'--	not hispanic or latino	female	'--	'--	white	Alive	'--	1952	'--	'--	22056	'--	'--	'--	'--	MX	N3	Stage IIIB	T1a	7th	'--	'--	'--	'--	'--	'--	'--	'--	'--	'--	'--	'--	not reported	'--	'--	'--	'--	'--	0	651
b89de053-d253-447f-952e-9a2edcf6bca5	TCGA-55-A490	TCGA-LUAD	78	'--	'--	'--	'--	-28728	99	not hispanic or latino	male	'--	'--	white	Dead	'--	1934	'--	'--	28728	'--	'--	'--	'--	MX	N0	Stage IIA	T2b	7th	'--	'--	'--	'--	'--	'--	'--	'--	'--	'--	'--	'--	not reported	'--	'--	'--	'--	'--	0	48
a250a369-e536-4a18-b7af-2911133d7bdc	TCGA-55-A491	TCGA-LUAD	81	'--	'--	'--	'--	-29593	'--	not hispanic or latino	female	'--	'--	white	Alive	'--	1931	'--	'--	29593	'--	'--	'--	'--	MX	N0	Stage IA	T1b	7th	'--	'--	'--	'--	'--	'--	'--	'--	'--	'--	'--	'--	not reported	'--	'--	'--	'--	'--	0	626
39ab7174-5707-498d-9959-523680e04198	TCGA-55-A492	TCGA-LUAD	70	'--	'--	'--	'--	-25719	'--	not hispanic or latino	female	'--	'--	white	Alive	'--	1942	'--	'--	25719	'--	'--	'--	'--	MX	N0	Stage IA	T1a	7th	'--	'--	'--	'--	'--	'--	'--	'--	'--	'--	'--	'--	not reported	'--	'--	'--	'--	'--	0	596
e43a2b72-35c6-4466-9007-ce96caf77ea8	TCGA-55-A493	TCGA-LUAD	54	'--	'--	'--	'--	-20027	'--	not hispanic or latino	female	'--	'--	white	Alive	'--	1958	'--	'--	20027	'--	'--	'--	'--	M0	N0	Stage IB	T2a	7th	'--	'--	'--	'--	'--	'--	'--	'--	'--	'--	'--	'--	not reported	'--	'--	'--	'--	'--	0	28
adbaba9c-5efc-4130-82f6-8055eab13795	TCGA-55-A494	TCGA-LUAD	61	'--	'--	'--	'--	-22540	'--	not hispanic or latino	female	'--	'--	white	Alive	'--	1951	'--	'--	22540	'--	'--	'--	'--	MX	N0	Stage IB	T2a	7th	'--	'--	'--	'--	'--	'--	'--	'--	'--	'--	'--	'--	not reported	'--	'--	'--	'--	'--	0	481
362000e4-cf7c-48fc-93cc-8f5994b442ea	TCGA-55-A4DF	TCGA-LUAD	88	'--	'--	'--	'--	-32432	440	not hispanic or latino	male	'--	'--	white	Dead	'--	1924	'--	'--	32432	'--	'--	'--	'--	MX	N0	Stage IA	T1b	7th	'--	'--	'--	'--	'--	'--	'--	'--	'--	'--	'--	'--	not reported	'--	'--	'--	'--	'--	0	47
3e34c7d9-90fa-41e2-ba6b-4bbc332adc4e	TCGA-55-A4DG	TCGA-LUAD	71	'--	'--	'--	'--	-26044	'--	not hispanic or latino	male	'--	'--	white	Alive	'--	1941	'--	'--	26044	'--	'--	'--	'--	MX	N0	Stage IA	T1b	7th	'--	'--	'--	'--	'--	'--	'--	'--	'--	'--	'--	'--	not reported	'--	'--	'--	'--	'--	0	608
3b21b982-dba2-45f4-ad8d-21dc86fcaaa7	TCGA-55-A57B	TCGA-LUAD	80	'--	'--	'--	'--	-29452	'--	not hispanic or latino	female	'--	'--	black or african american	Alive	'--	1932	'--	'--	29452	'--	'--	'--	'--	M0	N0	Stage IA	T1b	7th	'--	'--	'--	'--	'--	'--	'--	'--	'--	'--	'--	'--	not reported	'--	'--	'--	'--	'--	0	546
3edf933a-be1a-46e8-bfb0-acdff30e64a0	TCGA-56-1622	TCGA-LUSC	58	'--	'--	'--	'--	-21371	881	not hispanic or latino	male	'--	'--	white	Dead	'--	1949	2009	'--	21371	'--	'--	'--	'--	M0	N0	Stage IB	T2	'--	'--	'--	'--	'--	'--	'--	'--	'--	'--	'--	'--	'--	not reported	'--	'--	'--	'--	'--	0	'--
b3a6edcd-6592-44fb-9ec1-037138bfbdaf	TCGA-56-5897	TCGA-LUSC	74	'--	'--	'--	'--	-27118	'--	not hispanic or latino	male	'--	'--	white	Alive	'--	1936	'--	'--	27118	'--	'--	'--	'--	MX	N0	Stage IA	T1b	7th	'--	'--	'--	'--	'--	'--	'--	'--	'--	'--	'--	'--	not reported	'--	'--	'--	'--	'--	0	378
6467bc69-4e89-49f6-8912-fa86d513cf51	TCGA-56-5898	TCGA-LUSC	69	'--	'--	'--	'--	-25441	'--	not hispanic or latino	male	'--	'--	white	Alive	'--	1941	'--	'--	25441	'--	'--	'--	'--	M0	N0	Stage IA	T1b	7th	'--	'--	'--	'--	'--	'--	'--	'--	'--	'--	'--	'--	not reported	'--	'--	'--	'--	'--	0	555
af02050f-ebc4-4171-b63b-3b3faa279f2b	TCGA-56-6545	TCGA-LUSC	77	'--	'--	'--	'--	-28400	'--	not reported	female	'--	'--	white	Alive	'--	1933	'--	'--	28400	'--	'--	'--	'--	M0	N0	Stage IB	T2a	7th	'--	'--	'--	'--	'--	'--	'--	'--	'--	'--	'--	'--	not reported	'--	'--	'--	'--	'--	0	666
d566fa32-382b-499c-820a-c2bbb22501fb	TCGA-56-6546	TCGA-LUSC	67	'--	'--	'--	'--	-24594	'--	not hispanic or latino	male	'--	'--	white	Dead	'--	1944	'--	'--	24594	'--	'--	'--	'--	MX	N0	Stage IIA	T2b	7th	'--	'--	'--	'--	'--	'--	'--	'--	'--	'--	'--	'--	not reported	'--	'--	'--	'--	'--	0	'--
1dba835e-cbe9-41e0-883d-50bf86bc7821	TCGA-56-7221	TCGA-LUSC	79	'--	'--	'--	'--	-28873	'--	not reported	male	'--	'--	white	Alive	'--	1932	'--	'--	28873	'--	'--	'--	'--	M0	N0	Stage IB	T2	7th	'--	'--	'--	'--	'--	'--	'--	'--	'--	'--	'--	'--	not reported	'--	'--	'--	'--	'--	0	608
3768cf73-e389-449a-bde3-29eb20c9e249	TCGA-56-7222	TCGA-LUSC	60	'--	'--	'--	'--	-22097	562	not hispanic or latino	male	'--	'--	white	Dead	'--	1951	'--	'--	22097	'--	'--	'--	'--	M0	N0	Stage IB	T2a	7th	'--	'--	'--	'--	'--	'--	'--	'--	'--	'--	'--	'--	not reported	'--	'--	'--	'--	'--	0	13
38007506-4865-41d4-83a9-1aa13648f459	TCGA-56-7223	TCGA-LUSC	66	'--	'--	'--	'--	-24288	442	not hispanic or latino	male	'--	'--	white	Dead	'--	1945	'--	'--	24288	'--	'--	'--	'--	MX	N1	Stage IIIA	T3	7th	'--	'--	'--	'--	'--	'--	'--	'--	'--	'--	'--	'--	not reported	'--	'--	'--	'--	'--	0	30
1ccd29c1-cf30-4701-9b50-5d34cae2f4b3	TCGA-56-7579	TCGA-LUSC	61	'--	'--	'--	'--	-22632	951	not hispanic or latino	male	'--	'--	white	Dead	'--	1950	'--	'--	22632	'--	'--	'--	'--	M0	N1	Stage IIIA	T3	7th	'--	'--	'--	'--	'--	'--	'--	'--	'--	'--	'--	'--	not reported	'--	'--	'--	'--	'--	0	44
cf9d5813-da70-4d7f-8185-d29d1b86b578	TCGA-56-7580	TCGA-LUSC	84	'--	'--	'--	'--	-30740	'--	not hispanic or latino	male	'--	'--	white	Alive	'--	1927	'--	'--	30740	'--	'--	'--	'--	M0	N0	Stage IB	T2a	7th	'--	'--	'--	'--	'--	'--	'--	'--	'--	'--	'--	'--	not reported	'--	'--	'--	'--	'--	0	925
b5e2cbda-bbfa-4ef8-a9c4-cb978bef9b23	TCGA-56-7582	TCGA-LUSC	83	'--	'--	'--	'--	-30678	'--	not hispanic or latino	male	'--	'--	white	Alive	'--	1928	'--	'--	30678	'--	'--	'--	'--	M0	N0	Stage IB	T2a	7th	'--	'--	'--	'--	'--	'--	'--	'--	'--	'--	'--	'--	not reported	'--	'--	'--	'--	'--	0	601
8bb3ed57-6e48-4c90-bcf2-baf9a843398f	TCGA-56-7730	TCGA-LUSC	73	'--	'--	'--	'--	-26699	198	not hispanic or latino	male	'--	'--	white	Dead	'--	1938	'--	'--	26699	'--	'--	'--	'--	M0	N0	Stage IIA	T2b	7th	'--	'--	'--	'--	'--	'--	'--	'--	'--	'--	'--	'--	not reported	'--	'--	'--	'--	'--	0	6
c32e04c5-2760-4a11-a7a9-ded1f4eb3a8c	TCGA-56-7731	TCGA-LUSC	66	'--	'--	'--	'--	-24441	3	not hispanic or latino	female	'--	'--	white	Dead	'--	1945	'--	'--	24441	'--	'--	'--	'--	MX	N0	Stage IB	T2a	7th	'--	'--	'--	'--	'--	'--	'--	'--	'--	'--	'--	'--	not reported	'--	'--	'--	'--	'--	0	0
f1aa75c3-13f3-4bd9-9e51-923c2f62c2f7	TCGA-56-7822	TCGA-LUSC	75	'--	'--	'--	'--	-27755	532	not hispanic or latino	male	'--	'--	black or african american	Dead	'--	1936	'--	'--	27755	'--	'--	'--	'--	M0	N1	Stage IIB	T2b	7th	'--	'--	'--	'--	'--	'--	'--	'--	'--	'--	'--	'--	not reported	'--	'--	'--	'--	'--	0	1
7b236171-2e7a-4018-b297-560ea8279ec0	TCGA-56-7823	TCGA-LUSC	58	'--	'--	'--	'--	-21344	'--	not hispanic or latino	female	'--	'--	white	Alive	'--	1953	'--	'--	21344	'--	'--	'--	'--	M0	N1	Stage IIA	T1b	7th	'--	'--	'--	'--	'--	'--	'--	'--	'--	'--	'--	'--	not reported	'--	'--	'--	'--	'--	0	1011
0e91d7b5-ce35-4671-ab9f-cfd5369b557c	TCGA-56-8082	TCGA-LUSC	80	'--	'--	'--	'--	-29440	'--	not hispanic or latino	female	'--	'--	white	Alive	'--	1931	'--	'--	29440	'--	'--	'--	'--	MX	N0	Stage IIA	T2b	7th	'--	'--	'--	'--	'--	'--	'--	'--	'--	'--	'--	'--	not reported	'--	'--	'--	'--	'--	0	455
3d5a904a-3834-45bf-9212-c06d46d917f9	TCGA-56-8083	TCGA-LUSC	56	'--	'--	'--	'--	-20696	'--	not hispanic or latino	male	'--	'--	white	Alive	'--	1955	'--	'--	20696	'--	'--	'--	'--	MX	N0	Stage IB	T2a	7th	'--	'--	'--	'--	'--	'--	'--	'--	'--	'--	'--	'--	not reported	'--	'--	'--	'--	'--	0	150
2f39441b-e69f-488c-b5d0-cbd88447ad60	TCGA-56-8201	TCGA-LUSC	74	'--	'--	'--	'--	-27211	397	not hispanic or latino	male	'--	'--	white	Dead	'--	1937	'--	'--	27211	'--	'--	'--	'--	MX	N0	Stage IIB	T3	7th	'--	'--	'--	'--	'--	'--	'--	'--	'--	'--	'--	'--	not reported	'--	'--	'--	'--	'--	0	28
861d45aa-b15d-4e7e-b751-f55a64c4cac3	TCGA-56-8304	TCGA-LUSC	73	'--	'--	'--	'--	-26803	'--	not reported	female	'--	'--	white	Alive	'--	1938	'--	'--	26803	'--	'--	'--	'--	MX	N0	Stage IA	T1b	7th	'--	'--	'--	'--	'--	'--	'--	'--	'--	'--	'--	'--	not reported	'--	'--	'--	'--	'--	0	106
d5e94dcf-994f-48a0-b491-bbbf1c2a6783	TCGA-56-8305	TCGA-LUSC	72	'--	'--	'--	'--	-26428	'--	not hispanic or latino	male	'--	'--	white	Alive	'--	1939	'--	'--	26428	'--	'--	'--	'--	M0	N0	Stage IB	T2a	7th	'--	'--	'--	'--	'--	'--	'--	'--	'--	'--	'--	'--	not reported	'--	'--	'--	'--	'--	0	105
b9817e22-ec5f-4a66-bf24-0f9fd9d3231e	TCGA-56-8307	TCGA-LUSC	55	'--	'--	'--	'--	-20411	'--	not hispanic or latino	female	'--	'--	white	Alive	'--	1957	'--	'--	20411	'--	'--	'--	'--	M0	N0	Stage IIB	T3	7th	'--	'--	'--	'--	'--	'--	'--	'--	'--	'--	'--	'--	not reported	'--	'--	'--	'--	'--	0	818
399c936e-ba68-4040-98d4-917a87dad603	TCGA-56-8308	TCGA-LUSC	79	'--	'--	'--	'--	-29139	'--	not hispanic or latino	male	'--	'--	white	Alive	'--	1933	'--	'--	29139	'--	'--	'--	'--	MX	N0	Stage IIB	T3	7th	'--	'--	'--	'--	'--	'--	'--	'--	'--	'--	'--	'--	not reported	'--	'--	'--	'--	'--	0	517
fa019da0-068c-4d28-a8f6-28b8e79f3a5a	TCGA-56-8309	TCGA-LUSC	66	'--	'--	'--	'--	-24382	'--	not hispanic or latino	male	'--	'--	white	Alive	'--	1946	'--	'--	24382	'--	'--	'--	'--	MX	N0	Stage IA	T1b	7th	'--	'--	'--	'--	'--	'--	'--	'--	'--	'--	'--	'--	not reported	'--	'--	'--	'--	'--	0	428
ac274a44-de25-4bc6-8699-472576892c62	TCGA-56-8503	TCGA-LUSC	76	'--	'--	'--	'--	-28095	'--	not hispanic or latino	female	'--	'--	white	Alive	'--	1936	'--	'--	28095	'--	'--	'--	'--	M0	N0	Stage IIB	T3	7th	'--	'--	'--	'--	'--	'--	'--	'--	'--	'--	'--	'--	not reported	'--	'--	'--	'--	'--	0	41
9ee64a87-7224-461c-94da-29710d73164f	TCGA-56-8504	TCGA-LUSC	74	'--	'--	'--	'--	-27210	'--	not hispanic or latino	male	'--	'--	white	Alive	'--	1938	'--	'--	27210	'--	'--	'--	'--	MX	N0	Stage IB	T2a	7th	'--	'--	'--	'--	'--	'--	'--	'--	'--	'--	'--	'--	not reported	'--	'--	'--	'--	'--	0	510
e731fed6-be23-4b19-8550-6e500613c468	TCGA-56-8622	TCGA-LUSC	68	'--	'--	'--	'--	-24861	'--	not hispanic or latino	male	'--	'--	white	Alive	'--	1944	'--	'--	24861	'--	'--	'--	'--	M0	N0	Stage IB	T2a	7th	'--	'--	'--	'--	'--	'--	'--	'--	'--	'--	'--	'--	not reported	'--	'--	'--	'--	'--	0	55
513c5f34-dc6e-4caa-81cc-907fd6a825b1	TCGA-56-8623	TCGA-LUSC	71	'--	'--	'--	'--	-26231	692	not hispanic or latino	male	'--	'--	white	Dead	'--	1941	'--	'--	26231	'--	'--	'--	'--	MX	N0	Stage IB	T2a	7th	'--	'--	'--	'--	'--	'--	'--	'--	'--	'--	'--	'--	not reported	'--	'--	'--	'--	'--	0	6
2cc8743a-e759-4250-82be-893376933930	TCGA-56-8624	TCGA-LUSC	84	'--	'--	'--	'--	-30798	'--	not hispanic or latino	male	'--	'--	white	Alive	'--	1928	'--	'--	30798	'--	'--	'--	'--	MX	N0	Stage IIB	T3	7th	'--	'--	'--	'--	'--	'--	'--	'--	'--	'--	'--	'--	not reported	'--	'--	'--	'--	'--	0	420
234c7de4-ce5b-4a2f-ac46-9da61cff1680	TCGA-56-8625	TCGA-LUSC	66	'--	'--	'--	'--	-24188	315	not hispanic or latino	female	'--	'--	white	Dead	'--	1946	'--	'--	24188	'--	'--	'--	'--	MX	N1	Stage IIIA	T3	7th	'--	'--	'--	'--	'--	'--	'--	'--	'--	'--	'--	'--	not reported	'--	'--	'--	'--	'--	0	63
a4495428-39cc-49f6-bc41-1becdd94113f	TCGA-56-8626	TCGA-LUSC	59	'--	'--	'--	'--	-21908	302	not hispanic or latino	male	'--	'--	white	Dead	'--	1953	'--	'--	21908	'--	'--	'--	'--	MX	N0	Stage IA	T1a	7th	'--	'--	'--	'--	'--	'--	'--	'--	'--	'--	'--	'--	not reported	'--	'--	'--	'--	'--	0	17
20d3e9b8-c399-46d2-8367-c4e228cea17c	TCGA-56-8628	TCGA-LUSC	78	'--	'--	'--	'--	-28805	'--	not hispanic or latino	male	'--	'--	white	Alive	'--	1934	'--	'--	28805	'--	'--	'--	'--	MX	N0	Stage IA	T1b	7th	'--	'--	'--	'--	'--	'--	'--	'--	'--	'--	'--	'--	not reported	'--	'--	'--	'--	'--	0	616
1f084d72-fbf9-4787-b107-815b481b1a6e	TCGA-56-8629	TCGA-LUSC	63	'--	'--	'--	'--	-23346	'--	not hispanic or latino	male	'--	'--	white	Alive	'--	1949	'--	'--	23346	'--	'--	'--	'--	MX	N0	Stage IIA	T2b	7th	'--	'--	'--	'--	'--	'--	'--	'--	'--	'--	'--	'--	not reported	'--	'--	'--	'--	'--	0	481
1aeabf26-ac51-4173-ab8b-5d439ceca9f4	TCGA-56-A49D	TCGA-LUSC	67	'--	'--	'--	'--	-24745	'--	not reported	male	'--	'--	white	Alive	'--	1945	'--	'--	24745	'--	'--	'--	'--	MX	N2	Stage IIIA	T2a	7th	'--	'--	'--	'--	'--	'--	'--	'--	'--	'--	'--	'--	not reported	'--	'--	'--	'--	'--	0	637
b838706d-01e9-45aa-869d-a94168773bcd	TCGA-56-A4BW	TCGA-LUSC	55	'--	'--	'--	'--	-20301	'--	not hispanic or latino	male	'--	'--	white	Alive	'--	1957	'--	'--	20301	'--	'--	'--	'--	M0	N1	Stage IIA	T2a	7th	'--	'--	'--	'--	'--	'--	'--	'--	'--	'--	'--	'--	not reported	'--	'--	'--	'--	'--	0	585
fd8a7339-cf34-4b91-bfc4-53ce60ffd737	TCGA-56-A4BX	TCGA-LUSC	70	'--	'--	'--	'--	-25745	'--	not hispanic or latino	male	'--	'--	white	Alive	'--	1942	'--	'--	25745	'--	'--	'--	'--	MX	N0	Stage IIA	T2b	7th	'--	'--	'--	'--	'--	'--	'--	'--	'--	'--	'--	'--	not reported	'--	'--	'--	'--	'--	0	405
c0bb1051-09b2-46f3-a22b-fe313b1a6a4e	TCGA-56-A4BY	TCGA-LUSC	66	'--	'--	'--	'--	-24445	543	not hispanic or latino	male	'--	'--	white	Dead	'--	1946	'--	'--	24445	'--	'--	'--	'--	MX	N0	Stage IB	T2a	7th	'--	'--	'--	'--	'--	'--	'--	'--	'--	'--	'--	'--	not reported	'--	'--	'--	'--	'--	0	31
c9439a80-abf5-4ede-b552-7784bb14213a	TCGA-56-A4ZJ	TCGA-LUSC	75	'--	'--	'--	'--	-27516	'--	not hispanic or latino	female	'--	'--	white	Alive	'--	1937	'--	'--	27516	'--	'--	'--	'--	M0	N0	Stage IA	T1a	7th	'--	'--	'--	'--	'--	'--	'--	'--	'--	'--	'--	'--	not reported	'--	'--	'--	'--	'--	0	640
a77675bd-ed25-45f4-b418-cb8fc979c780	TCGA-56-A4ZK	TCGA-LUSC	76	'--	'--	'--	'--	-28039	'--	not hispanic or latino	female	'--	'--	white	Alive	'--	1936	'--	'--	28039	'--	'--	'--	'--	M0	N0	Stage IB	T2	7th	'--	'--	'--	'--	'--	'--	'--	'--	'--	'--	'--	'--	not reported	'--	'--	'--	'--	'--	0	570
2a0b4559-5ece-4b79-9c89-2ebe7cf82905	TCGA-56-A5DR	TCGA-LUSC	81	'--	'--	'--	'--	-29828	'--	not hispanic or latino	male	'--	'--	white	Alive	'--	1931	'--	'--	29828	'--	'--	'--	'--	MX	N0	Stage IA	T1a	7th	'--	'--	'--	'--	'--	'--	'--	'--	'--	'--	'--	'--	not reported	'--	'--	'--	'--	'--	0	4
edbff8e2-6e22-474c-a813-b3b258972a99	TCGA-56-A5DS	TCGA-LUSC	72	'--	'--	'--	'--	-26355	'--	not hispanic or latino	female	'--	'--	white	Alive	'--	1940	'--	'--	26355	'--	'--	'--	'--	MX	N0	Stage IB	T2a	7th	'--	'--	'--	'--	'--	'--	'--	'--	'--	'--	'--	'--	not reported	'--	'--	'--	'--	'--	0	8
76618cf5-f6e0-46ef-a1c0-acc0ad9fdccb	TCGA-56-A62T	TCGA-LUSC	78	'--	'--	'--	'--	-28522	'--	not hispanic or latino	male	'--	'--	black or african american	Alive	'--	1935	'--	'--	28522	'--	'--	'--	'--	MX	N0	Stage IIA	T2b	7th	'--	'--	'--	'--	'--	'--	'--	'--	'--	'--	'--	'--	not reported	'--	'--	'--	'--	'--	0	440
dff43217-7857-42ca-b87b-058c774a6aa7	TCGA-58-A46J	TCGA-LUSC	64	'--	'--	'--	'--	-23653	'--	not hispanic or latino	male	'--	'--	white	Alive	'--	1942	'--	'--	23653	'--	'--	'--	'--	M0	N1	Stage IIB	T2	6th	'--	'--	'--	'--	'--	'--	'--	'--	'--	'--	'--	'--	not reported	'--	'--	'--	'--	'--	0	2589
d8d53df1-42d6-4d8b-ac4c-6f3993ac247d	TCGA-58-A46K	TCGA-LUSC	59	'--	'--	'--	'--	-21867	1045	not hispanic or latino	male	'--	'--	white	Dead	'--	1949	2010	'--	21867	'--	'--	'--	'--	M0	N2	Stage IIIA	T2	6th	'--	'--	'--	'--	'--	'--	'--	'--	'--	'--	'--	'--	not reported	'--	'--	'--	'--	'--	0	'--
1ba4e70c-692c-487a-abc5-36e5f0a03286	TCGA-58-A46L	TCGA-LUSC	73	'--	'--	'--	'--	-26685	'--	not hispanic or latino	male	'--	'--	white	Alive	'--	1935	'--	'--	26685	'--	'--	'--	'--	M0	N2	Stage IIIA	T2	6th	'--	'--	'--	'--	'--	'--	'--	'--	'--	'--	'--	'--	not reported	'--	'--	'--	'--	'--	0	1723
f37f9827-9c3b-4aed-a2cb-5e905f1e2d2e	TCGA-58-A46M	TCGA-LUSC	61	'--	'--	'--	'--	-22592	'--	not hispanic or latino	male	'--	'--	white	Alive	'--	1949	'--	'--	22592	'--	'--	'--	'--	M0	N1	Stage IIB	T2b	7th	'--	'--	'--	'--	'--	'--	'--	'--	'--	'--	'--	'--	not reported	'--	'--	'--	'--	'--	0	1072
fe49127a-8402-4479-afff-801c6452de25	TCGA-58-A46N	TCGA-LUSC	52	'--	'--	'--	'--	-19050	'--	not hispanic or latino	male	'--	'--	white	Alive	'--	1959	'--	'--	19050	'--	'--	'--	'--	M0	N0	Stage IB	T2a	7th	'--	'--	'--	'--	'--	'--	'--	'--	'--	'--	'--	'--	not reported	'--	'--	'--	'--	'--	0	910
acae4e48-57de-40c5-9ae5-4386144ebaea	TCGA-60-2695	TCGA-LUSC	74	'--	'--	'--	'--	-27211	'--	not hispanic or latino	female	'--	'--	white	Alive	'--	1935	'--	'--	27211	'--	'--	'--	'--	M0	N0	Stage IB	T2	'--	'--	'--	'--	'--	'--	'--	'--	'--	'--	'--	'--	'--	not reported	'--	'--	'--	'--	'--	0	642
bff77f70-973a-4b49-8fd9-4a767f5df2c0	TCGA-60-2696	TCGA-LUSC	76	'--	'--	'--	'--	-27991	109	not hispanic or latino	female	'--	'--	black or african american	Dead	'--	1933	2009	'--	27991	'--	'--	'--	'--	M0	N0	Stage IIA	T2	'--	'--	'--	'--	'--	'--	'--	'--	'--	'--	'--	'--	'--	not reported	'--	'--	'--	'--	'--	0	109
3c112114-6a8b-4aea-9349-6dffbaad078d	TCGA-60-2697	TCGA-LUSC	41	'--	'--	'--	'--	-14984	372	not reported	male	'--	'--	white	Dead	'--	1951	1993	'--	14984	'--	'--	'--	'--	M0	N2	Stage IIA	T2	3rd	'--	'--	'--	'--	'--	'--	'--	'--	'--	'--	'--	'--	not reported	'--	'--	'--	'--	'--	0	'--
fd9ee494-65fe-4de4-adff-7952a059b17f	TCGA-60-2698	TCGA-LUSC	62	'--	'--	'--	'--	-22800	311	not reported	male	'--	'--	white	Dead	'--	1931	1993	'--	22800	'--	'--	'--	'--	M0	N1	Stage IIB	T2	'--	'--	'--	'--	'--	'--	'--	'--	'--	'--	'--	'--	'--	not reported	'--	'--	'--	'--	'--	0	'--
ca191cb3-1a0b-4192-860f-2fde7f9b2105	TCGA-60-2703	TCGA-LUSC	73	'--	'--	'--	'--	-27003	2945	not hispanic or latino	male	'--	'--	white	Dead	'--	1929	2010	'--	27003	'--	'--	'--	'--	M0	N1	Stage IIB	T2	5th	'--	'--	'--	'--	'--	'--	'--	'--	'--	'--	'--	'--	not reported	'--	'--	'--	'--	'--	0	'--
469eba45-5046-4d8a-9f9a-dfbd1e7cf560	TCGA-60-2704	TCGA-LUSC	73	'--	'--	'--	'--	-26927	1154	not hispanic or latino	male	'--	'--	white	Dead	'--	1930	2006	'--	26927	'--	'--	'--	'--	M0	N1	Stage IIB	T2	6th	'--	'--	'--	'--	'--	'--	'--	'--	'--	'--	'--	'--	not reported	'--	'--	'--	'--	'--	0	'--
c1cac0d3-8074-4636-a0b9-47eeede6503b	TCGA-60-2706	TCGA-LUSC	58	'--	'--	'--	'--	-21477	'--	not hispanic or latino	male	'--	'--	white	Alive	'--	1945	'--	'--	21477	'--	'--	'--	'--	M0	N0	Stage IA	T1	'--	'--	'--	'--	'--	'--	'--	'--	'--	'--	'--	'--	'--	not reported	'--	'--	'--	'--	'--	0	2820
4d687740-96ca-4d78-8c78-1a2024ce6b6c	TCGA-60-2707	TCGA-LUSC	70	'--	'--	'--	'--	-25758	667	hispanic or latino	male	'--	'--	not reported	Dead	'--	1933	2004	'--	25758	'--	'--	'--	'--	M0	N0	Stage IB	T2	'--	'--	'--	'--	'--	'--	'--	'--	'--	'--	'--	'--	'--	not reported	'--	'--	'--	'--	'--	0	'--
2ca47049-bc12-4992-b9cf-1c01dda639be	TCGA-60-2708	TCGA-LUSC	64	'--	'--	'--	'--	-23691	'--	not hispanic or latino	female	'--	'--	white	Alive	'--	1940	'--	'--	23691	'--	'--	'--	'--	M0	N1	Stage IIB	T2	'--	'--	'--	'--	'--	'--	'--	'--	'--	'--	'--	'--	'--	not reported	'--	'--	'--	'--	'--	0	2447
4718e180-c166-4826-b5a1-945f4a56eb16	TCGA-60-2709	TCGA-LUSC	69	'--	'--	'--	'--	-25453	'--	not hispanic or latino	male	'--	'--	black or african american	Alive	'--	1935	'--	'--	25453	'--	'--	'--	'--	MX	N0	Stage IB	T2	6th	'--	'--	'--	'--	'--	'--	'--	'--	'--	'--	'--	'--	not reported	'--	'--	'--	'--	'--	0	1505
b28e3be1-9843-4204-b999-b3e2a909c7bd	TCGA-60-2710	TCGA-LUSC	67	'--	'--	'--	'--	-24669	'--	not hispanic or latino	female	'--	'--	white	Alive	'--	1938	'--	'--	24669	'--	'--	'--	'--	M0	N1	Stage IIA	T1	6th	'--	'--	'--	'--	'--	'--	'--	'--	'--	'--	'--	'--	not reported	'--	'--	'--	'--	'--	0	2024
1f11de87-a5fe-49fd-80c1-e279b2bc69de	TCGA-60-2711	TCGA-LUSC	64	'--	'--	'--	'--	-23651	'--	not hispanic or latino	female	'--	'--	white	Alive	'--	1943	'--	'--	23651	'--	'--	'--	'--	M0	N0	Stage IB	T2	'--	'--	'--	'--	'--	'--	'--	'--	'--	'--	'--	'--	'--	not reported	'--	'--	'--	'--	'--	0	1260
f355cd59-eaa9-46c7-ab07-b90a7afc875c	TCGA-60-2712	TCGA-LUSC	79	'--	'--	'--	'--	-29131	274	not hispanic or latino	female	'--	'--	white	Dead	'--	1927	2006	'--	29131	'--	'--	'--	'--	M0	N1	Stage IIB	T2	'--	'--	'--	'--	'--	'--	'--	'--	'--	'--	'--	'--	'--	not reported	'--	'--	'--	'--	'--	0	274
e58e8850-154f-4695-bee0-005c76410327	TCGA-60-2713	TCGA-LUSC	64	'--	'--	'--	'--	-23630	'--	not hispanic or latino	male	'--	'--	white	Alive	'--	1942	'--	'--	23630	'--	'--	'--	'--	M0	N0	Stage IB	T2	'--	'--	'--	'--	'--	'--	'--	'--	'--	'--	'--	'--	'--	not reported	'--	'--	'--	'--	'--	0	1731
705a4688-f10f-4e6a-aed9-6efc3b3b9989	TCGA-60-2714	TCGA-LUSC	66	'--	'--	'--	'--	-24169	'--	not hispanic or latino	female	'--	'--	white	Alive	'--	1940	'--	'--	24169	'--	'--	'--	'--	M0	N1	Stage IIB	T2	6th	'--	'--	'--	'--	'--	'--	'--	'--	'--	'--	'--	'--	not reported	'--	'--	'--	'--	'--	0	1531
f3e67161-1532-4b50-a9b5-0da80410c4d7	TCGA-60-2715	TCGA-LUSC	51	'--	'--	'--	'--	-18990	1075	not hispanic or latino	male	'--	'--	white	Dead	'--	1957	2010	'--	18990	'--	'--	'--	'--	M0	N0	Stage IA	T1	6th	'--	'--	'--	'--	'--	'--	'--	'--	'--	'--	'--	'--	not reported	'--	'--	'--	'--	'--	0	'--
7e691df8-8ea6-472c-86bf-504c7ba6983d	TCGA-60-2716	TCGA-LUSC	39	'--	'--	'--	'--	-14345	'--	not hispanic or latino	male	'--	'--	not reported	Alive	'--	1968	'--	'--	14345	'--	'--	'--	'--	M0	N1	Stage IIB	T2	'--	'--	'--	'--	'--	'--	'--	'--	'--	'--	'--	'--	'--	not reported	'--	'--	'--	'--	'--	0	1475
585e6487-b0a3-4828-8a06-46bee01dff74	TCGA-60-2719	TCGA-LUSC	83	'--	'--	'--	'--	-30379	'--	not hispanic or latino	female	'--	'--	white	Alive	'--	1924	'--	'--	30379	'--	'--	'--	'--	M0	N0	Stage IB	T1	'--	'--	'--	'--	'--	'--	'--	'--	'--	'--	'--	'--	'--	not reported	'--	'--	'--	'--	'--	0	1297
337e77b3-7f58-4f92-96a4-c764b1ebfa56	TCGA-60-2720	TCGA-LUSC	60	'--	'--	'--	'--	-22238	'--	not hispanic or latino	female	'--	'--	white	Alive	'--	1947	'--	'--	22238	'--	'--	'--	'--	M0	N0	Stage IB	T2	'--	'--	'--	'--	'--	'--	'--	'--	'--	'--	'--	'--	'--	not reported	'--	'--	'--	'--	'--	0	97
bcd78677-98d5-4403-8313-e1fbd76e8ef7	TCGA-60-2721	TCGA-LUSC	73	'--	'--	'--	'--	-27007	'--	not hispanic or latino	male	'--	'--	white	Alive	'--	1935	'--	'--	27007	'--	'--	'--	'--	M0	N0	Stage IB	T2	'--	'--	'--	'--	'--	'--	'--	'--	'--	'--	'--	'--	'--	not reported	'--	'--	'--	'--	'--	0	983
6fd72426-f6c8-47ca-a500-d5d3600b9b15	TCGA-60-2722	TCGA-LUSC	66	'--	'--	'--	'--	-24267	'--	not hispanic or latino	male	'--	'--	white	Alive	'--	1942	'--	'--	24267	'--	'--	'--	'--	M0	N1	Stage IIB	T2	'--	'--	'--	'--	'--	'--	'--	'--	'--	'--	'--	'--	'--	not reported	'--	'--	'--	'--	'--	0	908
0d6a7cdf-daf5-4181-864f-430952e6fdb3	TCGA-60-2723	TCGA-LUSC	74	'--	'--	'--	'--	-27225	'--	not hispanic or latino	female	'--	'--	white	Alive	'--	1934	'--	'--	27225	'--	'--	'--	'--	M0	N0	Stage IB	T2	'--	'--	'--	'--	'--	'--	'--	'--	'--	'--	'--	'--	'--	not reported	'--	'--	'--	'--	'--	0	1092
a3e1ac67-a1f2-44fb-8343-a7e8239fc24a	TCGA-60-2724	TCGA-LUSC	47	'--	'--	'--	'--	-17462	'--	not hispanic or latino	male	'--	'--	white	Alive	'--	1961	'--	'--	17462	'--	'--	'--	'--	M0	N1	Stage IIIA	T3	'--	'--	'--	'--	'--	'--	'--	'--	'--	'--	'--	'--	'--	not reported	'--	'--	'--	'--	'--	0	717
f03aacb8-5565-425f-a8d5-be1056f882e0	TCGA-60-2725	TCGA-LUSC	74	'--	'--	'--	'--	-27073	'--	not hispanic or latino	male	'--	'--	white	Alive	'--	1935	'--	'--	27073	'--	'--	'--	'--	M0	N0	Stage IB	T2	'--	'--	'--	'--	'--	'--	'--	'--	'--	'--	'--	'--	'--	not reported	'--	'--	'--	'--	'--	0	816
3d1f4059-2220-45b4-a4d2-b14f76cec96a	TCGA-60-2726	TCGA-LUSC	56	'--	'--	'--	'--	-20618	358	not hispanic or latino	male	'--	'--	white	Dead	'--	1953	2009	'--	20618	'--	'--	'--	'--	M0	N1	Stage IIA	T2	'--	'--	'--	'--	'--	'--	'--	'--	'--	'--	'--	'--	'--	not reported	'--	'--	'--	'--	'--	0	358
d7ae8efb-aa4d-4807-9772-55b0a28ccd5c	TCGA-62-A46O	TCGA-LUAD	65	'--	'--	'--	'--	-24050	1454	not hispanic or latino	female	'--	'--	white	Dead	'--	1941	2009	'--	24050	'--	'--	'--	'--	M0	N0	Stage IB	T2	6th	'--	'--	'--	'--	'--	'--	'--	'--	'--	'--	'--	'--	not reported	'--	'--	'--	'--	'--	0	'--
0c59ff96-5e4a-4664-a0b1-d057b4725483	TCGA-62-A46P	TCGA-LUAD	65	'--	'--	'--	'--	-23993	594	not hispanic or latino	male	'--	'--	white	Dead	'--	1941	2007	'--	23993	'--	'--	'--	'--	M0	N0	Stage IB	T2	6th	'--	'--	'--	'--	'--	'--	'--	'--	'--	'--	'--	'--	not reported	'--	'--	'--	'--	'--	0	'--
c497f8c7-2fb5-44d9-bc7c-69cfd0b51b54	TCGA-62-A46R	TCGA-LUAD	54	'--	'--	'--	'--	-20063	1725	not hispanic or latino	female	'--	'--	white	Dead	'--	1952	2010	'--	20063	'--	'--	'--	'--	M0	N0	Stage IB	T2	6th	'--	'--	'--	'--	'--	'--	'--	'--	'--	'--	'--	'--	not reported	'--	'--	'--	'--	'--	0	'--
e00a60d7-4253-443d-a187-680ad0931349	TCGA-62-A46S	TCGA-LUAD	73	'--	'--	'--	'--	-26825	1653	not hispanic or latino	male	'--	'--	white	Dead	'--	1934	2011	'--	26825	'--	'--	'--	'--	M0	N0	Stage IB	T2	6th	'--	'--	'--	'--	'--	'--	'--	'--	'--	'--	'--	'--	not reported	'--	'--	'--	'--	'--	0	'--
793649e5-f479-4d64-8723-2ef488fe0fd9	TCGA-62-A46U	TCGA-LUAD	71	'--	'--	'--	'--	-25998	'--	not hispanic or latino	female	'--	'--	white	Alive	'--	1936	'--	'--	25998	'--	'--	'--	'--	M0	N1	Stage IIB	T2	6th	'--	'--	'--	'--	'--	'--	'--	'--	'--	'--	'--	'--	not reported	'--	'--	'--	'--	'--	0	2067
f809e21d-5f2e-4f3b-a1aa-d6b8d463552a	TCGA-62-A46V	TCGA-LUAD	78	'--	'--	'--	'--	-28495	'--	not hispanic or latino	female	'--	'--	white	Alive	'--	1929	'--	'--	28495	'--	'--	'--	'--	M0	N0	Stage IB	T2	6th	'--	'--	'--	'--	'--	'--	'--	'--	'--	'--	'--	'--	not reported	'--	'--	'--	'--	'--	0	2199
e60a8f8a-0fe6-40e5-9f30-bcff48ac73f4	TCGA-62-A470	TCGA-LUAD	84	'--	'--	'--	'--	-30689	1194	not hispanic or latino	male	'--	'--	white	Dead	'--	1925	2012	'--	30689	'--	'--	'--	'--	M0	N0	Stage IB	T2	6th	'--	'--	'--	'--	'--	'--	'--	'--	'--	'--	'--	'--	not reported	'--	'--	'--	'--	'--	0	'--
0075437e-ba1a-46be-86d6-9773209a2b5e	TCGA-62-A471	TCGA-LUAD	64	'--	'--	'--	'--	-23689	'--	not hispanic or latino	male	'--	'--	white	Alive	'--	1946	'--	'--	23689	'--	'--	'--	'--	M0	N1	Stage IIB	T2b	7th	'--	'--	'--	'--	'--	'--	'--	'--	'--	'--	'--	'--	not reported	'--	'--	'--	'--	'--	0	1246
e499069b-a16a-49e9-941a-e3e9ea62af25	TCGA-62-A472	TCGA-LUAD	70	'--	'--	'--	'--	-25893	'--	not hispanic or latino	male	'--	'--	white	Alive	'--	1941	'--	'--	25893	'--	'--	'--	'--	M0	N0	Stage IIB	T3	7th	'--	'--	'--	'--	'--	'--	'--	'--	'--	'--	'--	'--	not reported	'--	'--	'--	'--	'--	0	910
dce87821-a5cd-4415-ab0c-ac5ed2459929	TCGA-63-5128	TCGA-LUSC	'--	'--	'--	'--	'--	'--	'--	not reported	male	'--	'--	not reported	Dead	'--	'--	'--	'--	'--	'--	'--	'--	'--	M0	N0	Stage IB	T2	6th	'--	'--	'--	'--	'--	'--	'--	'--	'--	'--	'--	'--	not reported	'--	'--	'--	'--	'--	'--	'--
68107725-a883-4b33-a366-d9b4adb18028	TCGA-63-5131	TCGA-LUSC	'--	'--	'--	'--	'--	'--	'--	not reported	male	'--	'--	not reported	Dead	'--	'--	'--	'--	'--	'--	'--	'--	'--	M0	N1	Stage IIB	T2	6th	'--	'--	'--	'--	'--	'--	'--	'--	'--	'--	'--	'--	not reported	'--	'--	'--	'--	'--	'--	'--
e171b02c-da2f-4452-a100-9ed989e73276	TCGA-63-6202	TCGA-LUSC	'--	'--	'--	'--	'--	'--	'--	not reported	male	'--	'--	not reported	Alive	'--	'--	'--	'--	'--	'--	'--	'--	'--	M0	N0	Stage IIA	T2	6th	'--	'--	'--	'--	'--	'--	'--	'--	'--	'--	'--	'--	not reported	'--	'--	'--	'--	'--	'--	1602
2d25094f-dc1f-4013-bc6b-54c64a666faa	TCGA-63-7020	TCGA-LUSC	'--	'--	'--	'--	'--	'--	'--	not reported	male	'--	'--	not reported	Alive	'--	'--	'--	'--	'--	'--	'--	'--	'--	M0	N0	Stage IA	T1	6th	'--	'--	'--	'--	'--	'--	'--	'--	'--	'--	'--	'--	not reported	'--	'--	'--	'--	'--	'--	2133
08ce6fee-2e8b-4398-8c99-aa426d03f523	TCGA-63-7021	TCGA-LUSC	'--	'--	'--	'--	'--	'--	'--	not reported	male	'--	'--	not reported	Alive	'--	'--	'--	'--	'--	'--	'--	'--	'--	M0	N0	Stage IA	T1	6th	'--	'--	'--	'--	'--	'--	'--	'--	'--	'--	'--	'--	not reported	'--	'--	'--	'--	'--	'--	2142
a296ca7c-eb11-4d8a-92a0-d549b5c0951a	TCGA-63-7022	TCGA-LUSC	'--	'--	'--	'--	'--	'--	'--	not reported	female	'--	'--	not reported	Alive	'--	'--	'--	'--	'--	'--	'--	'--	'--	M0	N0	Stage IA	T1	6th	'--	'--	'--	'--	'--	'--	'--	'--	'--	'--	'--	'--	not reported	'--	'--	'--	'--	'--	'--	2073
31d8591b-9d80-406c-b61a-7a6544c73466	TCGA-63-7023	TCGA-LUSC	'--	'--	'--	'--	'--	'--	'--	not reported	male	'--	'--	not reported	Alive	'--	'--	'--	'--	'--	'--	'--	'--	'--	M0	N1	Stage IIA	T1	6th	'--	'--	'--	'--	'--	'--	'--	'--	'--	'--	'--	'--	not reported	'--	'--	'--	'--	'--	'--	1682
f9fa6dfa-9dc5-4ba9-92cf-c821e423183a	TCGA-63-A5M9	TCGA-LUSC	'--	'--	'--	'--	'--	'--	'--	not reported	female	'--	'--	not reported	Alive	'--	'--	'--	'--	'--	'--	'--	'--	'--	M0	N1	Stage IIB	T2	6th	'--	'--	'--	'--	'--	'--	'--	'--	'--	'--	'--	'--	not reported	'--	'--	'--	'--	'--	'--	0
9b07ef0c-1329-4341-a5a4-42abe7a6737c	TCGA-63-A5MB	TCGA-LUSC	62	'--	'--	'--	'--	-22930	'--	not reported	male	'--	'--	not reported	Alive	'--	'--	'--	'--	22930	'--	'--	'--	'--	M0	N0	Stage IB	T2	6th	'--	'--	'--	'--	'--	'--	'--	'--	'--	'--	'--	'--	not reported	'--	'--	'--	'--	'--	'--	3123
05d4d9c7-fb6f-439a-bb97-f0e2737a7773	TCGA-63-A5MG	TCGA-LUSC	68	'--	'--	'--	'--	-24957	'--	not reported	male	'--	'--	not reported	Alive	'--	'--	'--	'--	24957	'--	'--	'--	'--	M0	N0	Stage IB	T2	6th	'--	'--	'--	'--	'--	'--	'--	'--	'--	'--	'--	'--	not reported	'--	'--	'--	'--	'--	'--	2148
51f0b1cb-4315-4acd-a9c1-5353e0ff9d46	TCGA-63-A5MH	TCGA-LUSC	68	'--	'--	'--	'--	-25159	'--	not reported	male	'--	'--	not reported	Alive	'--	'--	'--	'--	25159	'--	'--	'--	'--	M0	N0	Stage IA	T1	6th	'--	'--	'--	'--	'--	'--	'--	'--	'--	'--	'--	'--	not reported	'--	'--	'--	'--	'--	'--	2026
1a02b991-39f7-4c52-9f6e-bf0f7c7bde8d	TCGA-63-A5MI	TCGA-LUSC	65	'--	'--	'--	'--	-24040	'--	not reported	male	'--	'--	not reported	Alive	'--	'--	'--	'--	24040	'--	'--	'--	'--	M0	N2	Stage IIIA	T2	6th	'--	'--	'--	'--	'--	'--	'--	'--	'--	'--	'--	'--	not reported	'--	'--	'--	'--	'--	'--	1784
63d2a48d-50ec-4e84-86e7-c4b74c49d08f	TCGA-63-A5MJ	TCGA-LUSC	54	'--	'--	'--	'--	-20018	'--	not reported	male	'--	'--	not reported	Alive	'--	'--	'--	'--	20018	'--	'--	'--	'--	M0	N1	Stage IIB	T2	6th	'--	'--	'--	'--	'--	'--	'--	'--	'--	'--	'--	'--	not reported	'--	'--	'--	'--	'--	'--	1824
ddf19eb8-c3fe-441e-b6cf-c4943b6789d9	TCGA-63-A5ML	TCGA-LUSC	68	'--	'--	'--	'--	-24947	'--	not reported	male	'--	'--	not reported	Alive	'--	'--	'--	'--	24947	'--	'--	'--	'--	M0	N0	Stage IB	T2	6th	'--	'--	'--	'--	'--	'--	'--	'--	'--	'--	'--	'--	not reported	'--	'--	'--	'--	'--	'--	1386
abc753f0-5ae2-4bec-96b8-6a05d84bf1c1	TCGA-63-A5MM	TCGA-LUSC	69	'--	'--	'--	'--	-25348	456	not reported	female	'--	'--	not reported	Dead	'--	'--	'--	'--	25348	'--	'--	'--	'--	M0	N1	Stage IIB	T2	6th	'--	'--	'--	'--	'--	'--	'--	'--	'--	'--	'--	'--	not reported	'--	'--	'--	'--	'--	'--	'--
d81944a2-6cee-4773-912a-899fdf9eb1c4	TCGA-63-A5MN	TCGA-LUSC	78	'--	'--	'--	'--	-28677	345	not reported	female	'--	'--	not reported	Dead	'--	'--	'--	'--	28677	'--	'--	'--	'--	M0	N0	Stage IIB	T3	6th	'--	'--	'--	'--	'--	'--	'--	'--	'--	'--	'--	'--	not reported	'--	'--	'--	'--	'--	'--	'--
f18c47e1-516f-43f7-8d31-4e5012bd22f0	TCGA-63-A5MP	TCGA-LUSC	56	'--	'--	'--	'--	-20818	'--	not reported	male	'--	'--	not reported	Alive	'--	'--	'--	'--	20818	'--	'--	'--	'--	M0	N1	Stage IIB	T2	6th	'--	'--	'--	'--	'--	'--	'--	'--	'--	'--	'--	'--	not reported	'--	'--	'--	'--	'--	'--	769
a2d7c06b-efa9-4b7e-9ea6-b47c9ad6ef38	TCGA-63-A5MR	TCGA-LUSC	70	'--	'--	'--	'--	-25879	'--	not reported	female	'--	'--	not reported	Alive	'--	'--	'--	'--	25879	'--	'--	'--	'--	M0	N0	Stage IB	T2	6th	'--	'--	'--	'--	'--	'--	'--	'--	'--	'--	'--	'--	not reported	'--	'--	'--	'--	'--	'--	2716
5f29578a-7606-4625-bd24-a194b3287024	TCGA-63-A5MS	TCGA-LUSC	78	'--	'--	'--	'--	-28827	'--	not reported	male	'--	'--	not reported	Alive	'--	'--	'--	'--	28827	'--	'--	'--	'--	M0	N0	Stage IB	T2	6th	'--	'--	'--	'--	'--	'--	'--	'--	'--	'--	'--	'--	not reported	'--	'--	'--	'--	'--	'--	2381
531d1248-76ae-46a1-8f65-cdecf9bcb0d8	TCGA-63-A5MT	TCGA-LUSC	74	'--	'--	'--	'--	-27263	'--	not reported	male	'--	'--	not reported	Alive	'--	'--	'--	'--	27263	'--	'--	'--	'--	M0	N0	Stage IIB	T3	7th	'--	'--	'--	'--	'--	'--	'--	'--	'--	'--	'--	'--	not reported	'--	'--	'--	'--	'--	'--	498
7625a27d-a012-4f4d-b637-5f85d7cdae8c	TCGA-63-A5MU	TCGA-LUSC	48	'--	'--	'--	'--	-17801	'--	not reported	male	'--	'--	not reported	Dead	'--	'--	'--	'--	17801	'--	'--	'--	'--	M0	N1	Stage IIB	T2b	7th	'--	'--	'--	'--	'--	'--	'--	'--	'--	'--	'--	'--	not reported	'--	'--	'--	'--	'--	'--	'--
8d18e026-668b-4513-9c68-9e03b18592e3	TCGA-63-A5MV	TCGA-LUSC	69	'--	'--	'--	'--	-25505	'--	not reported	male	'--	'--	not reported	Alive	'--	'--	'--	'--	25505	'--	'--	'--	'--	M0	N0	Stage IIA	T2b	7th	'--	'--	'--	'--	'--	'--	'--	'--	'--	'--	'--	'--	not reported	'--	'--	'--	'--	'--	'--	1100
34ac236d-942b-4b82-885f-26f174dbc29e	TCGA-63-A5MW	TCGA-LUSC	76	'--	'--	'--	'--	-27892	'--	not reported	male	'--	'--	not reported	Alive	'--	'--	'--	'--	27892	'--	'--	'--	'--	M0	N0	Stage IB	T2	6th	'--	'--	'--	'--	'--	'--	'--	'--	'--	'--	'--	'--	not reported	'--	'--	'--	'--	'--	'--	1639
3b25aff2-9b5f-491a-8eff-d71a9cc8666b	TCGA-63-A5MY	TCGA-LUSC	63	'--	'--	'--	'--	-23276	'--	not reported	male	'--	'--	not reported	Alive	'--	'--	'--	'--	23276	'--	'--	'--	'--	M0	N0	Stage IA	T1b	7th	'--	'--	'--	'--	'--	'--	'--	'--	'--	'--	'--	'--	not reported	'--	'--	'--	'--	'--	'--	1052
fb6b289c-aaf9-4d8e-b6e0-5d35bce1b6e1	TCGA-64-1676	TCGA-LUAD	58	'--	'--	'--	'--	-21428	'--	not hispanic or latino	male	'--	'--	white	Alive	'--	1947	'--	'--	21428	'--	'--	'--	'--	M0	N0	Stage IA	T1a	'--	'--	'--	'--	'--	'--	'--	'--	'--	'--	'--	'--	'--	not reported	'--	'--	'--	'--	'--	0	1728
8a16ddb3-4861-4128-bed9-0b1f94fe8cf7	TCGA-64-1677	TCGA-LUAD	77	'--	'--	'--	'--	-28482	628	not hispanic or latino	female	'--	'--	white	Dead	'--	1928	2006	'--	28482	'--	'--	'--	'--	M0	N2	Stage IIIA	T2	'--	'--	'--	'--	'--	'--	'--	'--	'--	'--	'--	'--	'--	not reported	'--	'--	'--	'--	'--	0	'--
f77cf4d3-9829-4fd3-95a1-b29aed9e94b8	TCGA-64-1678	TCGA-LUAD	70	'--	'--	'--	'--	-25931	'--	not hispanic or latino	female	'--	'--	white	Alive	'--	1936	'--	'--	25931	'--	'--	'--	'--	M0	N0	'--	T2b	6th	'--	'--	'--	'--	'--	'--	'--	'--	'--	'--	'--	'--	not reported	'--	'--	'--	'--	'--	0	1189
81a0b2ff-a3d3-41bb-9ce6-765e6ae894af	TCGA-64-1679	TCGA-LUAD	58	'--	'--	'--	'--	-21310	'--	not hispanic or latino	female	'--	'--	white	Alive	'--	1949	'--	'--	21310	'--	'--	'--	'--	M0	N2	Stage IIIA	T1	6th	'--	'--	'--	'--	'--	'--	'--	'--	'--	'--	'--	'--	not reported	'--	'--	'--	'--	'--	0	2488
1ab7ad70-0f80-41d8-8efa-3baebc8223cc	TCGA-64-1680	TCGA-LUAD	63	'--	'--	'--	'--	-23267	'--	not hispanic or latino	male	'--	'--	white	Alive	'--	1944	'--	'--	23267	'--	'--	'--	'--	M1	N2	Stage IV	T2a	6th	'--	'--	'--	'--	'--	'--	'--	'--	'--	'--	'--	'--	not reported	'--	'--	'--	'--	'--	0	1126
c583fdd1-8cd2-4c15-a23e-0644261f65da	TCGA-64-1681	TCGA-LUAD	61	'--	'--	'--	'--	-22525	1167	not hispanic or latino	female	'--	'--	white	Dead	'--	1947	2011	'--	22525	'--	'--	'--	'--	M0	N0	Stage IA	T1	6th	'--	'--	'--	'--	'--	'--	'--	'--	'--	'--	'--	'--	not reported	'--	'--	'--	'--	'--	0	'--
fd3fc273-c035-40ea-a459-ff4806f5d592	TCGA-64-5774	TCGA-LUAD	60	'--	'--	'--	'--	-22059	'--	not hispanic or latino	male	'--	'--	white	Alive	'--	1944	'--	'--	22059	'--	'--	'--	'--	M0	N0	Stage IB	T2	6th	'--	'--	'--	'--	'--	'--	'--	'--	'--	'--	'--	'--	not reported	'--	'--	'--	'--	'--	0	2676
c8544fb3-b26e-4672-bb81-a271db724b04	TCGA-64-5775	TCGA-LUAD	71	'--	'--	'--	'--	-26058	62	not hispanic or latino	male	'--	'--	white	Dead	'--	1934	2005	'--	26058	'--	'--	'--	'--	M0	N0	Stage IIIA	T4	'--	'--	'--	'--	'--	'--	'--	'--	'--	'--	'--	'--	'--	not reported	'--	'--	'--	'--	'--	0	'--
8fdbd88f-19ae-4ab8-bcd7-6bfa1bbde742	TCGA-64-5778	TCGA-LUAD	60	'--	'--	'--	'--	-21927	'--	not hispanic or latino	male	'--	'--	white	Alive	'--	1948	'--	'--	21927	'--	'--	'--	'--	M0	N0	Stage IB	T2	6th	'--	'--	'--	'--	'--	'--	'--	'--	'--	'--	'--	'--	not reported	'--	'--	'--	'--	'--	0	1305
1c58d9b8-17a2-4fc6-9898-fe6f47bd2c2a	TCGA-64-5779	TCGA-LUAD	61	'--	'--	'--	'--	-22305	'--	not hispanic or latino	male	'--	'--	white	Alive	'--	1948	'--	'--	22305	'--	'--	'--	'--	M0	N2	Stage IIIA	T2	6th	'--	'--	'--	'--	'--	'--	'--	'--	'--	'--	'--	'--	not reported	'--	'--	'--	'--	'--	0	864
41c4c704-825e-49f5-9d54-dbd7d30725e0	TCGA-64-5781	TCGA-LUAD	55	'--	'--	'--	'--	-20219	'--	not hispanic or latino	female	'--	'--	white	Alive	'--	1952	'--	'--	20219	'--	'--	'--	'--	M0	N0	Stage IB	T2	6th	'--	'--	'--	'--	'--	'--	'--	'--	'--	'--	'--	'--	not reported	'--	'--	'--	'--	'--	0	1559
a65700c2-e58c-4fd4-aeb1-5686b8f4d212	TCGA-64-5815	TCGA-LUAD	74	'--	'--	'--	'--	-27280	'--	not hispanic or latino	male	'--	'--	white	Alive	'--	1935	'--	'--	27280	'--	'--	'--	'--	M0	N1	Stage IIB	T2	6th	'--	'--	'--	'--	'--	'--	'--	'--	'--	'--	'--	'--	not reported	'--	'--	'--	'--	'--	0	866
5860a9f1-30e8-4833-99bb-a6863e78914b	TCGA-66-2727	TCGA-LUSC	55	'--	'--	'--	'--	-20150	516	not reported	female	'--	'--	not reported	Dead	'--	1949	2005	'--	20150	'--	'--	'--	'--	M0	N0	Stage IB	T2	5th	'--	'--	'--	'--	'--	'--	'--	'--	'--	'--	'--	'--	not reported	'--	'--	'--	'--	'--	0	'--
12bd70f5-2542-48cb-b296-ae9241b38f7f	TCGA-66-2734	TCGA-LUSC	62	'--	'--	'--	'--	-22919	'--	not reported	female	'--	'--	not reported	Alive	'--	1943	'--	'--	22919	'--	'--	'--	'--	M0	N0	Stage IB	T2	5th	'--	'--	'--	'--	'--	'--	'--	'--	'--	'--	'--	'--	not reported	'--	'--	'--	'--	'--	0	1311
3d6a027b-dfda-42b3-9323-407e42cf6d10	TCGA-66-2737	TCGA-LUSC	72	'--	'--	'--	'--	-26390	'--	not reported	male	'--	'--	not reported	Alive	'--	1933	'--	'--	26390	'--	'--	'--	'--	M0	N1	Stage IIB	T2	5th	'--	'--	'--	'--	'--	'--	'--	'--	'--	'--	'--	'--	not reported	'--	'--	'--	'--	'--	0	61
a355bad1-bb49-4de5-892b-691ed0022d91	TCGA-66-2742	TCGA-LUSC	70	'--	'--	'--	'--	-25688	'--	not reported	male	'--	'--	not reported	Alive	'--	1936	'--	'--	25688	'--	'--	'--	'--	M1	N1	Stage IV	T2	5th	'--	'--	'--	'--	'--	'--	'--	'--	'--	'--	'--	'--	not reported	'--	'--	'--	'--	'--	0	641
1ee543d5-b8c0-4f79-8373-6bb6319f2ee2	TCGA-66-2744	TCGA-LUSC	71	'--	'--	'--	'--	-26084	'--	not reported	male	'--	'--	not reported	Alive	'--	1935	'--	'--	26084	'--	'--	'--	'--	M0	N1	Stage IIB	T2	5th	'--	'--	'--	'--	'--	'--	'--	'--	'--	'--	'--	'--	not reported	'--	'--	'--	'--	'--	0	30
d539844b-d65d-41e6-a8f0-fa884df118bc	TCGA-66-2753	TCGA-LUSC	69	'--	'--	'--	'--	-25506	'--	not reported	male	'--	'--	not reported	Alive	'--	1938	'--	'--	25506	'--	'--	'--	'--	M0	N0	Stage IB	T2	5th	'--	'--	'--	'--	'--	'--	'--	'--	'--	'--	'--	'--	not reported	'--	'--	'--	'--	'--	0	31
637e900e-64ab-4bff-82b9-3ba6b5632f35	TCGA-66-2754	TCGA-LUSC	67	'--	'--	'--	'--	-24471	'--	not reported	male	'--	'--	not reported	Alive	'--	1940	'--	'--	24471	'--	'--	'--	'--	M0	N2	Stage IIIA	T2	6th	'--	'--	'--	'--	'--	'--	'--	'--	'--	'--	'--	'--	not reported	'--	'--	'--	'--	'--	0	61
df7cfd84-a36a-44a0-b39f-a9ea1e0fd500	TCGA-66-2755	TCGA-LUSC	63	'--	'--	'--	'--	-23348	'--	not reported	male	'--	'--	not reported	Alive	'--	1944	'--	'--	23348	'--	'--	'--	'--	M0	N0	Stage IB	T2	5th	'--	'--	'--	'--	'--	'--	'--	'--	'--	'--	'--	'--	not reported	'--	'--	'--	'--	'--	0	28
43abe847-4ba7-466e-8283-5d7b80b999a7	TCGA-66-2756	TCGA-LUSC	68	'--	'--	'--	'--	-24929	'--	not reported	male	'--	'--	not reported	Alive	'--	1939	'--	'--	24929	'--	'--	'--	'--	M0	N0	Stage IIIB	T4	6th	'--	'--	'--	'--	'--	'--	'--	'--	'--	'--	'--	'--	not reported	'--	'--	'--	'--	'--	0	30
a02932f3-5606-42a5-aee4-e5b9f5aa1aaa	TCGA-66-2757	TCGA-LUSC	65	'--	'--	'--	'--	-24014	1338	not reported	female	'--	'--	not reported	Dead	'--	1942	'--	'--	24014	'--	'--	'--	'--	M0	N0	Stage IA	T1	6th	'--	'--	'--	'--	'--	'--	'--	'--	'--	'--	'--	'--	not reported	'--	'--	'--	'--	'--	0	30
dca4c540-897f-435b-9ee2-8f5b2e8734c6	TCGA-66-2758	TCGA-LUSC	71	'--	'--	'--	'--	-26209	'--	not reported	male	'--	'--	not reported	Alive	'--	1936	'--	'--	26209	'--	'--	'--	'--	M0	N0	Stage IB	T2	5th	'--	'--	'--	'--	'--	'--	'--	'--	'--	'--	'--	'--	not reported	'--	'--	'--	'--	'--	0	639
e6b72c24-1607-43b9-8b8a-7bf83eea5895	TCGA-66-2759	TCGA-LUSC	66	'--	'--	'--	'--	-24287	'--	not reported	male	'--	'--	not reported	Alive	'--	1941	'--	'--	24287	'--	'--	'--	'--	M0	N2	Stage IIIA	T2	5th	'--	'--	'--	'--	'--	'--	'--	'--	'--	'--	'--	'--	not reported	'--	'--	'--	'--	'--	0	762
1e3eb77c-d85b-437e-8b8c-12e5bd0e93dc	TCGA-66-2763	TCGA-LUSC	63	'--	'--	'--	'--	-23315	'--	not reported	female	'--	'--	not reported	Alive	'--	1944	'--	'--	23315	'--	'--	'--	'--	M0	N0	Stage IB	T2	6th	'--	'--	'--	'--	'--	'--	'--	'--	'--	'--	'--	'--	not reported	'--	'--	'--	'--	'--	0	30
32c86f17-34c3-406b-85c5-4f5965619247	TCGA-66-2765	TCGA-LUSC	64	'--	'--	'--	'--	-23465	'--	not reported	male	'--	'--	not reported	Alive	'--	1943	'--	'--	23465	'--	'--	'--	'--	M0	N0	Stage IB	T2	6th	'--	'--	'--	'--	'--	'--	'--	'--	'--	'--	'--	'--	not reported	'--	'--	'--	'--	'--	0	61
b913d254-8307-4b8a-8313-d978e32bb38f	TCGA-66-2766	TCGA-LUSC	54	'--	'--	'--	'--	-19814	'--	not reported	male	'--	'--	not reported	Alive	'--	1953	'--	'--	19814	'--	'--	'--	'--	M0	N2	Stage IIIA	T2	6th	'--	'--	'--	'--	'--	'--	'--	'--	'--	'--	'--	'--	not reported	'--	'--	'--	'--	'--	0	31
174cdc32-e94a-4829-b6b7-df560de55be2	TCGA-66-2767	TCGA-LUSC	62	'--	'--	'--	'--	-22888	'--	not reported	male	'--	'--	not reported	Alive	'--	1945	'--	'--	22888	'--	'--	'--	'--	M0	N3	Stage IIIB	T2	6th	'--	'--	'--	'--	'--	'--	'--	'--	'--	'--	'--	'--	not reported	'--	'--	'--	'--	'--	0	61
d3f8c35d-5197-43fa-a243-2baf9c44cf74	TCGA-66-2768	TCGA-LUSC	57	'--	'--	'--	'--	-20970	'--	not reported	male	'--	'--	not reported	Alive	'--	1950	'--	'--	20970	'--	'--	'--	'--	M0	N1	Stage IIB	T2	6th	'--	'--	'--	'--	'--	'--	'--	'--	'--	'--	'--	'--	not reported	'--	'--	'--	'--	'--	0	61
69e43922-e028-4090-8724-1fb2f018c7f2	TCGA-66-2769	TCGA-LUSC	75	'--	'--	'--	'--	-27515	215	not reported	male	'--	'--	not reported	Dead	'--	1932	2007	'--	27515	'--	'--	'--	'--	M0	N0	Stage IIIB	T4	6th	'--	'--	'--	'--	'--	'--	'--	'--	'--	'--	'--	'--	not reported	'--	'--	'--	'--	'--	0	'--
f1b357e4-d67a-42c9-b0b7-12f69fa3da58	TCGA-66-2770	TCGA-LUSC	79	'--	'--	'--	'--	-28945	'--	not reported	male	'--	'--	not reported	Alive	'--	1928	'--	'--	28945	'--	'--	'--	'--	M0	N0	Stage IB	T2	6th	'--	'--	'--	'--	'--	'--	'--	'--	'--	'--	'--	'--	not reported	'--	'--	'--	'--	'--	0	700
1535c8ab-100d-4886-8598-12a94483d010	TCGA-66-2771	TCGA-LUSC	60	'--	'--	'--	'--	-22219	'--	not reported	male	'--	'--	not reported	Alive	'--	1947	'--	'--	22219	'--	'--	'--	'--	M0	N1	Stage IIB	T2	6th	'--	'--	'--	'--	'--	'--	'--	'--	'--	'--	'--	'--	not reported	'--	'--	'--	'--	'--	0	578
791f1b21-695e-4db1-b41d-80590c09d257	TCGA-66-2773	TCGA-LUSC	69	'--	'--	'--	'--	-25355	92	not reported	male	'--	'--	not reported	Dead	'--	1938	2007	'--	25355	'--	'--	'--	'--	M0	N0	Stage IB	T2	6th	'--	'--	'--	'--	'--	'--	'--	'--	'--	'--	'--	'--	not reported	'--	'--	'--	'--	'--	0	'--
23e65963-d9f3-4cec-953c-4dd06f7d8668	TCGA-66-2777	TCGA-LUSC	71	'--	'--	'--	'--	-26085	'--	not reported	male	'--	'--	not reported	Alive	'--	1936	'--	'--	26085	'--	'--	'--	'--	M0	N0	Stage IB	T2	6th	'--	'--	'--	'--	'--	'--	'--	'--	'--	'--	'--	'--	not reported	'--	'--	'--	'--	'--	0	61
aabc43bb-485a-49bc-b48a-d4e4ecd46d33	TCGA-66-2778	TCGA-LUSC	68	'--	'--	'--	'--	-25080	'--	not reported	female	'--	'--	not reported	Alive	'--	1939	'--	'--	25080	'--	'--	'--	'--	M0	N3	Stage IIIB	T2	6th	'--	'--	'--	'--	'--	'--	'--	'--	'--	'--	'--	'--	not reported	'--	'--	'--	'--	'--	0	578
7ccce724-d401-487d-b444-6edbbd032303	TCGA-66-2780	TCGA-LUSC	65	'--	'--	'--	'--	-23955	366	not reported	male	'--	'--	not reported	Dead	'--	1942	2008	'--	23955	'--	'--	'--	'--	M0	N0	Stage IB	T2	6th	'--	'--	'--	'--	'--	'--	'--	'--	'--	'--	'--	'--	not reported	'--	'--	'--	'--	'--	0	'--
d49b0369-905c-4608-96a9-cc854980fc4c	TCGA-66-2781	TCGA-LUSC	67	'--	'--	'--	'--	-24471	'--	not reported	male	'--	'--	not reported	Alive	'--	1940	'--	'--	24471	'--	'--	'--	'--	M0	N0	Stage IB	T2	6th	'--	'--	'--	'--	'--	'--	'--	'--	'--	'--	'--	'--	not reported	'--	'--	'--	'--	'--	0	121
d5e14ef5-1b78-4498-a2e2-77070c83eb7f	TCGA-66-2783	TCGA-LUSC	67	'--	'--	'--	'--	-24686	'--	not reported	male	'--	'--	not reported	Alive	'--	1941	'--	'--	24686	'--	'--	'--	'--	M0	N3	Stage IIIB	T2	6th	'--	'--	'--	'--	'--	'--	'--	'--	'--	'--	'--	'--	not reported	'--	'--	'--	'--	'--	0	759
ce94e544-8887-479f-83cd-27b1c740e4c2	TCGA-66-2785	TCGA-LUSC	65	'--	'--	'--	'--	-23772	'--	not reported	male	'--	'--	not reported	Alive	'--	1943	'--	'--	23772	'--	'--	'--	'--	M0	N0	Stage IB	T2	6th	'--	'--	'--	'--	'--	'--	'--	'--	'--	'--	'--	'--	not reported	'--	'--	'--	'--	'--	0	60
a9d7adec-3849-40e2-a2a2-f43443ec43bb	TCGA-66-2786	TCGA-LUSC	68	'--	'--	'--	'--	-25051	'--	not reported	female	'--	'--	not reported	Alive	'--	1940	'--	'--	25051	'--	'--	'--	'--	M0	N0	Stage IA	T1	5th	'--	'--	'--	'--	'--	'--	'--	'--	'--	'--	'--	'--	not reported	'--	'--	'--	'--	'--	0	790
e1a2cccc-f0ce-4d23-bd58-e098009ebdac	TCGA-66-2787	TCGA-LUSC	57	'--	'--	'--	'--	-21124	'--	not reported	male	'--	'--	not reported	Alive	'--	1947	'--	'--	21124	'--	'--	'--	'--	M0	N0	Stage IA	T1	6th	'--	'--	'--	'--	'--	'--	'--	'--	'--	'--	'--	'--	not reported	'--	'--	'--	'--	'--	0	1217
e487c72f-2cb4-4a88-bd69-cd006d5b4c1a	TCGA-66-2788	TCGA-LUSC	56	'--	'--	'--	'--	-20637	'--	not reported	male	'--	'--	not reported	Alive	'--	1952	'--	'--	20637	'--	'--	'--	'--	M0	N0	Stage IB	T2	6th	'--	'--	'--	'--	'--	'--	'--	'--	'--	'--	'--	'--	not reported	'--	'--	'--	'--	'--	0	699
87ac0ad4-8c9d-409e-9a86-1d201d01769d	TCGA-66-2789	TCGA-LUSC	73	'--	'--	'--	'--	-26753	123	not reported	male	'--	'--	not reported	Dead	'--	1935	2008	'--	26753	'--	'--	'--	'--	M0	N3	Stage IIIB	T1	6th	'--	'--	'--	'--	'--	'--	'--	'--	'--	'--	'--	'--	not reported	'--	'--	'--	'--	'--	0	'--
ede3e359-bc49-4899-abe5-92dc65588286	TCGA-66-2790	TCGA-LUSC	72	'--	'--	'--	'--	-26420	'--	not reported	male	'--	'--	not reported	Alive	'--	1936	'--	'--	26420	'--	'--	'--	'--	M0	N1	Stage IIB	T2	6th	'--	'--	'--	'--	'--	'--	'--	'--	'--	'--	'--	'--	not reported	'--	'--	'--	'--	'--	0	699
a8e79b70-76c4-4d4f-8e1d-37daebf2a921	TCGA-66-2791	TCGA-LUSC	66	'--	'--	'--	'--	-24138	153	not reported	male	'--	'--	not reported	Dead	'--	1942	2008	'--	24138	'--	'--	'--	'--	M0	N3	Stage IIIB	T2	6th	'--	'--	'--	'--	'--	'--	'--	'--	'--	'--	'--	'--	not reported	'--	'--	'--	'--	'--	0	'--
40dc2edc-4bde-441d-8fc5-8ce1bd42f267	TCGA-66-2792	TCGA-LUSC	58	'--	'--	'--	'--	-21428	'--	not reported	male	'--	'--	not reported	Alive	'--	1950	'--	'--	21428	'--	'--	'--	'--	M0	N1	Stage IIB	T2	6th	'--	'--	'--	'--	'--	'--	'--	'--	'--	'--	'--	'--	not reported	'--	'--	'--	'--	'--	0	913
9af6ed4e-8cdc-4f49-84e9-ba1053b5b3ca	TCGA-66-2793	TCGA-LUSC	68	'--	'--	'--	'--	-25111	306	not reported	male	'--	'--	not reported	Dead	'--	1940	2008	'--	25111	'--	'--	'--	'--	M0	N1	Stage IIIB	T4	6th	'--	'--	'--	'--	'--	'--	'--	'--	'--	'--	'--	'--	not reported	'--	'--	'--	'--	'--	0	'--
8d20352a-6180-40d0-adc0-c87fef854dfa	TCGA-66-2794	TCGA-LUSC	64	'--	'--	'--	'--	-23710	'--	not reported	male	'--	'--	not reported	Alive	'--	1942	'--	'--	23710	'--	'--	'--	'--	M0	N2	Stage IIIB	T4	6th	'--	'--	'--	'--	'--	'--	'--	'--	'--	'--	'--	'--	not reported	'--	'--	'--	'--	'--	0	1645
da93a143-5799-4856-a5f4-3ff3b9284311	TCGA-66-2795	TCGA-LUSC	68	'--	'--	'--	'--	-24897	'--	not reported	male	'--	'--	not reported	Alive	'--	1940	'--	'--	24897	'--	'--	'--	'--	M0	N1	Stage IIIB	T4	6th	'--	'--	'--	'--	'--	'--	'--	'--	'--	'--	'--	'--	not reported	'--	'--	'--	'--	'--	0	122
4fbf2497-0774-4599-8c90-1961612b8e3a	TCGA-66-2800	TCGA-LUSC	70	'--	'--	'--	'--	-25810	'--	not reported	male	'--	'--	not reported	Alive	'--	1934	'--	'--	25810	'--	'--	'--	'--	M0	N0	Stage IIIB	T4	5th	'--	'--	'--	'--	'--	'--	'--	'--	'--	'--	'--	'--	not reported	'--	'--	'--	'--	'--	0	1492
eeab558b-8d1e-4843-861d-dbfb06061758	TCGA-67-3770	TCGA-LUAD	70	'--	'--	'--	'--	-25658	'--	not hispanic or latino	female	'--	'--	white	Alive	'--	1939	'--	'--	25658	'--	'--	'--	'--	M0	N0	Stage IA	T1	'--	'--	'--	'--	'--	'--	'--	'--	'--	'--	'--	'--	'--	not reported	'--	'--	'--	'--	'--	0	610
0df573ee-28f0-4244-b434-09e6ca59fbf0	TCGA-67-3771	TCGA-LUAD	77	'--	'--	'--	'--	-28406	'--	not hispanic or latino	female	'--	'--	black or african american	Alive	'--	1932	'--	'--	28406	'--	'--	'--	'--	M0	N0	Stage IA	T1	6th	'--	'--	'--	'--	'--	'--	'--	'--	'--	'--	'--	'--	not reported	'--	'--	'--	'--	'--	0	610
673493f6-975c-49e8-934c-001e9a0fff90	TCGA-67-3772	TCGA-LUAD	82	'--	'--	'--	'--	-29989	'--	not hispanic or latino	female	'--	'--	white	Alive	'--	1927	'--	'--	29989	'--	'--	'--	'--	M0	N0	Stage IB	T2	6th	'--	'--	'--	'--	'--	'--	'--	'--	'--	'--	'--	'--	not reported	'--	'--	'--	'--	'--	0	573
009be09b-f9f6-43b7-8f45-4a648f8123ce	TCGA-67-3773	TCGA-LUAD	84	'--	'--	'--	'--	-30706	'--	not hispanic or latino	female	'--	'--	white	Alive	'--	1925	'--	'--	30706	'--	'--	'--	'--	M0	N0	Stage IB	T2	6th	'--	'--	'--	'--	'--	'--	'--	'--	'--	'--	'--	'--	not reported	'--	'--	'--	'--	'--	0	427
36ad7fc7-0cc1-4f01-aef1-f89b3cb4feac	TCGA-67-3774	TCGA-LUAD	73	'--	'--	'--	'--	-26704	'--	not hispanic or latino	female	'--	'--	white	Alive	'--	1936	'--	'--	26704	'--	'--	'--	'--	M0	N0	Stage IB	T2	6th	'--	'--	'--	'--	'--	'--	'--	'--	'--	'--	'--	'--	not reported	'--	'--	'--	'--	'--	0	385
3e635902-5310-4406-8b4d-a238ce382639	TCGA-67-4679	TCGA-LUAD	69	'--	'--	'--	'--	-25202	'--	not hispanic or latino	male	'--	'--	white	Alive	'--	1940	'--	'--	25202	'--	'--	'--	'--	M0	N0	'--	T3	'--	'--	'--	'--	'--	'--	'--	'--	'--	'--	'--	'--	'--	not reported	'--	'--	'--	'--	'--	0	448
dbd5b0de-94c9-45dd-afb3-6820a7ecaca2	TCGA-67-6215	TCGA-LUAD	52	'--	'--	'--	'--	-19310	'--	not hispanic or latino	female	'--	'--	white	Alive	'--	1958	'--	'--	19310	'--	'--	'--	'--	M0	N0	Stage IB	T2a	7th	'--	'--	'--	'--	'--	'--	'--	'--	'--	'--	'--	'--	not reported	'--	'--	'--	'--	'--	0	174
ccecce70-dd54-4c5b-bf9f-ca87d290cb00	TCGA-67-6216	TCGA-LUAD	57	'--	'--	'--	'--	-20967	'--	not hispanic or latino	female	'--	'--	white	Alive	'--	1953	'--	'--	20967	'--	'--	'--	'--	M0	N0	Stage IA	T1a	7th	'--	'--	'--	'--	'--	'--	'--	'--	'--	'--	'--	'--	not reported	'--	'--	'--	'--	'--	0	141
108a71cf-b9db-47cd-aa74-c03ec989b41b	TCGA-67-6217	TCGA-LUAD	73	'--	'--	'--	'--	-26920	'--	not hispanic or latino	female	'--	'--	white	Alive	'--	1937	'--	'--	26920	'--	'--	'--	'--	M0	N1	Stage IIA	T2a	7th	'--	'--	'--	'--	'--	'--	'--	'--	'--	'--	'--	'--	not reported	'--	'--	'--	'--	'--	0	422
3666bc65-8e40-409e-9a1f-41583dd6d978	TCGA-68-7755	TCGA-LUSC	60	'--	'--	'--	'--	-21936	'--	not hispanic or latino	female	'--	'--	white	Alive	'--	1951	'--	'--	21936	'--	'--	'--	'--	M0	N1	Stage IIA	T1b	7th	'--	'--	'--	'--	'--	'--	'--	'--	'--	'--	'--	'--	not reported	'--	'--	'--	'--	'--	0	83
c6debfbb-de60-4d0d-aec2-d8d514c1f313	TCGA-68-7756	TCGA-LUSC	84	'--	'--	'--	'--	-30763	'--	not hispanic or latino	male	'--	'--	white	Alive	'--	1927	'--	'--	30763	'--	'--	'--	'--	MX	N1	Stage IIIA	T4	7th	'--	'--	'--	'--	'--	'--	'--	'--	'--	'--	'--	'--	not reported	'--	'--	'--	'--	'--	0	202
9665b02f-970d-41fc-a07c-f01c8e3fe5a8	TCGA-68-7757	TCGA-LUSC	74	'--	'--	'--	'--	-27272	'--	not hispanic or latino	male	'--	'--	white	Alive	'--	1937	'--	'--	27272	'--	'--	'--	'--	MX	N0	Stage IA	T1b	7th	'--	'--	'--	'--	'--	'--	'--	'--	'--	'--	'--	'--	not reported	'--	'--	'--	'--	'--	0	211
7b982d5e-3a7d-40ac-bd25-6044c62879b6	TCGA-68-8250	TCGA-LUSC	66	'--	'--	'--	'--	-24118	'--	not hispanic or latino	male	'--	'--	black or african american	Alive	'--	1945	'--	'--	24118	'--	'--	'--	'--	MX	N0	Stage IA	T1a	7th	'--	'--	'--	'--	'--	'--	'--	'--	'--	'--	'--	'--	not reported	'--	'--	'--	'--	'--	0	244
d484c95f-5128-4239-a6e5-1496de39ba4b	TCGA-68-8251	TCGA-LUSC	78	'--	'--	'--	'--	-28739	'--	hispanic or latino	male	'--	'--	white	Alive	'--	1934	'--	'--	28739	'--	'--	'--	'--	M0	N0	Stage IB	T2a	7th	'--	'--	'--	'--	'--	'--	'--	'--	'--	'--	'--	'--	not reported	'--	'--	'--	'--	'--	0	406
0f8a76a1-4c3e-42e1-9df3-95aa3ae8e676	TCGA-68-A59I	TCGA-LUSC	73	'--	'--	'--	'--	-26839	'--	not hispanic or latino	female	'--	'--	black or african american	Alive	'--	1939	'--	'--	26839	'--	'--	'--	'--	M0	N1	Stage IIIA	T3	7th	'--	'--	'--	'--	'--	'--	'--	'--	'--	'--	'--	'--	not reported	'--	'--	'--	'--	'--	0	492
3374e5d9-b627-4d4c-b66b-422f9564695e	TCGA-68-A59J	TCGA-LUSC	74	'--	'--	'--	'--	-27031	'--	not hispanic or latino	female	'--	'--	white	Alive	'--	1938	'--	'--	27031	'--	'--	'--	'--	MX	N0	Stage IB	T2a	7th	'--	'--	'--	'--	'--	'--	'--	'--	'--	'--	'--	'--	not reported	'--	'--	'--	'--	'--	0	448
8981f0c9-7155-4c96-bf77-7d40fe404323	TCGA-69-7760	TCGA-LUAD	73	'--	'--	'--	'--	-26777	'--	not hispanic or latino	male	'--	'--	white	Alive	'--	1938	'--	'--	26777	'--	'--	'--	'--	M0	N0	Stage IIB	T3	7th	'--	'--	'--	'--	'--	'--	'--	'--	'--	'--	'--	'--	not reported	'--	'--	'--	'--	'--	0	202
77828a90-8e2a-4664-b674-d837e6e34fe4	TCGA-69-7761	TCGA-LUAD	84	'--	'--	'--	'--	-31041	'--	not hispanic or latino	male	'--	'--	white	Alive	'--	1927	'--	'--	31041	'--	'--	'--	'--	MX	N0	Stage IB	T2a	7th	'--	'--	'--	'--	'--	'--	'--	'--	'--	'--	'--	'--	not reported	'--	'--	'--	'--	'--	0	186
1b31cdb3-1837-49d6-a857-1830f8800299	TCGA-69-7763	TCGA-LUAD	69	'--	'--	'--	'--	-25316	'--	not hispanic or latino	male	'--	'--	white	Alive	'--	1941	'--	'--	25316	'--	'--	'--	'--	M0	N0	Stage IA	T1b	7th	'--	'--	'--	'--	'--	'--	'--	'--	'--	'--	'--	'--	not reported	'--	'--	'--	'--	'--	0	690
243c6fd6-5516-46e5-bcef-292d93d7b7d3	TCGA-69-7764	TCGA-LUAD	75	'--	'--	'--	'--	-27693	'--	not hispanic or latino	male	'--	'--	white	Alive	'--	1935	'--	'--	27693	'--	'--	'--	'--	M0	N0	Stage IA	T1b	7th	'--	'--	'--	'--	'--	'--	'--	'--	'--	'--	'--	'--	not reported	'--	'--	'--	'--	'--	0	414
bcf2e591-9dae-440f-bd03-5f27c57db741	TCGA-69-7765	TCGA-LUAD	56	'--	'--	'--	'--	-20625	'--	not hispanic or latino	male	'--	'--	black or african american	Alive	'--	1955	'--	'--	20625	'--	'--	'--	'--	MX	N0	'--	T4	7th	'--	'--	'--	'--	'--	'--	'--	'--	'--	'--	'--	'--	not reported	'--	'--	'--	'--	'--	0	165
dc9eaaa0-0bfd-46d0-994f-310826879da4	TCGA-69-7973	TCGA-LUAD	42	'--	'--	'--	'--	-15355	'--	not hispanic or latino	female	'--	'--	white	Alive	'--	1969	'--	'--	15355	'--	'--	'--	'--	M0	N0	Stage IB	T2a	7th	'--	'--	'--	'--	'--	'--	'--	'--	'--	'--	'--	'--	not reported	'--	'--	'--	'--	'--	0	230
3e1df30f-744a-41e9-a169-7dbbff66622e	TCGA-69-7974	TCGA-LUAD	54	'--	'--	'--	'--	-20021	'--	not hispanic or latino	female	'--	'--	white	Alive	'--	1957	'--	'--	20021	'--	'--	'--	'--	MX	N2	Stage IIIA	T2a	7th	'--	'--	'--	'--	'--	'--	'--	'--	'--	'--	'--	'--	not reported	'--	'--	'--	'--	'--	0	184
f462cfef-f60a-4d3e-b92d-b8d8f50b6bb3	TCGA-69-7978	TCGA-LUAD	59	'--	'--	'--	'--	-21785	'--	not hispanic or latino	male	'--	'--	white	Alive	'--	1952	'--	'--	21785	'--	'--	'--	'--	MX	N1	Stage IIB	T2b	7th	'--	'--	'--	'--	'--	'--	'--	'--	'--	'--	'--	'--	not reported	'--	'--	'--	'--	'--	0	134
a5bd7d50-9c14-49e6-89cf-6bf440c42309	TCGA-69-7979	TCGA-LUAD	71	'--	'--	'--	'--	-26180	'--	not hispanic or latino	female	'--	'--	white	Alive	'--	1940	'--	'--	26180	'--	'--	'--	'--	MX	N0	Stage IB	T2a	7th	'--	'--	'--	'--	'--	'--	'--	'--	'--	'--	'--	'--	not reported	'--	'--	'--	'--	'--	0	408
aee86a89-0377-4080-b16c-408bfbe78687	TCGA-69-7980	TCGA-LUAD	70	'--	'--	'--	'--	-25583	'--	not hispanic or latino	female	'--	'--	white	Alive	'--	1941	'--	'--	25583	'--	'--	'--	'--	M0	N0	Stage I	T1b	7th	'--	'--	'--	'--	'--	'--	'--	'--	'--	'--	'--	'--	not reported	'--	'--	'--	'--	'--	0	411
44d8c859-4b7a-4e9d-bffc-0de0e6afdcc4	TCGA-69-8253	TCGA-LUAD	59	'--	'--	'--	'--	-21771	'--	not hispanic or latino	female	'--	'--	black or african american	Alive	'--	1953	'--	'--	21771	'--	'--	'--	'--	MX	N1	Stage IIA	T1a	7th	'--	'--	'--	'--	'--	'--	'--	'--	'--	'--	'--	'--	not reported	'--	'--	'--	'--	'--	0	426
f0c94f68-bfd9-45cb-b4fd-8bb1ae4e9a2b	TCGA-69-8254	TCGA-LUAD	85	'--	'--	'--	'--	-31134	'--	not hispanic or latino	male	'--	'--	white	Alive	'--	1927	'--	'--	31134	'--	'--	'--	'--	'--	'--	'--	T2b	7th	'--	'--	'--	'--	'--	'--	'--	'--	'--	'--	'--	'--	not reported	'--	'--	'--	'--	'--	0	409
552712d3-da16-441e-ba93-11810793d598	TCGA-69-8255	TCGA-LUAD	71	'--	'--	'--	'--	-26289	'--	hispanic or latino	male	'--	'--	white	Alive	'--	1940	'--	'--	26289	'--	'--	'--	'--	M0	N0	Stage IA	T1a	7th	'--	'--	'--	'--	'--	'--	'--	'--	'--	'--	'--	'--	not reported	'--	'--	'--	'--	'--	0	129
9f4f2ff3-3c02-4281-a398-b0d0955e58eb	TCGA-69-8453	TCGA-LUAD	77	'--	'--	'--	'--	-28413	'--	not hispanic or latino	male	'--	'--	white	Alive	'--	1935	'--	'--	28413	'--	'--	'--	'--	MX	N0	Stage IIB	T3	7th	'--	'--	'--	'--	'--	'--	'--	'--	'--	'--	'--	'--	not reported	'--	'--	'--	'--	'--	0	813
67fa3e41-c7c6-44c5-9e67-6bcb2715aacc	TCGA-69-A59K	TCGA-LUAD	60	'--	'--	'--	'--	-22093	'--	not hispanic or latino	female	'--	'--	black or african american	Alive	'--	1952	'--	'--	22093	'--	'--	'--	'--	M0	N0	Stage IIB	T3	7th	'--	'--	'--	'--	'--	'--	'--	'--	'--	'--	'--	'--	not reported	'--	'--	'--	'--	'--	0	591
7639fddb-86b5-45a1-bac3-ff6a575e0cf5	TCGA-6A-AB49	TCGA-LUSC	73	'--	'--	'--	'--	'--	'--	not hispanic or latino	female	'--	'--	black or african american	Dead	'--	1936	'--	'--	'--	'--	'--	'--	'--	MX	N0	Stage IB	T2	6th	'--	'--	'--	'--	'--	'--	'--	'--	'--	'--	'--	'--	not reported	'--	'--	'--	'--	'--	0	'--
f7287eb4-c77d-4c67-a768-87fcccd668f5	TCGA-70-6722	TCGA-LUSC	47	'--	'--	'--	'--	-17328	'--	not hispanic or latino	male	'--	'--	asian	Alive	'--	1963	'--	'--	17328	'--	'--	'--	'--	M0	N1	Stage IIIA	T3	6th	'--	'--	'--	'--	'--	'--	'--	'--	'--	'--	'--	'--	not reported	'--	'--	'--	'--	'--	0	367
15b0bfd4-2068-4ac8-aaa8-a2a6797253d8	TCGA-70-6723	TCGA-LUSC	65	'--	'--	'--	'--	-24035	'--	not hispanic or latino	male	'--	'--	asian	Alive	'--	1945	'--	'--	24035	'--	'--	'--	'--	M0	N0	Stage IIA	T3	6th	'--	'--	'--	'--	'--	'--	'--	'--	'--	'--	'--	'--	not reported	'--	'--	'--	'--	'--	0	375
4b7cd595-e7f9-45a8-b736-a8c7c42d9539	TCGA-71-6725	TCGA-LUAD	48	'--	'--	'--	'--	-17793	'--	not hispanic or latino	female	'--	'--	asian	Alive	'--	1963	'--	'--	17793	'--	'--	'--	'--	M0	N0	Stage IB	T2	6th	'--	'--	'--	'--	'--	'--	'--	'--	'--	'--	'--	'--	not reported	'--	'--	'--	'--	'--	0	256
37884d39-64e8-4242-b6bd-4c0a1daa21cd	TCGA-71-8520	TCGA-LUAD	60	'--	'--	'--	'--	-21921	210	not hispanic or latino	female	'--	'--	asian	Dead	'--	1951	'--	'--	21921	'--	'--	'--	'--	M0	N0	Stage IB	T2	7th	'--	'--	'--	'--	'--	'--	'--	'--	'--	'--	'--	'--	not reported	'--	'--	'--	'--	'--	0	3
afb91740-2668-46d7-ba01-bb26153ad1c7	TCGA-73-4658	TCGA-LUAD	80	'--	'--	'--	'--	-29508	1600	not hispanic or latino	female	'--	'--	white	Dead	'--	1924	2008	'--	29508	'--	'--	'--	'--	M0	N0	Stage IB	T2	6th	'--	'--	'--	'--	'--	'--	'--	'--	'--	'--	'--	'--	not reported	'--	'--	'--	'--	'--	0	1600
cd0dc947-b708-464e-beb7-954c9d4583e7	TCGA-73-4659	TCGA-LUAD	66	'--	'--	'--	'--	-24253	711	not hispanic or latino	male	'--	'--	white	Dead	'--	1940	2007	'--	24253	'--	'--	'--	'--	M0	N2	Stage IIIA	T2	6th	'--	'--	'--	'--	'--	'--	'--	'--	'--	'--	'--	'--	not reported	'--	'--	'--	'--	'--	0	711
294ff941-aea1-4588-9a0e-e9f5393e2bb6	TCGA-73-4662	TCGA-LUAD	65	'--	'--	'--	'--	-23762	'--	not hispanic or latino	female	'--	'--	white	Alive	'--	1942	'--	'--	23762	'--	'--	'--	'--	M0	N0	Stage IA	T1	6th	'--	'--	'--	'--	'--	'--	'--	'--	'--	'--	'--	'--	not reported	'--	'--	'--	'--	'--	0	2515
4c31127e-d095-4978-9dac-35153c27f6ed	TCGA-73-4666	TCGA-LUAD	52	'--	'--	'--	'--	-19074	'--	not hispanic or latino	female	'--	'--	white	Alive	'--	1957	'--	'--	19074	'--	'--	'--	'--	M1	N0	Stage IV	T1	'--	'--	'--	'--	'--	'--	'--	'--	'--	'--	'--	'--	'--	not reported	'--	'--	'--	'--	'--	0	800
b2285924-9813-4f46-bb8f-91a0efd8a9b6	TCGA-73-4668	TCGA-LUAD	66	'--	'--	'--	'--	-24255	'--	not hispanic or latino	female	'--	'--	american indian or alaska native	Alive	'--	1943	'--	'--	24255	'--	'--	'--	'--	M0	N1	Stage IIB	T2	'--	'--	'--	'--	'--	'--	'--	'--	'--	'--	'--	'--	'--	not reported	'--	'--	'--	'--	'--	0	467
1b354837-4925-4480-ac32-6b44d0957314	TCGA-73-4670	TCGA-LUAD	69	'--	'--	'--	'--	-25526	'--	not hispanic or latino	female	'--	'--	white	Alive	'--	1941	'--	'--	25526	'--	'--	'--	'--	M1	N0	Stage IV	T2	'--	'--	'--	'--	'--	'--	'--	'--	'--	'--	'--	'--	'--	not reported	'--	'--	'--	'--	'--	0	131
ae39e358-08d7-4367-ae68-82b469e791e4	TCGA-73-4675	TCGA-LUAD	59	'--	'--	'--	'--	-21614	922	not hispanic or latino	male	'--	'--	white	Dead	'--	1951	'--	'--	21614	'--	'--	'--	'--	M0	N1	Stage IIIA	T3	7th	'--	'--	'--	'--	'--	'--	'--	'--	'--	'--	'--	'--	not reported	'--	'--	'--	'--	'--	0	40
195a5afb-b79f-44d2-9d12-884487630c2b	TCGA-73-4676	TCGA-LUAD	45	'--	'--	'--	'--	-16746	281	not hispanic or latino	male	'--	'--	white	Dead	'--	1965	'--	'--	16746	'--	'--	'--	'--	M0	N1	Stage IIA	T2a	7th	'--	'--	'--	'--	'--	'--	'--	'--	'--	'--	'--	'--	not reported	'--	'--	'--	'--	'--	0	164
03c3409a-9d16-41d0-9e26-f9fc2547a4c8	TCGA-73-4677	TCGA-LUAD	74	'--	'--	'--	'--	-27381	38	not hispanic or latino	male	'--	'--	white	Dead	'--	1936	2010	'--	27381	'--	'--	'--	'--	M0	N0	'--	T2a	'--	'--	'--	'--	'--	'--	'--	'--	'--	'--	'--	'--	'--	not reported	'--	'--	'--	'--	'--	0	'--
ad74c0e8-8878-4efc-997d-981cd547bc5b	TCGA-73-7498	TCGA-LUAD	58	'--	'--	'--	'--	-21527	'--	not hispanic or latino	female	'--	'--	white	Alive	'--	1952	'--	'--	21527	'--	'--	'--	'--	M0	N0	Stage IA	T1b	7th	'--	'--	'--	'--	'--	'--	'--	'--	'--	'--	'--	'--	not reported	'--	'--	'--	'--	'--	0	1189
7782ceaa-da49-4232-8b3f-534971adaad8	TCGA-73-7499	TCGA-LUAD	81	'--	'--	'--	'--	-29683	1531	not hispanic or latino	female	'--	'--	white	Dead	'--	1929	'--	'--	29683	'--	'--	'--	'--	M0	N0	Stage IB	T2a	7th	'--	'--	'--	'--	'--	'--	'--	'--	'--	'--	'--	'--	not reported	'--	'--	'--	'--	'--	0	715
2a394996-809f-459f-a647-d209921ccbd2	TCGA-73-A9RS	TCGA-LUAD	41	'--	'--	'--	'--	-15162	340	not hispanic or latino	male	'--	'--	black or african american	Dead	'--	1972	'--	'--	15162	'--	'--	'--	'--	M0	N0	Stage IIB	T3	7th	'--	'--	'--	'--	'--	'--	'--	'--	'--	'--	'--	'--	not reported	'--	'--	'--	'--	'--	0	305
78ae716b-0ca5-4c01-a053-d41288385fcd	TCGA-75-5122	TCGA-LUAD	'--	'--	'--	'--	'--	'--	'--	not reported	male	'--	'--	not reported	Dead	'--	'--	'--	'--	'--	'--	'--	'--	'--	M0	N0	Stage IB	T2	'--	'--	'--	'--	'--	'--	'--	'--	'--	'--	'--	'--	'--	not reported	'--	'--	'--	'--	'--	'--	'--
205759a6-6391-491b-9857-0080c3a5871e	TCGA-75-5125	TCGA-LUAD	'--	'--	'--	'--	'--	'--	2027	not reported	male	'--	'--	not reported	Dead	'--	'--	'--	'--	'--	'--	'--	'--	'--	M0	N1	Stage IIB	T2	6th	'--	'--	'--	'--	'--	'--	'--	'--	'--	'--	'--	'--	not reported	'--	'--	'--	'--	'--	'--	'--
93766482-2f20-4c8f-bbd8-bdd203c37d5a	TCGA-75-5126	TCGA-LUAD	'--	'--	'--	'--	'--	'--	'--	not reported	female	'--	'--	not reported	Alive	'--	'--	'--	'--	'--	'--	'--	'--	'--	M0	N2	Stage IIIA	T3	'--	'--	'--	'--	'--	'--	'--	'--	'--	'--	'--	'--	'--	not reported	'--	'--	'--	'--	'--	'--	'--
1d276b62-5e64-48fb-b2ce-5192b511fe37	TCGA-75-5146	TCGA-LUAD	'--	'--	'--	'--	'--	'--	'--	not reported	male	'--	'--	not reported	Alive	'--	'--	'--	'--	'--	'--	'--	'--	'--	M0	N0	Stage IB	T2	6th	'--	'--	'--	'--	'--	'--	'--	'--	'--	'--	'--	'--	not reported	'--	'--	'--	'--	'--	'--	2368
d2824e6d-3784-45c2-9b0f-52b17356b5da	TCGA-75-5147	TCGA-LUAD	'--	'--	'--	'--	'--	'--	'--	not reported	female	'--	'--	not reported	Alive	'--	'--	'--	'--	'--	'--	'--	'--	'--	M0	N0	Stage IB	T2	6th	'--	'--	'--	'--	'--	'--	'--	'--	'--	'--	'--	'--	not reported	'--	'--	'--	'--	'--	'--	1333
a8d6694c-a213-4544-ac0b-63bce16d8f4e	TCGA-75-6203	TCGA-LUAD	'--	'--	'--	'--	'--	'--	'--	not reported	female	'--	'--	not reported	Alive	'--	'--	'--	'--	'--	'--	'--	'--	'--	M0	N2	Stage IIIA	T2	6th	'--	'--	'--	'--	'--	'--	'--	'--	'--	'--	'--	'--	not reported	'--	'--	'--	'--	'--	'--	'--
9a63f744-4ed4-4b4d-aac6-f9bda66aa563	TCGA-75-6205	TCGA-LUAD	'--	'--	'--	'--	'--	'--	'--	not reported	female	'--	'--	not reported	Dead	'--	'--	'--	'--	'--	'--	'--	'--	'--	M0	N0	Stage IB	T2a	7th	'--	'--	'--	'--	'--	'--	'--	'--	'--	'--	'--	'--	not reported	'--	'--	'--	'--	'--	'--	'--
c4c1469d-752f-42b6-8686-714ad4a8ac97	TCGA-75-6206	TCGA-LUAD	'--	'--	'--	'--	'--	'--	'--	not reported	male	'--	'--	not reported	Alive	'--	'--	'--	'--	'--	'--	'--	'--	'--	M0	N0	Stage IB	T2	6th	'--	'--	'--	'--	'--	'--	'--	'--	'--	'--	'--	'--	not reported	'--	'--	'--	'--	'--	'--	2590
58babefe-7e81-4594-ba29-50d1de92a5ab	TCGA-75-6207	TCGA-LUAD	'--	'--	'--	'--	'--	'--	'--	not reported	male	'--	'--	not reported	Dead	'--	'--	'--	'--	'--	'--	'--	'--	'--	M0	N2	Stage IIIA	T2	6th	'--	'--	'--	'--	'--	'--	'--	'--	'--	'--	'--	'--	not reported	'--	'--	'--	'--	'--	'--	'--
2db08267-d346-4d42-aac0-b76831903253	TCGA-75-6211	TCGA-LUAD	'--	'--	'--	'--	'--	'--	'--	not reported	female	'--	'--	not reported	Dead	'--	'--	'--	'--	'--	'--	'--	'--	'--	M0	N0	Stage IB	T2	6th	'--	'--	'--	'--	'--	'--	'--	'--	'--	'--	'--	'--	not reported	'--	'--	'--	'--	'--	'--	'--
23069f19-eba5-4ea5-ae7d-1ee4399ce7c1	TCGA-75-6212	TCGA-LUAD	'--	'--	'--	'--	'--	'--	1516	not reported	female	'--	'--	not reported	Dead	'--	'--	'--	'--	'--	'--	'--	'--	'--	M0	N1	Stage IIB	T2	6th	'--	'--	'--	'--	'--	'--	'--	'--	'--	'--	'--	'--	not reported	'--	'--	'--	'--	'--	'--	'--
32592562-11fa-435a-b40b-2b242bae53aa	TCGA-75-6214	TCGA-LUAD	'--	'--	'--	'--	'--	'--	1115	not reported	female	'--	'--	not reported	Dead	'--	'--	'--	'--	'--	'--	'--	'--	'--	M0	N2	Stage IIIA	T2	6th	'--	'--	'--	'--	'--	'--	'--	'--	'--	'--	'--	'--	not reported	'--	'--	'--	'--	'--	'--	'--
681b1176-9676-44d3-892c-1d5dba1ce25b	TCGA-75-7025	TCGA-LUAD	'--	'--	'--	'--	'--	'--	'--	not reported	male	'--	'--	not reported	Alive	'--	'--	'--	'--	'--	'--	'--	'--	'--	M0	N0	Stage IB	T2	6th	'--	'--	'--	'--	'--	'--	'--	'--	'--	'--	'--	'--	not reported	'--	'--	'--	'--	'--	'--	3305
488646a1-0bdb-45f8-8c30-bef006924511	TCGA-75-7027	TCGA-LUAD	'--	'--	'--	'--	'--	'--	'--	not reported	male	'--	'--	not reported	Alive	'--	'--	'--	'--	'--	'--	'--	'--	'--	M0	N0	Stage IB	T2	6th	'--	'--	'--	'--	'--	'--	'--	'--	'--	'--	'--	'--	not reported	'--	'--	'--	'--	'--	'--	3059
df576520-a6b6-4c9b-8d06-3f59cc5342fd	TCGA-75-7030	TCGA-LUAD	'--	'--	'--	'--	'--	'--	'--	not reported	male	'--	'--	not reported	Alive	'--	'--	'--	'--	'--	'--	'--	'--	'--	M0	N0	Stage IIB	T3	6th	'--	'--	'--	'--	'--	'--	'--	'--	'--	'--	'--	'--	not reported	'--	'--	'--	'--	'--	'--	'--
4efc2dac-6330-4b7a-a529-a27285f5fc23	TCGA-75-7031	TCGA-LUAD	'--	'--	'--	'--	'--	'--	'--	not reported	female	'--	'--	not reported	Alive	'--	'--	'--	'--	'--	'--	'--	'--	'--	M0	N0	Stage IB	T2	6th	'--	'--	'--	'--	'--	'--	'--	'--	'--	'--	'--	'--	not reported	'--	'--	'--	'--	'--	'--	'--
64925b54-c354-4290-a5c4-117fcdbf1ebb	TCGA-77-6842	TCGA-LUSC	79	'--	'--	'--	'--	-28861	899	not reported	male	'--	'--	white	Dead	'--	1921	2002	'--	28861	'--	'--	'--	'--	M0	N1	Stage IIB	T2	6th	'--	'--	'--	'--	'--	'--	'--	'--	'--	'--	'--	'--	not reported	'--	'--	'--	'--	'--	0	'--
c2598334-f866-4cc3-93ec-2d2e8b85d319	TCGA-77-6843	TCGA-LUSC	74	'--	'--	'--	'--	-27291	2224	not reported	male	'--	'--	white	Dead	'--	1928	2008	'--	27291	'--	'--	'--	'--	M0	N1	Stage IIA	T1	6th	'--	'--	'--	'--	'--	'--	'--	'--	'--	'--	'--	'--	not reported	'--	'--	'--	'--	'--	0	'--
fc6fa488-f8e3-4336-97dc-bd8c087c70e6	TCGA-77-6844	TCGA-LUSC	74	'--	'--	'--	'--	-27220	2284	not reported	male	'--	'--	white	Dead	'--	1928	2008	'--	27220	'--	'--	'--	'--	M0	N1	Stage IIIA	T3	6th	'--	'--	'--	'--	'--	'--	'--	'--	'--	'--	'--	'--	not reported	'--	'--	'--	'--	'--	0	'--
f74b6db3-62af-4158-9310-a29b1180e469	TCGA-77-6845	TCGA-LUSC	69	'--	'--	'--	'--	-25321	708	not reported	male	'--	'--	white	Dead	'--	1934	2004	'--	25321	'--	'--	'--	'--	M0	N0	Stage IIB	T3	6th	'--	'--	'--	'--	'--	'--	'--	'--	'--	'--	'--	'--	not reported	'--	'--	'--	'--	'--	0	'--
dea2269f-7e15-4ea1-88a4-2314a819c731	TCGA-77-7138	TCGA-LUSC	67	'--	'--	'--	'--	-24594	340	not reported	male	'--	'--	not reported	Dead	'--	1932	1999	'--	24594	'--	'--	'--	'--	M0	N0	Stage IB	T2	6th	'--	'--	'--	'--	'--	'--	'--	'--	'--	'--	'--	'--	not reported	'--	'--	'--	'--	'--	0	'--
ee850103-6314-41a3-9734-8b520de95b40	TCGA-77-7139	TCGA-LUSC	56	'--	'--	'--	'--	-20632	'--	not reported	male	'--	'--	white	Alive	'--	1946	'--	'--	20632	'--	'--	'--	'--	M0	N1	Stage IIB	T2	6th	'--	'--	'--	'--	'--	'--	'--	'--	'--	'--	'--	'--	not reported	'--	'--	'--	'--	'--	0	4261
107f6b9a-2883-4499-a40a-ec25bc834a06	TCGA-77-7140	TCGA-LUSC	69	'--	'--	'--	'--	-25303	632	not reported	female	'--	'--	white	Dead	'--	1933	2003	'--	25303	'--	'--	'--	'--	M0	N1	Stage IIB	T2	6th	'--	'--	'--	'--	'--	'--	'--	'--	'--	'--	'--	'--	not reported	'--	'--	'--	'--	'--	0	'--
5144fc75-b89e-47d8-96b4-aadd3f0da4e5	TCGA-77-7141	TCGA-LUSC	64	'--	'--	'--	'--	-23584	'--	not reported	male	'--	'--	white	Alive	'--	1939	'--	'--	23584	'--	'--	'--	'--	M0	N0	Stage IB	T2	6th	'--	'--	'--	'--	'--	'--	'--	'--	'--	'--	'--	'--	not reported	'--	'--	'--	'--	'--	0	15
37a0ab12-44af-4815-b7cc-961d44851470	TCGA-77-7142	TCGA-LUSC	59	'--	'--	'--	'--	-21796	'--	not reported	female	'--	'--	white	Alive	'--	1948	'--	'--	21796	'--	'--	'--	'--	M0	N0	Stage IB	T2	6th	'--	'--	'--	'--	'--	'--	'--	'--	'--	'--	'--	'--	not reported	'--	'--	'--	'--	'--	0	2227
b206617b-90a7-4467-b2ba-2000b2c6992d	TCGA-77-7335	TCGA-LUSC	62	'--	'--	'--	'--	-22863	2133	not reported	female	'--	'--	white	Dead	'--	1934	2001	'--	22863	'--	'--	'--	'--	M0	N2	Stage IIIB	T4	6th	'--	'--	'--	'--	'--	'--	'--	'--	'--	'--	'--	'--	not reported	'--	'--	'--	'--	'--	0	'--
cdab8ae1-d0e5-4a85-901e-2b05c63fa2b9	TCGA-77-7337	TCGA-LUSC	65	'--	'--	'--	'--	-24065	3253	not reported	male	'--	'--	white	Dead	'--	1935	2008	'--	24065	'--	'--	'--	'--	M0	N1	Stage IIB	T2	6th	'--	'--	'--	'--	'--	'--	'--	'--	'--	'--	'--	'--	not reported	'--	'--	'--	'--	'--	0	'--
03016c31-a2eb-4a04-9e98-f10e0c64fe9e	TCGA-77-7338	TCGA-LUSC	64	'--	'--	'--	'--	-23480	5	not reported	male	'--	'--	white	Dead	'--	1931	1995	'--	23480	'--	'--	'--	'--	M0	N0	Stage IB	T2	6th	'--	'--	'--	'--	'--	'--	'--	'--	'--	'--	'--	'--	not reported	'--	'--	'--	'--	'--	0	'--
2f4c473d-7a1a-4004-936c-8d4a7a24e212	TCGA-77-7463	TCGA-LUSC	75	'--	'--	'--	'--	-27520	1423	not reported	male	'--	'--	white	Dead	'--	1926	2004	'--	27520	'--	'--	'--	'--	M0	N0	Stage IB	T2	6th	'--	'--	'--	'--	'--	'--	'--	'--	'--	'--	'--	'--	not reported	'--	'--	'--	'--	'--	0	'--
188fe74b-a62b-47a0-9069-5c3a2837ee05	TCGA-77-7465	TCGA-LUSC	58	'--	'--	'--	'--	-21548	'--	not reported	male	'--	'--	white	Alive	'--	1952	'--	'--	21548	'--	'--	'--	'--	M0	N1	Stage IIA	T2a	7th	'--	'--	'--	'--	'--	'--	'--	'--	'--	'--	'--	'--	not reported	'--	'--	'--	'--	'--	0	990
c7b23a5a-c49a-4426-bd4e-b191f4227ac6	TCGA-77-8007	TCGA-LUSC	68	'--	'--	'--	'--	-25102	198	not reported	male	'--	'--	not reported	Dead	'--	1933	2001	'--	25102	'--	'--	'--	'--	M0	N1	Stage IIB	T2	6th	'--	'--	'--	'--	'--	'--	'--	'--	'--	'--	'--	'--	not reported	'--	'--	'--	'--	'--	0	'--
43ea8913-abfe-495d-a909-d57da13d1a27	TCGA-77-8008	TCGA-LUSC	68	'--	'--	'--	'--	-24948	2639	not reported	male	'--	'--	not reported	Dead	'--	1933	2008	'--	24948	'--	'--	'--	'--	M0	N0	Stage IB	T2	6th	'--	'--	'--	'--	'--	'--	'--	'--	'--	'--	'--	'--	not reported	'--	'--	'--	'--	'--	0	'--
9ea119ff-e5d9-49ec-b0a2-b21173c48044	TCGA-77-8009	TCGA-LUSC	68	'--	'--	'--	'--	-25037	1695	not reported	male	'--	'--	not reported	Dead	'--	1939	'--	'--	25037	'--	'--	'--	'--	M0	N1	Stage IIB	T2	6th	'--	'--	'--	'--	'--	'--	'--	'--	'--	'--	'--	'--	not reported	'--	'--	'--	'--	'--	0	1641
af008b10-38c1-40f2-a924-66c554813c50	TCGA-77-8128	TCGA-LUSC	60	'--	'--	'--	'--	-21986	1150	not reported	male	'--	'--	not reported	Dead	'--	1939	2002	'--	21986	'--	'--	'--	'--	M0	N2	Stage IIIA	T2	6th	'--	'--	'--	'--	'--	'--	'--	'--	'--	'--	'--	'--	not reported	'--	'--	'--	'--	'--	0	'--
7fe0e47a-07e1-467b-b5dc-63e2a25ba6dd	TCGA-77-8130	TCGA-LUSC	69	'--	'--	'--	'--	-25260	'--	not reported	male	'--	'--	not reported	Alive	'--	1931	'--	'--	25260	'--	'--	'--	'--	M0	N1	Stage IIB	T2	6th	'--	'--	'--	'--	'--	'--	'--	'--	'--	'--	'--	'--	not reported	'--	'--	'--	'--	'--	0	4765
6d7803fd-cf8f-43dc-8b2d-fd129cdd2b3d	TCGA-77-8131	TCGA-LUSC	72	'--	'--	'--	'--	-26611	383	not reported	male	'--	'--	not reported	Dead	'--	1928	2001	'--	26611	'--	'--	'--	'--	M0	NX	Stage IB	T2	6th	'--	'--	'--	'--	'--	'--	'--	'--	'--	'--	'--	'--	not reported	'--	'--	'--	'--	'--	0	'--
becc8bb8-bdbf-426c-b9b6-a23558eb13c1	TCGA-77-8133	TCGA-LUSC	74	'--	'--	'--	'--	-27139	1640	not reported	male	'--	'--	not reported	Dead	'--	1927	2005	'--	27139	'--	'--	'--	'--	M0	N1	Stage IIA	T1	6th	'--	'--	'--	'--	'--	'--	'--	'--	'--	'--	'--	'--	not reported	'--	'--	'--	'--	'--	0	'--
c4ca7861-2fcc-4ed7-a240-bea9c43d5fb1	TCGA-77-8136	TCGA-LUSC	74	'--	'--	'--	'--	-27193	1189	not reported	female	'--	'--	not reported	Dead	'--	1928	2005	'--	27193	'--	'--	'--	'--	M0	N1	Stage IIB	T2	6th	'--	'--	'--	'--	'--	'--	'--	'--	'--	'--	'--	'--	not reported	'--	'--	'--	'--	'--	0	'--
283af87a-f962-47ab-8a7b-4fcd7e45cdf6	TCGA-77-8138	TCGA-LUSC	74	'--	'--	'--	'--	-27225	539	not reported	male	'--	'--	not reported	Dead	'--	1929	2004	'--	27225	'--	'--	'--	'--	M0	N0	Stage IB	T2	6th	'--	'--	'--	'--	'--	'--	'--	'--	'--	'--	'--	'--	not reported	'--	'--	'--	'--	'--	0	'--
1fdbeb6a-8c73-46db-9d21-c56a834064f6	TCGA-77-8139	TCGA-LUSC	72	'--	'--	'--	'--	-26464	'--	not reported	male	'--	'--	not reported	Alive	'--	1931	'--	'--	26464	'--	'--	'--	'--	M0	N0	Stage IIB	T3	6th	'--	'--	'--	'--	'--	'--	'--	'--	'--	'--	'--	'--	not reported	'--	'--	'--	'--	'--	0	3166
463e921c-ec20-4263-ad24-bdc2d56edb56	TCGA-77-8140	TCGA-LUSC	66	'--	'--	'--	'--	-24415	351	not reported	female	'--	'--	not reported	Dead	'--	1937	2003	'--	24415	'--	'--	'--	'--	M0	N1	Stage IIB	T2	6th	'--	'--	'--	'--	'--	'--	'--	'--	'--	'--	'--	'--	not reported	'--	'--	'--	'--	'--	0	'--
ba42da22-44c2-488f-91f0-e274948b5cef	TCGA-77-8143	TCGA-LUSC	76	'--	'--	'--	'--	-27772	803	not reported	male	'--	'--	not reported	Dead	'--	1928	2006	'--	27772	'--	'--	'--	'--	M0	N2	Stage IIIA	T2	6th	'--	'--	'--	'--	'--	'--	'--	'--	'--	'--	'--	'--	not reported	'--	'--	'--	'--	'--	0	'--
86be9147-65f6-43f4-a3e9-5e5f422bd0ff	TCGA-77-8144	TCGA-LUSC	70	'--	'--	'--	'--	-25796	'--	not reported	male	'--	'--	not reported	Alive	'--	1934	'--	'--	25796	'--	'--	'--	'--	M0	N0	Stage IB	T2	6th	'--	'--	'--	'--	'--	'--	'--	'--	'--	'--	'--	'--	not reported	'--	'--	'--	'--	'--	0	833
7ff92b3b-e810-42e2-9aa3-3e2335bb0f4a	TCGA-77-8145	TCGA-LUSC	73	'--	'--	'--	'--	-26707	212	not reported	male	'--	'--	not reported	Dead	'--	1927	2000	'--	26707	'--	'--	'--	'--	M0	N1	Stage IIIB	T4	6th	'--	'--	'--	'--	'--	'--	'--	'--	'--	'--	'--	'--	not reported	'--	'--	'--	'--	'--	0	'--
636d0804-8a63-4bd0-86b4-dc1dc71da8b7	TCGA-77-8146	TCGA-LUSC	72	'--	'--	'--	'--	-26533	'--	not reported	male	'--	'--	not reported	Alive	'--	1933	'--	'--	26533	'--	'--	'--	'--	M0	N0	Stage IA	T1	6th	'--	'--	'--	'--	'--	'--	'--	'--	'--	'--	'--	'--	not reported	'--	'--	'--	'--	'--	0	3189
8b55baf0-2d34-4cae-896d-641b1dd40785	TCGA-77-8148	TCGA-LUSC	68	'--	'--	'--	'--	-24918	'--	not reported	male	'--	'--	not reported	Alive	'--	1938	'--	'--	24918	'--	'--	'--	'--	M0	N1	Stage IIIA	T3	6th	'--	'--	'--	'--	'--	'--	'--	'--	'--	'--	'--	'--	not reported	'--	'--	'--	'--	'--	0	2023
7cc8892e-4ba5-4cf5-be76-9e5cb4891d25	TCGA-77-8150	TCGA-LUSC	64	'--	'--	'--	'--	-23474	1655	not reported	male	'--	'--	not reported	Dead	'--	1943	2011	'--	23474	'--	'--	'--	'--	M0	N1	Stage IIIA	T3	6th	'--	'--	'--	'--	'--	'--	'--	'--	'--	'--	'--	'--	not reported	'--	'--	'--	'--	'--	0	'--
3336ee77-a6f6-4d3a-93f9-585ebc48ffba	TCGA-77-8153	TCGA-LUSC	77	'--	'--	'--	'--	-28253	'--	not reported	female	'--	'--	not reported	Alive	'--	1931	'--	'--	28253	'--	'--	'--	'--	M0	N0	Stage IB	T2	6th	'--	'--	'--	'--	'--	'--	'--	'--	'--	'--	'--	'--	not reported	'--	'--	'--	'--	'--	0	1992
569691a3-15b4-4b1c-b8b7-b3ad17d0996e	TCGA-77-8154	TCGA-LUSC	67	'--	'--	'--	'--	-24640	'--	not reported	male	'--	'--	not reported	Alive	'--	1941	'--	'--	24640	'--	'--	'--	'--	M0	N0	Stage IA	T1	6th	'--	'--	'--	'--	'--	'--	'--	'--	'--	'--	'--	'--	not reported	'--	'--	'--	'--	'--	0	1841
96e31ca7-b917-4d04-804f-489243f6ee2b	TCGA-77-8156	TCGA-LUSC	60	'--	'--	'--	'--	-22198	'--	not reported	male	'--	'--	not reported	Alive	'--	1950	'--	'--	22198	'--	'--	'--	'--	M0	N0	Stage IB	T2a	7th	'--	'--	'--	'--	'--	'--	'--	'--	'--	'--	'--	'--	not reported	'--	'--	'--	'--	'--	0	1106
bf6bab32-98bb-4e09-a7fe-c5c1779a5f60	TCGA-77-A5G1	TCGA-LUSC	75	'--	'--	'--	'--	-27555	'--	not reported	male	'--	'--	not reported	Alive	'--	1927	'--	'--	27555	'--	'--	'--	'--	M0	N1	Stage IIIA	T3	6th	'--	'--	'--	'--	'--	'--	'--	'--	'--	'--	'--	'--	not reported	'--	'--	'--	'--	'--	0	4026
b80ced5e-36b1-48d0-a8a9-0245aeb5f368	TCGA-77-A5G3	TCGA-LUSC	63	'--	'--	'--	'--	-23171	'--	not reported	male	'--	'--	not reported	Alive	'--	1939	'--	'--	23171	'--	'--	'--	'--	M0	N1	Stage IIB	T2	6th	'--	'--	'--	'--	'--	'--	'--	'--	'--	'--	'--	'--	not reported	'--	'--	'--	'--	'--	0	4570
17104d99-8838-4e1c-bd6a-7f1ee7a94bd8	TCGA-77-A5G6	TCGA-LUSC	66	'--	'--	'--	'--	-24215	678	not reported	male	'--	'--	not reported	Dead	'--	1943	2010	'--	24215	'--	'--	'--	'--	M0	N2	Stage IIIA	T2	6th	'--	'--	'--	'--	'--	'--	'--	'--	'--	'--	'--	'--	not reported	'--	'--	'--	'--	'--	0	'--
947b20ae-f6e3-497d-96d6-db0b9cab3c5a	TCGA-77-A5G7	TCGA-LUSC	63	'--	'--	'--	'--	-23090	180	not reported	male	'--	'--	not reported	Dead	'--	1946	2009	'--	23090	'--	'--	'--	'--	M0	N0	Stage IA	T1	6th	'--	'--	'--	'--	'--	'--	'--	'--	'--	'--	'--	'--	not reported	'--	'--	'--	'--	'--	0	'--
6f068c19-62a6-46ef-8c54-701fd19a6416	TCGA-77-A5G8	TCGA-LUSC	70	'--	'--	'--	'--	-25921	'--	not reported	male	'--	'--	not reported	Alive	'--	1939	'--	'--	25921	'--	'--	'--	'--	M0	N0	Stage IIB	T3	6th	'--	'--	'--	'--	'--	'--	'--	'--	'--	'--	'--	'--	not reported	'--	'--	'--	'--	'--	0	1884
ce137f49-d12b-4112-825a-e673545f54e5	TCGA-77-A5GA	TCGA-LUSC	76	'--	'--	'--	'--	-27762	'--	not reported	male	'--	'--	not reported	Alive	'--	1934	'--	'--	27762	'--	'--	'--	'--	M0	N0	Stage IB	T2a	7th	'--	'--	'--	'--	'--	'--	'--	'--	'--	'--	'--	'--	not reported	'--	'--	'--	'--	'--	0	1280
07083473-8835-4bf9-9f52-b15bba59d932	TCGA-77-A5GB	TCGA-LUSC	90	'--	'--	'--	'--	-32872	0	not reported	male	'--	'--	not reported	Dead	'--	1920	2012	'--	32872	'--	'--	'--	'--	M0	NX	Stage IB	T2a	7th	'--	'--	'--	'--	'--	'--	'--	'--	'--	'--	'--	'--	not reported	'--	'--	'--	'--	'--	0	'--
005669e5-1a31-45fb-ae97-9d450e74e7cb	TCGA-77-A5GF	TCGA-LUSC	70	'--	'--	'--	'--	-25654	840	not reported	male	'--	'--	not reported	Dead	'--	1941	'--	'--	25654	'--	'--	'--	'--	M0	N1	Stage IIA	T2a	7th	'--	'--	'--	'--	'--	'--	'--	'--	'--	'--	'--	'--	not reported	'--	'--	'--	'--	'--	0	839
a2cd5b01-a1f6-46d0-9f05-9dc3df9019f7	TCGA-77-A5GH	TCGA-LUSC	81	'--	'--	'--	'--	-29843	'--	not reported	male	'--	'--	not reported	Alive	'--	1930	'--	'--	29843	'--	'--	'--	'--	M0	N0	Stage IB	T2a	7th	'--	'--	'--	'--	'--	'--	'--	'--	'--	'--	'--	'--	not reported	'--	'--	'--	'--	'--	0	1182
4ef872e1-82c9-4939-9248-41ed9d3085b2	TCGA-78-7145	TCGA-LUAD	52	'--	'--	'--	'--	-19080	826	not reported	female	'--	'--	white	Dead	'--	1948	2002	'--	19080	'--	'--	'--	'--	M1	N1	Stage IV	T4	6th	'--	'--	'--	'--	'--	'--	'--	'--	'--	'--	'--	'--	not reported	'--	'--	'--	'--	'--	0	'--
ff9def3d-17e5-4ef6-b74e-933f11ed6f00	TCGA-78-7146	TCGA-LUAD	71	'--	'--	'--	'--	-26272	173	not reported	female	'--	'--	white	Dead	'--	1928	1999	'--	26272	'--	'--	'--	'--	M0	N2	Stage IIIA	T2	6th	'--	'--	'--	'--	'--	'--	'--	'--	'--	'--	'--	'--	not reported	'--	'--	'--	'--	'--	0	'--
e7d30bc2-42e8-49c5-a5b3-9f58411b007a	TCGA-78-7147	TCGA-LUAD	67	'--	'--	'--	'--	-24809	586	not reported	female	'--	'--	white	Dead	'--	1934	2002	'--	24809	'--	'--	'--	'--	M0	N1	Stage IIB	T2	6th	'--	'--	'--	'--	'--	'--	'--	'--	'--	'--	'--	'--	not reported	'--	'--	'--	'--	'--	0	'--
e8060c45-451d-4779-9584-f284db47e63e	TCGA-78-7148	TCGA-LUAD	71	'--	'--	'--	'--	-25990	626	not reported	male	'--	'--	white	Dead	'--	1930	2002	'--	25990	'--	'--	'--	'--	M0	N1	Stage IIB	T2	6th	'--	'--	'--	'--	'--	'--	'--	'--	'--	'--	'--	'--	not reported	'--	'--	'--	'--	'--	0	'--
2de1ba51-eae1-4a54-b7cd-d6d739fdc39d	TCGA-78-7149	TCGA-LUAD	71	'--	'--	'--	'--	-26285	'--	not reported	male	'--	'--	white	Alive	'--	1931	'--	'--	26285	'--	'--	'--	'--	M0	N0	Stage IIIB	T4	6th	'--	'--	'--	'--	'--	'--	'--	'--	'--	'--	'--	'--	not reported	'--	'--	'--	'--	'--	0	3940
a0e57b39-960e-4e46-8aa0-d0ee2fd9a7cc	TCGA-78-7150	TCGA-LUAD	59	'--	'--	'--	'--	-21891	666	not reported	male	'--	'--	white	Dead	'--	1943	2003	'--	21891	'--	'--	'--	'--	M0	N1	Stage IIB	T2	6th	'--	'--	'--	'--	'--	'--	'--	'--	'--	'--	'--	'--	not reported	'--	'--	'--	'--	'--	0	'--
b56dad1e-2fd5-47d8-9cc7-a54be9a1bae2	TCGA-78-7152	TCGA-LUAD	65	'--	'--	'--	'--	-23782	1215	not reported	male	'--	'--	white	Dead	'--	1938	'--	'--	23782	'--	'--	'--	'--	M0	N0	Stage IB	T2	6th	'--	'--	'--	'--	'--	'--	'--	'--	'--	'--	'--	'--	not reported	'--	'--	'--	'--	'--	0	1202
c353f949-5f66-4a2c-b8f0-17be8bf19e0a	TCGA-78-7153	TCGA-LUAD	65	'--	'--	'--	'--	-23922	'--	not reported	female	'--	'--	white	Alive	'--	1938	'--	'--	23922	'--	'--	'--	'--	M0	N0	Stage IB	T2	6th	'--	'--	'--	'--	'--	'--	'--	'--	'--	'--	'--	'--	not reported	'--	'--	'--	'--	'--	0	3635
d288b69f-1e79-4429-8646-9994b7c54f8f	TCGA-78-7154	TCGA-LUAD	72	'--	'--	'--	'--	-26481	593	not reported	male	'--	'--	white	Dead	'--	1931	2004	'--	26481	'--	'--	'--	'--	M0	N2	Stage IIIA	T3	6th	'--	'--	'--	'--	'--	'--	'--	'--	'--	'--	'--	'--	not reported	'--	'--	'--	'--	'--	0	'--
fc79086c-af9a-4c27-b074-f7050b6f3381	TCGA-78-7155	TCGA-LUAD	68	'--	'--	'--	'--	-24863	1171	not reported	male	'--	'--	white	Dead	'--	1937	2008	'--	24863	'--	'--	'--	'--	M0	N0	Stage IB	T2	6th	'--	'--	'--	'--	'--	'--	'--	'--	'--	'--	'--	'--	not reported	'--	'--	'--	'--	'--	0	'--
7b0622ab-63ea-483f-ae40-d3ea587bdbba	TCGA-78-7156	TCGA-LUAD	62	'--	'--	'--	'--	-22720	976	not reported	male	'--	'--	white	Dead	'--	1944	2008	'--	22720	'--	'--	'--	'--	M1	N1	Stage IV	T4	6th	'--	'--	'--	'--	'--	'--	'--	'--	'--	'--	'--	'--	not reported	'--	'--	'--	'--	'--	0	'--
501c987e-d1eb-48a9-89eb-72a5062c90b4	TCGA-78-7158	TCGA-LUAD	59	'--	'--	'--	'--	-21742	179	not reported	female	'--	'--	white	Dead	'--	1948	2007	'--	21742	'--	'--	'--	'--	M0	N2	Stage IIIB	T4	6th	'--	'--	'--	'--	'--	'--	'--	'--	'--	'--	'--	'--	not reported	'--	'--	'--	'--	'--	0	'--
4d153600-81f9-44fb-b485-6355ec306d6a	TCGA-78-7159	TCGA-LUAD	60	'--	'--	'--	'--	-22261	'--	not reported	female	'--	'--	white	Alive	'--	1948	'--	'--	22261	'--	'--	'--	'--	M0	NX	Stage IA	T1	6th	'--	'--	'--	'--	'--	'--	'--	'--	'--	'--	'--	'--	not reported	'--	'--	'--	'--	'--	0	1974
c1a01e8c-1f7e-4e24-bfad-90b73f88e992	TCGA-78-7160	TCGA-LUAD	61	'--	'--	'--	'--	-22385	697	not reported	male	'--	'--	white	Dead	'--	1947	'--	'--	22385	'--	'--	'--	'--	M1	N2	Stage IV	T4	6th	'--	'--	'--	'--	'--	'--	'--	'--	'--	'--	'--	'--	not reported	'--	'--	'--	'--	'--	0	678
86faf16c-56fd-4b7b-a6b2-b4c83bec93e1	TCGA-78-7161	TCGA-LUAD	69	'--	'--	'--	'--	-25294	291	not reported	female	'--	'--	white	Dead	'--	1942	'--	'--	25294	'--	'--	'--	'--	M0	N0	Stage IIB	T3	7th	'--	'--	'--	'--	'--	'--	'--	'--	'--	'--	'--	'--	not reported	'--	'--	'--	'--	'--	0	215
5abd6651-69be-42f8-bdc0-308e68136d31	TCGA-78-7163	TCGA-LUAD	60	'--	'--	'--	'--	-22002	'--	not reported	male	'--	'--	white	Alive	'--	1932	'--	'--	22002	'--	'--	'--	'--	M0	N0	Stage IB	T2	6th	'--	'--	'--	'--	'--	'--	'--	'--	'--	'--	'--	'--	not reported	'--	'--	'--	'--	'--	0	7248
b40d0849-f4ef-4a14-9732-9beb708cb46b	TCGA-78-7166	TCGA-LUAD	84	'--	'--	'--	'--	-30869	258	not reported	male	'--	'--	white	Dead	'--	1918	2002	'--	30869	'--	'--	'--	'--	M0	N1	Stage IIB	T2	6th	'--	'--	'--	'--	'--	'--	'--	'--	'--	'--	'--	'--	not reported	'--	'--	'--	'--	'--	0	'--
fe3eeeb6-0db4-46d7-a020-55604d474c12	TCGA-78-7167	TCGA-LUAD	77	'--	'--	'--	'--	-28295	2681	not reported	male	'--	'--	white	Dead	'--	1925	2009	'--	28295	'--	'--	'--	'--	M1	N0	Stage IV	T2	6th	'--	'--	'--	'--	'--	'--	'--	'--	'--	'--	'--	'--	not reported	'--	'--	'--	'--	'--	0	'--
fd5c44ef-ea50-4fba-9e8d-e371cf34ebdb	TCGA-78-7220	TCGA-LUAD	53	'--	'--	'--	'--	-19480	807	not reported	female	'--	'--	white	Dead	'--	1947	2002	'--	19480	'--	'--	'--	'--	M0	N2	Stage IIIA	T2	6th	'--	'--	'--	'--	'--	'--	'--	'--	'--	'--	'--	'--	not reported	'--	'--	'--	'--	'--	0	'--
46592b7b-6968-42a6-83af-0917c9f4a9a5	TCGA-78-7535	TCGA-LUAD	45	'--	'--	'--	'--	-16571	949	not reported	male	'--	'--	white	Dead	'--	1955	2002	'--	16571	'--	'--	'--	'--	M0	N0	Stage IB	T2	6th	'--	'--	'--	'--	'--	'--	'--	'--	'--	'--	'--	'--	not reported	'--	'--	'--	'--	'--	0	'--
daf0e08e-1738-43f8-874a-b37d79cbe3a7	TCGA-78-7536	TCGA-LUAD	69	'--	'--	'--	'--	-25558	244	not reported	male	'--	'--	white	Dead	'--	1932	2001	'--	25558	'--	'--	'--	'--	M0	N2	Stage IIIA	T2	6th	'--	'--	'--	'--	'--	'--	'--	'--	'--	'--	'--	'--	not reported	'--	'--	'--	'--	'--	0	'--
67a2bc21-7c87-4678-997d-a434de672436	TCGA-78-7537	TCGA-LUAD	72	'--	'--	'--	'--	-26610	1622	not reported	male	'--	'--	not reported	Dead	'--	1930	2006	'--	26610	'--	'--	'--	'--	M0	N0	Stage IB	T2	6th	'--	'--	'--	'--	'--	'--	'--	'--	'--	'--	'--	'--	not reported	'--	'--	'--	'--	'--	0	'--
7be86a90-6da8-4c01-8a7a-bc5cfef9894f	TCGA-78-7539	TCGA-LUAD	75	'--	'--	'--	'--	-27445	'--	not reported	female	'--	'--	white	Alive	'--	1936	'--	'--	27445	'--	'--	'--	'--	M0	N0	Stage IIA	T2b	7th	'--	'--	'--	'--	'--	'--	'--	'--	'--	'--	'--	'--	not reported	'--	'--	'--	'--	'--	0	791
05534064-8b43-4c82-95da-70fd83bd6560	TCGA-78-7540	TCGA-LUAD	66	'--	'--	'--	'--	-24440	1197	not reported	female	'--	'--	white	Dead	'--	1933	'--	'--	24440	'--	'--	'--	'--	M0	N0	Stage IB	T2	6th	'--	'--	'--	'--	'--	'--	'--	'--	'--	'--	'--	'--	not reported	'--	'--	'--	'--	'--	0	881
e64f76e4-f748-4d9e-ba71-53e2818a7920	TCGA-78-7542	TCGA-LUAD	56	'--	'--	'--	'--	-20763	321	not reported	male	'--	'--	white	Dead	'--	1937	1993	'--	20763	'--	'--	'--	'--	M0	N0	Stage IB	T2	6th	'--	'--	'--	'--	'--	'--	'--	'--	'--	'--	'--	'--	not reported	'--	'--	'--	'--	'--	0	'--
44218b35-219c-4ad9-a01e-fde14067c4c0	TCGA-78-7633	TCGA-LUAD	67	'--	'--	'--	'--	-24713	1528	not reported	male	'--	'--	white	Dead	'--	1942	'--	'--	24713	'--	'--	'--	'--	M0	N0	Stage IB	T2	6th	'--	'--	'--	'--	'--	'--	'--	'--	'--	'--	'--	'--	not reported	'--	'--	'--	'--	'--	0	994
18478121-f1d1-4bdd-9511-8ab22f4a0660	TCGA-78-8640	TCGA-LUAD	59	'--	'--	'--	'--	-21832	'--	not reported	male	'--	'--	not reported	Alive	'--	1935	'--	'--	21832	'--	'--	'--	'--	M0	N1	Stage IIA	T1	6th	'--	'--	'--	'--	'--	'--	'--	'--	'--	'--	'--	'--	not reported	'--	'--	'--	'--	'--	0	7062
5ace9608-d38a-42f2-a877-ec7c9d211808	TCGA-78-8648	TCGA-LUAD	58	'--	'--	'--	'--	-21443	1209	not reported	female	'--	'--	not reported	Dead	'--	1944	2005	'--	21443	'--	'--	'--	'--	M0	N0	Stage IIB	T3	6th	'--	'--	'--	'--	'--	'--	'--	'--	'--	'--	'--	'--	not reported	'--	'--	'--	'--	'--	0	'--
a905d275-9283-4fa6-bbbf-46019bd1bcb7	TCGA-78-8655	TCGA-LUAD	77	'--	'--	'--	'--	-28379	'--	not reported	female	'--	'--	not reported	Alive	'--	1926	'--	'--	28379	'--	'--	'--	'--	M0	N0	Stage IA	T1	6th	'--	'--	'--	'--	'--	'--	'--	'--	'--	'--	'--	'--	not reported	'--	'--	'--	'--	'--	0	2360
781f40c9-c099-4c96-8269-ebe2a449c93d	TCGA-78-8660	TCGA-LUAD	69	'--	'--	'--	'--	-25422	321	not reported	male	'--	'--	not reported	Dead	'--	1936	2005	'--	25422	'--	'--	'--	'--	M0	N1	Stage IIB	T2	6th	'--	'--	'--	'--	'--	'--	'--	'--	'--	'--	'--	'--	not reported	'--	'--	'--	'--	'--	0	'--
16e64a1e-08b0-4c27-8c69-fa64551f8ca4	TCGA-78-8662	TCGA-LUAD	53	'--	'--	'--	'--	-19563	3361	not reported	female	'--	'--	not reported	Dead	'--	1947	2009	'--	19563	'--	'--	'--	'--	M0	N0	Stage IB	T2	6th	'--	'--	'--	'--	'--	'--	'--	'--	'--	'--	'--	'--	not reported	'--	'--	'--	'--	'--	0	'--
3f1b4356-0b53-48cd-8938-96fc786c9b63	TCGA-79-5596	TCGA-LUSC	'--	'--	'--	'--	'--	'--	'--	not reported	male	'--	'--	not reported	Alive	'--	'--	'--	'--	'--	'--	'--	'--	'--	M0	N1	Stage IIIA	T3	6th	'--	'--	'--	'--	'--	'--	'--	'--	'--	'--	'--	'--	not reported	'--	'--	'--	'--	'--	'--	'--
645903b5-ba37-48a1-985b-a019b8db3236	TCGA-80-5607	TCGA-LUAD	'--	'--	'--	'--	'--	'--	'--	not reported	female	'--	'--	not reported	Alive	'--	'--	'--	'--	'--	'--	'--	'--	'--	M0	N1	Stage IIB	T2	6th	'--	'--	'--	'--	'--	'--	'--	'--	'--	'--	'--	'--	not reported	'--	'--	'--	'--	'--	'--	'--
5c06d97f-2aaa-43de-b085-09d7829356ba	TCGA-80-5608	TCGA-LUAD	'--	'--	'--	'--	'--	'--	'--	not reported	female	'--	'--	not reported	Alive	'--	'--	'--	'--	'--	'--	'--	'--	'--	M0	N0	Stage IA	T1	6th	'--	'--	'--	'--	'--	'--	'--	'--	'--	'--	'--	'--	not reported	'--	'--	'--	'--	'--	'--	2832
e51f717f-72e8-400e-9f35-fc5dc32fdf71	TCGA-80-5611	TCGA-LUAD	'--	'--	'--	'--	'--	'--	'--	not reported	male	'--	'--	not reported	Alive	'--	'--	'--	'--	'--	'--	'--	'--	'--	M0	N0	Stage IB	T2	6th	'--	'--	'--	'--	'--	'--	'--	'--	'--	'--	'--	'--	not reported	'--	'--	'--	'--	'--	'--	2595
25d4ea9e-f773-4f11-bac9-64efdad73211	TCGA-83-5908	TCGA-LUAD	59	'--	'--	'--	'--	-21760	'--	not hispanic or latino	female	'--	'--	white	Alive	'--	1950	'--	'--	21760	'--	'--	'--	'--	M0	N0	Stage IA	T1	6th	'--	'--	'--	'--	'--	'--	'--	'--	'--	'--	'--	'--	not reported	'--	'--	'--	'--	'--	0	824
2e007464-f3f4-4eb2-bab8-91b8272c96d1	TCGA-85-6175	TCGA-LUSC	63	'--	'--	'--	'--	-23228	294	not hispanic or latino	female	'--	'--	white	Dead	'--	1947	'--	'--	23228	'--	'--	'--	'--	M0	N0	Stage IIB	T3	7th	'--	'--	'--	'--	'--	'--	'--	'--	'--	'--	'--	'--	not reported	'--	'--	'--	'--	'--	0	0
870fb708-7631-4578-a470-3c7bd5228e5a	TCGA-85-6560	TCGA-LUSC	59	'--	'--	'--	'--	-21768	'--	not hispanic or latino	male	'--	'--	white	Alive	'--	1952	'--	'--	21768	'--	'--	'--	'--	M0	N1	Stage IIA	T1b	7th	'--	'--	'--	'--	'--	'--	'--	'--	'--	'--	'--	'--	not reported	'--	'--	'--	'--	'--	0	1259
46f35964-bd43-47e6-83fe-40da33828c94	TCGA-85-6561	TCGA-LUSC	66	'--	'--	'--	'--	-24234	'--	not hispanic or latino	male	'--	'--	white	Alive	'--	1945	'--	'--	24234	'--	'--	'--	'--	M0	NX	Stage IB	T2a	7th	'--	'--	'--	'--	'--	'--	'--	'--	'--	'--	'--	'--	not reported	'--	'--	'--	'--	'--	0	1224
59b006b0-4a81-41c8-9574-29a732428e29	TCGA-85-6798	TCGA-LUSC	57	'--	'--	'--	'--	-20837	195	not hispanic or latino	male	'--	'--	white	Dead	'--	1954	'--	'--	20837	'--	'--	'--	'--	M0	N1	Stage IIIA	T3	7th	'--	'--	'--	'--	'--	'--	'--	'--	'--	'--	'--	'--	not reported	'--	'--	'--	'--	'--	0	34
b89eaf49-b80b-4730-b928-3fbc4385b64c	TCGA-85-7696	TCGA-LUSC	64	'--	'--	'--	'--	-23413	'--	not hispanic or latino	male	'--	'--	white	Alive	'--	1947	'--	'--	23413	'--	'--	'--	'--	M0	N0	Stage IA	T1	7th	'--	'--	'--	'--	'--	'--	'--	'--	'--	'--	'--	'--	not reported	'--	'--	'--	'--	'--	0	1111
caa36b5c-852b-4259-8db9-1091b1f02edd	TCGA-85-7697	TCGA-LUSC	49	'--	'--	'--	'--	-17921	'--	not hispanic or latino	male	'--	'--	white	Alive	'--	1962	'--	'--	17921	'--	'--	'--	'--	M0	N0	Stage IIB	T3	7th	'--	'--	'--	'--	'--	'--	'--	'--	'--	'--	'--	'--	not reported	'--	'--	'--	'--	'--	0	1063
9a13a742-ff9a-4432-a7ce-7fcbb753be01	TCGA-85-7698	TCGA-LUSC	48	'--	'--	'--	'--	-17651	'--	not hispanic or latino	male	'--	'--	white	Alive	'--	1963	'--	'--	17651	'--	'--	'--	'--	M0	N0	Stage IA	T1b	7th	'--	'--	'--	'--	'--	'--	'--	'--	'--	'--	'--	'--	not reported	'--	'--	'--	'--	'--	0	952
06f36fce-f20f-4e37-8222-81a642c7bba0	TCGA-85-7699	TCGA-LUSC	73	'--	'--	'--	'--	-26965	1001	not hispanic or latino	male	'--	'--	white	Dead	'--	1938	'--	'--	26965	'--	'--	'--	'--	M0	N0	Stage IIIA	T4	7th	'--	'--	'--	'--	'--	'--	'--	'--	'--	'--	'--	'--	not reported	'--	'--	'--	'--	'--	0	1
9f55bb37-4211-4e91-88ea-7b1d4f286598	TCGA-85-7710	TCGA-LUSC	59	'--	'--	'--	'--	-21790	'--	not hispanic or latino	female	'--	'--	white	Alive	'--	1952	'--	'--	21790	'--	'--	'--	'--	M0	N0	Stage IA	T1b	7th	'--	'--	'--	'--	'--	'--	'--	'--	'--	'--	'--	'--	not reported	'--	'--	'--	'--	'--	0	42
01417822-b608-4934-8fe0-594315212be5	TCGA-85-7843	TCGA-LUSC	50	'--	'--	'--	'--	-18353	'--	not hispanic or latino	male	'--	'--	white	Alive	'--	1961	'--	'--	18353	'--	'--	'--	'--	M0	N1	Stage IIA	T2a	7th	'--	'--	'--	'--	'--	'--	'--	'--	'--	'--	'--	'--	not reported	'--	'--	'--	'--	'--	0	35
10d8e6ad-f7ef-4acf-a9c2-25834bea71c9	TCGA-85-7844	TCGA-LUSC	71	'--	'--	'--	'--	-26141	'--	not hispanic or latino	male	'--	'--	white	Alive	'--	1940	'--	'--	26141	'--	'--	'--	'--	M0	N0	Stage IB	T2a	7th	'--	'--	'--	'--	'--	'--	'--	'--	'--	'--	'--	'--	not reported	'--	'--	'--	'--	'--	0	911
ee54896d-0895-47fe-b432-ef922deba5d8	TCGA-85-7950	TCGA-LUSC	46	'--	'--	'--	'--	-16975	'--	not hispanic or latino	male	'--	'--	white	Alive	'--	1965	'--	'--	16975	'--	'--	'--	'--	M0	N0	Stage IB	T2a	7th	'--	'--	'--	'--	'--	'--	'--	'--	'--	'--	'--	'--	not reported	'--	'--	'--	'--	'--	0	576
90648a49-997b-418c-9724-bd1d216eb861	TCGA-85-8048	TCGA-LUSC	62	'--	'--	'--	'--	-22907	'--	not hispanic or latino	male	'--	'--	white	Alive	'--	1949	'--	'--	22907	'--	'--	'--	'--	M0	N0	Stage IA	T1	7th	'--	'--	'--	'--	'--	'--	'--	'--	'--	'--	'--	'--	not reported	'--	'--	'--	'--	'--	0	765
f43b511b-93d1-4a6e-ab17-e84448a084b2	TCGA-85-8049	TCGA-LUSC	57	'--	'--	'--	'--	-20995	'--	not hispanic or latino	male	'--	'--	white	Alive	'--	1954	'--	'--	20995	'--	'--	'--	'--	M0	N0	Stage IB	T2a	7th	'--	'--	'--	'--	'--	'--	'--	'--	'--	'--	'--	'--	not reported	'--	'--	'--	'--	'--	0	579
395babb3-3f5d-4e71-a675-af4443f23028	TCGA-85-8052	TCGA-LUSC	53	'--	'--	'--	'--	-19671	'--	not hispanic or latino	male	'--	'--	white	Alive	'--	1958	'--	'--	19671	'--	'--	'--	'--	M0	N0	Stage IIB	T3	7th	'--	'--	'--	'--	'--	'--	'--	'--	'--	'--	'--	'--	not reported	'--	'--	'--	'--	'--	0	734
67f40b3a-882c-4ac9-9038-0e7b10a5ccdc	TCGA-85-8070	TCGA-LUSC	71	'--	'--	'--	'--	-26183	'--	not hispanic or latino	male	'--	'--	white	Alive	'--	1940	'--	'--	26183	'--	'--	'--	'--	M0	N0	Stage IB	T2	7th	'--	'--	'--	'--	'--	'--	'--	'--	'--	'--	'--	'--	not reported	'--	'--	'--	'--	'--	0	960
c652350b-9e6c-421d-8027-8b8819e4ac6c	TCGA-85-8071	TCGA-LUSC	52	'--	'--	'--	'--	-19158	'--	not hispanic or latino	male	'--	'--	white	Alive	'--	1959	'--	'--	19158	'--	'--	'--	'--	M0	N1	Stage IIA	T1a	7th	'--	'--	'--	'--	'--	'--	'--	'--	'--	'--	'--	'--	not reported	'--	'--	'--	'--	'--	0	815
e29f886a-1690-438b-b287-bfe9e9737b29	TCGA-85-8072	TCGA-LUSC	60	'--	'--	'--	'--	-22069	'--	not hispanic or latino	male	'--	'--	white	Alive	'--	1951	'--	'--	22069	'--	'--	'--	'--	M0	N0	Stage IA	T1a	7th	'--	'--	'--	'--	'--	'--	'--	'--	'--	'--	'--	'--	not reported	'--	'--	'--	'--	'--	0	932
aef2cf2f-2067-4d77-9bbe-0f6801826c31	TCGA-85-8276	TCGA-LUSC	62	'--	'--	'--	'--	-22707	'--	not hispanic or latino	male	'--	'--	white	Alive	'--	1949	'--	'--	22707	'--	'--	'--	'--	M0	N1	Stage IIA	T1b	7th	'--	'--	'--	'--	'--	'--	'--	'--	'--	'--	'--	'--	not reported	'--	'--	'--	'--	'--	0	1050
8e6020a1-68df-4d57-ad4e-33acc0861fb3	TCGA-85-8277	TCGA-LUSC	70	'--	'--	'--	'--	-25793	307	not hispanic or latino	male	'--	'--	white	Dead	'--	1941	'--	'--	25793	'--	'--	'--	'--	M0	N1	Stage IIIA	T3	7th	'--	'--	'--	'--	'--	'--	'--	'--	'--	'--	'--	'--	not reported	'--	'--	'--	'--	'--	0	11
484c6114-ea0b-4c00-9f50-74fd413bd6dc	TCGA-85-8287	TCGA-LUSC	72	'--	'--	'--	'--	-26401	23	not hispanic or latino	male	'--	'--	white	Dead	'--	1939	'--	'--	26401	'--	'--	'--	'--	M0	N0	Stage IA	T1b	7th	'--	'--	'--	'--	'--	'--	'--	'--	'--	'--	'--	'--	not reported	'--	'--	'--	'--	'--	0	13
186ca7d6-8354-43a2-b8a5-9ac79627331f	TCGA-85-8288	TCGA-LUSC	70	'--	'--	'--	'--	-25629	402	not hispanic or latino	male	'--	'--	white	Dead	'--	1941	'--	'--	25629	'--	'--	'--	'--	M0	N1	Stage IIA	T1b	7th	'--	'--	'--	'--	'--	'--	'--	'--	'--	'--	'--	'--	not reported	'--	'--	'--	'--	'--	0	54
aa00283a-4a9e-4600-8046-43adc6833218	TCGA-85-8350	TCGA-LUSC	61	'--	'--	'--	'--	-22526	'--	not hispanic or latino	male	'--	'--	white	Alive	'--	1950	'--	'--	22526	'--	'--	'--	'--	M0	N0	Stage IA	T1b	7th	'--	'--	'--	'--	'--	'--	'--	'--	'--	'--	'--	'--	not reported	'--	'--	'--	'--	'--	0	683
c935a05d-0bd5-4fad-8e06-950afe022bca	TCGA-85-8351	TCGA-LUSC	72	'--	'--	'--	'--	-26437	'--	not hispanic or latino	male	'--	'--	white	Alive	'--	1939	'--	'--	26437	'--	'--	'--	'--	M0	N1	Stage IIA	T2a	7th	'--	'--	'--	'--	'--	'--	'--	'--	'--	'--	'--	'--	not reported	'--	'--	'--	'--	'--	0	510
159b96ab-2eb9-4604-be8c-e38f6aae103f	TCGA-85-8352	TCGA-LUSC	67	'--	'--	'--	'--	-24788	161	not hispanic or latino	male	'--	'--	white	Dead	'--	1944	'--	'--	24788	'--	'--	'--	'--	M0	N1	Stage IIIA	T3	7th	'--	'--	'--	'--	'--	'--	'--	'--	'--	'--	'--	'--	not reported	'--	'--	'--	'--	'--	0	67
4db53b4c-2e5c-45ea-8577-4360c114e0c1	TCGA-85-8353	TCGA-LUSC	72	'--	'--	'--	'--	-26549	94	not hispanic or latino	male	'--	'--	white	Dead	'--	1939	'--	'--	26549	'--	'--	'--	'--	M0	N1	Stage IIIA	T3	7th	'--	'--	'--	'--	'--	'--	'--	'--	'--	'--	'--	'--	not reported	'--	'--	'--	'--	'--	0	54
921daff1-65e7-4182-9822-04f48f0a178d	TCGA-85-8354	TCGA-LUSC	53	'--	'--	'--	'--	-19692	'--	not hispanic or latino	male	'--	'--	white	Alive	'--	1958	'--	'--	19692	'--	'--	'--	'--	M0	N0	Stage IB	T2a	7th	'--	'--	'--	'--	'--	'--	'--	'--	'--	'--	'--	'--	not reported	'--	'--	'--	'--	'--	0	995
cf3cdd9e-43fc-44c7-90c8-e4e13deed9c6	TCGA-85-8355	TCGA-LUSC	63	'--	'--	'--	'--	-23227	'--	not hispanic or latino	male	'--	'--	white	Alive	'--	1948	'--	'--	23227	'--	'--	'--	'--	M0	N0	Stage IA	T1a	7th	'--	'--	'--	'--	'--	'--	'--	'--	'--	'--	'--	'--	not reported	'--	'--	'--	'--	'--	0	61
806e9c81-a76f-42d1-bc4d-8687b950b980	TCGA-85-8479	TCGA-LUSC	66	'--	'--	'--	'--	-24350	'--	not hispanic or latino	male	'--	'--	white	Alive	'--	1946	'--	'--	24350	'--	'--	'--	'--	M0	N0	Stage IA	T1a	7th	'--	'--	'--	'--	'--	'--	'--	'--	'--	'--	'--	'--	not reported	'--	'--	'--	'--	'--	0	468
2d2a3e24-8e1c-4409-a803-fe8d475f9248	TCGA-85-8481	TCGA-LUSC	70	'--	'--	'--	'--	-25782	236	not hispanic or latino	male	'--	'--	white	Dead	'--	1942	'--	'--	25782	'--	'--	'--	'--	M0	N0	Stage IIB	T3	7th	'--	'--	'--	'--	'--	'--	'--	'--	'--	'--	'--	'--	not reported	'--	'--	'--	'--	'--	0	21
6205bb0d-f5ad-4181-a62b-5cb21415ff8e	TCGA-85-8580	TCGA-LUSC	52	'--	'--	'--	'--	-19301	'--	not hispanic or latino	female	'--	'--	white	Alive	'--	1960	'--	'--	19301	'--	'--	'--	'--	M0	N0	Stage IB	T2a	7th	'--	'--	'--	'--	'--	'--	'--	'--	'--	'--	'--	'--	not reported	'--	'--	'--	'--	'--	0	1113
b4dc4f02-ef59-4c23-bfea-815255bb6427	TCGA-85-8582	TCGA-LUSC	49	'--	'--	'--	'--	-18168	'--	not hispanic or latino	male	'--	'--	white	Alive	'--	1963	'--	'--	18168	'--	'--	'--	'--	M0	N0	Stage IA	T1a	7th	'--	'--	'--	'--	'--	'--	'--	'--	'--	'--	'--	'--	not reported	'--	'--	'--	'--	'--	0	1160
52924e27-7b36-4e25-83b2-abc51dd72668	TCGA-85-8584	TCGA-LUSC	71	'--	'--	'--	'--	-26081	383	not hispanic or latino	male	'--	'--	white	Dead	'--	1941	'--	'--	26081	'--	'--	'--	'--	M0	N1	Stage IIA	T2a	7th	'--	'--	'--	'--	'--	'--	'--	'--	'--	'--	'--	'--	not reported	'--	'--	'--	'--	'--	0	0
f30d81c6-d8d3-4547-b056-3942e390b936	TCGA-85-8664	TCGA-LUSC	73	'--	'--	'--	'--	-26954	550	not hispanic or latino	male	'--	'--	white	Dead	'--	1938	'--	'--	26954	'--	'--	'--	'--	M0	N1	Stage IIB	T2b	7th	'--	'--	'--	'--	'--	'--	'--	'--	'--	'--	'--	'--	not reported	'--	'--	'--	'--	'--	0	434
34f7b63b-7a49-4b29-ab72-d880d87fb7b3	TCGA-85-8666	TCGA-LUSC	65	'--	'--	'--	'--	-23906	687	not hispanic or latino	male	'--	'--	white	Dead	'--	1946	'--	'--	23906	'--	'--	'--	'--	M0	N0	Stage IB	T2a	7th	'--	'--	'--	'--	'--	'--	'--	'--	'--	'--	'--	'--	not reported	'--	'--	'--	'--	'--	0	475
86958f1d-f10b-403e-b204-061e1932a793	TCGA-85-A4CL	TCGA-LUSC	65	'--	'--	'--	'--	-24005	921	not hispanic or latino	male	'--	'--	white	Dead	'--	1947	'--	'--	24005	'--	'--	'--	'--	M0	N0	Stage IA	T1b	7th	'--	'--	'--	'--	'--	'--	'--	'--	'--	'--	'--	'--	not reported	'--	'--	'--	'--	'--	0	781
67e92755-396e-4d9a-b737-979eadc743f9	TCGA-85-A4CN	TCGA-LUSC	56	'--	'--	'--	'--	-20490	'--	not hispanic or latino	female	'--	'--	white	Alive	'--	1956	'--	'--	20490	'--	'--	'--	'--	M0	N1	Stage IIB	T2b	7th	'--	'--	'--	'--	'--	'--	'--	'--	'--	'--	'--	'--	not reported	'--	'--	'--	'--	'--	0	1038
264b3066-b77b-4375-9847-adcf22dbc438	TCGA-85-A4JB	TCGA-LUSC	74	'--	'--	'--	'--	-27315	'--	not hispanic or latino	male	'--	'--	white	Alive	'--	1938	'--	'--	27315	'--	'--	'--	'--	M0	N0	Stage IIB	T3	7th	'--	'--	'--	'--	'--	'--	'--	'--	'--	'--	'--	'--	not reported	'--	'--	'--	'--	'--	0	942
4cdac0cf-6598-4d33-92e6-730fbdc88a61	TCGA-85-A4JC	TCGA-LUSC	84	'--	'--	'--	'--	-30942	604	not hispanic or latino	male	'--	'--	white	Dead	'--	1928	'--	'--	30942	'--	'--	'--	'--	M0	N0	Stage IIA	T2b	7th	'--	'--	'--	'--	'--	'--	'--	'--	'--	'--	'--	'--	not reported	'--	'--	'--	'--	'--	0	455
6acdb5e1-4f4d-4512-a41b-ceec94b82744	TCGA-85-A4PA	TCGA-LUSC	61	'--	'--	'--	'--	-22614	'--	not hispanic or latino	male	'--	'--	white	Alive	'--	1951	'--	'--	22614	'--	'--	'--	'--	M0	N0	Stage IB	T2a	7th	'--	'--	'--	'--	'--	'--	'--	'--	'--	'--	'--	'--	not reported	'--	'--	'--	'--	'--	0	741
e5987342-bf04-457c-9785-74532ce26834	TCGA-85-A4QQ	TCGA-LUSC	68	'--	'--	'--	'--	-25065	927	not hispanic or latino	male	'--	'--	white	Dead	'--	1944	'--	'--	25065	'--	'--	'--	'--	M0	N0	Stage IB	T2a	7th	'--	'--	'--	'--	'--	'--	'--	'--	'--	'--	'--	'--	not reported	'--	'--	'--	'--	'--	0	553
06b70dee-14d2-45c7-b6f0-4d1d29c575ea	TCGA-85-A4QR	TCGA-LUSC	67	'--	'--	'--	'--	-24756	'--	not hispanic or latino	male	'--	'--	white	Alive	'--	1945	'--	'--	24756	'--	'--	'--	'--	M0	N0	Stage IB	T2a	7th	'--	'--	'--	'--	'--	'--	'--	'--	'--	'--	'--	'--	not reported	'--	'--	'--	'--	'--	0	600
6d991de7-8bfb-40a6-9070-edea041bd782	TCGA-85-A50M	TCGA-LUSC	47	'--	'--	'--	'--	-17429	826	not hispanic or latino	male	'--	'--	asian	Dead	'--	1965	'--	'--	17429	'--	'--	'--	'--	M0	N0	Stage IIA	T2b	7th	'--	'--	'--	'--	'--	'--	'--	'--	'--	'--	'--	'--	not reported	'--	'--	'--	'--	'--	0	382
8a0f8d00-86a0-4c63-a8d5-43bd2e13bd96	TCGA-85-A50Z	TCGA-LUSC	57	'--	'--	'--	'--	-20941	'--	not hispanic or latino	male	'--	'--	white	Alive	'--	1955	'--	'--	20941	'--	'--	'--	'--	M0	N0	Stage IIA	T2b	7th	'--	'--	'--	'--	'--	'--	'--	'--	'--	'--	'--	'--	not reported	'--	'--	'--	'--	'--	0	493
bf57d48c-ed43-4c3d-a689-8f60ef023372	TCGA-85-A510	TCGA-LUSC	74	'--	'--	'--	'--	-27067	'--	not hispanic or latino	female	'--	'--	white	Alive	'--	1938	'--	'--	27067	'--	'--	'--	'--	M0	N1	Stage IIB	T2b	7th	'--	'--	'--	'--	'--	'--	'--	'--	'--	'--	'--	'--	not reported	'--	'--	'--	'--	'--	0	482
d40b3520-708d-430b-a302-d4dc6970adbf	TCGA-85-A511	TCGA-LUSC	62	'--	'--	'--	'--	-22759	455	not hispanic or latino	male	'--	'--	white	Dead	'--	1950	'--	'--	22759	'--	'--	'--	'--	M0	N1	Stage IIB	T2b	7th	'--	'--	'--	'--	'--	'--	'--	'--	'--	'--	'--	'--	not reported	'--	'--	'--	'--	'--	0	0
bcb6447f-3e4c-44fe-afc3-100d5dbe9ba2	TCGA-85-A512	TCGA-LUSC	46	'--	'--	'--	'--	-16811	'--	not hispanic or latino	male	'--	'--	white	Alive	'--	1966	'--	'--	16811	'--	'--	'--	'--	M0	N1	Stage IIA	T1b	7th	'--	'--	'--	'--	'--	'--	'--	'--	'--	'--	'--	'--	not reported	'--	'--	'--	'--	'--	0	465
7f8130d2-f169-451b-a263-547adc2fcb2c	TCGA-85-A513	TCGA-LUSC	60	'--	'--	'--	'--	-21967	'--	not hispanic or latino	female	'--	'--	asian	Alive	'--	1952	'--	'--	21967	'--	'--	'--	'--	M0	NX	Stage IA	T1a	7th	'--	'--	'--	'--	'--	'--	'--	'--	'--	'--	'--	'--	not reported	'--	'--	'--	'--	'--	0	910
8a933b93-87b3-4f1f-8ef1-1d095cea032e	TCGA-85-A53L	TCGA-LUSC	63	'--	'--	'--	'--	-23065	'--	not hispanic or latino	male	'--	'--	asian	Alive	'--	1949	'--	'--	23065	'--	'--	'--	'--	M0	N0	Stage IIA	T2b	7th	'--	'--	'--	'--	'--	'--	'--	'--	'--	'--	'--	'--	not reported	'--	'--	'--	'--	'--	0	377
d1cea7b9-9ba9-4461-ba9e-9b45b6f5af66	TCGA-85-A5B5	TCGA-LUSC	58	'--	'--	'--	'--	-21450	'--	not hispanic or latino	male	'--	'--	white	Alive	'--	1954	'--	'--	21450	'--	'--	'--	'--	M0	N0	Stage IA	T1b	7th	'--	'--	'--	'--	'--	'--	'--	'--	'--	'--	'--	'--	not reported	'--	'--	'--	'--	'--	0	111
dcd066ba-5894-453e-b1da-82092858c3db	TCGA-86-6562	TCGA-LUAD	52	'--	'--	'--	'--	-19301	376	not hispanic or latino	male	'--	'--	white	Dead	'--	1959	'--	'--	19301	'--	'--	'--	'--	M0	N1	Stage IIA	T2a	7th	'--	'--	'--	'--	'--	'--	'--	'--	'--	'--	'--	'--	not reported	'--	'--	'--	'--	'--	0	0
035c0b2b-c722-443b-8962-db4ee92c7532	TCGA-86-6851	TCGA-LUAD	73	'--	'--	'--	'--	-26808	'--	not hispanic or latino	female	'--	'--	white	Alive	'--	1938	'--	'--	26808	'--	'--	'--	'--	M0	N1	Stage IIA	T1b	7th	'--	'--	'--	'--	'--	'--	'--	'--	'--	'--	'--	'--	not reported	'--	'--	'--	'--	'--	0	179
a3f6bc1c-19ab-4eeb-a9ac-3d2fac850bde	TCGA-86-7701	TCGA-LUAD	66	'--	'--	'--	'--	-24209	'--	not hispanic or latino	male	'--	'--	white	Alive	'--	1945	'--	'--	24209	'--	'--	'--	'--	M1	N0	Stage IV	T2	7th	'--	'--	'--	'--	'--	'--	'--	'--	'--	'--	'--	'--	not reported	'--	'--	'--	'--	'--	0	947
9c894668-88f5-4308-a1c0-6b8acc6aaaec	TCGA-86-7711	TCGA-LUAD	70	'--	'--	'--	'--	-25719	1046	hispanic or latino	male	'--	'--	white	Dead	'--	1941	'--	'--	25719	'--	'--	'--	'--	M0	N1	Stage IIA	T2a	7th	'--	'--	'--	'--	'--	'--	'--	'--	'--	'--	'--	'--	not reported	'--	'--	'--	'--	'--	0	630
cc68632c-b1e3-491b-b562-9468e2d1c101	TCGA-86-7713	TCGA-LUAD	70	'--	'--	'--	'--	-25791	'--	not hispanic or latino	male	'--	'--	white	Alive	'--	1941	'--	'--	25791	'--	'--	'--	'--	M0	N0	Stage IIA	T2b	7th	'--	'--	'--	'--	'--	'--	'--	'--	'--	'--	'--	'--	not reported	'--	'--	'--	'--	'--	0	1157
532c1852-76dd-489f-9380-36766d6e3c34	TCGA-86-7714	TCGA-LUAD	61	'--	'--	'--	'--	-22619	625	not hispanic or latino	female	'--	'--	black or african american	Dead	'--	1950	'--	'--	22619	'--	'--	'--	'--	M0	N2	Stage IIIA	T1b	7th	'--	'--	'--	'--	'--	'--	'--	'--	'--	'--	'--	'--	not reported	'--	'--	'--	'--	'--	0	0
54775a66-08cc-4f38-98f2-e7b2b5cec994	TCGA-86-7953	TCGA-LUAD	69	'--	'--	'--	'--	-25315	'--	not hispanic or latino	female	'--	'--	white	Alive	'--	1942	'--	'--	25315	'--	'--	'--	'--	M0	N0	Stage IA	T1b	7th	'--	'--	'--	'--	'--	'--	'--	'--	'--	'--	'--	'--	not reported	'--	'--	'--	'--	'--	0	997
079ae0b3-b64b-4b8e-ab7d-225b8046568c	TCGA-86-7954	TCGA-LUAD	68	'--	'--	'--	'--	-25062	'--	not hispanic or latino	female	'--	'--	white	Alive	'--	1943	'--	'--	25062	'--	'--	'--	'--	M0	N0	Stage IB	T2	7th	'--	'--	'--	'--	'--	'--	'--	'--	'--	'--	'--	'--	not reported	'--	'--	'--	'--	'--	0	605
0d0d83d9-d558-4d38-977b-6f1b2471beda	TCGA-86-7955	TCGA-LUAD	62	'--	'--	'--	'--	-22772	'--	not hispanic or latino	male	'--	'--	white	Alive	'--	1949	'--	'--	22772	'--	'--	'--	'--	M0	N0	Stage IB	T2a	7th	'--	'--	'--	'--	'--	'--	'--	'--	'--	'--	'--	'--	not reported	'--	'--	'--	'--	'--	0	1072
0fe909ea-d52c-4b71-816f-57f62d4a5744	TCGA-86-8054	TCGA-LUAD	61	'--	'--	'--	'--	-22584	'--	not hispanic or latino	male	'--	'--	white	Alive	'--	1950	'--	'--	22584	'--	'--	'--	'--	M0	N1	Stage IIB	T2b	7th	'--	'--	'--	'--	'--	'--	'--	'--	'--	'--	'--	'--	not reported	'--	'--	'--	'--	'--	0	1148
34d8e84e-c3e1-417d-8b9b-8563d9fa0f8e	TCGA-86-8055	TCGA-LUAD	79	'--	'--	'--	'--	-29124	124	not hispanic or latino	male	'--	'--	white	Dead	'--	1932	'--	'--	29124	'--	'--	'--	'--	M0	N1	Stage IIA	T2a	7th	'--	'--	'--	'--	'--	'--	'--	'--	'--	'--	'--	'--	not reported	'--	'--	'--	'--	'--	0	10
472337c2-a2fc-403a-8c17-69511193128b	TCGA-86-8056	TCGA-LUAD	63	'--	'--	'--	'--	-23369	'--	not hispanic or latino	female	'--	'--	white	Alive	'--	1948	'--	'--	23369	'--	'--	'--	'--	M0	N0	Stage IIIA	T4	7th	'--	'--	'--	'--	'--	'--	'--	'--	'--	'--	'--	'--	not reported	'--	'--	'--	'--	'--	0	139
cd902d08-215e-4bd0-88e4-4fd01ab43cbf	TCGA-86-8073	TCGA-LUAD	58	'--	'--	'--	'--	-21214	'--	not hispanic or latino	male	'--	'--	white	Alive	'--	1953	'--	'--	21214	'--	'--	'--	'--	M0	N0	Stage IB	T2a	7th	'--	'--	'--	'--	'--	'--	'--	'--	'--	'--	'--	'--	not reported	'--	'--	'--	'--	'--	0	740
482eb2a7-6fed-4e4c-b1b6-14d6d869f855	TCGA-86-8074	TCGA-LUAD	62	'--	'--	'--	'--	-22862	'--	not hispanic or latino	female	'--	'--	white	Alive	'--	1949	'--	'--	22862	'--	'--	'--	'--	M0	N1	Stage IIA	T1b	7th	'--	'--	'--	'--	'--	'--	'--	'--	'--	'--	'--	'--	not reported	'--	'--	'--	'--	'--	0	24
8869000d-09d7-465a-ac32-54d1935c43e7	TCGA-86-8075	TCGA-LUAD	66	'--	'--	'--	'--	-24402	694	not hispanic or latino	female	'--	'--	white	Dead	'--	1945	'--	'--	24402	'--	'--	'--	'--	M0	N0	Stage IB	T2	7th	'--	'--	'--	'--	'--	'--	'--	'--	'--	'--	'--	'--	not reported	'--	'--	'--	'--	'--	0	479
8609edfc-119d-4d63-9188-c86aabd5ca52	TCGA-86-8076	TCGA-LUAD	42	'--	'--	'--	'--	-15605	'--	not hispanic or latino	male	'--	'--	white	Alive	'--	1969	'--	'--	15605	'--	'--	'--	'--	M0	N0	Stage IA	T1	7th	'--	'--	'--	'--	'--	'--	'--	'--	'--	'--	'--	'--	not reported	'--	'--	'--	'--	'--	0	993
a816e355-be6f-4d16-b051-b6d86ed8cded	TCGA-86-8278	TCGA-LUAD	63	'--	'--	'--	'--	-23117	'--	not hispanic or latino	female	'--	'--	white	Alive	'--	1948	'--	'--	23117	'--	'--	'--	'--	M0	N1	Stage IIB	T2	7th	'--	'--	'--	'--	'--	'--	'--	'--	'--	'--	'--	'--	not reported	'--	'--	'--	'--	'--	0	944
2923e404-38f2-437a-b57e-23401fbe0273	TCGA-86-8279	TCGA-LUAD	46	'--	'--	'--	'--	-17032	'--	not hispanic or latino	male	'--	'--	white	Alive	'--	1965	'--	'--	17032	'--	'--	'--	'--	M0	N1	Stage IIA	T2a	7th	'--	'--	'--	'--	'--	'--	'--	'--	'--	'--	'--	'--	not reported	'--	'--	'--	'--	'--	0	949
d8faa3a7-6b3f-4e69-8c88-184e41055bd7	TCGA-86-8280	TCGA-LUAD	54	'--	'--	'--	'--	-19977	'--	not hispanic or latino	female	'--	'--	white	Alive	'--	1957	'--	'--	19977	'--	'--	'--	'--	M0	N0	Stage IIA	T2b	7th	'--	'--	'--	'--	'--	'--	'--	'--	'--	'--	'--	'--	not reported	'--	'--	'--	'--	'--	0	701
5d7ec32a-049f-4997-9882-1b3ac157e02d	TCGA-86-8281	TCGA-LUAD	75	'--	'--	'--	'--	-27409	'--	not hispanic or latino	male	'--	'--	white	Alive	'--	1936	'--	'--	27409	'--	'--	'--	'--	M0	NX	Stage IA	T1	7th	'--	'--	'--	'--	'--	'--	'--	'--	'--	'--	'--	'--	not reported	'--	'--	'--	'--	'--	0	0
467d96d7-4a42-4116-8c32-0e4b34f96d8a	TCGA-86-8358	TCGA-LUAD	44	'--	'--	'--	'--	-16409	'--	not hispanic or latino	male	'--	'--	white	Alive	'--	1968	'--	'--	16409	'--	'--	'--	'--	M0	N0	Stage IB	T2a	7th	'--	'--	'--	'--	'--	'--	'--	'--	'--	'--	'--	'--	not reported	'--	'--	'--	'--	'--	0	653
7e7f089c-25f7-4e14-aed5-d741047b9e42	TCGA-86-8359	TCGA-LUAD	52	'--	'--	'--	'--	-19088	444	not hispanic or latino	male	'--	'--	white	Dead	'--	1960	'--	'--	19088	'--	'--	'--	'--	M0	N2	Stage IIIA	T3	7th	'--	'--	'--	'--	'--	'--	'--	'--	'--	'--	'--	'--	not reported	'--	'--	'--	'--	'--	0	26
2f1a4b16-104c-40eb-8114-8245847bb716	TCGA-86-8585	TCGA-LUAD	57	'--	'--	'--	'--	-20918	'--	not hispanic or latino	male	'--	'--	white	Alive	'--	1955	'--	'--	20918	'--	'--	'--	'--	M0	N0	Stage IB	T2a	7th	'--	'--	'--	'--	'--	'--	'--	'--	'--	'--	'--	'--	not reported	'--	'--	'--	'--	'--	0	353
f2d8b332-2f03-46e5-a9d5-f163972e5fa7	TCGA-86-8668	TCGA-LUAD	61	'--	'--	'--	'--	-22383	'--	not hispanic or latino	female	'--	'--	white	Alive	'--	1951	'--	'--	22383	'--	'--	'--	'--	M0	N0	Stage IA	T1b	7th	'--	'--	'--	'--	'--	'--	'--	'--	'--	'--	'--	'--	not reported	'--	'--	'--	'--	'--	0	423
7b89166e-c5b8-481b-aa70-495141499b91	TCGA-86-8669	TCGA-LUAD	64	'--	'--	'--	'--	-23443	'--	not hispanic or latino	male	'--	'--	white	Alive	'--	1948	'--	'--	23443	'--	'--	'--	'--	M0	N0	Stage IA	T1b	7th	'--	'--	'--	'--	'--	'--	'--	'--	'--	'--	'--	'--	not reported	'--	'--	'--	'--	'--	0	938
c4cfa3cc-e305-42dd-be57-97efbb891659	TCGA-86-8671	TCGA-LUAD	72	'--	'--	'--	'--	-26448	'--	not hispanic or latino	female	'--	'--	white	Alive	'--	1940	'--	'--	26448	'--	'--	'--	'--	M0	N1	Stage IIB	T2b	7th	'--	'--	'--	'--	'--	'--	'--	'--	'--	'--	'--	'--	not reported	'--	'--	'--	'--	'--	0	839
c0e263eb-1a83-4dc8-8abe-3dd2a59bae1b	TCGA-86-8672	TCGA-LUAD	59	'--	'--	'--	'--	-21682	19	not hispanic or latino	male	'--	'--	white	Dead	'--	1953	'--	'--	21682	'--	'--	'--	'--	M0	N0	Stage IIB	T3	7th	'--	'--	'--	'--	'--	'--	'--	'--	'--	'--	'--	'--	not reported	'--	'--	'--	'--	'--	0	15
bc4c4079-b449-485d-84e4-a40496e563e8	TCGA-86-8673	TCGA-LUAD	61	'--	'--	'--	'--	-22571	'--	not hispanic or latino	male	'--	'--	white	Alive	'--	1950	'--	'--	22571	'--	'--	'--	'--	M0	N0	Stage IB	T2	7th	'--	'--	'--	'--	'--	'--	'--	'--	'--	'--	'--	'--	not reported	'--	'--	'--	'--	'--	0	862
0a1eea76-e19a-4547-9b24-abf7051cc4db	TCGA-86-8674	TCGA-LUAD	50	'--	'--	'--	'--	-18479	'--	not hispanic or latino	male	'--	'--	white	Alive	'--	1962	'--	'--	18479	'--	'--	'--	'--	M0	N1	Stage IIA	T2a	7th	'--	'--	'--	'--	'--	'--	'--	'--	'--	'--	'--	'--	not reported	'--	'--	'--	'--	'--	0	806
8e2aca86-7cba-4631-9f25-4d14219dbc6d	TCGA-86-A456	TCGA-LUAD	78	'--	'--	'--	'--	-28533	'--	not hispanic or latino	female	'--	'--	asian	Alive	'--	1934	'--	'--	28533	'--	'--	'--	'--	M0	N0	Stage IA	T1a	7th	'--	'--	'--	'--	'--	'--	'--	'--	'--	'--	'--	'--	not reported	'--	'--	'--	'--	'--	0	896
528a0fce-0719-4b19-a69d-3f18681696c5	TCGA-86-A4D0	TCGA-LUAD	48	'--	'--	'--	'--	-17607	116	not hispanic or latino	male	'--	'--	white	Dead	'--	1964	'--	'--	17607	'--	'--	'--	'--	M0	N0	Stage IIA	T2b	7th	'--	'--	'--	'--	'--	'--	'--	'--	'--	'--	'--	'--	not reported	'--	'--	'--	'--	'--	0	30
e01e4fb3-236a-4d16-9073-555876b688e9	TCGA-86-A4JF	TCGA-LUAD	56	'--	'--	'--	'--	-20491	737	not hispanic or latino	male	'--	'--	white	Dead	'--	1956	'--	'--	20491	'--	'--	'--	'--	M0	N0	Stage IIB	T3	7th	'--	'--	'--	'--	'--	'--	'--	'--	'--	'--	'--	'--	not reported	'--	'--	'--	'--	'--	0	536
9e640ff7-996e-427b-b56c-519a1e23baab	TCGA-86-A4P7	TCGA-LUAD	63	'--	'--	'--	'--	-23330	'--	not hispanic or latino	female	'--	'--	white	Alive	'--	1949	'--	'--	23330	'--	'--	'--	'--	M0	N0	Stage IB	T2a	7th	'--	'--	'--	'--	'--	'--	'--	'--	'--	'--	'--	'--	not reported	'--	'--	'--	'--	'--	0	415
646910ee-5f5d-40ac-a21a-75790f89430a	TCGA-86-A4P8	TCGA-LUAD	59	'--	'--	'--	'--	-21738	'--	not hispanic or latino	female	'--	'--	white	Alive	'--	1953	'--	'--	21738	'--	'--	'--	'--	MX	N2	Stage IIIA	T1b	7th	'--	'--	'--	'--	'--	'--	'--	'--	'--	'--	'--	'--	not reported	'--	'--	'--	'--	'--	0	805
6e6b8596-76aa-49f5-a997-46ebc0e43934	TCGA-90-7964	TCGA-LUSC	70	'--	'--	'--	'--	-25646	'--	not hispanic or latino	male	'--	'--	white	Alive	'--	1941	'--	'--	25646	'--	'--	'--	'--	MX	N0	Stage IB	T2a	7th	'--	'--	'--	'--	'--	'--	'--	'--	'--	'--	'--	'--	not reported	'--	'--	'--	'--	'--	0	428
75ab9203-30fa-4f1a-b8f2-aa61e02111f5	TCGA-90-A4ED	TCGA-LUSC	69	'--	'--	'--	'--	-25453	'--	not hispanic or latino	male	'--	'--	white	Alive	'--	1943	'--	'--	25453	'--	'--	'--	'--	MX	N0	Stage IB	T2a	7th	'--	'--	'--	'--	'--	'--	'--	'--	'--	'--	'--	'--	not reported	'--	'--	'--	'--	'--	0	615
aa02aa9b-5786-463f-9db4-a9c20d31dc73	TCGA-90-A4EE	TCGA-LUSC	53	'--	'--	'--	'--	-19676	'--	not hispanic or latino	male	'--	'--	white	Alive	'--	1959	'--	'--	19676	'--	'--	'--	'--	MX	N1	Stage IIA	T2a	7th	'--	'--	'--	'--	'--	'--	'--	'--	'--	'--	'--	'--	not reported	'--	'--	'--	'--	'--	0	688
80242454-84b3-4fba-a64b-7d1714cdecde	TCGA-90-A59Q	TCGA-LUSC	61	'--	'--	'--	'--	-22420	322	not hispanic or latino	female	'--	'--	white	Dead	'--	1951	'--	'--	22420	'--	'--	'--	'--	MX	N1	Stage IIA	T2a	7th	'--	'--	'--	'--	'--	'--	'--	'--	'--	'--	'--	'--	not reported	'--	'--	'--	'--	'--	0	269
ea0b9461-0d4d-4ade-a255-1b03dd85e30e	TCGA-91-A4BC	TCGA-LUAD	59	'--	'--	'--	'--	-21565	'--	not hispanic or latino	male	'--	'--	white	Alive	'--	1953	'--	'--	21565	'--	'--	'--	'--	MX	N0	Stage IIA	T2b	7th	'--	'--	'--	'--	'--	'--	'--	'--	'--	'--	'--	'--	not reported	'--	'--	'--	'--	'--	0	44
0d980584-4484-4063-8243-c3cd67f6f588	TCGA-91-A4BD	TCGA-LUAD	78	'--	'--	'--	'--	-28544	'--	not hispanic or latino	male	'--	'--	white	Alive	'--	1934	'--	'--	28544	'--	'--	'--	'--	MX	N1	Stage IIA	T1b	7th	'--	'--	'--	'--	'--	'--	'--	'--	'--	'--	'--	'--	not reported	'--	'--	'--	'--	'--	0	603
86b165c2-d0e6-4a4f-84ed-aa95e3133627	TCGA-92-7340	TCGA-LUSC	45	'--	'--	'--	'--	-16447	'--	not hispanic or latino	female	'--	'--	white	Alive	'--	1966	'--	'--	16447	'--	'--	'--	'--	MX	N1	Stage IIA	T2a	7th	'--	'--	'--	'--	'--	'--	'--	'--	'--	'--	'--	'--	not reported	'--	'--	'--	'--	'--	0	82
23421041-fc75-4610-8a59-3246fb6df7e8	TCGA-92-7341	TCGA-LUSC	71	'--	'--	'--	'--	-26134	'--	not hispanic or latino	male	'--	'--	white	Alive	'--	1940	'--	'--	26134	'--	'--	'--	'--	MX	N0	Stage IB	T2a	7th	'--	'--	'--	'--	'--	'--	'--	'--	'--	'--	'--	'--	not reported	'--	'--	'--	'--	'--	0	106
418a004e-d5a9-461b-8764-4b581b6b8223	TCGA-92-8063	TCGA-LUSC	52	'--	'--	'--	'--	-19193	'--	not hispanic or latino	male	'--	'--	white	Alive	'--	1959	'--	'--	19193	'--	'--	'--	'--	MX	N2	Stage IIIA	T2b	7th	'--	'--	'--	'--	'--	'--	'--	'--	'--	'--	'--	'--	not reported	'--	'--	'--	'--	'--	0	122
dc6ceece-efaa-4b9d-9e12-d35863d7a902	TCGA-92-8064	TCGA-LUSC	58	'--	'--	'--	'--	-21417	'--	not hispanic or latino	male	'--	'--	white	Alive	'--	1953	'--	'--	21417	'--	'--	'--	'--	MX	N0	'--	T2b	7th	'--	'--	'--	'--	'--	'--	'--	'--	'--	'--	'--	'--	not reported	'--	'--	'--	'--	'--	0	160
fb2fc561-3870-439c-90e2-13ef9e47c013	TCGA-92-8065	TCGA-LUSC	74	'--	'--	'--	'--	-27049	'--	not hispanic or latino	female	'--	'--	white	Alive	'--	1938	'--	'--	27049	'--	'--	'--	'--	MX	N0	Stage IIB	T3	7th	'--	'--	'--	'--	'--	'--	'--	'--	'--	'--	'--	'--	not reported	'--	'--	'--	'--	'--	0	70
ef03654a-dcf1-41ff-a67e-4f3fbf9ba807	TCGA-93-7347	TCGA-LUAD	76	'--	'--	'--	'--	-27949	'--	not hispanic or latino	female	'--	'--	white	Alive	'--	1935	'--	'--	27949	'--	'--	'--	'--	MX	N0	Stage IA	T1a	7th	'--	'--	'--	'--	'--	'--	'--	'--	'--	'--	'--	'--	not reported	'--	'--	'--	'--	'--	0	683
e739b4f7-ae46-45c6-9013-9571cbadaf99	TCGA-93-7348	TCGA-LUAD	75	'--	'--	'--	'--	-27456	'--	not hispanic or latino	female	'--	'--	white	Alive	'--	1936	'--	'--	27456	'--	'--	'--	'--	MX	N0	Stage IA	T1a	7th	'--	'--	'--	'--	'--	'--	'--	'--	'--	'--	'--	'--	not reported	'--	'--	'--	'--	'--	0	531
bbe88801-34f3-46d2-bbfd-b46c3901ed71	TCGA-93-8067	TCGA-LUAD	77	'--	'--	'--	'--	-28453	'--	not hispanic or latino	male	'--	'--	asian	Alive	'--	1934	'--	'--	28453	'--	'--	'--	'--	MX	N0	Stage IB	T2a	7th	'--	'--	'--	'--	'--	'--	'--	'--	'--	'--	'--	'--	not reported	'--	'--	'--	'--	'--	0	186
9dda72ec-1698-44e2-b35c-11e9a2704380	TCGA-93-A4JN	TCGA-LUAD	71	'--	'--	'--	'--	-26273	'--	not hispanic or latino	male	'--	'--	white	Alive	'--	1941	'--	'--	26273	'--	'--	'--	'--	M1a	N0	Stage IV	T2a	7th	'--	'--	'--	'--	'--	'--	'--	'--	'--	'--	'--	'--	not reported	'--	'--	'--	'--	'--	0	718
3daebe75-c6df-478e-8a4c-11186fd5ead9	TCGA-93-A4JO	TCGA-LUAD	70	'--	'--	'--	'--	-25898	33	not hispanic or latino	male	'--	'--	white	Dead	'--	1942	2012	'--	25898	'--	'--	'--	'--	MX	N0	Stage IA	T1a	7th	'--	'--	'--	'--	'--	'--	'--	'--	'--	'--	'--	'--	not reported	'--	'--	'--	'--	'--	0	'--
30f276a8-3a4b-4de8-aea0-7f605d100401	TCGA-93-A4JP	TCGA-LUAD	64	'--	'--	'--	'--	-23620	'--	not hispanic or latino	male	'--	'--	asian	Alive	'--	1948	'--	'--	23620	'--	'--	'--	'--	M1b	NX	Stage IV	TX	7th	'--	'--	'--	'--	'--	'--	'--	'--	'--	'--	'--	'--	not reported	'--	'--	'--	'--	'--	0	578
7093024b-cf56-4783-b973-b72573ed7f2b	TCGA-93-A4JQ	TCGA-LUAD	49	'--	'--	'--	'--	-17951	'--	not hispanic or latino	male	'--	'--	white	Alive	'--	1963	'--	'--	17951	'--	'--	'--	'--	MX	N0	Stage IA	T1b	7th	'--	'--	'--	'--	'--	'--	'--	'--	'--	'--	'--	'--	not reported	'--	'--	'--	'--	'--	0	526
3351b902-9b7e-4b90-bf6b-bcf74be00bc1	TCGA-94-7033	TCGA-LUSC	73	'--	'--	'--	'--	-26948	'--	not hispanic or latino	male	'--	'--	white	Alive	'--	1938	'--	'--	26948	'--	'--	'--	'--	MX	N0	Stage IB	T2	7th	'--	'--	'--	'--	'--	'--	'--	'--	'--	'--	'--	'--	not reported	'--	'--	'--	'--	'--	0	640
ea741488-5475-4a3d-b9fe-81722f129974	TCGA-94-7557	TCGA-LUSC	73	'--	'--	'--	'--	-26802	5	not hispanic or latino	male	'--	'--	black or african american	Dead	'--	1938	2011	'--	26802	'--	'--	'--	'--	M0	N0	Stage IB	T2	7th	'--	'--	'--	'--	'--	'--	'--	'--	'--	'--	'--	'--	not reported	'--	'--	'--	'--	'--	0	'--
aecf85cc-058c-46f3-9cdc-3573ac3b8438	TCGA-94-7943	TCGA-LUSC	80	'--	'--	'--	'--	-29282	'--	not hispanic or latino	male	'--	'--	white	Alive	'--	1931	'--	'--	29282	'--	'--	'--	'--	MX	NX	Stage IA	T1b	7th	'--	'--	'--	'--	'--	'--	'--	'--	'--	'--	'--	'--	not reported	'--	'--	'--	'--	'--	0	559
3429df57-5aae-41aa-8247-6a2ea935a934	TCGA-94-8035	TCGA-LUSC	64	'--	'--	'--	'--	-23399	'--	not hispanic or latino	male	'--	'--	white	Alive	'--	1947	'--	'--	23399	'--	'--	'--	'--	MX	N0	Stage IIB	T3	7th	'--	'--	'--	'--	'--	'--	'--	'--	'--	'--	'--	'--	not reported	'--	'--	'--	'--	'--	0	122
74c4b266-a08d-4882-b96e-28d2a4db0a9b	TCGA-94-8490	TCGA-LUSC	70	'--	'--	'--	'--	-25588	'--	not hispanic or latino	male	'--	'--	white	Alive	'--	1941	'--	'--	25588	'--	'--	'--	'--	M0	N0	Stage IIB	T3	7th	'--	'--	'--	'--	'--	'--	'--	'--	'--	'--	'--	'--	not reported	'--	'--	'--	'--	'--	0	153
aeb67cc2-1573-4782-a6f8-baef7c2c5c47	TCGA-94-8491	TCGA-LUSC	73	'--	'--	'--	'--	-26698	'--	not reported	male	'--	'--	white	Alive	'--	1939	'--	'--	26698	'--	'--	'--	'--	M0	N1	Stage IIA	T2a	7th	'--	'--	'--	'--	'--	'--	'--	'--	'--	'--	'--	'--	not reported	'--	'--	'--	'--	'--	0	810
2e1d5e59-357d-42f3-8898-cc03839cf958	TCGA-94-A4VJ	TCGA-LUSC	71	'--	'--	'--	'--	-25991	'--	not hispanic or latino	female	'--	'--	white	Alive	'--	1941	'--	'--	25991	'--	'--	'--	'--	M0	N0	Stage IA	T1b	7th	'--	'--	'--	'--	'--	'--	'--	'--	'--	'--	'--	'--	not reported	'--	'--	'--	'--	'--	0	430
442c412d-6cc5-4ffd-810c-c94c8e643bd6	TCGA-94-A5I4	TCGA-LUSC	61	'--	'--	'--	'--	-22299	'--	not hispanic or latino	male	'--	'--	white	Alive	'--	1951	'--	'--	22299	'--	'--	'--	'--	MX	N1	Stage IIA	T2a	7th	'--	'--	'--	'--	'--	'--	'--	'--	'--	'--	'--	'--	not reported	'--	'--	'--	'--	'--	0	491
644f0c64-c710-4faa-ada5-cbb9a52acf93	TCGA-94-A5I6	TCGA-LUSC	62	'--	'--	'--	'--	-22949	'--	not hispanic or latino	male	'--	'--	white	Alive	'--	1950	'--	'--	22949	'--	'--	'--	'--	M0	N0	Stage IIB	T3	7th	'--	'--	'--	'--	'--	'--	'--	'--	'--	'--	'--	'--	not reported	'--	'--	'--	'--	'--	0	538
ae702159-5b6a-41dd-868c-7540f9e1131c	TCGA-95-7039	TCGA-LUAD	54	'--	'--	'--	'--	-19981	'--	not hispanic or latino	female	'--	'--	white	Alive	'--	1957	'--	'--	19981	'--	'--	'--	'--	MX	N0	Stage IIB	T3	7th	'--	'--	'--	'--	'--	'--	'--	'--	'--	'--	'--	'--	not reported	'--	'--	'--	'--	'--	0	1272
c650b1ff-8a4c-4ee9-b7c1-268c28c83827	TCGA-95-7043	TCGA-LUAD	63	'--	'--	'--	'--	-23165	503	not hispanic or latino	female	'--	'--	white	Dead	'--	1948	'--	'--	23165	'--	'--	'--	'--	MX	N0	Stage IA	T1a	7th	'--	'--	'--	'--	'--	'--	'--	'--	'--	'--	'--	'--	not reported	'--	'--	'--	'--	'--	0	37
193201a3-1447-47b1-bdf1-11ae0eb3b2f3	TCGA-95-7562	TCGA-LUAD	71	'--	'--	'--	'--	-26000	87	not hispanic or latino	male	'--	'--	black or african american	Dead	'--	1940	2011	'--	26000	'--	'--	'--	'--	M0	N1	Stage IIA	T2a	7th	'--	'--	'--	'--	'--	'--	'--	'--	'--	'--	'--	'--	not reported	'--	'--	'--	'--	'--	0	'--
3bc7026f-73f2-418b-bd62-f4768582b790	TCGA-95-7567	TCGA-LUAD	61	'--	'--	'--	'--	-22437	'--	not hispanic or latino	male	'--	'--	white	Alive	'--	1950	'--	'--	22437	'--	'--	'--	'--	M0	N1	Stage IIB	T2b	7th	'--	'--	'--	'--	'--	'--	'--	'--	'--	'--	'--	'--	not reported	'--	'--	'--	'--	'--	0	568
abab925c-bef3-4072-b9c4-40f808744593	TCGA-95-7944	TCGA-LUAD	71	'--	'--	'--	'--	-26003	'--	not hispanic or latino	male	'--	'--	white	Alive	'--	1940	'--	'--	26003	'--	'--	'--	'--	M0	N0	Stage IA	T1a	7th	'--	'--	'--	'--	'--	'--	'--	'--	'--	'--	'--	'--	not reported	'--	'--	'--	'--	'--	0	377
e0acafdd-06d0-48a6-bd68-577ef666a419	TCGA-95-7947	TCGA-LUAD	67	'--	'--	'--	'--	-24752	'--	not hispanic or latino	male	'--	'--	white	Alive	'--	1944	'--	'--	24752	'--	'--	'--	'--	M0	N0	Stage IA	T1a	7th	'--	'--	'--	'--	'--	'--	'--	'--	'--	'--	'--	'--	not reported	'--	'--	'--	'--	'--	0	477
a52e99d6-a61a-439d-b0b1-ca7a0eabcb04	TCGA-95-7948	TCGA-LUAD	42	'--	'--	'--	'--	-15363	'--	not hispanic or latino	female	'--	'--	white	Alive	'--	1969	'--	'--	15363	'--	'--	'--	'--	M0	N0	Stage IB	T2a	7th	'--	'--	'--	'--	'--	'--	'--	'--	'--	'--	'--	'--	not reported	'--	'--	'--	'--	'--	0	476
87f1b3df-4bc7-4336-b658-f30ac1c5c796	TCGA-95-8039	TCGA-LUAD	72	'--	'--	'--	'--	-26317	'--	not hispanic or latino	male	'--	'--	white	Alive	'--	1940	'--	'--	26317	'--	'--	'--	'--	MX	N0	Stage IA	T1	7th	'--	'--	'--	'--	'--	'--	'--	'--	'--	'--	'--	'--	not reported	'--	'--	'--	'--	'--	0	830
6ee9caec-65ac-46db-9426-ffaa31967ae2	TCGA-95-8494	TCGA-LUAD	67	'--	'--	'--	'--	-24773	'--	not hispanic or latino	male	'--	'--	white	Alive	'--	1945	'--	'--	24773	'--	'--	'--	'--	M0	N1	Stage IIA	T2a	7th	'--	'--	'--	'--	'--	'--	'--	'--	'--	'--	'--	'--	not reported	'--	'--	'--	'--	'--	0	84
d344dae0-adf4-4697-b703-7690c13d8331	TCGA-95-A4VK	TCGA-LUAD	74	'--	'--	'--	'--	-27040	'--	not hispanic or latino	female	'--	'--	white	Alive	'--	1938	'--	'--	27040	'--	'--	'--	'--	M0	N2	Stage IIIA	T2b	7th	'--	'--	'--	'--	'--	'--	'--	'--	'--	'--	'--	'--	not reported	'--	'--	'--	'--	'--	0	651
389f78a3-fa0b-406c-9434-aa0298341a8c	TCGA-95-A4VN	TCGA-LUAD	62	'--	'--	'--	'--	-22927	'--	not hispanic or latino	female	'--	'--	white	Alive	'--	1950	'--	'--	22927	'--	'--	'--	'--	M0	N1	Stage IIA	T2a	7th	'--	'--	'--	'--	'--	'--	'--	'--	'--	'--	'--	'--	not reported	'--	'--	'--	'--	'--	0	553
9e22a3af-7f28-4757-8684-ed64a2a27ad1	TCGA-95-A4VP	TCGA-LUAD	66	'--	'--	'--	'--	-24130	'--	not reported	female	'--	'--	white	Alive	'--	1946	'--	'--	24130	'--	'--	'--	'--	M0	N2	Stage IIIA	T2b	7th	'--	'--	'--	'--	'--	'--	'--	'--	'--	'--	'--	'--	not reported	'--	'--	'--	'--	'--	0	605
185923c0-e642-41c4-a22e-0dae102b0a40	TCGA-96-7544	TCGA-LUSC	83	'--	'--	'--	'--	-30548	2160	not hispanic or latino	male	'--	'--	white	Dead	'--	1925	'--	'--	30548	'--	'--	'--	'--	MX	N1	Stage IIB	T2	6th	'--	'--	'--	'--	'--	'--	'--	'--	'--	'--	'--	'--	not reported	'--	'--	'--	'--	'--	0	1517
4ca13c92-84b4-4edf-842a-b20b7e713415	TCGA-96-7545	TCGA-LUSC	73	'--	'--	'--	'--	-26729	1736	not hispanic or latino	male	'--	'--	white	Dead	'--	1935	'--	'--	26729	'--	'--	'--	'--	MX	N0	Stage IA	T1	6th	'--	'--	'--	'--	'--	'--	'--	'--	'--	'--	'--	'--	not reported	'--	'--	'--	'--	'--	0	1344
d598c429-6027-44a1-88a9-e0c396490942	TCGA-96-8169	TCGA-LUSC	67	'--	'--	'--	'--	-24674	'--	not hispanic or latino	female	'--	'--	white	Alive	'--	1944	'--	'--	24674	'--	'--	'--	'--	M0	N0	Stage IA	T1a	7th	'--	'--	'--	'--	'--	'--	'--	'--	'--	'--	'--	'--	not reported	'--	'--	'--	'--	'--	0	557
3602e21d-0c65-43a9-ab8d-95bbf20ceba7	TCGA-96-8170	TCGA-LUSC	75	'--	'--	'--	'--	-27558	'--	not hispanic or latino	female	'--	'--	white	Alive	'--	1936	'--	'--	27558	'--	'--	'--	'--	M0	N1	Stage IIA	T1a	7th	'--	'--	'--	'--	'--	'--	'--	'--	'--	'--	'--	'--	not reported	'--	'--	'--	'--	'--	0	531
613adbb3-c2d1-4992-9953-c4fadd249001	TCGA-96-A4JK	TCGA-LUSC	65	'--	'--	'--	'--	-23974	'--	not hispanic or latino	male	'--	'--	white	Alive	'--	1947	'--	'--	23974	'--	'--	'--	'--	M0	N1	Stage IIA	T2a	7th	'--	'--	'--	'--	'--	'--	'--	'--	'--	'--	'--	'--	not reported	'--	'--	'--	'--	'--	0	589
0cca2b84-62bb-41c6-a65d-c27e4e98af78	TCGA-96-A4JL	TCGA-LUSC	78	'--	'--	'--	'--	-28686	'--	not hispanic or latino	female	'--	'--	asian	Alive	'--	1934	'--	'--	28686	'--	'--	'--	'--	M0	N1	Stage IIA	T2a	7th	'--	'--	'--	'--	'--	'--	'--	'--	'--	'--	'--	'--	not reported	'--	'--	'--	'--	'--	0	842
1d90c9f3-5025-4867-a2f0-e455b6a254fa	TCGA-97-7546	TCGA-LUAD	76	'--	'--	'--	'--	-27913	'--	not hispanic or latino	female	'--	'--	white	Alive	'--	1932	'--	'--	27913	'--	'--	'--	'--	MX	N0	Stage IA	T1	6th	'--	'--	'--	'--	'--	'--	'--	'--	'--	'--	'--	'--	not reported	'--	'--	'--	'--	'--	0	1285
6092bd5c-e97c-4a77-a4ad-c87623b17507	TCGA-97-7547	TCGA-LUAD	67	'--	'--	'--	'--	-24737	'--	not hispanic or latino	female	'--	'--	white	Alive	'--	1940	'--	'--	24737	'--	'--	'--	'--	MX	N0	Stage IB	T2	6th	'--	'--	'--	'--	'--	'--	'--	'--	'--	'--	'--	'--	not reported	'--	'--	'--	'--	'--	0	1965
1b110eb4-a01d-4c50-ba18-77da4dedd549	TCGA-97-7552	TCGA-LUAD	70	'--	'--	'--	'--	-25578	'--	not hispanic or latino	male	'--	'--	white	Alive	'--	1937	'--	'--	25578	'--	'--	'--	'--	MX	N0	Stage IB	T2	6th	'--	'--	'--	'--	'--	'--	'--	'--	'--	'--	'--	'--	not reported	'--	'--	'--	'--	'--	0	1932
37c8d73a-45ae-40fc-ba9a-721b755c1160	TCGA-97-7553	TCGA-LUAD	58	'--	'--	'--	'--	-21518	'--	not hispanic or latino	female	'--	'--	white	Alive	'--	1949	'--	'--	21518	'--	'--	'--	'--	MX	N0	Stage IA	T1	6th	'--	'--	'--	'--	'--	'--	'--	'--	'--	'--	'--	'--	not reported	'--	'--	'--	'--	'--	0	1870
a9644274-13bb-4228-9b4f-14260ccc26eb	TCGA-97-7554	TCGA-LUAD	83	'--	'--	'--	'--	-30327	'--	not hispanic or latino	female	'--	'--	white	Alive	'--	1927	'--	'--	30327	'--	'--	'--	'--	M0	N2	Stage IIIA	T2a	7th	'--	'--	'--	'--	'--	'--	'--	'--	'--	'--	'--	'--	not reported	'--	'--	'--	'--	'--	0	775
fcfe0b53-dfc1-42fa-9efc-2b2ff259297e	TCGA-97-7937	TCGA-LUAD	65	'--	'--	'--	'--	-23919	'--	not hispanic or latino	male	'--	'--	white	Alive	'--	1946	'--	'--	23919	'--	'--	'--	'--	MX	N0	Stage IB	T2a	7th	'--	'--	'--	'--	'--	'--	'--	'--	'--	'--	'--	'--	not reported	'--	'--	'--	'--	'--	0	564
e6e75590-9520-4b1c-8a28-4a1d2b2218fc	TCGA-97-7938	TCGA-LUAD	76	'--	'--	'--	'--	-27980	18	not hispanic or latino	female	'--	'--	white	Dead	'--	1935	2011	'--	27980	'--	'--	'--	'--	MX	N0	Stage IA	T1a	7th	'--	'--	'--	'--	'--	'--	'--	'--	'--	'--	'--	'--	not reported	'--	'--	'--	'--	'--	0	'--
b266cbf5-80de-4473-b16f-08c502d365ca	TCGA-97-7941	TCGA-LUAD	72	'--	'--	'--	'--	-26298	'--	not hispanic or latino	female	'--	'--	white	Alive	'--	1939	'--	'--	26298	'--	'--	'--	'--	MX	N0	Stage IA	T1b	7th	'--	'--	'--	'--	'--	'--	'--	'--	'--	'--	'--	'--	not reported	'--	'--	'--	'--	'--	0	484
397d3f69-1453-4057-b177-8723eec923d1	TCGA-97-8171	TCGA-LUAD	81	'--	'--	'--	'--	-29627	'--	not hispanic or latino	male	'--	'--	asian	Alive	'--	1930	'--	'--	29627	'--	'--	'--	'--	M1a	N2	Stage IV	T2a	7th	'--	'--	'--	'--	'--	'--	'--	'--	'--	'--	'--	'--	not reported	'--	'--	'--	'--	'--	0	568
cbf1f718-6bb7-4daf-b9d6-fb294281decb	TCGA-97-8172	TCGA-LUAD	75	'--	'--	'--	'--	-27416	'--	not hispanic or latino	female	'--	'--	white	Alive	'--	1936	'--	'--	27416	'--	'--	'--	'--	M0	N0	Stage IB	T2a	7th	'--	'--	'--	'--	'--	'--	'--	'--	'--	'--	'--	'--	not reported	'--	'--	'--	'--	'--	0	545
f4350d9c-3f40-4829-bbc4-8acb2f3ff512	TCGA-97-8175	TCGA-LUAD	55	'--	'--	'--	'--	-20206	'--	not hispanic or latino	female	'--	'--	white	Alive	'--	1956	'--	'--	20206	'--	'--	'--	'--	M0	N0	Stage IB	T2a	7th	'--	'--	'--	'--	'--	'--	'--	'--	'--	'--	'--	'--	not reported	'--	'--	'--	'--	'--	0	551
09078761-1c14-4d01-8e15-535c19a9b0f9	TCGA-97-8177	TCGA-LUAD	59	'--	'--	'--	'--	-21648	'--	not hispanic or latino	female	'--	'--	white	Alive	'--	1953	'--	'--	21648	'--	'--	'--	'--	M0	N0	Stage IB	T2a	7th	'--	'--	'--	'--	'--	'--	'--	'--	'--	'--	'--	'--	not reported	'--	'--	'--	'--	'--	0	499
11c2e619-8aeb-4f86-b03b-78f9a8099263	TCGA-97-8179	TCGA-LUAD	72	'--	'--	'--	'--	-26305	'--	not hispanic or latino	male	'--	'--	white	Alive	'--	1940	'--	'--	26305	'--	'--	'--	'--	M0	N0	Stage IA	T1a	7th	'--	'--	'--	'--	'--	'--	'--	'--	'--	'--	'--	'--	not reported	'--	'--	'--	'--	'--	0	435
9ca1a26c-82e0-48b3-b3bb-2ed57086eeb1	TCGA-97-8552	TCGA-LUAD	55	'--	'--	'--	'--	-20331	'--	not hispanic or latino	female	'--	'--	white	Alive	'--	1957	'--	'--	20331	'--	'--	'--	'--	MX	N0	Stage I	T1a	7th	'--	'--	'--	'--	'--	'--	'--	'--	'--	'--	'--	'--	not reported	'--	'--	'--	'--	'--	0	626
e2b0d873-4942-4483-9a88-d5c6338d0382	TCGA-97-A4LX	TCGA-LUAD	81	'--	'--	'--	'--	-29915	'--	not hispanic or latino	male	'--	'--	white	Alive	'--	1931	'--	'--	29915	'--	'--	'--	'--	M0	N0	Stage IB	T2a	7th	'--	'--	'--	'--	'--	'--	'--	'--	'--	'--	'--	'--	not reported	'--	'--	'--	'--	'--	0	614
dd63d0fd-e24b-40a5-88c5-7d3d4106631e	TCGA-97-A4M0	TCGA-LUAD	60	'--	'--	'--	'--	-22206	'--	not hispanic or latino	female	'--	'--	white	Alive	'--	1952	'--	'--	22206	'--	'--	'--	'--	M0	N0	Stage IB	T2a	7th	'--	'--	'--	'--	'--	'--	'--	'--	'--	'--	'--	'--	not reported	'--	'--	'--	'--	'--	0	652
c0c879f7-c332-4d31-9f7e-a3bf361b36ee	TCGA-97-A4M1	TCGA-LUAD	52	'--	'--	'--	'--	-19272	'--	not hispanic or latino	female	'--	'--	white	Alive	'--	1960	'--	'--	19272	'--	'--	'--	'--	M0	N0	Stage IA	T1a	7th	'--	'--	'--	'--	'--	'--	'--	'--	'--	'--	'--	'--	not reported	'--	'--	'--	'--	'--	0	601
345aef28-d49b-491b-a337-b1ac55c37d35	TCGA-97-A4M2	TCGA-LUAD	66	'--	'--	'--	'--	-24313	'--	not hispanic or latino	male	'--	'--	white	Alive	'--	1946	'--	'--	24313	'--	'--	'--	'--	M0	N0	Stage IA	T1a	7th	'--	'--	'--	'--	'--	'--	'--	'--	'--	'--	'--	'--	not reported	'--	'--	'--	'--	'--	0	624
575752f8-2788-43cd-afde-f0f600f39d18	TCGA-97-A4M3	TCGA-LUAD	69	'--	'--	'--	'--	-25384	'--	not hispanic or latino	female	'--	'--	white	Alive	'--	1943	'--	'--	25384	'--	'--	'--	'--	M0	N0	Stage IA	T1b	7th	'--	'--	'--	'--	'--	'--	'--	'--	'--	'--	'--	'--	not reported	'--	'--	'--	'--	'--	0	540
5fe77d4a-a8a5-4c90-8ff2-9c3bbbb309ef	TCGA-97-A4M5	TCGA-LUAD	83	'--	'--	'--	'--	-30665	'--	not hispanic or latino	male	'--	'--	white	Alive	'--	1929	'--	'--	30665	'--	'--	'--	'--	M0	N0	Stage IA	T1b	7th	'--	'--	'--	'--	'--	'--	'--	'--	'--	'--	'--	'--	not reported	'--	'--	'--	'--	'--	0	634
31ff69b5-9e58-44da-8326-bdfc7ee495c4	TCGA-97-A4M6	TCGA-LUAD	45	'--	'--	'--	'--	-16764	'--	not hispanic or latino	female	'--	'--	white	Alive	'--	1967	'--	'--	16764	'--	'--	'--	'--	M0	N0	Stage IA	T1a	7th	'--	'--	'--	'--	'--	'--	'--	'--	'--	'--	'--	'--	not reported	'--	'--	'--	'--	'--	0	568
c6b680e3-d96e-4fc7-8053-77454b7a14fa	TCGA-97-A4M7	TCGA-LUAD	74	'--	'--	'--	'--	-27062	'--	not hispanic or latino	male	'--	'--	white	Alive	'--	1938	'--	'--	27062	'--	'--	'--	'--	M0	N0	Stage IA	T1b	7th	'--	'--	'--	'--	'--	'--	'--	'--	'--	'--	'--	'--	not reported	'--	'--	'--	'--	'--	0	629
ae343aae-7273-4c46-826d-01377bed5a75	TCGA-98-7454	TCGA-LUSC	73	'--	'--	'--	'--	-26827	'--	not hispanic or latino	male	'--	'--	white	Alive	'--	1938	'--	'--	26827	'--	'--	'--	'--	M0	N0	Stage IB	T2a	7th	'--	'--	'--	'--	'--	'--	'--	'--	'--	'--	'--	'--	not reported	'--	'--	'--	'--	'--	0	652
ffb53b81-c1ed-473c-bdcd-b325b02e22ae	TCGA-98-8020	TCGA-LUSC	56	'--	'--	'--	'--	-20509	84	not hispanic or latino	female	'--	'--	black or african american	Dead	'--	1955	2011	'--	20509	'--	'--	'--	'--	M0	N2	Stage IIIA	T2	7th	'--	'--	'--	'--	'--	'--	'--	'--	'--	'--	'--	'--	not reported	'--	'--	'--	'--	'--	0	'--
10c3acc1-5c0b-4312-9521-2e4104396c24	TCGA-98-8021	TCGA-LUSC	75	'--	'--	'--	'--	-27738	'--	not hispanic or latino	female	'--	'--	white	Alive	'--	1936	'--	'--	27738	'--	'--	'--	'--	M0	N0	Stage IA	T1a	7th	'--	'--	'--	'--	'--	'--	'--	'--	'--	'--	'--	'--	not reported	'--	'--	'--	'--	'--	0	937
553f810b-e917-4935-a875-dc9b902d0789	TCGA-98-8023	TCGA-LUSC	70	'--	'--	'--	'--	-25732	'--	not hispanic or latino	male	'--	'--	white	Alive	'--	1941	'--	'--	25732	'--	'--	'--	'--	M0	N1	Stage IIIA	T3	7th	'--	'--	'--	'--	'--	'--	'--	'--	'--	'--	'--	'--	not reported	'--	'--	'--	'--	'--	0	649
d3e604d1-f8e3-47f7-86fb-104035590af8	TCGA-98-A538	TCGA-LUSC	67	'--	'--	'--	'--	-24698	'--	not hispanic or latino	male	'--	'--	white	Alive	'--	1945	'--	'--	24698	'--	'--	'--	'--	M0	N0	Stage IIB	T3	7th	'--	'--	'--	'--	'--	'--	'--	'--	'--	'--	'--	'--	not reported	'--	'--	'--	'--	'--	0	826
bf2f1b1b-9de9-41ba-8e0d-00e00e39e51d	TCGA-98-A539	TCGA-LUSC	63	'--	'--	'--	'--	-23098	'--	not hispanic or latino	male	'--	'--	white	Alive	'--	1948	'--	'--	23098	'--	'--	'--	'--	M0	N0	Stage IIB	T3	7th	'--	'--	'--	'--	'--	'--	'--	'--	'--	'--	'--	'--	not reported	'--	'--	'--	'--	'--	0	173
d92cda30-29e0-452a-9de1-1c00758bbb8e	TCGA-98-A53A	TCGA-LUSC	70	'--	'--	'--	'--	-25662	552	not hispanic or latino	male	'--	'--	black or african american	Dead	'--	1942	'--	'--	25662	'--	'--	'--	'--	M0	N0	Stage IB	T2a	7th	'--	'--	'--	'--	'--	'--	'--	'--	'--	'--	'--	'--	not reported	'--	'--	'--	'--	'--	0	274
e88eb552-addc-4030-9c54-4bf7d381a703	TCGA-98-A53B	TCGA-LUSC	69	'--	'--	'--	'--	-25390	61	not hispanic or latino	male	'--	'--	white	Dead	'--	1943	2012	'--	25390	'--	'--	'--	'--	M0	N0	Stage IB	T2a	7th	'--	'--	'--	'--	'--	'--	'--	'--	'--	'--	'--	'--	not reported	'--	'--	'--	'--	'--	0	'--
5d7a6807-e024-479d-a4df-1d44af41fa66	TCGA-98-A53C	TCGA-LUSC	77	'--	'--	'--	'--	-28146	'--	not hispanic or latino	female	'--	'--	white	Alive	'--	1935	'--	'--	28146	'--	'--	'--	'--	M0	N0	Stage IA	T1a	7th	'--	'--	'--	'--	'--	'--	'--	'--	'--	'--	'--	'--	not reported	'--	'--	'--	'--	'--	0	822
20765a71-fa13-4d5a-9e66-9ffe961f72ad	TCGA-98-A53D	TCGA-LUSC	68	'--	'--	'--	'--	-24891	645	not hispanic or latino	male	'--	'--	white	Dead	'--	1944	'--	'--	24891	'--	'--	'--	'--	M0	N0	Stage IIB	T3	7th	'--	'--	'--	'--	'--	'--	'--	'--	'--	'--	'--	'--	not reported	'--	'--	'--	'--	'--	0	22
e6cf4b99-d0f9-432a-8977-3704fd38103c	TCGA-98-A53H	TCGA-LUSC	76	'--	'--	'--	'--	-27928	'--	not hispanic or latino	female	'--	'--	white	Alive	'--	1936	'--	'--	27928	'--	'--	'--	'--	M0	N0	Stage IA	T1a	7th	'--	'--	'--	'--	'--	'--	'--	'--	'--	'--	'--	'--	not reported	'--	'--	'--	'--	'--	0	618
96533d5b-6e44-4d8f-8fd7-270dd4f0362e	TCGA-98-A53I	TCGA-LUSC	64	'--	'--	'--	'--	-23502	'--	not hispanic or latino	male	'--	'--	white	Alive	'--	1948	'--	'--	23502	'--	'--	'--	'--	M0	N1	Stage IIA	T2a	7th	'--	'--	'--	'--	'--	'--	'--	'--	'--	'--	'--	'--	not reported	'--	'--	'--	'--	'--	0	565
400c8d1e-c12b-4d3b-a8ea-85e6be1cec4f	TCGA-98-A53J	TCGA-LUSC	77	'--	'--	'--	'--	-28485	'--	not hispanic or latino	male	'--	'--	white	Alive	'--	1935	'--	'--	28485	'--	'--	'--	'--	M0	N0	Stage IB	T2a	7th	'--	'--	'--	'--	'--	'--	'--	'--	'--	'--	'--	'--	not reported	'--	'--	'--	'--	'--	0	630
96d93e23-bb0d-46a8-9685-5ed0d6b83059	TCGA-99-7458	TCGA-LUAD	74	'--	'--	'--	'--	-27359	'--	not hispanic or latino	female	'--	'--	white	Alive	'--	1936	'--	'--	27359	'--	'--	'--	'--	M0	N0	Stage IIIA	T4	7th	'--	'--	'--	'--	'--	'--	'--	'--	'--	'--	'--	'--	not reported	'--	'--	'--	'--	'--	0	747
84c3ba70-afa7-4b69-be69-7ec8d6022c56	TCGA-99-8025	TCGA-LUAD	72	'--	'--	'--	'--	-26634	'--	not hispanic or latino	female	'--	'--	black or african american	Alive	'--	1938	'--	'--	26634	'--	'--	'--	'--	M0	N2	Stage IIIA	T3	7th	'--	'--	'--	'--	'--	'--	'--	'--	'--	'--	'--	'--	not reported	'--	'--	'--	'--	'--	0	1060
9759bf3a-74ff-433f-99bb-f9406f222ed2	TCGA-99-8028	TCGA-LUAD	50	'--	'--	'--	'--	-18542	'--	not hispanic or latino	female	'--	'--	black or african american	Alive	'--	1961	'--	'--	18542	'--	'--	'--	'--	M0	N0	Stage IA	T1a	7th	'--	'--	'--	'--	'--	'--	'--	'--	'--	'--	'--	'--	not reported	'--	'--	'--	'--	'--	0	1118
7e83f9dd-b038-497b-a113-a55605398b7b	TCGA-99-8032	TCGA-LUAD	61	'--	'--	'--	'--	-22635	'--	not hispanic or latino	male	'--	'--	white	Alive	'--	1950	'--	'--	22635	'--	'--	'--	'--	M0	N0	Stage IA	T1a	7th	'--	'--	'--	'--	'--	'--	'--	'--	'--	'--	'--	'--	not reported	'--	'--	'--	'--	'--	0	44
9582b436-145b-4f84-8f7f-8b39b8254cc1	TCGA-99-8033	TCGA-LUAD	74	'--	'--	'--	'--	-27342	656	not hispanic or latino	female	'--	'--	white	Dead	'--	1937	'--	'--	27342	'--	'--	'--	'--	M1	NX	Stage IV	TX	7th	'--	'--	'--	'--	'--	'--	'--	'--	'--	'--	'--	'--	not reported	'--	'--	'--	'--	'--	0	170
d3e23815-7f9d-48aa-9aef-3a1dd9d464d7	TCGA-99-AA5R	TCGA-LUAD	70	'--	'--	'--	'--	-25778	'--	not hispanic or latino	female	'--	'--	black or african american	Alive	'--	1943	'--	'--	25778	'--	'--	'--	'--	M0	N0	Stage IA	T1a	7th	'--	'--	'--	'--	'--	'--	'--	'--	'--	'--	'--	'--	not reported	'--	'--	'--	'--	'--	0	658
99daa971-31d0-4c37-9c12-b0dc42ddd19b	TCGA-J1-A4AH	TCGA-LUSC	70	'--	'--	'--	'--	-25893	'--	not hispanic or latino	male	'--	'--	white	Alive	'--	1942	'--	'--	25893	'--	'--	'--	'--	MX	N0	Stage IIA	T2b	7th	'--	'--	'--	'--	'--	'--	'--	'--	'--	'--	'--	'--	not reported	'--	'--	'--	'--	'--	0	581
369f14c4-2191-4962-a309-3e23ddc4e5fc	TCGA-J2-8192	TCGA-LUAD	65	'--	'--	'--	'--	-23892	'--	not hispanic or latino	female	'--	'--	white	Alive	'--	1946	'--	'--	23892	'--	'--	'--	'--	MX	N1	Stage IIA	T2a	7th	'--	'--	'--	'--	'--	'--	'--	'--	'--	'--	'--	'--	not reported	'--	'--	'--	'--	'--	0	739
2b68b51f-bd4c-4bbb-b4e6-2eead53da2a4	TCGA-J2-8194	TCGA-LUAD	69	'--	'--	'--	'--	-25441	'--	not hispanic or latino	female	'--	'--	white	Alive	'--	1942	'--	'--	25441	'--	'--	'--	'--	MX	N0	Stage IIB	T3	7th	'--	'--	'--	'--	'--	'--	'--	'--	'--	'--	'--	'--	not reported	'--	'--	'--	'--	'--	0	724
096bd95f-9900-4db2-b1c4-103902c3b31f	TCGA-J2-A4AD	TCGA-LUAD	61	'--	'--	'--	'--	-22414	550	not hispanic or latino	female	'--	'--	white	Dead	'--	1951	'--	'--	22414	'--	'--	'--	'--	MX	N0	Stage IA	T1a	7th	'--	'--	'--	'--	'--	'--	'--	'--	'--	'--	'--	'--	not reported	'--	'--	'--	'--	'--	0	287
e5f956dd-f49f-435c-83c3-5b1b0a2050ed	TCGA-J2-A4AE	TCGA-LUAD	77	'--	'--	'--	'--	-28163	'--	not hispanic or latino	female	'--	'--	white	Alive	'--	1935	'--	'--	28163	'--	'--	'--	'--	MX	N0	Stage IA	T1a	7th	'--	'--	'--	'--	'--	'--	'--	'--	'--	'--	'--	'--	not reported	'--	'--	'--	'--	'--	0	1079
e21e2af3-dc71-41fa-94ba-7a7929f47d90	TCGA-J2-A4AG	TCGA-LUAD	66	'--	'--	'--	'--	-24224	'--	not hispanic or latino	female	'--	'--	white	Alive	'--	1946	'--	'--	24224	'--	'--	'--	'--	MX	N0	Stage IA	T1b	7th	'--	'--	'--	'--	'--	'--	'--	'--	'--	'--	'--	'--	not reported	'--	'--	'--	'--	'--	0	988
d856855f-3069-4169-a192-9113d8542cfb	TCGA-L3-A4E7	TCGA-LUSC	71	'--	'--	'--	'--	-26232	'--	not hispanic or latino	male	'--	'--	white	Alive	'--	1941	'--	'--	26232	'--	'--	'--	'--	M0	N0	Stage IB	T2a	7th	'--	'--	'--	'--	'--	'--	'--	'--	'--	'--	'--	'--	not reported	'--	'--	'--	'--	'--	0	392
ff7099e1-8ff9-48e4-842d-46e98076e7e6	TCGA-L3-A524	TCGA-LUSC	45	'--	'--	'--	'--	-16765	490	not hispanic or latino	female	'--	'--	white	Dead	'--	1966	'--	'--	16765	'--	'--	'--	'--	M0	N0	Stage IIB	T3	7th	'--	'--	'--	'--	'--	'--	'--	'--	'--	'--	'--	'--	not reported	'--	'--	'--	'--	'--	0	449
32a7b827-c3f9-4607-ae63-dae8caa2bc97	TCGA-L4-A4E5	TCGA-LUAD	48	'--	'--	'--	'--	-17680	'--	not hispanic or latino	female	'--	'--	white	Alive	'--	1964	'--	'--	17680	'--	'--	'--	'--	M0	N0	Stage I	T1	7th	'--	'--	'--	'--	'--	'--	'--	'--	'--	'--	'--	'--	not reported	'--	'--	'--	'--	'--	0	578
26a92e1b-08d8-45cd-af0c-eaf2514808a2	TCGA-L4-A4E6	TCGA-LUAD	67	'--	'--	'--	'--	-24631	'--	not hispanic or latino	male	'--	'--	white	Alive	'--	1945	'--	'--	24631	'--	'--	'--	'--	M0	N0	Stage IA	T1	7th	'--	'--	'--	'--	'--	'--	'--	'--	'--	'--	'--	'--	not reported	'--	'--	'--	'--	'--	0	435
3b89ac82-63f6-41b9-a03d-34b9ffc1550d	TCGA-L9-A443	TCGA-LUAD	63	'--	'--	'--	'--	-23062	193	not hispanic or latino	female	'--	'--	white	Dead	'--	1949	'--	'--	23062	'--	'--	'--	'--	MX	N0	Stage IA	T1a	7th	'--	'--	'--	'--	'--	'--	'--	'--	'--	'--	'--	'--	not reported	'--	'--	'--	'--	'--	0	116
4a1d30e8-e93a-41ed-8e54-08eaff6556a7	TCGA-L9-A444	TCGA-LUAD	60	'--	'--	'--	'--	-22202	'--	not hispanic or latino	female	'--	'--	white	Alive	'--	1952	'--	'--	22202	'--	'--	'--	'--	MX	N0	Stage IA	T1a	7th	'--	'--	'--	'--	'--	'--	'--	'--	'--	'--	'--	'--	not reported	'--	'--	'--	'--	'--	0	307
a815619f-dbba-469f-a1f7-dfbd51cd86c5	TCGA-L9-A50W	TCGA-LUAD	75	'--	'--	'--	'--	-27414	442	not hispanic or latino	male	'--	'--	black or african american	Dead	'--	1937	'--	'--	27414	'--	'--	'--	'--	MX	N1	Stage IIA	T1b	7th	'--	'--	'--	'--	'--	'--	'--	'--	'--	'--	'--	'--	not reported	'--	'--	'--	'--	'--	0	266
2a43e61e-2151-4c5a-b062-74ce9dfd8d4a	TCGA-L9-A5IP	TCGA-LUAD	40	'--	'--	'--	'--	-14681	58	not hispanic or latino	female	'--	'--	black or african american	Dead	'--	1972	2012	'--	14681	'--	'--	'--	'--	M1b	N2	Stage IV	T3	7th	'--	'--	'--	'--	'--	'--	'--	'--	'--	'--	'--	'--	not reported	'--	'--	'--	'--	'--	0	'--
a5f2576a-d628-47de-a5df-76a4f3105dcc	TCGA-L9-A743	TCGA-LUAD	56	'--	'--	'--	'--	-20780	'--	not hispanic or latino	male	'--	'--	black or african american	Alive	'--	1957	'--	'--	20780	'--	'--	'--	'--	M0	N1	Stage IIA	T2a	7th	'--	'--	'--	'--	'--	'--	'--	'--	'--	'--	'--	'--	not reported	'--	'--	'--	'--	'--	0	664
54e90433-5218-4d83-848f-f995ecba2a63	TCGA-L9-A7SV	TCGA-LUAD	69	'--	'--	'--	'--	-25298	'--	not hispanic or latino	male	'--	'--	black or african american	Alive	'--	1944	'--	'--	25298	'--	'--	'--	'--	M0	N1	Stage IIA	T2a	7th	'--	'--	'--	'--	'--	'--	'--	'--	'--	'--	'--	'--	not reported	'--	'--	'--	'--	'--	0	565
927fc5e0-2c14-4c20-a49b-f10d8a1175c3	TCGA-L9-A8F4	TCGA-LUAD	64	'--	'--	'--	'--	-23617	'--	not hispanic or latino	female	'--	'--	black or african american	Alive	'--	1949	'--	'--	23617	'--	'--	'--	'--	MX	N0	Stage IB	T2a	7th	'--	'--	'--	'--	'--	'--	'--	'--	'--	'--	'--	'--	not reported	'--	'--	'--	'--	'--	0	476
12b44011-90c0-4a70-8ea4-a216ec0c0860	TCGA-LA-A446	TCGA-LUSC	68	'--	'--	'--	'--	-25199	'--	not hispanic or latino	male	'--	'--	white	Alive	'--	1944	'--	'--	25199	'--	'--	'--	'--	MX	N0	Stage IA	T1b	7th	'--	'--	'--	'--	'--	'--	'--	'--	'--	'--	'--	'--	not reported	'--	'--	'--	'--	'--	0	401
0425cb44-66af-4e25-afcb-cacccc2f1179	TCGA-LA-A7SW	TCGA-LUSC	71	'--	'--	'--	'--	-26116	408	not hispanic or latino	male	'--	'--	black or african american	Dead	'--	1942	'--	'--	26116	'--	'--	'--	'--	MX	N1	Stage IIIA	T3	7th	'--	'--	'--	'--	'--	'--	'--	'--	'--	'--	'--	'--	not reported	'--	'--	'--	'--	'--	0	146
9f247eef-9c0a-4e7a-a2e8-2a84225ba307	TCGA-MF-A522	TCGA-LUSC	54	'--	'--	'--	'--	-20051	360	not reported	male	'--	'--	white	Dead	'--	1958	'--	'--	20051	'--	'--	'--	'--	MX	N0	Stage IB	T2a	7th	'--	'--	'--	'--	'--	'--	'--	'--	'--	'--	'--	'--	not reported	'--	'--	'--	'--	'--	0	83
75a0bb0b-6528-4fb8-a9e6-254905d21df4	TCGA-MN-A4N1	TCGA-LUAD	60	'--	'--	'--	'--	-21939	'--	not hispanic or latino	male	'--	'--	black or african american	Alive	'--	1951	'--	'--	21939	'--	'--	'--	'--	M0	N1	Stage IIA	T2a	7th	'--	'--	'--	'--	'--	'--	'--	'--	'--	'--	'--	'--	not reported	'--	'--	'--	'--	'--	0	827
ceead734-1ce0-4385-b65a-a9c853b7308e	TCGA-MN-A4N4	TCGA-LUAD	57	'--	'--	'--	'--	-20888	'--	not hispanic or latino	male	'--	'--	white	Alive	'--	1953	'--	'--	20888	'--	'--	'--	'--	M0	N0	Stage IA	T1b	7th	'--	'--	'--	'--	'--	'--	'--	'--	'--	'--	'--	'--	not reported	'--	'--	'--	'--	'--	0	1175
17e09b0d-eab2-40ec-ae3c-be9ab63fcef0	TCGA-MN-A4N5	TCGA-LUAD	63	'--	'--	'--	'--	-23257	'--	not hispanic or latino	male	'--	'--	white	Alive	'--	1948	'--	'--	23257	'--	'--	'--	'--	M0	N0	Stage IA	T1a	7th	'--	'--	'--	'--	'--	'--	'--	'--	'--	'--	'--	'--	not reported	'--	'--	'--	'--	'--	0	84
706420c4-8820-4b41-80d9-f3efd1d2a4f0	TCGA-MP-A4SV	TCGA-LUAD	67	'--	'--	'--	'--	-24516	2620	not reported	male	'--	'--	not reported	Dead	'--	1934	2008	'--	24516	'--	'--	'--	'--	M0	N0	Stage IB	T2	5th	'--	'--	'--	'--	'--	'--	'--	'--	'--	'--	'--	'--	not reported	'--	'--	'--	'--	'--	0	'--
15f12d2c-b834-4bfc-b526-f03bf85bfe96	TCGA-MP-A4SW	TCGA-LUAD	53	'--	'--	'--	'--	-19640	1778	not reported	male	'--	'--	white	Dead	'--	1949	2006	'--	19640	'--	'--	'--	'--	M0	N1	Stage IIB	T2	5th	'--	'--	'--	'--	'--	'--	'--	'--	'--	'--	'--	'--	not reported	'--	'--	'--	'--	'--	0	'--
8cc6bcec-65df-46a9-a88c-09762a132857	TCGA-MP-A4SY	TCGA-LUAD	61	'--	'--	'--	'--	-22448	1501	not hispanic or latino	male	'--	'--	white	Dead	'--	1941	2006	'--	22448	'--	'--	'--	'--	M0	N1	Stage IIB	T2	5th	'--	'--	'--	'--	'--	'--	'--	'--	'--	'--	'--	'--	not reported	'--	'--	'--	'--	'--	0	'--
e379cf55-68ef-4fbc-af3e-0a5040c27f0f	TCGA-MP-A4T2	TCGA-LUAD	71	'--	'--	'--	'--	-26010	1136	not hispanic or latino	male	'--	'--	white	Dead	'--	1932	2006	'--	26010	'--	'--	'--	'--	M0	N0	Stage IA	T1	6th	'--	'--	'--	'--	'--	'--	'--	'--	'--	'--	'--	'--	not reported	'--	'--	'--	'--	'--	0	'--
301ca6e8-7981-4264-b4ae-38f56f7f9225	TCGA-MP-A4T4	TCGA-LUAD	68	'--	'--	'--	'--	-25052	2617	not reported	female	'--	'--	white	Dead	'--	1936	2011	'--	25052	'--	'--	'--	'--	M0	N1	Stage IIB	T2	6th	'--	'--	'--	'--	'--	'--	'--	'--	'--	'--	'--	'--	not reported	'--	'--	'--	'--	'--	0	'--
5f4934be-eee3-40e1-8838-38103badc898	TCGA-MP-A4T6	TCGA-LUAD	76	'--	'--	'--	'--	-27993	1790	not hispanic or latino	female	'--	'--	white	Dead	'--	1929	2009	'--	27993	'--	'--	'--	'--	MX	N2	Stage IIIA	T1	6th	'--	'--	'--	'--	'--	'--	'--	'--	'--	'--	'--	'--	not reported	'--	'--	'--	'--	'--	0	'--
47062ad2-ba82-45c8-a871-bdea84f0c405	TCGA-MP-A4T7	TCGA-LUAD	75	'--	'--	'--	'--	-27603	167	not reported	female	'--	'--	not reported	Dead	'--	1930	2005	'--	27603	'--	'--	'--	'--	M1	N0	Stage IV	T2	6th	'--	'--	'--	'--	'--	'--	'--	'--	'--	'--	'--	'--	not reported	'--	'--	'--	'--	'--	0	'--
7c4ed533-ee66-48be-a84b-ff8607742818	TCGA-MP-A4T8	TCGA-LUAD	68	'--	'--	'--	'--	-25069	161	not reported	male	'--	'--	not reported	Dead	'--	1938	2006	'--	25069	'--	'--	'--	'--	M0	N2	Stage IIIA	T2	6th	'--	'--	'--	'--	'--	'--	'--	'--	'--	'--	'--	'--	not reported	'--	'--	'--	'--	'--	0	'--
70081320-540f-41d2-8687-ee6d011f8eb0	TCGA-MP-A4T9	TCGA-LUAD	54	'--	'--	'--	'--	-19767	1265	not hispanic or latino	female	'--	'--	white	Dead	'--	1952	2009	'--	19767	'--	'--	'--	'--	MX	N2	Stage IIIA	T2	6th	'--	'--	'--	'--	'--	'--	'--	'--	'--	'--	'--	'--	not reported	'--	'--	'--	'--	'--	0	'--
98ee294a-46ed-4572-bdd4-a932c3498a25	TCGA-MP-A4TA	TCGA-LUAD	75	'--	'--	'--	'--	-27513	950	not hispanic or latino	female	'--	'--	white	Dead	'--	1931	2008	'--	27513	'--	'--	'--	'--	M0	N0	Stage IA	T1	6th	'--	'--	'--	'--	'--	'--	'--	'--	'--	'--	'--	'--	not reported	'--	'--	'--	'--	'--	0	'--
99c35245-e1c8-4805-b7a5-f703bb506030	TCGA-MP-A4TC	TCGA-LUAD	77	'--	'--	'--	'--	-28471	74	not hispanic or latino	male	'--	'--	white	Dead	'--	1931	2008	'--	28471	'--	'--	'--	'--	M0	N2	Stage IIIA	T1	6th	'--	'--	'--	'--	'--	'--	'--	'--	'--	'--	'--	'--	not reported	'--	'--	'--	'--	'--	0	'--
383d1253-349f-43b3-bebd-9f1d1cf14b3d	TCGA-MP-A4TD	TCGA-LUAD	71	'--	'--	'--	'--	-25983	307	not reported	male	'--	'--	white	Dead	'--	1937	2008	'--	25983	'--	'--	'--	'--	M0	N2	Stage IIIA	T2	6th	'--	'--	'--	'--	'--	'--	'--	'--	'--	'--	'--	'--	not reported	'--	'--	'--	'--	'--	0	'--
bebd0025-74e2-451b-93b3-86f82df43573	TCGA-MP-A4TE	TCGA-LUAD	56	'--	'--	'--	'--	-20627	896	not hispanic or latino	male	'--	'--	white	Dead	'--	1954	2012	'--	20627	'--	'--	'--	'--	MX	N0	Stage IIA	T2b	7th	'--	'--	'--	'--	'--	'--	'--	'--	'--	'--	'--	'--	not reported	'--	'--	'--	'--	'--	0	'--
86dac334-f30e-438e-810a-8e45f69dbb7e	TCGA-MP-A4TF	TCGA-LUAD	58	'--	'--	'--	'--	-21387	336	not hispanic or latino	female	'--	'--	white	Dead	'--	1952	2010	'--	21387	'--	'--	'--	'--	M0	N0	Stage IIA	T2b	7th	'--	'--	'--	'--	'--	'--	'--	'--	'--	'--	'--	'--	not reported	'--	'--	'--	'--	'--	0	'--
7a111b4f-46e9-4e34-8024-0b9fdc5cbcd8	TCGA-MP-A4TH	TCGA-LUAD	70	'--	'--	'--	'--	-25759	'--	not hispanic or latino	female	'--	'--	white	Alive	'--	1942	'--	'--	25759	'--	'--	'--	'--	M0	N0	Stage IA	T1a	7th	'--	'--	'--	'--	'--	'--	'--	'--	'--	'--	'--	'--	not reported	'--	'--	'--	'--	'--	0	741
f327dea0-2d30-482f-809c-76a148a749b7	TCGA-MP-A4TI	TCGA-LUAD	72	'--	'--	'--	'--	-26565	429	not hispanic or latino	male	'--	'--	white	Dead	'--	1938	2011	'--	26565	'--	'--	'--	'--	M0	N1	Stage IIA	T2a	7th	'--	'--	'--	'--	'--	'--	'--	'--	'--	'--	'--	'--	not reported	'--	'--	'--	'--	'--	0	'--
8f52cccd-5709-4753-9670-31a573ee27ab	TCGA-MP-A4TJ	TCGA-LUAD	62	'--	'--	'--	'--	-22875	339	not reported	female	'--	'--	not reported	Dead	'--	1944	2006	'--	22875	'--	'--	'--	'--	M0	N0	Stage IA	T1	6th	'--	'--	'--	'--	'--	'--	'--	'--	'--	'--	'--	'--	not reported	'--	'--	'--	'--	'--	0	'--
f7f9f522-de88-4f9c-8ba4-7be3726faaf8	TCGA-MP-A4TK	TCGA-LUAD	56	'--	'--	'--	'--	-20581	582	not reported	female	'--	'--	not reported	Dead	'--	1946	2003	'--	20581	'--	'--	'--	'--	MX	N1	Stage IIB	T2	5th	'--	'--	'--	'--	'--	'--	'--	'--	'--	'--	'--	'--	not reported	'--	'--	'--	'--	'--	0	'--
8f04660a-2efb-4947-9eab-375066b9eb33	TCGA-MP-A5C7	TCGA-LUAD	76	'--	'--	'--	'--	-28015	'--	not hispanic or latino	female	'--	'--	white	Alive	'--	1932	'--	'--	28015	'--	'--	'--	'--	M0	N0	Stage IB	T2	6th	'--	'--	'--	'--	'--	'--	'--	'--	'--	'--	'--	'--	not reported	'--	'--	'--	'--	'--	0	2248
f878c2c3-bf50-423b-9703-973efbfc071c	TCGA-NC-A5HD	TCGA-LUSC	79	'--	'--	'--	'--	-28916	2	not reported	male	'--	'--	white	Dead	'--	1929	2008	'--	28916	'--	'--	'--	'--	M0	N0	Stage IIB	T3	6th	'--	'--	'--	'--	'--	'--	'--	'--	'--	'--	'--	'--	not reported	'--	'--	'--	'--	'--	0	'--
d5c24c76-2e98-41df-b17d-b53c0b5e7787	TCGA-NC-A5HE	TCGA-LUSC	60	'--	'--	'--	'--	-22179	'--	not reported	male	'--	'--	white	Alive	'--	1948	'--	'--	22179	'--	'--	'--	'--	M0	N1	Stage IIB	T2	6th	'--	'--	'--	'--	'--	'--	'--	'--	'--	'--	'--	'--	not reported	'--	'--	'--	'--	'--	0	2336
5b6c3188-5d33-4473-bdd4-0cb9671e9047	TCGA-NC-A5HF	TCGA-LUSC	74	'--	'--	'--	'--	-27038	138	not reported	male	'--	'--	white	Dead	'--	1934	2008	'--	27038	'--	'--	'--	'--	MX	N0	Stage IIIB	T4	6th	'--	'--	'--	'--	'--	'--	'--	'--	'--	'--	'--	'--	not reported	'--	'--	'--	'--	'--	0	'--
c179d6b1-6182-48b8-a376-3133e0dec278	TCGA-NC-A5HG	TCGA-LUSC	59	'--	'--	'--	'--	-21608	'--	not reported	male	'--	'--	white	Alive	'--	1950	'--	'--	21608	'--	'--	'--	'--	M0	N2	Stage IIIA	T2	6th	'--	'--	'--	'--	'--	'--	'--	'--	'--	'--	'--	'--	not reported	'--	'--	'--	'--	'--	0	1963
b5865f1e-604d-487d-8a19-dc0c887203ed	TCGA-NC-A5HH	TCGA-LUSC	53	'--	'--	'--	'--	-19485	'--	not reported	male	'--	'--	white	Alive	'--	1956	'--	'--	19485	'--	'--	'--	'--	M0	N0	Stage IA	T1	6th	'--	'--	'--	'--	'--	'--	'--	'--	'--	'--	'--	'--	not reported	'--	'--	'--	'--	'--	0	37
ce7dcb92-13aa-4496-82d2-873b53647bfd	TCGA-NC-A5HI	TCGA-LUSC	68	'--	'--	'--	'--	-24981	'--	not reported	female	'--	'--	white	Alive	'--	1941	'--	'--	24981	'--	'--	'--	'--	M0	N0	Stage IB	T2	6th	'--	'--	'--	'--	'--	'--	'--	'--	'--	'--	'--	'--	not reported	'--	'--	'--	'--	'--	0	1743
00fd9306-4a68-49ab-a768-e5fed126a765	TCGA-NC-A5HJ	TCGA-LUSC	59	'--	'--	'--	'--	-21730	418	not reported	male	'--	'--	white	Dead	'--	1950	2010	'--	21730	'--	'--	'--	'--	M0	N0	Stage IIB	T3	6th	'--	'--	'--	'--	'--	'--	'--	'--	'--	'--	'--	'--	not reported	'--	'--	'--	'--	'--	0	'--
87410c09-5b61-4f61-85a5-93c288aeca03	TCGA-NC-A5HK	TCGA-LUSC	58	'--	'--	'--	'--	-21531	'--	not reported	female	'--	'--	white	Alive	'--	1952	'--	'--	21531	'--	'--	'--	'--	M0	N0	Stage IIB	T3	7th	'--	'--	'--	'--	'--	'--	'--	'--	'--	'--	'--	'--	not reported	'--	'--	'--	'--	'--	0	128
77bd82a6-a859-4b8e-accc-c343ce9f4d38	TCGA-NC-A5HL	TCGA-LUSC	73	'--	'--	'--	'--	-26977	88	not reported	male	'--	'--	white	Dead	'--	1937	2010	'--	26977	'--	'--	'--	'--	M0	N0	Stage IIA	T2b	7th	'--	'--	'--	'--	'--	'--	'--	'--	'--	'--	'--	'--	not reported	'--	'--	'--	'--	'--	0	'--
d76c589c-6fab-493e-9cb0-0d6d06a1047e	TCGA-NC-A5HM	TCGA-LUSC	76	'--	'--	'--	'--	-27938	'--	not reported	male	'--	'--	white	Alive	'--	1934	'--	'--	27938	'--	'--	'--	'--	M0	N0	Stage IB	T2a	7th	'--	'--	'--	'--	'--	'--	'--	'--	'--	'--	'--	'--	not reported	'--	'--	'--	'--	'--	0	1212
e2e9a34a-8838-4e08-bb80-83f357704328	TCGA-NC-A5HN	TCGA-LUSC	77	'--	'--	'--	'--	-28151	'--	not reported	male	'--	'--	white	Alive	'--	1933	'--	'--	28151	'--	'--	'--	'--	M0	N1	Stage IIA	T2a	7th	'--	'--	'--	'--	'--	'--	'--	'--	'--	'--	'--	'--	not reported	'--	'--	'--	'--	'--	0	1499
42f86ec9-85a0-4015-990c-be445f532197	TCGA-NC-A5HO	TCGA-LUSC	70	'--	'--	'--	'--	-25694	'--	not reported	female	'--	'--	white	Alive	'--	1941	'--	'--	25694	'--	'--	'--	'--	M0	N1	Stage IIIA	T3	7th	'--	'--	'--	'--	'--	'--	'--	'--	'--	'--	'--	'--	not reported	'--	'--	'--	'--	'--	0	1336
4a95ce25-d06a-499d-b7ee-aff5ee94d4f1	TCGA-NC-A5HP	TCGA-LUSC	69	'--	'--	'--	'--	-25286	770	not reported	male	'--	'--	white	Dead	'--	1942	'--	'--	25286	'--	'--	'--	'--	M1b	N0	Stage IV	T2a	7th	'--	'--	'--	'--	'--	'--	'--	'--	'--	'--	'--	'--	not reported	'--	'--	'--	'--	'--	0	730
4b185183-7e94-4aab-b19d-6a2e48b85a5d	TCGA-NC-A5HQ	TCGA-LUSC	70	'--	'--	'--	'--	-25781	448	not reported	male	'--	'--	white	Dead	'--	1941	2012	'--	25781	'--	'--	'--	'--	M0	N2	Stage IIIA	T3	7th	'--	'--	'--	'--	'--	'--	'--	'--	'--	'--	'--	'--	not reported	'--	'--	'--	'--	'--	0	'--
169b32f1-4371-464c-ac94-22b7d7389403	TCGA-NC-A5HR	TCGA-LUSC	75	'--	'--	'--	'--	-27629	'--	not reported	female	'--	'--	white	Alive	'--	1936	'--	'--	27629	'--	'--	'--	'--	M0	N1	Stage IIA	T2a	7th	'--	'--	'--	'--	'--	'--	'--	'--	'--	'--	'--	'--	not reported	'--	'--	'--	'--	'--	0	1244
8ba2cf7b-e474-4aba-8c6d-9fd36f5c6759	TCGA-NC-A5HT	TCGA-LUSC	69	'--	'--	'--	'--	-25466	'--	not reported	male	'--	'--	white	Alive	'--	1943	'--	'--	25466	'--	'--	'--	'--	M0	N1	Stage IIIA	T3	7th	'--	'--	'--	'--	'--	'--	'--	'--	'--	'--	'--	'--	not reported	'--	'--	'--	'--	'--	0	804
595fc3ad-f603-421b-b130-52f1f617050b	TCGA-NJ-A4YF	TCGA-LUAD	50	'--	'--	'--	'--	-18584	'--	not hispanic or latino	female	'--	'--	black or african american	Alive	'--	1957	'--	'--	18584	'--	'--	'--	'--	M0	N0	Stage IA	T1	6th	'--	'--	'--	'--	'--	'--	'--	'--	'--	'--	'--	'--	not reported	'--	'--	'--	'--	'--	0	2161
7fd03220-531e-4ef8-beca-e9703e8c0ae1	TCGA-NJ-A4YG	TCGA-LUAD	65	'--	'--	'--	'--	-23812	'--	not reported	male	'--	'--	white	Alive	'--	1943	'--	'--	23812	'--	'--	'--	'--	M0	N0	Stage IB	T2	6th	'--	'--	'--	'--	'--	'--	'--	'--	'--	'--	'--	'--	not reported	'--	'--	'--	'--	'--	0	2261
2c03141e-a0bd-4e8d-91e4-9744d139ccce	TCGA-NJ-A4YI	TCGA-LUAD	87	'--	'--	'--	'--	-31867	4	not reported	female	'--	'--	white	Dead	'--	1922	2009	'--	31867	'--	'--	'--	'--	M0	N2	Stage IIIA	T2	6th	'--	'--	'--	'--	'--	'--	'--	'--	'--	'--	'--	'--	not reported	'--	'--	'--	'--	'--	0	'--
42259aa6-c9f5-4309-a956-dbf930312f44	TCGA-NJ-A4YP	TCGA-LUAD	52	'--	'--	'--	'--	-19106	'--	not hispanic or latino	male	'--	'--	white	Alive	'--	1959	'--	'--	19106	'--	'--	'--	'--	M0	N0	Stage IB	T2a	7th	'--	'--	'--	'--	'--	'--	'--	'--	'--	'--	'--	'--	not reported	'--	'--	'--	'--	'--	0	50
52df074f-a402-4b78-9472-f8eb268efded	TCGA-NJ-A4YQ	TCGA-LUAD	69	'--	'--	'--	'--	-25427	'--	not hispanic or latino	female	'--	'--	white	Alive	'--	1942	'--	'--	25427	'--	'--	'--	'--	M0	N0	Stage IA	T1b	7th	'--	'--	'--	'--	'--	'--	'--	'--	'--	'--	'--	'--	not reported	'--	'--	'--	'--	'--	0	1432
b8b5ed35-b299-4c1e-9226-5ca055dc7a43	TCGA-NJ-A55A	TCGA-LUAD	76	'--	'--	'--	'--	-28022	'--	not hispanic or latino	female	'--	'--	white	Alive	'--	1933	'--	'--	28022	'--	'--	'--	'--	M0	N0	Stage IB	T2	6th	'--	'--	'--	'--	'--	'--	'--	'--	'--	'--	'--	'--	not reported	'--	'--	'--	'--	'--	0	15
8ab8c4ba-311e-41d0-85ea-a0245aca1bdd	TCGA-NJ-A55O	TCGA-LUAD	56	'--	'--	'--	'--	-20628	'--	not hispanic or latino	female	'--	'--	white	Alive	'--	1955	'--	'--	20628	'--	'--	'--	'--	M0	N1	Stage IIA	T1b	7th	'--	'--	'--	'--	'--	'--	'--	'--	'--	'--	'--	'--	not reported	'--	'--	'--	'--	'--	0	13
7c7d777b-bf00-4c24-97fc-922580d5605f	TCGA-NJ-A55R	TCGA-LUAD	67	'--	'--	'--	'--	-24738	'--	not hispanic or latino	male	'--	'--	white	Alive	'--	1944	'--	'--	24738	'--	'--	'--	'--	MX	N0	Stage IA	T1b	7th	'--	'--	'--	'--	'--	'--	'--	'--	'--	'--	'--	'--	not reported	'--	'--	'--	'--	'--	0	603
01e9888d-b5b9-48f1-8ba6-8a89af108a04	TCGA-NJ-A7XG	TCGA-LUAD	49	'--	'--	'--	'--	-18127	'--	not hispanic or latino	male	'--	'--	black or african american	Alive	'--	1964	'--	'--	18127	'--	'--	'--	'--	M0	N1	Stage IIIA	T4	7th	'--	'--	'--	'--	'--	'--	'--	'--	'--	'--	'--	'--	not reported	'--	'--	'--	'--	'--	0	617
26b3a62a-132e-401f-bb7f-e9cb9eff71c4	TCGA-NK-A5CR	TCGA-LUSC	77	'--	'--	'--	'--	-28126	'--	not hispanic or latino	male	'--	'--	not reported	Alive	'--	1930	'--	'--	28126	'--	'--	'--	'--	MX	N0	Stage IB	T2	6th	'--	'--	'--	'--	'--	'--	'--	'--	'--	'--	'--	'--	not reported	'--	'--	'--	'--	'--	0	2542
f2e35ffc-c87a-4e42-9c8d-e7e5d8b49d87	TCGA-NK-A5CT	TCGA-LUSC	70	'--	'--	'--	'--	-25726	'--	not hispanic or latino	male	'--	'--	white	Alive	'--	1938	'--	'--	25726	'--	'--	'--	'--	M0	N0	Stage IA	T1	6th	'--	'--	'--	'--	'--	'--	'--	'--	'--	'--	'--	'--	not reported	'--	'--	'--	'--	'--	0	1997
5b3cb83b-cfde-42dc-a6ec-0127bd0e6685	TCGA-NK-A5CX	TCGA-LUSC	73	'--	'--	'--	'--	-26879	'--	not hispanic or latino	male	'--	'--	white	Alive	'--	1938	'--	'--	26879	'--	'--	'--	'--	MX	N0	Stage IIA	T2b	7th	'--	'--	'--	'--	'--	'--	'--	'--	'--	'--	'--	'--	not reported	'--	'--	'--	'--	'--	0	111
80aa8e99-41d5-422f-a1bb-69599aa8236f	TCGA-NK-A5D1	TCGA-LUSC	57	'--	'--	'--	'--	-20909	'--	not hispanic or latino	male	'--	'--	white	Alive	'--	1954	'--	'--	20909	'--	'--	'--	'--	M0	N1	Stage IIA	T2a	7th	'--	'--	'--	'--	'--	'--	'--	'--	'--	'--	'--	'--	not reported	'--	'--	'--	'--	'--	0	511
42432463-8e92-4f25-b72a-f03953527aa5	TCGA-O1-A52J	TCGA-LUAD	74	'--	'--	'--	'--	-27223	1798	not hispanic or latino	female	'--	'--	white	Dead	'--	1933	2011	'--	27223	'--	'--	'--	'--	MX	N0	Stage IA	T1	6th	'--	'--	'--	'--	'--	'--	'--	'--	'--	'--	'--	'--	not reported	'--	'--	'--	'--	'--	0	'--
0df0d6b6-66aa-4e76-8675-aa93787b93e3	TCGA-O2-A52N	TCGA-LUSC	78	'--	'--	'--	'--	-28520	1006	not hispanic or latino	male	'--	'--	white	Dead	'--	1927	2007	'--	28520	'--	'--	'--	'--	MX	N0	Stage I	T2	6th	'--	'--	'--	'--	'--	'--	'--	'--	'--	'--	'--	'--	not reported	'--	'--	'--	'--	'--	0	'--
e80a4625-1b5a-4abc-8ab9-978d1488b961	TCGA-O2-A52S	TCGA-LUSC	57	'--	'--	'--	'--	-21182	387	not hispanic or latino	female	'--	'--	white	Dead	'--	1949	2007	'--	21182	'--	'--	'--	'--	MX	N2	Stage III	T4	6th	'--	'--	'--	'--	'--	'--	'--	'--	'--	'--	'--	'--	not reported	'--	'--	'--	'--	'--	0	'--
6a2ce004-8a2d-419f-9738-e352d298a315	TCGA-O2-A52V	TCGA-LUSC	75	'--	'--	'--	'--	-27449	1335	not hispanic or latino	female	'--	'--	black or african american	Dead	'--	1931	2009	'--	27449	'--	'--	'--	'--	MX	N0	Stage II	T3	6th	'--	'--	'--	'--	'--	'--	'--	'--	'--	'--	'--	'--	not reported	'--	'--	'--	'--	'--	0	'--
1a49a131-d714-40d7-85b6-c4822c0c6264	TCGA-O2-A52W	TCGA-LUSC	63	'--	'--	'--	'--	-23156	261	not hispanic or latino	male	'--	'--	black or african american	Dead	'--	1943	2006	'--	23156	'--	'--	'--	'--	MX	N0	Stage I	T2	6th	'--	'--	'--	'--	'--	'--	'--	'--	'--	'--	'--	'--	not reported	'--	'--	'--	'--	'--	0	'--
31458638-e19c-43e5-ab13-9c64b3b3681d	TCGA-S2-AA1A	TCGA-LUAD	68	'--	'--	'--	'--	-24903	'--	not hispanic or latino	female	'--	'--	black or african american	Alive	'--	1945	'--	'--	24903	'--	'--	'--	'--	M0	N0	Stage IA	T1b	7th	'--	'--	'--	'--	'--	'--	'--	'--	'--	'--	'--	'--	not reported	'--	'--	'--	'--	'--	0	513
ddac166a-425a-4fce-8df8-f945a2eaa198	TCGA-XC-AA0X	TCGA-LUSC	77	'--	'--	'--	'--	-28211	6	not hispanic or latino	female	'--	'--	black or african american	Dead	'--	1936	2013	'--	28211	'--	'--	'--	'--	M0	N0	Stage IA	T1a	7th	'--	'--	'--	'--	'--	'--	'--	'--	'--	'--	'--	'--	not reported	'--	'--	'--	'--	'--	0	'--
[truncated: 110 more columns]
