# Supplementary material for: Uncertainty-informed deep learning models enable high-confidence predictions for digital histopathology
Source: Nat Commun. 2022 Nov 2;13:6572. doi: 10.1038/s41467-022-34025-x (PMC9630455; doi:10.1038/s41467-022-34025-x)
Supplement: Supplementary file 11 — Supplementary Dataset 8 [file 41467_2022_34025_MOESM11_ESM.xlsx]

## Sheet: CPTAC_LUAD Raw
slide	patient	X1	tumor_code	discovery_study	gender	age	height_in_cm	weight_in_kg	BMI	race	tumor_site	tumor_size_in_cm	histologic_type	histologic_type_other	histologic_grade	tumor_stage_pathological	AJCC_or_TNM_cancer_staging_edition	pathologic_staging_primary_tumor_pT	pathologic_staging_regional_lymph_nodes_pN	pathologic_staging_distant_metastasis_pM	clinical_staging_distant_metastasis_cM	residual_tumor	alcohol_consumption	tobacco_smoking_history	specimens	inserted	updated	discovery_study/analyzed_samples	vital_status_at_12months_follow_up	tumor_status_at_12months_follow_up	cause_of_death_at_12months_follow_up	days_from_initial_pathologic_diagnosis_to_death_at_12months_follow_up	days_from_initial_diagnosis_to_last_contact_at_12months_follow_up	number_of_pack_years_smoked	ethnicity	vital_status_at_36months_follow_up	vital_status_at_24months_follow_up	vital_status_at_48months_follow_up	tumor_status_at_36months_follow_up	tumor_status_at_24months_follow_up	tumor_status_at_48months_follow_up	days_from_initial_diagnosis_to_last_contact_at_36months_follow_up	days_from_initial_diagnosis_to_last_contact_at_24months_follow_up	days_from_initial_diagnosis_to_last_contact_at_48months_follow_up	number_of_years_consumed_more_than_2_drinks_per_day_for_men_or_more_than_1_for_women	cause_of_death_at_24months_follow_up	days_from_initial_pathologic_diagnosis_to_death_at_24months_follow_up	cause_of_death_at_36months_follow_up	days_from_initial_pathologic_diagnosis_to_death_at_36months_follow_up
C3L-00001-21	C3L-00001	4	LUAD	Yes	Female	61	180	72	22.03	White	Right Upper Lobe	3.7	Adenocarcinoma		G3 Poorly differentiated	Stage IIA	Seventh Edition (2010)	pT2a	pN1	Staging Incomplete	cM0	R0:No residual tumor	Alcohol consumption equal to or less than 2 drinks per day for men and 1 drink or less per day for women	Lifelong non-smoker: Less than 100 cigarettes smoked in lifetime	[{'specimen_id': 'C3L-00001-32', 'tissue_type': 'blood'}, {'specimen_id': 'C3L-00001-06', 'slide_id': 'C3L-00001-26', 'tissue_type': 'normal', 'weight_in_mg': 335}, {'specimen_id': 'C3L-00001-02', 'slide_id': 'C3L-00001-21', 'tissue_type': 'tumor', 'percent_tumor_surface_area': 100, 'percent_tumor_nuclei': 85, 'percent_necrotic_surface_area': 1, 'weight_in_mg': 224}]	2019-07-09 23:48:31	2021-05-06 01:13:13	Tumor_and_Normal	Living	Tumor Free			519		Not-Hispanic or Latino	Living	Living	Living	Tumor Free	Tumor Free	Tumor Free	1065	714	1423	1
C3L-00009-21	C3L-00009	5	LUAD	Yes	Male	76	172	85	28.67	White	Right Upper Lobe	1.8	Adenocarcinoma		G2 Moderately differentiated	Stage IA	Seventh Edition (2010)	pT1a	pN0	No pathologic evidence of distant metastasis	Staging Incomplete	R0:No residual tumor	Lifelong non-drinker	Current smoker: Includes daily and non-daily smokers	[{'specimen_id': 'C3L-00009-32', 'tissue_type': 'blood'}, {'specimen_id': 'C3L-00009-06', 'slide_id': 'C3L-00009-26', 'tissue_type': 'normal', 'weight_in_mg': 338}, {'specimen_id': 'C3L-00009-01', 'slide_id': 'C3L-00009-21', 'tissue_type': 'tumor', 'percent_tumor_surface_area': 40, 'percent_tumor_nuclei': 50, 'percent_necrotic_surface_area': 5, 'weight_in_mg': 225}]	2019-07-09 23:48:31	2021-05-06 01:13:17	Tumor_and_Normal	Living	Tumor Free			423	62	Not-Hispanic or Latino		Deceased			Tumor Free			545			Unknown	577
C3L-00080-21	C3L-00080	6	LUAD	Yes	Male	58	170	89	30.62	White	Left Lower Lobe	3.5	Adenocarcinoma		G2 Moderately differentiated	Stage IB	Seventh Edition (2010)	pT2a	pN0	Staging Incomplete	cM0	R0:No residual tumor	Lifelong non-drinker	Current smoker: Includes daily and non-daily smokers	[{'specimen_id': 'C3L-00080-31', 'tissue_type': 'blood'}, {'specimen_id': 'C3L-00080-06', 'slide_id': 'C3L-00080-26', 'tissue_type': 'normal', 'weight_in_mg': 409}, {'specimen_id': 'C3L-00080-01', 'slide_id': 'C3L-00080-21', 'tissue_type': 'tumor', 'percent_tumor_surface_area': 70, 'percent_tumor_nuclei': 65, 'percent_necrotic_surface_area': 5, 'weight_in_mg': 320}]	2019-07-09 23:48:31	2021-06-03 21:31:24	Tumor_and_Normal	Living	Unknown Tumor Status			296	40	Not-Hispanic or Latino	Living	Living	Living	With Tumor	Tumor Free	With Tumor	1072	730	1438
C3L-00083-21	C3L-00083	7	LUAD	Yes	Male	71	177	92	29.37	White	Right Upper Lobe	5	Adenocarcinoma		G2 Moderately differentiated	Stage IB	Seventh Edition (2010)	pT2a	pN0	No pathologic evidence of distant metastasis	cM0	R0:No residual tumor	Alcohol consumption equal to or less than 2 drinks per day for men and 1 drink or less per day for women	Current reformed smoker, more than 15 years	[{'specimen_id': 'C3L-00083-31', 'tissue_type': 'blood'}, {'specimen_id': 'C3L-00083-06', 'slide_id': 'C3L-00083-26', 'tissue_type': 'normal', 'weight_in_mg': 198}, {'specimen_id': 'C3L-00083-01', 'slide_id': 'C3L-00083-21', 'tissue_type': 'tumor', 'percent_tumor_surface_area': 90, 'percent_tumor_nuclei': 60, 'percent_necrotic_surface_area': 5, 'weight_in_mg': 268}]	2019-07-09 23:48:31	2021-06-03 21:31:25	Tumor_and_Normal	Living	Tumor Free			425		Not-Hispanic or Latino	Living	Living	Living	Tumor Free	Tumor Free	Tumor Free	1057	706	1419
C3L-00093-21	C3L-00093	8	LUAD	Yes	Female	66	157	84	34.08	White	Left Lower Lobe	3	Other	Adenocarcinoma, acinar predominant	G2 Moderately differentiated	Stage IB	Seventh Edition (2010)	pT2a	pN0	No pathologic evidence of distant metastasis	cM0	R0:No residual tumor	Alcohol consumption equal to or less than 2 drinks per day for men and 1 drink or less per day for women	Lifelong non-smoker: Less than 100 cigarettes smoked in lifetime	[{'specimen_id': 'C3L-00093-31', 'tissue_type': 'blood'}, {'specimen_id': 'C3L-00093-06', 'slide_id': 'C3L-00093-26', 'tissue_type': 'normal', 'weight_in_mg': 309}, {'specimen_id': 'C3L-00093-01', 'slide_id': 'C3L-00093-21', 'tissue_type': 'tumor', 'percent_tumor_surface_area': 100, 'percent_tumor_nuclei': 65, 'percent_necrotic_surface_area': 2, 'weight_in_mg': 234}]	2019-07-09 23:48:31	2021-06-03 21:31:25	Tumor_and_Normal	Living	With Tumor			385		Not-Hispanic or Latino	Living	Living	Living	Unknown Tumor Status	Unknown Tumor Status	With Tumor	1058	763	1437
C3L-00094-21	C3L-00094	9	LUAD	Yes	Male	69	188	128	36.1	White	Right Middle Lobe	2.5	Adenocarcinoma		G3 Poorly differentiated	Stage IA	Seventh Edition (2010)	pT1b	pN0	Staging Incomplete	cM0	R0:No residual tumor	Alcohol consumption equal to or less than 2 drinks per day for men and 1 drink or less per day for women	Current reformed smoker within past 15 years	[{'specimen_id': 'C3L-00094-31', 'tissue_type': 'blood'}, {'specimen_id': 'C3L-00094-06', 'slide_id': 'C3L-00094-26', 'tissue_type': 'normal', 'weight_in_mg': 256}, {'specimen_id': 'C3L-00094-03', 'slide_id': 'C3L-00094-21', 'tissue_type': 'tumor', 'percent_tumor_surface_area': 90, 'percent_tumor_nuclei': 60, 'percent_necrotic_surface_area': 5, 'weight_in_mg': 419}]	2019-07-09 23:48:31	2021-05-06 01:13:09	Tumor_and_Normal	Living	Unknown Tumor Status			383	48	Not-Hispanic or Latino	Deceased	Living		With Tumor	With Tumor		889	755					Lung Carcinoma	889
C3L-00095-21	C3L-00095	10	LUAD	Yes	Male	62	175	106	34.61	White	Left Upper Lobe	2.4	Adenocarcinoma		G2 Moderately differentiated	Stage IA	Seventh Edition (2010)	pT1b	pN0	Staging Incomplete	cM0	R0:No residual tumor	Alcohol consumption history not available	Current smoker: Includes daily and non-daily smokers	[{'specimen_id': 'C3L-00095-31', 'tissue_type': 'blood'}, {'specimen_id': 'C3L-00095-06', 'slide_id': 'C3L-00095-26', 'tissue_type': 'normal', 'weight_in_mg': 500}, {'specimen_id': 'C3L-00095-01', 'slide_id': 'C3L-00095-21', 'tissue_type': 'tumor', 'percent_tumor_surface_area': 75, 'percent_tumor_nuclei': 70, 'percent_necrotic_surface_area': 0, 'weight_in_mg': 222}, {'specimen_id': 'C3L-00095-02'…	2019-07-09 23:48:31	2021-06-03 21:31:25	Tumor_and_Normal	Living	Tumor Free			399	25	Not-Hispanic or Latino	Living	Living	Living	Tumor Free	Unknown Tumor Status	Tumor Free	1021	677	1427
C3L-00095-22	C3L-00095	10	LUAD	Yes	Male	62	175	106	34.61	White	Left Upper Lobe	2.4	Adenocarcinoma		G2 Moderately differentiated	Stage IA	Seventh Edition (2010)	pT1b	pN0	Staging Incomplete	cM0	R0:No residual tumor	Alcohol consumption history not available	Current smoker: Includes daily and non-daily smokers	[{'specimen_id': 'C3L-00095-31', 'tissue_type': 'blood'}, {'specimen_id': 'C3L-00095-06', 'slide_id': 'C3L-00095-26', 'tissue_type': 'normal', 'weight_in_mg': 500}, {'specimen_id': 'C3L-00095-01', 'slide_id': 'C3L-00095-21', 'tissue_type': 'tumor', 'percent_tumor_surface_area': 75, 'percent_tumor_nuclei': 70, 'percent_necrotic_surface_area': 0, 'weight_in_mg': 222}, {'specimen_id': 'C3L-00095-02'…	2019-07-09 23:48:31	2021-06-03 21:31:25	Tumor_and_Normal	Living	Tumor Free			399	25	Not-Hispanic or Latino	Living	Living	Living	Tumor Free	Unknown Tumor Status	Tumor Free	1021	677	1427
C3L-00095-23	C3L-00095	10	LUAD	Yes	Male	62	175	106	34.61	White	Left Upper Lobe	2.4	Adenocarcinoma		G2 Moderately differentiated	Stage IA	Seventh Edition (2010)	pT1b	pN0	Staging Incomplete	cM0	R0:No residual tumor	Alcohol consumption history not available	Current smoker: Includes daily and non-daily smokers	[{'specimen_id': 'C3L-00095-31', 'tissue_type': 'blood'}, {'specimen_id': 'C3L-00095-06', 'slide_id': 'C3L-00095-26', 'tissue_type': 'normal', 'weight_in_mg': 500}, {'specimen_id': 'C3L-00095-01', 'slide_id': 'C3L-00095-21', 'tissue_type': 'tumor', 'percent_tumor_surface_area': 75, 'percent_tumor_nuclei': 70, 'percent_necrotic_surface_area': 0, 'weight_in_mg': 222}, {'specimen_id': 'C3L-00095-02'…	2019-07-09 23:48:31	2021-06-03 21:31:25	Tumor_and_Normal	Living	Tumor Free			399	25	Not-Hispanic or Latino	Living	Living	Living	Tumor Free	Unknown Tumor Status	Tumor Free	1021	677	1427
C3L-00140-21	C3L-00140	11	LUAD	Yes	Male	70	180	68	20.99	White	Right Upper Lobe	1.9	Papillary adenocarcinoma		G1 Well differentiated	Stage IA	Seventh Edition (2010)	pT1a	pN0	Staging Incomplete	cM0	R0:No residual tumor	Alcohol consumption more than 2 drinks per day for men and more than 1 drink per day for women	Current smoker: Includes daily and non-daily smokers	[{'specimen_id': 'C3L-00140-31', 'tissue_type': 'blood'}, {'specimen_id': 'C3L-00140-06', 'slide_id': 'C3L-00140-26', 'tissue_type': 'normal', 'weight_in_mg': 415}, {'specimen_id': 'C3L-00140-01', 'slide_id': 'C3L-00140-21', 'tissue_type': 'tumor', 'percent_tumor_surface_area': 60, 'percent_tumor_nuclei': 70, 'percent_necrotic_surface_area': 0, 'weight_in_mg': 322}, {'specimen_id': 'C3L-00140-02'…	2019-07-09 23:48:31	2021-07-06 13:41:34	Tumor_and_Normal	Living	Tumor Free			302	2.5	Not-Hispanic or Latino	Living	Living	Living	Tumor Free	Tumor Free	Tumor Free	1043	742	1504	Unknown
C3L-00140-22	C3L-00140	11	LUAD	Yes	Male	70	180	68	20.99	White	Right Upper Lobe	1.9	Papillary adenocarcinoma		G1 Well differentiated	Stage IA	Seventh Edition (2010)	pT1a	pN0	Staging Incomplete	cM0	R0:No residual tumor	Alcohol consumption more than 2 drinks per day for men and more than 1 drink per day for women	Current smoker: Includes daily and non-daily smokers	[{'specimen_id': 'C3L-00140-31', 'tissue_type': 'blood'}, {'specimen_id': 'C3L-00140-06', 'slide_id': 'C3L-00140-26', 'tissue_type': 'normal', 'weight_in_mg': 415}, {'specimen_id': 'C3L-00140-01', 'slide_id': 'C3L-00140-21', 'tissue_type': 'tumor', 'percent_tumor_surface_area': 60, 'percent_tumor_nuclei': 70, 'percent_necrotic_surface_area': 0, 'weight_in_mg': 322}, {'specimen_id': 'C3L-00140-02'…	2019-07-09 23:48:31	2021-07-06 13:41:34	Tumor_and_Normal	Living	Tumor Free			302	2.5	Not-Hispanic or Latino	Living	Living	Living	Tumor Free	Tumor Free	Tumor Free	1043	742	1504	Unknown
C3L-00144-21	C3L-00144	12	LUAD	Yes	Male	58	165	71	26.08	White	Left Lower Lobe	2	Adenocarcinoma		G2 Moderately differentiated	Stage IB	Seventh Edition (2010)	pT2a	pN0	Staging Incomplete	cM0	RX:Presence of residual tumor cannot be assessed	Alcohol consumption equal to or less than 2 drinks per day for men and 1 drink or less per day for women	Current smoker: Includes daily and non-daily smokers	[{'specimen_id': 'C3L-00144-31', 'tissue_type': 'blood'}, {'specimen_id': 'C3L-00144-06', 'slide_id': 'C3L-00144-26', 'tissue_type': 'normal', 'weight_in_mg': 220}, {'specimen_id': 'C3L-00144-01', 'slide_id': 'C3L-00144-21', 'tissue_type': 'tumor', 'percent_tumor_surface_area': 75, 'percent_tumor_nuclei': 70, 'percent_necrotic_surface_area': 0, 'weight_in_mg': 233}]	2019-07-09 23:48:31	2021-05-06 01:13:07	Tumor_and_Normal	Living	Tumor Free			366	42	Not-Hispanic or Latino	Living	Living		Tumor Free	Tumor Free		578	578		30
C3L-00263-21	C3L-00263	13	LUAD	Yes	Male	79	188	80	22.77	White	Right Lower Lobe	6.5	Adenocarcinoma		G2 Moderately differentiated	Stage IIB	Seventh Edition (2010)	pT2b	pN0	Staging Incomplete	cM0	RX:Presence of residual tumor cannot be assessed	Alcohol consumption equal to or less than 2 drinks per day for men and 1 drink or less per day for women	Current smoker: Includes daily and non-daily smokers	[{'specimen_id': 'C3L-00263-31', 'tissue_type': 'blood'}, {'specimen_id': 'C3L-00263-06', 'slide_id': 'C3L-00263-26', 'tissue_type': 'normal', 'weight_in_mg': 150}, {'specimen_id': 'C3L-00263-07', 'slide_id': 'C3L-00263-27', 'tissue_type': 'normal', 'weight_in_mg': 150}, {'specimen_id': 'C3L-00263-08', 'slide_id': 'C3L-00263-28', 'tissue_type': 'normal', 'weight_in_mg': 200}, {'specimen_id': 'C3L…	2019-07-09 23:48:31	2021-05-06 01:13:12	Tumor_and_Normal	Living	Tumor Free			366	27	Not-Hispanic or Latino	Living	Living		Unknown Tumor Status	Tumor Free		1157	730
C3L-00263-22	C3L-00263	13	LUAD	Yes	Male	79	188	80	22.77	White	Right Lower Lobe	6.5	Adenocarcinoma		G2 Moderately differentiated	Stage IIB	Seventh Edition (2010)	pT2b	pN0	Staging Incomplete	cM0	RX:Presence of residual tumor cannot be assessed	Alcohol consumption equal to or less than 2 drinks per day for men and 1 drink or less per day for women	Current smoker: Includes daily and non-daily smokers	[{'specimen_id': 'C3L-00263-31', 'tissue_type': 'blood'}, {'specimen_id': 'C3L-00263-06', 'slide_id': 'C3L-00263-26', 'tissue_type': 'normal', 'weight_in_mg': 150}, {'specimen_id': 'C3L-00263-07', 'slide_id': 'C3L-00263-27', 'tissue_type': 'normal', 'weight_in_mg': 150}, {'specimen_id': 'C3L-00263-08', 'slide_id': 'C3L-00263-28', 'tissue_type': 'normal', 'weight_in_mg': 200}, {'specimen_id': 'C3L…	2019-07-09 23:48:31	2021-05-06 01:13:12	Tumor_and_Normal	Living	Tumor Free			366	27	Not-Hispanic or Latino	Living	Living		Unknown Tumor Status	Tumor Free		1157	730
C3L-00263-23	C3L-00263	13	LUAD	Yes	Male	79	188	80	22.77	White	Right Lower Lobe	6.5	Adenocarcinoma		G2 Moderately differentiated	Stage IIB	Seventh Edition (2010)	pT2b	pN0	Staging Incomplete	cM0	RX:Presence of residual tumor cannot be assessed	Alcohol consumption equal to or less than 2 drinks per day for men and 1 drink or less per day for women	Current smoker: Includes daily and non-daily smokers	[{'specimen_id': 'C3L-00263-31', 'tissue_type': 'blood'}, {'specimen_id': 'C3L-00263-06', 'slide_id': 'C3L-00263-26', 'tissue_type': 'normal', 'weight_in_mg': 150}, {'specimen_id': 'C3L-00263-07', 'slide_id': 'C3L-00263-27', 'tissue_type': 'normal', 'weight_in_mg': 150}, {'specimen_id': 'C3L-00263-08', 'slide_id': 'C3L-00263-28', 'tissue_type': 'normal', 'weight_in_mg': 200}, {'specimen_id': 'C3L…	2019-07-09 23:48:31	2021-05-06 01:13:12	Tumor_and_Normal	Living	Tumor Free			366	27	Not-Hispanic or Latino	Living	Living		Unknown Tumor Status	Tumor Free		1157	730
C3L-00263-24	C3L-00263	13	LUAD	Yes	Male	79	188	80	22.77	White	Right Lower Lobe	6.5	Adenocarcinoma		G2 Moderately differentiated	Stage IIB	Seventh Edition (2010)	pT2b	pN0	Staging Incomplete	cM0	RX:Presence of residual tumor cannot be assessed	Alcohol consumption equal to or less than 2 drinks per day for men and 1 drink or less per day for women	Current smoker: Includes daily and non-daily smokers	[{'specimen_id': 'C3L-00263-31', 'tissue_type': 'blood'}, {'specimen_id': 'C3L-00263-06', 'slide_id': 'C3L-00263-26', 'tissue_type': 'normal', 'weight_in_mg': 150}, {'specimen_id': 'C3L-00263-07', 'slide_id': 'C3L-00263-27', 'tissue_type': 'normal', 'weight_in_mg': 150}, {'specimen_id': 'C3L-00263-08', 'slide_id': 'C3L-00263-28', 'tissue_type': 'normal', 'weight_in_mg': 200}, {'specimen_id': 'C3L…	2019-07-09 23:48:31	2021-05-06 01:13:12	Tumor_and_Normal	Living	Tumor Free			366	27	Not-Hispanic or Latino	Living	Living		Unknown Tumor Status	Tumor Free		1157	730
C3L-00263-25	C3L-00263	13	LUAD	Yes	Male	79	188	80	22.77	White	Right Lower Lobe	6.5	Adenocarcinoma		G2 Moderately differentiated	Stage IIB	Seventh Edition (2010)	pT2b	pN0	Staging Incomplete	cM0	RX:Presence of residual tumor cannot be assessed	Alcohol consumption equal to or less than 2 drinks per day for men and 1 drink or less per day for women	Current smoker: Includes daily and non-daily smokers	[{'specimen_id': 'C3L-00263-31', 'tissue_type': 'blood'}, {'specimen_id': 'C3L-00263-06', 'slide_id': 'C3L-00263-26', 'tissue_type': 'normal', 'weight_in_mg': 150}, {'specimen_id': 'C3L-00263-07', 'slide_id': 'C3L-00263-27', 'tissue_type': 'normal', 'weight_in_mg': 150}, {'specimen_id': 'C3L-00263-08', 'slide_id': 'C3L-00263-28', 'tissue_type': 'normal', 'weight_in_mg': 200}, {'specimen_id': 'C3L…	2019-07-09 23:48:31	2021-05-06 01:13:12	Tumor_and_Normal	Living	Tumor Free			366	27	Not-Hispanic or Latino	Living	Living		Unknown Tumor Status	Tumor Free		1157	730
C3L-00279-21	C3L-00279	14	LUAD	Yes	Female	72	165	75	27.45	White	Left Upper Lobe	4	Adenocarcinoma		G2 Moderately differentiated	Stage I	Seventh Edition (2010)	pT2a	pN0	Staging Incomplete	Staging Incomplete	RX:Presence of residual tumor cannot be assessed	Lifelong non-drinker	Current reformed smoker, more than 15 years	[{'specimen_id': 'C3L-00279-31', 'tissue_type': 'blood'}, {'specimen_id': 'C3L-00279-04', 'slide_id': 'C3L-00279-24', 'tissue_type': 'normal', 'weight_in_mg': 170}, {'specimen_id': 'C3L-00279-05', 'slide_id': 'C3L-00279-25', 'tissue_type': 'normal', 'weight_in_mg': 210}, {'specimen_id': 'C3L-00279-06', 'slide_id': 'C3L-00279-26', 'tissue_type': 'normal', 'weight_in_mg': 160}, {'specimen_id': 'C3L…	2019-07-09 23:48:31	2021-05-06 01:13:22	Tumor_and_Normal	Living	Tumor Free			272		Not reported	Living	Living		Unknown Tumor Status	Tumor Free		606	606
C3L-00279-22	C3L-00279	14	LUAD	Yes	Female	72	165	75	27.45	White	Left Upper Lobe	4	Adenocarcinoma		G2 Moderately differentiated	Stage I	Seventh Edition (2010)	pT2a	pN0	Staging Incomplete	Staging Incomplete	RX:Presence of residual tumor cannot be assessed	Lifelong non-drinker	Current reformed smoker, more than 15 years	[{'specimen_id': 'C3L-00279-31', 'tissue_type': 'blood'}, {'specimen_id': 'C3L-00279-04', 'slide_id': 'C3L-00279-24', 'tissue_type': 'normal', 'weight_in_mg': 170}, {'specimen_id': 'C3L-00279-05', 'slide_id': 'C3L-00279-25', 'tissue_type': 'normal', 'weight_in_mg': 210}, {'specimen_id': 'C3L-00279-06', 'slide_id': 'C3L-00279-26', 'tissue_type': 'normal', 'weight_in_mg': 160}, {'specimen_id': 'C3L…	2019-07-09 23:48:31	2021-05-06 01:13:22	Tumor_and_Normal	Living	Tumor Free			272		Not reported	Living	Living		Unknown Tumor Status	Tumor Free		606	606
C3L-00279-23	C3L-00279	14	LUAD	Yes	Female	72	165	75	27.45	White	Left Upper Lobe	4	Adenocarcinoma		G2 Moderately differentiated	Stage I	Seventh Edition (2010)	pT2a	pN0	Staging Incomplete	Staging Incomplete	RX:Presence of residual tumor cannot be assessed	Lifelong non-drinker	Current reformed smoker, more than 15 years	[{'specimen_id': 'C3L-00279-31', 'tissue_type': 'blood'}, {'specimen_id': 'C3L-00279-04', 'slide_id': 'C3L-00279-24', 'tissue_type': 'normal', 'weight_in_mg': 170}, {'specimen_id': 'C3L-00279-05', 'slide_id': 'C3L-00279-25', 'tissue_type': 'normal', 'weight_in_mg': 210}, {'specimen_id': 'C3L-00279-06', 'slide_id': 'C3L-00279-26', 'tissue_type': 'normal', 'weight_in_mg': 160}, {'specimen_id': 'C3L…	2019-07-09 23:48:31	2021-05-06 01:13:22	Tumor_and_Normal	Living	Tumor Free			272		Not reported	Living	Living		Unknown Tumor Status	Tumor Free		606	606
C3L-00368-21	C3L-00368	15	LUAD	Yes	Female	67	157	72	29.21	White	Left Upper Lobe	2.5	Adenocarcinoma		G1 Well differentiated	Stage IA	Seventh Edition (2010)	pT1b	pN0	No pathologic evidence of distant metastasis	cM0	R0:No residual tumor	Alcohol consumption equal to or less than 2 drinks per day for men and 1 drink or less per day for women	Current reformed smoker, more than 15 years	[{'specimen_id': 'C3L-00368-31', 'tissue_type': 'blood'}, {'specimen_id': 'C3L-00368-06', 'slide_id': 'C3L-00368-26', 'tissue_type': 'normal', 'weight_in_mg': 204}, {'specimen_id': 'C3L-00368-01', 'slide_id': 'C3L-00368-21', 'tissue_type': 'tumor', 'percent_tumor_surface_area': 90, 'percent_tumor_nuclei': 75, 'percent_necrotic_surface_area': 5, 'weight_in_mg': 209}, {'specimen_id': 'C3L-00368-02'…	2019-07-09 23:48:31	2021-05-06 01:13:12	Tumor_and_Normal	Living	Tumor Free			141	25	Not-Hispanic or Latino		Living			Tumor Free			141
C3L-00368-22	C3L-00368	15	LUAD	Yes	Female	67	157	72	29.21	White	Left Upper Lobe	2.5	Adenocarcinoma		G1 Well differentiated	Stage IA	Seventh Edition (2010)	pT1b	pN0	No pathologic evidence of distant metastasis	cM0	R0:No residual tumor	Alcohol consumption equal to or less than 2 drinks per day for men and 1 drink or less per day for women	Current reformed smoker, more than 15 years	[{'specimen_id': 'C3L-00368-31', 'tissue_type': 'blood'}, {'specimen_id': 'C3L-00368-06', 'slide_id': 'C3L-00368-26', 'tissue_type': 'normal', 'weight_in_mg': 204}, {'specimen_id': 'C3L-00368-01', 'slide_id': 'C3L-00368-21', 'tissue_type': 'tumor', 'percent_tumor_surface_area': 90, 'percent_tumor_nuclei': 75, 'percent_necrotic_surface_area': 5, 'weight_in_mg': 209}, {'specimen_id': 'C3L-00368-02'…	2019-07-09 23:48:31	2021-05-06 01:13:12	Tumor_and_Normal	Living	Tumor Free			141	25	Not-Hispanic or Latino		Living			Tumor Free			141
C3L-00412-21	C3L-00412	16	LUAD	Yes	Male	64	183	84	25.12	American Indian or Alaska Native	Right Upper Lobe	2.2	Acinar adenocarcinoma		G2 Moderately differentiated	Stage III	Seventh Edition (2010)	pT3	pN2	Staging Incomplete	Staging Incomplete	R0:No residual tumor	Lifelong non-drinker	Current reformed smoker within past 15 years	[{'specimen_id': 'C3L-00412-31', 'tissue_type': 'blood'}, {'specimen_id': 'C3L-00412-06', 'slide_id': 'C3L-00412-26', 'tissue_type': 'normal', 'weight_in_mg': 620}, {'specimen_id': 'C3L-00412-01', 'slide_id': 'C3L-00412-21', 'tissue_type': 'tumor', 'percent_tumor_surface_area': 70, 'percent_tumor_nuclei': 60, 'percent_necrotic_surface_area': 5, 'weight_in_mg': 371}]	2019-07-09 23:48:31	2021-05-06 01:13:06	Tumor_and_Normal	Living	With Tumor		162	154	46	Not-Hispanic or Latino		Deceased			With Tumor			162			Progression of disease	162
C3L-00422-21	C3L-00422	17	LUAD	Yes	Female	35	160	100	39.05	Unknown	Left Lower Lobe	3.5	Adenocarcinoma		G3 Poorly differentiated	Stage IIA	Seventh Edition (2010)	pT2a	pN0	Staging Incomplete	Staging Incomplete	RX:Presence of residual tumor cannot be assessed	Alcohol consumption equal to or less than 2 drinks per day for men and 1 drink or less per day for women	Lifelong non-smoker: Less than 100 cigarettes smoked in lifetime	[{'specimen_id': 'C3L-00422-31', 'tissue_type': 'blood'}, {'specimen_id': 'C3L-00422-04', 'slide_id': 'C3L-00422-24', 'tissue_type': 'normal', 'weight_in_mg': 130}, {'specimen_id': 'C3L-00422-05', 'slide_id': 'C3L-00422-25', 'tissue_type': 'normal', 'weight_in_mg': 130}, {'specimen_id': 'C3L-00422-06', 'slide_id': 'C3L-00422-26', 'tissue_type': 'normal', 'weight_in_mg': 120}, {'specimen_id': 'C3L…	2019-07-09 23:48:31	2021-05-06 01:13:22	Tumor_and_Normal	Living	Tumor Free			337		Hispanic or Latino	Living	Living	Living	Tumor Free	Tumor Free	Unknown Tumor Status	1149	686	1426
C3L-00422-22	C3L-00422	17	LUAD	Yes	Female	35	160	100	39.05	Unknown	Left Lower Lobe	3.5	Adenocarcinoma		G3 Poorly differentiated	Stage IIA	Seventh Edition (2010)	pT2a	pN0	Staging Incomplete	Staging Incomplete	RX:Presence of residual tumor cannot be assessed	Alcohol consumption equal to or less than 2 drinks per day for men and 1 drink or less per day for women	Lifelong non-smoker: Less than 100 cigarettes smoked in lifetime	[{'specimen_id': 'C3L-00422-31', 'tissue_type': 'blood'}, {'specimen_id': 'C3L-00422-04', 'slide_id': 'C3L-00422-24', 'tissue_type': 'normal', 'weight_in_mg': 130}, {'specimen_id': 'C3L-00422-05', 'slide_id': 'C3L-00422-25', 'tissue_type': 'normal', 'weight_in_mg': 130}, {'specimen_id': 'C3L-00422-06', 'slide_id': 'C3L-00422-26', 'tissue_type': 'normal', 'weight_in_mg': 120}, {'specimen_id': 'C3L…	2019-07-09 23:48:31	2021-05-06 01:13:22	Tumor_and_Normal	Living	Tumor Free			337		Hispanic or Latino	Living	Living	Living	Tumor Free	Tumor Free	Unknown Tumor Status	1149	686	1426
C3L-00422-23	C3L-00422	17	LUAD	Yes	Female	35	160	100	39.05	Unknown	Left Lower Lobe	3.5	Adenocarcinoma		G3 Poorly differentiated	Stage IIA	Seventh Edition (2010)	pT2a	pN0	Staging Incomplete	Staging Incomplete	RX:Presence of residual tumor cannot be assessed	Alcohol consumption equal to or less than 2 drinks per day for men and 1 drink or less per day for women	Lifelong non-smoker: Less than 100 cigarettes smoked in lifetime	[{'specimen_id': 'C3L-00422-31', 'tissue_type': 'blood'}, {'specimen_id': 'C3L-00422-04', 'slide_id': 'C3L-00422-24', 'tissue_type': 'normal', 'weight_in_mg': 130}, {'specimen_id': 'C3L-00422-05', 'slide_id': 'C3L-00422-25', 'tissue_type': 'normal', 'weight_in_mg': 130}, {'specimen_id': 'C3L-00422-06', 'slide_id': 'C3L-00422-26', 'tissue_type': 'normal', 'weight_in_mg': 120}, {'specimen_id': 'C3L…	2019-07-09 23:48:31	2021-05-06 01:13:22	Tumor_and_Normal	Living	Tumor Free			337		Hispanic or Latino	Living	Living	Living	Tumor Free	Tumor Free	Unknown Tumor Status	1149	686	1426
C3L-00444-21	C3L-00444	18	LUAD	No	Female	61	162	61	23.24	Not Reported	Right Lower Lobe	2.3	Papillary adenocarcinoma		G1 Well differentiated	Stage IA	Seventh Edition (2010)	pT1b	pN0	Staging Incomplete	Staging Incomplete	RX:Presence of residual tumor cannot be assessed	Alcohol consumption history not available	Smoking history not available	[{'specimen_id': 'C3L-00444-31', 'tissue_type': 'blood'}, {'specimen_id': 'C3L-00444-32', 'tissue_type': 'blood'}, {'specimen_id': 'C3L-00444-01', 'slide_id': 'C3L-00444-26', 'tissue_type': 'normal', 'weight_in_mg': 275}, {'specimen_id': 'C3L-00444-02', 'slide_id': 'C3L-00444-27', 'tissue_type': 'normal', 'weight_in_mg': 130}, {'specimen_id': 'C3L-00444-03', 'slide_id': 'C3L-00444-28', 'tissue_ty…	2019-07-09 23:48:31	2021-05-06 01:13:13		Living	Tumor Free			378			Living	Living		Tumor Free	Tumor Free		1095	813
C3L-00444-22	C3L-00444	18	LUAD	No	Female	61	162	61	23.24	Not Reported	Right Lower Lobe	2.3	Papillary adenocarcinoma		G1 Well differentiated	Stage IA	Seventh Edition (2010)	pT1b	pN0	Staging Incomplete	Staging Incomplete	RX:Presence of residual tumor cannot be assessed	Alcohol consumption history not available	Smoking history not available	[{'specimen_id': 'C3L-00444-31', 'tissue_type': 'blood'}, {'specimen_id': 'C3L-00444-32', 'tissue_type': 'blood'}, {'specimen_id': 'C3L-00444-01', 'slide_id': 'C3L-00444-26', 'tissue_type': 'normal', 'weight_in_mg': 275}, {'specimen_id': 'C3L-00444-02', 'slide_id': 'C3L-00444-27', 'tissue_type': 'normal', 'weight_in_mg': 130}, {'specimen_id': 'C3L-00444-03', 'slide_id': 'C3L-00444-28', 'tissue_ty…	2019-07-09 23:48:31	2021-05-06 01:13:13		Living	Tumor Free			378			Living	Living		Tumor Free	Tumor Free		1095	813
C3L-00444-23	C3L-00444	18	LUAD	No	Female	61	162	61	23.24	Not Reported	Right Lower Lobe	2.3	Papillary adenocarcinoma		G1 Well differentiated	Stage IA	Seventh Edition (2010)	pT1b	pN0	Staging Incomplete	Staging Incomplete	RX:Presence of residual tumor cannot be assessed	Alcohol consumption history not available	Smoking history not available	[{'specimen_id': 'C3L-00444-31', 'tissue_type': 'blood'}, {'specimen_id': 'C3L-00444-32', 'tissue_type': 'blood'}, {'specimen_id': 'C3L-00444-01', 'slide_id': 'C3L-00444-26', 'tissue_type': 'normal', 'weight_in_mg': 275}, {'specimen_id': 'C3L-00444-02', 'slide_id': 'C3L-00444-27', 'tissue_type': 'normal', 'weight_in_mg': 130}, {'specimen_id': 'C3L-00444-03', 'slide_id': 'C3L-00444-28', 'tissue_ty…	2019-07-09 23:48:31	2021-05-06 01:13:13		Living	Tumor Free			378			Living	Living		Tumor Free	Tumor Free		1095	813
C3L-00446-21	C3L-00446	19	LUAD	No	Male	72	165	70	25.71	Not Reported	Left Upper Lobe	3.7	Acinar adenocarcinoma		G3 Poorly differentiated	Stage IIA	Seventh Edition (2010)	pT2a	pN0	Staging Incomplete	Staging Incomplete	RX:Presence of residual tumor cannot be assessed	Alcohol consumption more than 2 drinks per day for men and more than 1 drink per day for women	Current reformed smoker, years unknown	[{'specimen_id': 'C3L-00446-31', 'tissue_type': 'blood'}, {'specimen_id': 'C3L-00446-32', 'tissue_type': 'blood'}, {'specimen_id': 'C3L-00446-06', 'slide_id': 'C3L-00446-25', 'tissue_type': 'normal', 'weight_in_mg': 100}, {'specimen_id': 'C3L-00446-07', 'slide_id': 'C3L-00446-27', 'tissue_type': 'normal', 'weight_in_mg': 100}, {'specimen_id': 'C3L-00446-08', 'slide_id': 'C3L-00446-26', 'tissue_ty…	2019-07-09 23:48:31	2021-05-06 01:13:28		Deceased	Unknown Tumor Status	Heart failure	264	264												50
C3L-00446-22	C3L-00446	19	LUAD	No	Male	72	165	70	25.71	Not Reported	Left Upper Lobe	3.7	Acinar adenocarcinoma		G3 Poorly differentiated	Stage IIA	Seventh Edition (2010)	pT2a	pN0	Staging Incomplete	Staging Incomplete	RX:Presence of residual tumor cannot be assessed	Alcohol consumption more than 2 drinks per day for men and more than 1 drink per day for women	Current reformed smoker, years unknown	[{'specimen_id': 'C3L-00446-31', 'tissue_type': 'blood'}, {'specimen_id': 'C3L-00446-32', 'tissue_type': 'blood'}, {'specimen_id': 'C3L-00446-06', 'slide_id': 'C3L-00446-25', 'tissue_type': 'normal', 'weight_in_mg': 100}, {'specimen_id': 'C3L-00446-07', 'slide_id': 'C3L-00446-27', 'tissue_type': 'normal', 'weight_in_mg': 100}, {'specimen_id': 'C3L-00446-08', 'slide_id': 'C3L-00446-26', 'tissue_ty…	2019-07-09 23:48:31	2021-05-06 01:13:28		Deceased	Unknown Tumor Status	Heart failure	264	264												50
C3L-00446-23	C3L-00446	19	LUAD	No	Male	72	165	70	25.71	Not Reported	Left Upper Lobe	3.7	Acinar adenocarcinoma		G3 Poorly differentiated	Stage IIA	Seventh Edition (2010)	pT2a	pN0	Staging Incomplete	Staging Incomplete	RX:Presence of residual tumor cannot be assessed	Alcohol consumption more than 2 drinks per day for men and more than 1 drink per day for women	Current reformed smoker, years unknown	[{'specimen_id': 'C3L-00446-31', 'tissue_type': 'blood'}, {'specimen_id': 'C3L-00446-32', 'tissue_type': 'blood'}, {'specimen_id': 'C3L-00446-06', 'slide_id': 'C3L-00446-25', 'tissue_type': 'normal', 'weight_in_mg': 100}, {'specimen_id': 'C3L-00446-07', 'slide_id': 'C3L-00446-27', 'tissue_type': 'normal', 'weight_in_mg': 100}, {'specimen_id': 'C3L-00446-08', 'slide_id': 'C3L-00446-26', 'tissue_ty…	2019-07-09 23:48:31	2021-05-06 01:13:28		Deceased	Unknown Tumor Status	Heart failure	264	264												50
C3L-00446-24	C3L-00446	19	LUAD	No	Male	72	165	70	25.71	Not Reported	Left Upper Lobe	3.7	Acinar adenocarcinoma		G3 Poorly differentiated	Stage IIA	Seventh Edition (2010)	pT2a	pN0	Staging Incomplete	Staging Incomplete	RX:Presence of residual tumor cannot be assessed	Alcohol consumption more than 2 drinks per day for men and more than 1 drink per day for women	Current reformed smoker, years unknown	[{'specimen_id': 'C3L-00446-31', 'tissue_type': 'blood'}, {'specimen_id': 'C3L-00446-32', 'tissue_type': 'blood'}, {'specimen_id': 'C3L-00446-06', 'slide_id': 'C3L-00446-25', 'tissue_type': 'normal', 'weight_in_mg': 100}, {'specimen_id': 'C3L-00446-07', 'slide_id': 'C3L-00446-27', 'tissue_type': 'normal', 'weight_in_mg': 100}, {'specimen_id': 'C3L-00446-08', 'slide_id': 'C3L-00446-26', 'tissue_ty…	2019-07-09 23:48:31	2021-05-06 01:13:28		Deceased	Unknown Tumor Status	Heart failure	264	264												50
C3L-00510-21	C3L-00510	20	LUAD	Yes	Female	80	165	85	31.35	Unknown	Right Lower Lobe	2.8	Adenocarcinoma		G1 Well differentiated	Stage IA	Seventh Edition (2010)	pT1b	pN0	Staging Incomplete	Staging Incomplete	R2:Macroscopic residual tumor	Lifelong non-drinker	Current reformed smoker within past 15 years	[{'specimen_id': 'C3L-00510-31', 'tissue_type': 'blood'}, {'specimen_id': 'C3L-00510-32', 'tissue_type': 'blood'}, {'specimen_id': 'C3L-00510-04', 'slide_id': 'C3L-00510-24', 'tissue_type': 'normal', 'weight_in_mg': 190}, {'specimen_id': 'C3L-00510-05', 'slide_id': 'C3L-00510-25', 'tissue_type': 'normal', 'weight_in_mg': 90}, {'specimen_id': 'C3L-00510-06', 'slide_id': 'C3L-00510-26', 'tissue_typ…	2019-07-09 23:48:31	2021-05-06 01:13:21	Tumor_and_Normal	Living	Unknown Tumor Status			38		Not reported		Living			Unknown Tumor Status			38
C3L-00510-22	C3L-00510	20	LUAD	Yes	Female	80	165	85	31.35	Unknown	Right Lower Lobe	2.8	Adenocarcinoma		G1 Well differentiated	Stage IA	Seventh Edition (2010)	pT1b	pN0	Staging Incomplete	Staging Incomplete	R2:Macroscopic residual tumor	Lifelong non-drinker	Current reformed smoker within past 15 years	[{'specimen_id': 'C3L-00510-31', 'tissue_type': 'blood'}, {'specimen_id': 'C3L-00510-32', 'tissue_type': 'blood'}, {'specimen_id': 'C3L-00510-04', 'slide_id': 'C3L-00510-24', 'tissue_type': 'normal', 'weight_in_mg': 190}, {'specimen_id': 'C3L-00510-05', 'slide_id': 'C3L-00510-25', 'tissue_type': 'normal', 'weight_in_mg': 90}, {'specimen_id': 'C3L-00510-06', 'slide_id': 'C3L-00510-26', 'tissue_typ…	2019-07-09 23:48:31	2021-05-06 01:13:21	Tumor_and_Normal	Living	Unknown Tumor Status			38		Not reported		Living			Unknown Tumor Status			38
C3L-00510-23	C3L-00510	20	LUAD	Yes	Female	80	165	85	31.35	Unknown	Right Lower Lobe	2.8	Adenocarcinoma		G1 Well differentiated	Stage IA	Seventh Edition (2010)	pT1b	pN0	Staging Incomplete	Staging Incomplete	R2:Macroscopic residual tumor	Lifelong non-drinker	Current reformed smoker within past 15 years	[{'specimen_id': 'C3L-00510-31', 'tissue_type': 'blood'}, {'specimen_id': 'C3L-00510-32', 'tissue_type': 'blood'}, {'specimen_id': 'C3L-00510-04', 'slide_id': 'C3L-00510-24', 'tissue_type': 'normal', 'weight_in_mg': 190}, {'specimen_id': 'C3L-00510-05', 'slide_id': 'C3L-00510-25', 'tissue_type': 'normal', 'weight_in_mg': 90}, {'specimen_id': 'C3L-00510-06', 'slide_id': 'C3L-00510-26', 'tissue_typ…	2019-07-09 23:48:31	2021-05-06 01:13:21	Tumor_and_Normal	Living	Unknown Tumor Status			38		Not reported		Living			Unknown Tumor Status			38
C3L-00604-21	C3L-00604	21	LUAD	Yes	Female	61	170	63	21.75	White	Right Upper Lobe	3.2	Acinar adenocarcinoma		G2 Moderately differentiated	Stage IIIA	Seventh Edition (2010)	pT3	pN2	No pathologic evidence of distant metastasis	cM0	R0:No residual tumor	Alcohol consumption equal to or less than 2 drinks per day for men and 1 drink or less per day for women	Lifelong non-smoker: Less than 100 cigarettes smoked in lifetime	[{'specimen_id': 'C3L-00604-31', 'tissue_type': 'blood'}, {'specimen_id': 'C3L-00604-06', 'slide_id': 'C3L-00604-26', 'tissue_type': 'normal', 'weight_in_mg': 237}, {'specimen_id': 'C3L-00604-01', 'slide_id': 'C3L-00604-21', 'tissue_type': 'tumor', 'percent_tumor_surface_area': 80, 'percent_tumor_nuclei': 65, 'percent_necrotic_surface_area': 5, 'weight_in_mg': 301}, {'specimen_id': 'C3L-00604-02'…	2019-07-09 23:48:31	2021-05-06 01:13:17	Tumor_and_Normal	Living	With Tumor			401		Not-Hispanic or Latino	Living	Living	Living	With Tumor	With Tumor	With Tumor	1073	706	1374
C3L-00604-22	C3L-00604	21	LUAD	Yes	Female	61	170	63	21.75	White	Right Upper Lobe	3.2	Acinar adenocarcinoma		G2 Moderately differentiated	Stage IIIA	Seventh Edition (2010)	pT3	pN2	No pathologic evidence of distant metastasis	cM0	R0:No residual tumor	Alcohol consumption equal to or less than 2 drinks per day for men and 1 drink or less per day for women	Lifelong non-smoker: Less than 100 cigarettes smoked in lifetime	[{'specimen_id': 'C3L-00604-31', 'tissue_type': 'blood'}, {'specimen_id': 'C3L-00604-06', 'slide_id': 'C3L-00604-26', 'tissue_type': 'normal', 'weight_in_mg': 237}, {'specimen_id': 'C3L-00604-01', 'slide_id': 'C3L-00604-21', 'tissue_type': 'tumor', 'percent_tumor_surface_area': 80, 'percent_tumor_nuclei': 65, 'percent_necrotic_surface_area': 5, 'weight_in_mg': 301}, {'specimen_id': 'C3L-00604-02'…	2019-07-09 23:48:31	2021-05-06 01:13:17	Tumor_and_Normal	Living	With Tumor			401		Not-Hispanic or Latino	Living	Living	Living	With Tumor	With Tumor	With Tumor	1073	706	1374
C3L-00604-23	C3L-00604	21	LUAD	Yes	Female	61	170	63	21.75	White	Right Upper Lobe	3.2	Acinar adenocarcinoma		G2 Moderately differentiated	Stage IIIA	Seventh Edition (2010)	pT3	pN2	No pathologic evidence of distant metastasis	cM0	R0:No residual tumor	Alcohol consumption equal to or less than 2 drinks per day for men and 1 drink or less per day for women	Lifelong non-smoker: Less than 100 cigarettes smoked in lifetime	[{'specimen_id': 'C3L-00604-31', 'tissue_type': 'blood'}, {'specimen_id': 'C3L-00604-06', 'slide_id': 'C3L-00604-26', 'tissue_type': 'normal', 'weight_in_mg': 237}, {'specimen_id': 'C3L-00604-01', 'slide_id': 'C3L-00604-21', 'tissue_type': 'tumor', 'percent_tumor_surface_area': 80, 'percent_tumor_nuclei': 65, 'percent_necrotic_surface_area': 5, 'weight_in_mg': 301}, {'specimen_id': 'C3L-00604-02'…	2019-07-09 23:48:31	2021-05-06 01:13:17	Tumor_and_Normal	Living	With Tumor			401		Not-Hispanic or Latino	Living	Living	Living	With Tumor	With Tumor	With Tumor	1073	706	1374
C3L-00893-21	C3L-00893	22	LUAD	Yes	Male	71	173	87	29.1	Unknown	Right Lower Lobe	3.5	Acinar adenocarcinoma		G1 Well differentiated	Stage IB	Seventh Edition (2010)	pT2a	pN0	Staging Incomplete	Staging Incomplete	RX:Presence of residual tumor cannot be assessed	Consumed alcohol in the past, but currently a non-drinker	Current reformed smoker, more than 15 years	[{'specimen_id': 'C3L-00893-31', 'tissue_type': 'blood'}, {'specimen_id': 'C3L-00893-04', 'slide_id': 'C3L-00893-24', 'tissue_type': 'normal', 'weight_in_mg': 200}, {'specimen_id': 'C3L-00893-05', 'slide_id': 'C3L-00893-25', 'tissue_type': 'normal', 'weight_in_mg': 310}, {'specimen_id': 'C3L-00893-06', 'slide_id': 'C3L-00893-26', 'tissue_type': 'normal', 'weight_in_mg': 220}, {'specimen_id': 'C3L…	2019-07-09 23:48:31	2021-05-06 01:13:22	Tumor_and_Normal	Living	Unknown Tumor Status			23	40	Hispanic or Latino		Living			Unknown Tumor Status			23		Unknown
C3L-00893-22	C3L-00893	22	LUAD	Yes	Male	71	173	87	29.1	Unknown	Right Lower Lobe	3.5	Acinar adenocarcinoma		G1 Well differentiated	Stage IB	Seventh Edition (2010)	pT2a	pN0	Staging Incomplete	Staging Incomplete	RX:Presence of residual tumor cannot be assessed	Consumed alcohol in the past, but currently a non-drinker	Current reformed smoker, more than 15 years	[{'specimen_id': 'C3L-00893-31', 'tissue_type': 'blood'}, {'specimen_id': 'C3L-00893-04', 'slide_id': 'C3L-00893-24', 'tissue_type': 'normal', 'weight_in_mg': 200}, {'specimen_id': 'C3L-00893-05', 'slide_id': 'C3L-00893-25', 'tissue_type': 'normal', 'weight_in_mg': 310}, {'specimen_id': 'C3L-00893-06', 'slide_id': 'C3L-00893-26', 'tissue_type': 'normal', 'weight_in_mg': 220}, {'specimen_id': 'C3L…	2019-07-09 23:48:31	2021-05-06 01:13:22	Tumor_and_Normal	Living	Unknown Tumor Status			23	40	Hispanic or Latino		Living			Unknown Tumor Status			23		Unknown
C3L-00893-23	C3L-00893	22	LUAD	Yes	Male	71	173	87	29.1	Unknown	Right Lower Lobe	3.5	Acinar adenocarcinoma		G1 Well differentiated	Stage IB	Seventh Edition (2010)	pT2a	pN0	Staging Incomplete	Staging Incomplete	RX:Presence of residual tumor cannot be assessed	Consumed alcohol in the past, but currently a non-drinker	Current reformed smoker, more than 15 years	[{'specimen_id': 'C3L-00893-31', 'tissue_type': 'blood'}, {'specimen_id': 'C3L-00893-04', 'slide_id': 'C3L-00893-24', 'tissue_type': 'normal', 'weight_in_mg': 200}, {'specimen_id': 'C3L-00893-05', 'slide_id': 'C3L-00893-25', 'tissue_type': 'normal', 'weight_in_mg': 310}, {'specimen_id': 'C3L-00893-06', 'slide_id': 'C3L-00893-26', 'tissue_type': 'normal', 'weight_in_mg': 220}, {'specimen_id': 'C3L…	2019-07-09 23:48:31	2021-05-06 01:13:22	Tumor_and_Normal	Living	Unknown Tumor Status			23	40	Hispanic or Latino		Living			Unknown Tumor Status			23		Unknown
C3L-00913-21	C3L-00913	23	LUAD	Yes	Male	66	182	56	16.91	White	Other	7.5	Adenocarcinoma		G2 Moderately differentiated	Stage IIIA	Seventh Edition (2010)	pT3	pN1	No pathologic evidence of distant metastasis	cM1	R0:No residual tumor	Alcohol consumption history not available	Current reformed smoker within past 15 years	[{'specimen_id': 'C3L-00913-31', 'tissue_type': 'blood'}, {'specimen_id': 'C3L-00913-06', 'slide_id': 'C3L-00913-26', 'tissue_type': 'normal', 'weight_in_mg': 279}, {'specimen_id': 'C3L-00913-01', 'slide_id': 'C3L-00913-21', 'tissue_type': 'tumor', 'percent_tumor_surface_area': 100, 'percent_tumor_nuclei': 80, 'percent_necrotic_surface_area': 25, 'weight_in_mg': 316}, {'specimen_id': 'C3L-00913-0…	2019-07-09 23:48:31	2021-05-06 01:13:13	Tumor_and_Normal	Deceased	With Tumor	disease progression	73	73	100	Not-Hispanic or Latino
C3L-00913-22	C3L-00913	23	LUAD	Yes	Male	66	182	56	16.91	White	Other	7.5	Adenocarcinoma		G2 Moderately differentiated	Stage IIIA	Seventh Edition (2010)	pT3	pN1	No pathologic evidence of distant metastasis	cM1	R0:No residual tumor	Alcohol consumption history not available	Current reformed smoker within past 15 years	[{'specimen_id': 'C3L-00913-31', 'tissue_type': 'blood'}, {'specimen_id': 'C3L-00913-06', 'slide_id': 'C3L-00913-26', 'tissue_type': 'normal', 'weight_in_mg': 279}, {'specimen_id': 'C3L-00913-01', 'slide_id': 'C3L-00913-21', 'tissue_type': 'tumor', 'percent_tumor_surface_area': 100, 'percent_tumor_nuclei': 80, 'percent_necrotic_surface_area': 25, 'weight_in_mg': 316}, {'specimen_id': 'C3L-00913-0…	2019-07-09 23:48:31	2021-05-06 01:13:13	Tumor_and_Normal	Deceased	With Tumor	disease progression	73	73	100	Not-Hispanic or Latino
C3L-00913-23	C3L-00913	23	LUAD	Yes	Male	66	182	56	16.91	White	Other	7.5	Adenocarcinoma		G2 Moderately differentiated	Stage IIIA	Seventh Edition (2010)	pT3	pN1	No pathologic evidence of distant metastasis	cM1	R0:No residual tumor	Alcohol consumption history not available	Current reformed smoker within past 15 years	[{'specimen_id': 'C3L-00913-31', 'tissue_type': 'blood'}, {'specimen_id': 'C3L-00913-06', 'slide_id': 'C3L-00913-26', 'tissue_type': 'normal', 'weight_in_mg': 279}, {'specimen_id': 'C3L-00913-01', 'slide_id': 'C3L-00913-21', 'tissue_type': 'tumor', 'percent_tumor_surface_area': 100, 'percent_tumor_nuclei': 80, 'percent_necrotic_surface_area': 25, 'weight_in_mg': 316}, {'specimen_id': 'C3L-00913-0…	2019-07-09 23:48:31	2021-05-06 01:13:13	Tumor_and_Normal	Deceased	With Tumor	disease progression	73	73	100	Not-Hispanic or Latino
C3L-00973-21	C3L-00973	24	LUAD	Yes	Male	76	169	176	61.62	Not Reported	Right Lower Lobe	5	Adenocarcinoma		G2 Moderately differentiated	Stage IB	Seventh Edition (2010)	pT2a	pN0	Staging Incomplete	cM0	R0:No residual tumor	Lifelong non-drinker	Lifelong non-smoker: Less than 100 cigarettes smoked in lifetime	[{'specimen_id': 'C3L-00973-31', 'tissue_type': 'blood'}, {'specimen_id': 'C3L-00973-32', 'tissue_type': 'blood'}, {'specimen_id': 'C3L-00973-07', 'slide_id': 'C3L-00973-27', 'tissue_type': 'normal', 'weight_in_mg': 120}, {'specimen_id': 'C3L-00973-08', 'slide_id': 'C3L-00973-28', 'tissue_type': 'normal', 'weight_in_mg': 360}, {'specimen_id': 'C3L-00973-01', 'slide_id': 'C3L-00973-21', 'tissue_ty…	2019-07-09 23:48:31	2021-05-06 01:13:07	Tumor_and_Normal	Living	Tumor Free			390			Living	Living		Tumor Free	Tumor Free		1131	787
C3L-00973-22	C3L-00973	24	LUAD	Yes	Male	76	169	176	61.62	Not Reported	Right Lower Lobe	5	Adenocarcinoma		G2 Moderately differentiated	Stage IB	Seventh Edition (2010)	pT2a	pN0	Staging Incomplete	cM0	R0:No residual tumor	Lifelong non-drinker	Lifelong non-smoker: Less than 100 cigarettes smoked in lifetime	[{'specimen_id': 'C3L-00973-31', 'tissue_type': 'blood'}, {'specimen_id': 'C3L-00973-32', 'tissue_type': 'blood'}, {'specimen_id': 'C3L-00973-07', 'slide_id': 'C3L-00973-27', 'tissue_type': 'normal', 'weight_in_mg': 120}, {'specimen_id': 'C3L-00973-08', 'slide_id': 'C3L-00973-28', 'tissue_type': 'normal', 'weight_in_mg': 360}, {'specimen_id': 'C3L-00973-01', 'slide_id': 'C3L-00973-21', 'tissue_ty…	2019-07-09 23:48:31	2021-05-06 01:13:07	Tumor_and_Normal	Living	Tumor Free			390			Living	Living		Tumor Free	Tumor Free		1131	787
C3L-00973-23	C3L-00973	24	LUAD	Yes	Male	76	169	176	61.62	Not Reported	Right Lower Lobe	5	Adenocarcinoma		G2 Moderately differentiated	Stage IB	Seventh Edition (2010)	pT2a	pN0	Staging Incomplete	cM0	R0:No residual tumor	Lifelong non-drinker	Lifelong non-smoker: Less than 100 cigarettes smoked in lifetime	[{'specimen_id': 'C3L-00973-31', 'tissue_type': 'blood'}, {'specimen_id': 'C3L-00973-32', 'tissue_type': 'blood'}, {'specimen_id': 'C3L-00973-07', 'slide_id': 'C3L-00973-27', 'tissue_type': 'normal', 'weight_in_mg': 120}, {'specimen_id': 'C3L-00973-08', 'slide_id': 'C3L-00973-28', 'tissue_type': 'normal', 'weight_in_mg': 360}, {'specimen_id': 'C3L-00973-01', 'slide_id': 'C3L-00973-21', 'tissue_ty…	2019-07-09 23:48:31	2021-05-06 01:13:07	Tumor_and_Normal	Living	Tumor Free			390			Living	Living		Tumor Free	Tumor Free		1131	787
C3L-00973-24	C3L-00973	24	LUAD	Yes	Male	76	169	176	61.62	Not Reported	Right Lower Lobe	5	Adenocarcinoma		G2 Moderately differentiated	Stage IB	Seventh Edition (2010)	pT2a	pN0	Staging Incomplete	cM0	R0:No residual tumor	Lifelong non-drinker	Lifelong non-smoker: Less than 100 cigarettes smoked in lifetime	[{'specimen_id': 'C3L-00973-31', 'tissue_type': 'blood'}, {'specimen_id': 'C3L-00973-32', 'tissue_type': 'blood'}, {'specimen_id': 'C3L-00973-07', 'slide_id': 'C3L-00973-27', 'tissue_type': 'normal', 'weight_in_mg': 120}, {'specimen_id': 'C3L-00973-08', 'slide_id': 'C3L-00973-28', 'tissue_type': 'normal', 'weight_in_mg': 360}, {'specimen_id': 'C3L-00973-01', 'slide_id': 'C3L-00973-21', 'tissue_ty…	2019-07-09 23:48:31	2021-05-06 01:13:07	Tumor_and_Normal	Living	Tumor Free			390			Living	Living		Tumor Free	Tumor Free		1131	787
C3L-00973-25	C3L-00973	24	LUAD	Yes	Male	76	169	176	61.62	Not Reported	Right Lower Lobe	5	Adenocarcinoma		G2 Moderately differentiated	Stage IB	Seventh Edition (2010)	pT2a	pN0	Staging Incomplete	cM0	R0:No residual tumor	Lifelong non-drinker	Lifelong non-smoker: Less than 100 cigarettes smoked in lifetime	[{'specimen_id': 'C3L-00973-31', 'tissue_type': 'blood'}, {'specimen_id': 'C3L-00973-32', 'tissue_type': 'blood'}, {'specimen_id': 'C3L-00973-07', 'slide_id': 'C3L-00973-27', 'tissue_type': 'normal', 'weight_in_mg': 120}, {'specimen_id': 'C3L-00973-08', 'slide_id': 'C3L-00973-28', 'tissue_type': 'normal', 'weight_in_mg': 360}, {'specimen_id': 'C3L-00973-01', 'slide_id': 'C3L-00973-21', 'tissue_ty…	2019-07-09 23:48:31	2021-05-06 01:13:07	Tumor_and_Normal	Living	Tumor Free			390			Living	Living		Tumor Free	Tumor Free		1131	787
C3L-01330-21	C3L-01330	25	LUAD	Yes	Female	68	168	113	40.11	White	Left Upper Lobe	2.5	Acinar adenocarcinoma		G2 Moderately differentiated	Stage IA	Seventh Edition (2010)	pT1b	pN0	Staging Incomplete	Staging Incomplete	RX:Presence of residual tumor cannot be assessed	Alcohol consumption equal to or less than 2 drinks per day for men and 1 drink or less per day for women	Current reformed smoker, more than 15 years	[{'specimen_id': 'C3L-01330-31', 'tissue_type': 'blood'}, {'specimen_id': 'C3L-01330-32', 'tissue_type': 'blood'}, {'specimen_id': 'C3L-01330-04', 'slide_id': 'C3L-01330-24', 'tissue_type': 'normal', 'weight_in_mg': 200}, {'specimen_id': 'C3L-01330-05', 'slide_id': 'C3L-01330-25', 'tissue_type': 'normal', 'weight_in_mg': 110}, {'specimen_id': 'C3L-01330-06', 'slide_id': 'C3L-01330-26', 'tissue_ty…	2019-07-09 23:48:31	2021-05-06 01:13:12	Tumor_and_Normal	Living	Tumor Free			325	2	Not-Hispanic or Latino	Living	Living	Living	Tumor Free	Tumor Free	Unknown Tumor Status	1206	752	1317
C3L-01330-22	C3L-01330	25	LUAD	Yes	Female	68	168	113	40.11	White	Left Upper Lobe	2.5	Acinar adenocarcinoma		G2 Moderately differentiated	Stage IA	Seventh Edition (2010)	pT1b	pN0	Staging Incomplete	Staging Incomplete	RX:Presence of residual tumor cannot be assessed	Alcohol consumption equal to or less than 2 drinks per day for men and 1 drink or less per day for women	Current reformed smoker, more than 15 years	[{'specimen_id': 'C3L-01330-31', 'tissue_type': 'blood'}, {'specimen_id': 'C3L-01330-32', 'tissue_type': 'blood'}, {'specimen_id': 'C3L-01330-04', 'slide_id': 'C3L-01330-24', 'tissue_type': 'normal', 'weight_in_mg': 200}, {'specimen_id': 'C3L-01330-05', 'slide_id': 'C3L-01330-25', 'tissue_type': 'normal', 'weight_in_mg': 110}, {'specimen_id': 'C3L-01330-06', 'slide_id': 'C3L-01330-26', 'tissue_ty…	2019-07-09 23:48:31	2021-05-06 01:13:12	Tumor_and_Normal	Living	Tumor Free			325	2	Not-Hispanic or Latino	Living	Living	Living	Tumor Free	Tumor Free	Unknown Tumor Status	1206	752	1317
C3L-01330-23	C3L-01330	25	LUAD	Yes	Female	68	168	113	40.11	White	Left Upper Lobe	2.5	Acinar adenocarcinoma		G2 Moderately differentiated	Stage IA	Seventh Edition (2010)	pT1b	pN0	Staging Incomplete	Staging Incomplete	RX:Presence of residual tumor cannot be assessed	Alcohol consumption equal to or less than 2 drinks per day for men and 1 drink or less per day for women	Current reformed smoker, more than 15 years	[{'specimen_id': 'C3L-01330-31', 'tissue_type': 'blood'}, {'specimen_id': 'C3L-01330-32', 'tissue_type': 'blood'}, {'specimen_id': 'C3L-01330-04', 'slide_id': 'C3L-01330-24', 'tissue_type': 'normal', 'weight_in_mg': 200}, {'specimen_id': 'C3L-01330-05', 'slide_id': 'C3L-01330-25', 'tissue_type': 'normal', 'weight_in_mg': 110}, {'specimen_id': 'C3L-01330-06', 'slide_id': 'C3L-01330-26', 'tissue_ty…	2019-07-09 23:48:31	2021-05-06 01:13:12	Tumor_and_Normal	Living	Tumor Free			325	2	Not-Hispanic or Latino	Living	Living	Living	Tumor Free	Tumor Free	Unknown Tumor Status	1206	752	1317
C3L-01632-21	C3L-01632	26	LUAD	Yes	Female	60	177	127	40.67	White	Right Upper Lobe	3.5	Other	Adenocarcinoma, micropapillary and acinar	G3 Poorly differentiated	Stage IIA	Seventh Edition (2010)	pT2a	pN1	No pathologic evidence of distant metastasis	cM0	R0:No residual tumor	Lifelong non-drinker	Current reformed smoker, more than 15 years	[{'specimen_id': 'C3L-01632-31', 'tissue_type': 'blood'}, {'specimen_id': 'C3L-01632-06', 'slide_id': 'C3L-01632-26', 'tissue_type': 'normal', 'weight_in_mg': 394}, {'specimen_id': 'C3L-01632-01', 'slide_id': 'C3L-01632-21', 'tissue_type': 'tumor', 'percent_tumor_surface_area': 95, 'percent_tumor_nuclei': 70, 'percent_necrotic_surface_area': 2, 'weight_in_mg': 423}, {'specimen_id': 'C3L-01632-02'…	2019-07-09 23:48:31	2021-05-06 01:13:19	Tumor_and_Normal	Living	With Tumor			362		Not-Hispanic or Latino	Deceased	Living		With Tumor	With Tumor		717	651					Lung Carcinoma	717
C3L-01632-22	C3L-01632	26	LUAD	Yes	Female	60	177	127	40.67	White	Right Upper Lobe	3.5	Other	Adenocarcinoma, micropapillary and acinar	G3 Poorly differentiated	Stage IIA	Seventh Edition (2010)	pT2a	pN1	No pathologic evidence of distant metastasis	cM0	R0:No residual tumor	Lifelong non-drinker	Current reformed smoker, more than 15 years	[{'specimen_id': 'C3L-01632-31', 'tissue_type': 'blood'}, {'specimen_id': 'C3L-01632-06', 'slide_id': 'C3L-01632-26', 'tissue_type': 'normal', 'weight_in_mg': 394}, {'specimen_id': 'C3L-01632-01', 'slide_id': 'C3L-01632-21', 'tissue_type': 'tumor', 'percent_tumor_surface_area': 95, 'percent_tumor_nuclei': 70, 'percent_necrotic_surface_area': 2, 'weight_in_mg': 423}, {'specimen_id': 'C3L-01632-02'…	2019-07-09 23:48:31	2021-05-06 01:13:19	Tumor_and_Normal	Living	With Tumor			362		Not-Hispanic or Latino	Deceased	Living		With Tumor	With Tumor		717	651					Lung Carcinoma	717
C3L-01632-23	C3L-01632	26	LUAD	Yes	Female	60	177	127	40.67	White	Right Upper Lobe	3.5	Other	Adenocarcinoma, micropapillary and acinar	G3 Poorly differentiated	Stage IIA	Seventh Edition (2010)	pT2a	pN1	No pathologic evidence of distant metastasis	cM0	R0:No residual tumor	Lifelong non-drinker	Current reformed smoker, more than 15 years	[{'specimen_id': 'C3L-01632-31', 'tissue_type': 'blood'}, {'specimen_id': 'C3L-01632-06', 'slide_id': 'C3L-01632-26', 'tissue_type': 'normal', 'weight_in_mg': 394}, {'specimen_id': 'C3L-01632-01', 'slide_id': 'C3L-01632-21', 'tissue_type': 'tumor', 'percent_tumor_surface_area': 95, 'percent_tumor_nuclei': 70, 'percent_necrotic_surface_area': 2, 'weight_in_mg': 423}, {'specimen_id': 'C3L-01632-02'…	2019-07-09 23:48:31	2021-05-06 01:13:19	Tumor_and_Normal	Living	With Tumor			362		Not-Hispanic or Latino	Deceased	Living		With Tumor	With Tumor		717	651					Lung Carcinoma	717
C3L-01682-21	C3L-01682	27	LUAD	Yes	Female	78	163	64	24.2	White	Left Upper Lobe	3.5	Acinar adenocarcinoma		G2 Moderately differentiated	Stage IB	Seventh Edition (2010)	pT2a	pN0	No pathologic evidence of distant metastasis	cM0	R0:No residual tumor	Alcohol consumption equal to or less than 2 drinks per day for men and 1 drink or less per day for women	Current reformed smoker, more than 15 years	[{'specimen_id': 'C3L-01682-31', 'tissue_type': 'blood'}, {'specimen_id': 'C3L-01682-32', 'tissue_type': 'blood'}, {'specimen_id': 'C3L-01682-06', 'slide_id': 'C3L-01682-22', 'tissue_type': 'normal', 'weight_in_mg': 135}, {'specimen_id': 'C3L-01682-07', 'slide_id': 'C3L-01682-24', 'tissue_type': 'normal', 'weight_in_mg': 173}, {'specimen_id': 'C3L-01682-01', 'slide_id': 'C3L-01682-21', 'tissue_ty…	2019-07-09 23:48:31	2021-05-06 01:13:06	Tumor_and_Normal	Living	Tumor Free			350	9	Not-Hispanic or Latino	Living	Living		Tumor Free	Tumor Free		1127	679
C3L-01682-23	C3L-01682	27	LUAD	Yes	Female	78	163	64	24.2	White	Left Upper Lobe	3.5	Acinar adenocarcinoma		G2 Moderately differentiated	Stage IB	Seventh Edition (2010)	pT2a	pN0	No pathologic evidence of distant metastasis	cM0	R0:No residual tumor	Alcohol consumption equal to or less than 2 drinks per day for men and 1 drink or less per day for women	Current reformed smoker, more than 15 years	[{'specimen_id': 'C3L-01682-31', 'tissue_type': 'blood'}, {'specimen_id': 'C3L-01682-32', 'tissue_type': 'blood'}, {'specimen_id': 'C3L-01682-06', 'slide_id': 'C3L-01682-22', 'tissue_type': 'normal', 'weight_in_mg': 135}, {'specimen_id': 'C3L-01682-07', 'slide_id': 'C3L-01682-24', 'tissue_type': 'normal', 'weight_in_mg': 173}, {'specimen_id': 'C3L-01682-01', 'slide_id': 'C3L-01682-21', 'tissue_ty…	2019-07-09 23:48:31	2021-05-06 01:13:06	Tumor_and_Normal	Living	Tumor Free			350	9	Not-Hispanic or Latino	Living	Living		Tumor Free	Tumor Free		1127	679
C3L-01683-26	C3L-01683	28	LUAD	Yes	Male	77	183	79	23.73	White	Right Lower Lobe	3.3	Adenocarcinoma		G3 Poorly differentiated	Stage IB	Seventh Edition (2010)	pT2a	pN0	No pathologic evidence of distant metastasis	cM0	RX:Presence of residual tumor cannot be assessed	Alcohol consumption equal to or less than 2 drinks per day for men and 1 drink or less per day for women	Current reformed smoker within past 15 years	[{'specimen_id': 'C3L-01683-31', 'tissue_type': 'blood'}, {'specimen_id': 'C3L-01683-32', 'tissue_type': 'blood'}, {'specimen_id': 'C3L-01683-03', 'slide_id': 'C3L-01683-28', 'tissue_type': 'normal', 'weight_in_mg': 527}, {'specimen_id': 'C3L-01683-04', 'slide_id': 'C3L-01683-29', 'tissue_type': 'normal', 'weight_in_mg': 582}, {'specimen_id': 'C3L-01683-01', 'slide_id': 'C3L-01683-26', 'tissue_ty…	2019-07-09 23:48:31	2021-06-03 21:31:24	Tumor_and_Normal	Living	Tumor Free			239	33.8	Not-Hispanic or Latino	Deceased	Living		With Tumor	Tumor Free		1046	723					Septicemia	1046
C3L-01683-27	C3L-01683	28	LUAD	Yes	Male	77	183	79	23.73	White	Right Lower Lobe	3.3	Adenocarcinoma		G3 Poorly differentiated	Stage IB	Seventh Edition (2010)	pT2a	pN0	No pathologic evidence of distant metastasis	cM0	RX:Presence of residual tumor cannot be assessed	Alcohol consumption equal to or less than 2 drinks per day for men and 1 drink or less per day for women	Current reformed smoker within past 15 years	[{'specimen_id': 'C3L-01683-31', 'tissue_type': 'blood'}, {'specimen_id': 'C3L-01683-32', 'tissue_type': 'blood'}, {'specimen_id': 'C3L-01683-03', 'slide_id': 'C3L-01683-28', 'tissue_type': 'normal', 'weight_in_mg': 527}, {'specimen_id': 'C3L-01683-04', 'slide_id': 'C3L-01683-29', 'tissue_type': 'normal', 'weight_in_mg': 582}, {'specimen_id': 'C3L-01683-01', 'slide_id': 'C3L-01683-26', 'tissue_ty…	2019-07-09 23:48:31	2021-06-03 21:31:24	Tumor_and_Normal	Living	Tumor Free			239	33.8	Not-Hispanic or Latino	Deceased	Living		With Tumor	Tumor Free		1046	723					Septicemia	1046
C3L-01862-21	C3L-01862	29	LUAD	Yes	Male	81	177	88	28.09	White	Left Lower Lobe	2.7	Adenocarcinoma		G2 Moderately differentiated	Stage IIIA	Seventh Edition (2010)	pT1b	pN2	No pathologic evidence of distant metastasis	cM0	R0:No residual tumor	Alcohol consumption history not available	Current reformed smoker, more than 15 years	[{'specimen_id': 'C3L-01862-31', 'tissue_type': 'blood'}, {'specimen_id': 'C3L-01862-06', 'slide_id': 'C3L-01862-26', 'tissue_type': 'normal', 'weight_in_mg': 336}, {'specimen_id': 'C3L-01862-01', 'slide_id': 'C3L-01862-21', 'tissue_type': 'tumor', 'percent_tumor_surface_area': 90, 'percent_tumor_nuclei': 70, 'percent_necrotic_surface_area': 5, 'weight_in_mg': 218}, {'specimen_id': 'C3L-01862-02'…	2019-07-09 23:48:31	2021-05-06 01:13:23	Tumor	Living	With Tumor			328		Not-Hispanic or Latino		Deceased			With Tumor			581			Progression of disease	594
C3L-01862-22	C3L-01862	29	LUAD	Yes	Male	81	177	88	28.09	White	Left Lower Lobe	2.7	Adenocarcinoma		G2 Moderately differentiated	Stage IIIA	Seventh Edition (2010)	pT1b	pN2	No pathologic evidence of distant metastasis	cM0	R0:No residual tumor	Alcohol consumption history not available	Current reformed smoker, more than 15 years	[{'specimen_id': 'C3L-01862-31', 'tissue_type': 'blood'}, {'specimen_id': 'C3L-01862-06', 'slide_id': 'C3L-01862-26', 'tissue_type': 'normal', 'weight_in_mg': 336}, {'specimen_id': 'C3L-01862-01', 'slide_id': 'C3L-01862-21', 'tissue_type': 'tumor', 'percent_tumor_surface_area': 90, 'percent_tumor_nuclei': 70, 'percent_necrotic_surface_area': 5, 'weight_in_mg': 218}, {'specimen_id': 'C3L-01862-02'…	2019-07-09 23:48:31	2021-05-06 01:13:23	Tumor	Living	With Tumor			328		Not-Hispanic or Latino		Deceased			With Tumor			581			Progression of disease	594
C3L-01862-23	C3L-01862	29	LUAD	Yes	Male	81	177	88	28.09	White	Left Lower Lobe	2.7	Adenocarcinoma		G2 Moderately differentiated	Stage IIIA	Seventh Edition (2010)	pT1b	pN2	No pathologic evidence of distant metastasis	cM0	R0:No residual tumor	Alcohol consumption history not available	Current reformed smoker, more than 15 years	[{'specimen_id': 'C3L-01862-31', 'tissue_type': 'blood'}, {'specimen_id': 'C3L-01862-06', 'slide_id': 'C3L-01862-26', 'tissue_type': 'normal', 'weight_in_mg': 336}, {'specimen_id': 'C3L-01862-01', 'slide_id': 'C3L-01862-21', 'tissue_type': 'tumor', 'percent_tumor_surface_area': 90, 'percent_tumor_nuclei': 70, 'percent_necrotic_surface_area': 5, 'weight_in_mg': 218}, {'specimen_id': 'C3L-01862-02'…	2019-07-09 23:48:31	2021-05-06 01:13:23	Tumor	Living	With Tumor			328		Not-Hispanic or Latino		Deceased			With Tumor			581			Progression of disease	594
C3L-01889-21	C3L-01889	30	LUAD	Yes	Female	71	167	98	35.03	White	Right Upper Lobe	2.2	Adenocarcinoma		G2 Moderately differentiated	Stage IB	Seventh Edition (2010)	pT2a	pN0	No pathologic evidence of distant metastasis	cM0	R0:No residual tumor	Lifelong non-drinker	Current reformed smoker, more than 15 years	[{'specimen_id': 'C3L-01889-31', 'tissue_type': 'blood'}, {'specimen_id': 'C3L-01889-06', 'slide_id': 'C3L-01889-26', 'tissue_type': 'normal', 'weight_in_mg': 508}, {'specimen_id': 'C3L-01889-01', 'slide_id': 'C3L-01889-21', 'tissue_type': 'tumor', 'percent_tumor_surface_area': 85, 'percent_tumor_nuclei': 80, 'percent_necrotic_surface_area': 0, 'weight_in_mg': 282}]	2019-07-09 23:48:31	2021-05-06 01:13:12	Tumor_and_Normal	Living	Tumor Free			364	60	Not-Hispanic or Latino	Living	Living	Living	Tumor Free	Tumor Free	Tumor Free	1071	686	1355
C3L-01890-22	C3L-01890	31	LUAD	Yes	Female	58	153	53	22.6	White	Left Upper Lobe	3	Lepidic adenocarcinoma		G1 Well differentiated	Stage IA	Seventh Edition (2010)	pT1b	pN0	No pathologic evidence of distant metastasis	cM0	R0:No residual tumor	Alcohol consumption more than 2 drinks per day for men and more than 1 drink per day for women	Current smoker: Includes daily and non-daily smokers	[{'specimen_id': 'C3L-01890-31', 'tissue_type': 'blood'}, {'specimen_id': 'C3L-01890-06', 'slide_id': 'C3L-01890-26', 'tissue_type': 'normal', 'weight_in_mg': 297}, {'specimen_id': 'C3L-01890-02', 'slide_id': 'C3L-01890-22', 'tissue_type': 'tumor', 'percent_tumor_surface_area': 70, 'percent_tumor_nuclei': 60, 'percent_necrotic_surface_area': 2, 'weight_in_mg': 312}]	2019-07-09 23:48:31	2021-05-06 01:13:09	Tumor_and_Normal	Living	Tumor Free			294	33	Not-Hispanic or Latino	Living	Living		Tumor Free	Tumor Free		671	671		4
C3L-01924-21	C3L-01924	32	LUAD	Yes	Female	68	163	83	31.43	White	Right Upper Lobe	2.1	Adenocarcinoma		G2 Moderately differentiated	Stage IA	Seventh Edition (2010)	pT1a	pN0	No pathologic evidence of distant metastasis	Staging Incomplete	R0:No residual tumor	Consumed alcohol in the past, but currently a non-drinker	Current smoker: Includes daily and non-daily smokers	[{'specimen_id': 'C3L-01924-31', 'tissue_type': 'blood'}, {'specimen_id': 'C3L-01924-32', 'tissue_type': 'blood'}, {'specimen_id': 'C3L-01924-07', 'slide_id': 'C3L-01924-27', 'tissue_type': 'normal', 'weight_in_mg': 160}, {'specimen_id': 'C3L-01924-08', 'slide_id': 'C3L-01924-28', 'tissue_type': 'normal', 'weight_in_mg': 138}, {'specimen_id': 'C3L-01924-01', 'slide_id': 'C3L-01924-21', 'tissue_ty…	2019-07-09 23:48:31	2021-06-03 21:31:25	Tumor_and_Normal	Living	Tumor Free			356	25	Not-Hispanic or Latino	Living	Living	Living	Tumor Free	Tumor Free	Tumor Free	1041	551	1133	Unknown
C3L-01924-22	C3L-01924	32	LUAD	Yes	Female	68	163	83	31.43	White	Right Upper Lobe	2.1	Adenocarcinoma		G2 Moderately differentiated	Stage IA	Seventh Edition (2010)	pT1a	pN0	No pathologic evidence of distant metastasis	Staging Incomplete	R0:No residual tumor	Consumed alcohol in the past, but currently a non-drinker	Current smoker: Includes daily and non-daily smokers	[{'specimen_id': 'C3L-01924-31', 'tissue_type': 'blood'}, {'specimen_id': 'C3L-01924-32', 'tissue_type': 'blood'}, {'specimen_id': 'C3L-01924-07', 'slide_id': 'C3L-01924-27', 'tissue_type': 'normal', 'weight_in_mg': 160}, {'specimen_id': 'C3L-01924-08', 'slide_id': 'C3L-01924-28', 'tissue_type': 'normal', 'weight_in_mg': 138}, {'specimen_id': 'C3L-01924-01', 'slide_id': 'C3L-01924-21', 'tissue_ty…	2019-07-09 23:48:31	2021-06-03 21:31:25	Tumor_and_Normal	Living	Tumor Free			356	25	Not-Hispanic or Latino	Living	Living	Living	Tumor Free	Tumor Free	Tumor Free	1041	551	1133	Unknown
C3L-01924-23	C3L-01924	32	LUAD	Yes	Female	68	163	83	31.43	White	Right Upper Lobe	2.1	Adenocarcinoma		G2 Moderately differentiated	Stage IA	Seventh Edition (2010)	pT1a	pN0	No pathologic evidence of distant metastasis	Staging Incomplete	R0:No residual tumor	Consumed alcohol in the past, but currently a non-drinker	Current smoker: Includes daily and non-daily smokers	[{'specimen_id': 'C3L-01924-31', 'tissue_type': 'blood'}, {'specimen_id': 'C3L-01924-32', 'tissue_type': 'blood'}, {'specimen_id': 'C3L-01924-07', 'slide_id': 'C3L-01924-27', 'tissue_type': 'normal', 'weight_in_mg': 160}, {'specimen_id': 'C3L-01924-08', 'slide_id': 'C3L-01924-28', 'tissue_type': 'normal', 'weight_in_mg': 138}, {'specimen_id': 'C3L-01924-01', 'slide_id': 'C3L-01924-21', 'tissue_ty…	2019-07-09 23:48:31	2021-06-03 21:31:25	Tumor_and_Normal	Living	Tumor Free			356	25	Not-Hispanic or Latino	Living	Living	Living	Tumor Free	Tumor Free	Tumor Free	1041	551	1133	Unknown
C3L-01924-24	C3L-01924	32	LUAD	Yes	Female	68	163	83	31.43	White	Right Upper Lobe	2.1	Adenocarcinoma		G2 Moderately differentiated	Stage IA	Seventh Edition (2010)	pT1a	pN0	No pathologic evidence of distant metastasis	Staging Incomplete	R0:No residual tumor	Consumed alcohol in the past, but currently a non-drinker	Current smoker: Includes daily and non-daily smokers	[{'specimen_id': 'C3L-01924-31', 'tissue_type': 'blood'}, {'specimen_id': 'C3L-01924-32', 'tissue_type': 'blood'}, {'specimen_id': 'C3L-01924-07', 'slide_id': 'C3L-01924-27', 'tissue_type': 'normal', 'weight_in_mg': 160}, {'specimen_id': 'C3L-01924-08', 'slide_id': 'C3L-01924-28', 'tissue_type': 'normal', 'weight_in_mg': 138}, {'specimen_id': 'C3L-01924-01', 'slide_id': 'C3L-01924-21', 'tissue_ty…	2019-07-09 23:48:31	2021-06-03 21:31:25	Tumor_and_Normal	Living	Tumor Free			356	25	Not-Hispanic or Latino	Living	Living	Living	Tumor Free	Tumor Free	Tumor Free	1041	551	1133	Unknown
C3L-01924-25	C3L-01924	32	LUAD	Yes	Female	68	163	83	31.43	White	Right Upper Lobe	2.1	Adenocarcinoma		G2 Moderately differentiated	Stage IA	Seventh Edition (2010)	pT1a	pN0	No pathologic evidence of distant metastasis	Staging Incomplete	R0:No residual tumor	Consumed alcohol in the past, but currently a non-drinker	Current smoker: Includes daily and non-daily smokers	[{'specimen_id': 'C3L-01924-31', 'tissue_type': 'blood'}, {'specimen_id': 'C3L-01924-32', 'tissue_type': 'blood'}, {'specimen_id': 'C3L-01924-07', 'slide_id': 'C3L-01924-27', 'tissue_type': 'normal', 'weight_in_mg': 160}, {'specimen_id': 'C3L-01924-08', 'slide_id': 'C3L-01924-28', 'tissue_type': 'normal', 'weight_in_mg': 138}, {'specimen_id': 'C3L-01924-01', 'slide_id': 'C3L-01924-21', 'tissue_ty…	2019-07-09 23:48:31	2021-06-03 21:31:25	Tumor_and_Normal	Living	Tumor Free			356	25	Not-Hispanic or Latino	Living	Living	Living	Tumor Free	Tumor Free	Tumor Free	1041	551	1133	Unknown
C3L-02129-21	C3L-02129	33	LUAD	No	Male	55	178	67	21.15	Not Reported	Right Upper Lobe	1.6	Enteric adenocarcinoma		G3 Poorly differentiated	Stage IV	Seventh Edition (2010)	pTX	pNX	pM1	cM1	RX:Presence of residual tumor cannot be assessed	Alcohol consumption more than 2 drinks per day for men and more than 1 drink per day for women	Current reformed smoker, more than 15 years	[{'specimen_id': 'C3L-02129-31', 'tissue_type': 'blood'}, {'specimen_id': 'C3L-02129-32', 'tissue_type': 'blood'}, {'specimen_id': 'C3L-02129-06', 'slide_id': 'C3L-02129-22', 'tissue_type': 'normal', 'weight_in_mg': 169}, {'specimen_id': 'C3L-02129-01', 'slide_id': 'C3L-02129-23', 'tissue_type': 'tumor', 'percent_tumor_surface_area': 90, 'percent_tumor_nuclei': 75, 'percent_necrotic_surface_area'…	2019-07-09 23:48:31	2021-05-06 01:13:47		Living	Unknown Tumor Status			-6	75											25
C3L-02129-23	C3L-02129	33	LUAD	No	Male	55	178	67	21.15	Not Reported	Right Upper Lobe	1.6	Enteric adenocarcinoma		G3 Poorly differentiated	Stage IV	Seventh Edition (2010)	pTX	pNX	pM1	cM1	RX:Presence of residual tumor cannot be assessed	Alcohol consumption more than 2 drinks per day for men and more than 1 drink per day for women	Current reformed smoker, more than 15 years	[{'specimen_id': 'C3L-02129-31', 'tissue_type': 'blood'}, {'specimen_id': 'C3L-02129-32', 'tissue_type': 'blood'}, {'specimen_id': 'C3L-02129-06', 'slide_id': 'C3L-02129-22', 'tissue_type': 'normal', 'weight_in_mg': 169}, {'specimen_id': 'C3L-02129-01', 'slide_id': 'C3L-02129-23', 'tissue_type': 'tumor', 'percent_tumor_surface_area': 90, 'percent_tumor_nuclei': 75, 'percent_necrotic_surface_area'…	2019-07-09 23:48:31	2021-05-06 01:13:47		Living	Unknown Tumor Status			-6	75											25
C3L-02129-24	C3L-02129	33	LUAD	No	Male	55	178	67	21.15	Not Reported	Right Upper Lobe	1.6	Enteric adenocarcinoma		G3 Poorly differentiated	Stage IV	Seventh Edition (2010)	pTX	pNX	pM1	cM1	RX:Presence of residual tumor cannot be assessed	Alcohol consumption more than 2 drinks per day for men and more than 1 drink per day for women	Current reformed smoker, more than 15 years	[{'specimen_id': 'C3L-02129-31', 'tissue_type': 'blood'}, {'specimen_id': 'C3L-02129-32', 'tissue_type': 'blood'}, {'specimen_id': 'C3L-02129-06', 'slide_id': 'C3L-02129-22', 'tissue_type': 'normal', 'weight_in_mg': 169}, {'specimen_id': 'C3L-02129-01', 'slide_id': 'C3L-02129-23', 'tissue_type': 'tumor', 'percent_tumor_surface_area': 90, 'percent_tumor_nuclei': 75, 'percent_necrotic_surface_area'…	2019-07-09 23:48:31	2021-05-06 01:13:47		Living	Unknown Tumor Status			-6	75											25
C3L-02165-21	C3L-02165	34	LUAD	No	Male	64	176	80	25.83	Not Reported	Left Lower Lobe	4	Acinar adenocarcinoma		G2 Moderately differentiated	Stage IIA	Seventh Edition (2010)	pT2a	pN1	Staging Incomplete	Staging Incomplete	R0:No residual tumor	Alcohol consumption equal to or less than 2 drinks per day for men and 1 drink or less per day for women	Current smoker: Includes daily and non-daily smokers	[{'specimen_id': 'C3L-02165-31', 'tissue_type': 'blood'}, {'specimen_id': 'C3L-02165-32', 'tissue_type': 'blood'}, {'specimen_id': 'C3L-02165-06', 'slide_id': 'C3L-02165-24', 'tissue_type': 'normal', 'weight_in_mg': 353}, {'specimen_id': 'C3L-02165-07', 'slide_id': 'C3L-02165-25', 'tissue_type': 'normal', 'weight_in_mg': 350}, {'specimen_id': 'C3L-02165-01', 'slide_id': 'C3L-02165-21', 'tissue_ty…	2019-07-09 23:48:31	2021-05-06 01:13:20		Living	Unknown Tumor Status			6	24
C3L-02165-22	C3L-02165	34	LUAD	No	Male	64	176	80	25.83	Not Reported	Left Lower Lobe	4	Acinar adenocarcinoma		G2 Moderately differentiated	Stage IIA	Seventh Edition (2010)	pT2a	pN1	Staging Incomplete	Staging Incomplete	R0:No residual tumor	Alcohol consumption equal to or less than 2 drinks per day for men and 1 drink or less per day for women	Current smoker: Includes daily and non-daily smokers	[{'specimen_id': 'C3L-02165-31', 'tissue_type': 'blood'}, {'specimen_id': 'C3L-02165-32', 'tissue_type': 'blood'}, {'specimen_id': 'C3L-02165-06', 'slide_id': 'C3L-02165-24', 'tissue_type': 'normal', 'weight_in_mg': 353}, {'specimen_id': 'C3L-02165-07', 'slide_id': 'C3L-02165-25', 'tissue_type': 'normal', 'weight_in_mg': 350}, {'specimen_id': 'C3L-02165-01', 'slide_id': 'C3L-02165-21', 'tissue_ty…	2019-07-09 23:48:31	2021-05-06 01:13:20		Living	Unknown Tumor Status			6	24
C3L-02165-23	C3L-02165	34	LUAD	No	Male	64	176	80	25.83	Not Reported	Left Lower Lobe	4	Acinar adenocarcinoma		G2 Moderately differentiated	Stage IIA	Seventh Edition (2010)	pT2a	pN1	Staging Incomplete	Staging Incomplete	R0:No residual tumor	Alcohol consumption equal to or less than 2 drinks per day for men and 1 drink or less per day for women	Current smoker: Includes daily and non-daily smokers	[{'specimen_id': 'C3L-02165-31', 'tissue_type': 'blood'}, {'specimen_id': 'C3L-02165-32', 'tissue_type': 'blood'}, {'specimen_id': 'C3L-02165-06', 'slide_id': 'C3L-02165-24', 'tissue_type': 'normal', 'weight_in_mg': 353}, {'specimen_id': 'C3L-02165-07', 'slide_id': 'C3L-02165-25', 'tissue_type': 'normal', 'weight_in_mg': 350}, {'specimen_id': 'C3L-02165-01', 'slide_id': 'C3L-02165-21', 'tissue_ty…	2019-07-09 23:48:31	2021-05-06 01:13:20		Living	Unknown Tumor Status			6	24
C3L-02169-21	C3L-02169	35	LUAD	No	Male	56	174	55	18.17	Not Reported	Other	3.5	Adenocarcinoma		G3 Poorly differentiated	Stage IIA	Seventh Edition (2010)	pT2a	pN1	Staging Incomplete	Staging Incomplete	RX:Presence of residual tumor cannot be assessed	Alcohol consumption equal to or less than 2 drinks per day for men and 1 drink or less per day for women	Current smoker: Includes daily and non-daily smokers	[{'specimen_id': 'C3L-02169-31', 'tissue_type': 'blood'}, {'specimen_id': 'C3L-02169-32', 'tissue_type': 'blood'}, {'specimen_id': 'C3L-02169-06', 'slide_id': 'C3L-02169-25', 'tissue_type': 'normal', 'weight_in_mg': 284}, {'specimen_id': 'C3L-02169-07', 'slide_id': 'C3L-02169-26', 'tissue_type': 'normal', 'weight_in_mg': 484}, {'specimen_id': 'C3L-02169-01', 'slide_id': 'C3L-02169-21', 'tissue_ty…	2019-07-09 23:48:31	2021-05-06 01:13:29		Living	With Tumor			399			Living	Living		Tumor Free	Tumor Free		1140	914
C3L-02169-22	C3L-02169	35	LUAD	No	Male	56	174	55	18.17	Not Reported	Other	3.5	Adenocarcinoma		G3 Poorly differentiated	Stage IIA	Seventh Edition (2010)	pT2a	pN1	Staging Incomplete	Staging Incomplete	RX:Presence of residual tumor cannot be assessed	Alcohol consumption equal to or less than 2 drinks per day for men and 1 drink or less per day for women	Current smoker: Includes daily and non-daily smokers	[{'specimen_id': 'C3L-02169-31', 'tissue_type': 'blood'}, {'specimen_id': 'C3L-02169-32', 'tissue_type': 'blood'}, {'specimen_id': 'C3L-02169-06', 'slide_id': 'C3L-02169-25', 'tissue_type': 'normal', 'weight_in_mg': 284}, {'specimen_id': 'C3L-02169-07', 'slide_id': 'C3L-02169-26', 'tissue_type': 'normal', 'weight_in_mg': 484}, {'specimen_id': 'C3L-02169-01', 'slide_id': 'C3L-02169-21', 'tissue_ty…	2019-07-09 23:48:31	2021-05-06 01:13:29		Living	With Tumor			399			Living	Living		Tumor Free	Tumor Free		1140	914
C3L-02169-23	C3L-02169	35	LUAD	No	Male	56	174	55	18.17	Not Reported	Other	3.5	Adenocarcinoma		G3 Poorly differentiated	Stage IIA	Seventh Edition (2010)	pT2a	pN1	Staging Incomplete	Staging Incomplete	RX:Presence of residual tumor cannot be assessed	Alcohol consumption equal to or less than 2 drinks per day for men and 1 drink or less per day for women	Current smoker: Includes daily and non-daily smokers	[{'specimen_id': 'C3L-02169-31', 'tissue_type': 'blood'}, {'specimen_id': 'C3L-02169-32', 'tissue_type': 'blood'}, {'specimen_id': 'C3L-02169-06', 'slide_id': 'C3L-02169-25', 'tissue_type': 'normal', 'weight_in_mg': 284}, {'specimen_id': 'C3L-02169-07', 'slide_id': 'C3L-02169-26', 'tissue_type': 'normal', 'weight_in_mg': 484}, {'specimen_id': 'C3L-02169-01', 'slide_id': 'C3L-02169-21', 'tissue_ty…	2019-07-09 23:48:31	2021-05-06 01:13:29		Living	With Tumor			399			Living	Living		Tumor Free	Tumor Free		1140	914
C3L-02169-24	C3L-02169	35	LUAD	No	Male	56	174	55	18.17	Not Reported	Other	3.5	Adenocarcinoma		G3 Poorly differentiated	Stage IIA	Seventh Edition (2010)	pT2a	pN1	Staging Incomplete	Staging Incomplete	RX:Presence of residual tumor cannot be assessed	Alcohol consumption equal to or less than 2 drinks per day for men and 1 drink or less per day for women	Current smoker: Includes daily and non-daily smokers	[{'specimen_id': 'C3L-02169-31', 'tissue_type': 'blood'}, {'specimen_id': 'C3L-02169-32', 'tissue_type': 'blood'}, {'specimen_id': 'C3L-02169-06', 'slide_id': 'C3L-02169-25', 'tissue_type': 'normal', 'weight_in_mg': 284}, {'specimen_id': 'C3L-02169-07', 'slide_id': 'C3L-02169-26', 'tissue_type': 'normal', 'weight_in_mg': 484}, {'specimen_id': 'C3L-02169-01', 'slide_id': 'C3L-02169-21', 'tissue_ty…	2019-07-09 23:48:31	2021-05-06 01:13:29		Living	With Tumor			399			Living	Living		Tumor Free	Tumor Free		1140	914
C3L-02219-21	C3L-02219	36	LUAD	Yes	Male	77	170	94	32.53	White	Right Lower Lobe	4.5	Acinar adenocarcinoma		G2 Moderately differentiated	Stage IIIA	Seventh Edition (2010)	pT2a	pN2	No pathologic evidence of distant metastasis	cM0	R0:No residual tumor	Alcohol consumption history not available	Current reformed smoker within past 15 years	[{'specimen_id': 'C3L-02219-31', 'tissue_type': 'blood'}, {'specimen_id': 'C3L-02219-06', 'slide_id': 'C3L-02219-26', 'tissue_type': 'normal', 'weight_in_mg': 387}, {'specimen_id': 'C3L-02219-01', 'slide_id': 'C3L-02219-21', 'tissue_type': 'tumor', 'percent_tumor_surface_area': 90, 'percent_tumor_nuclei': 80, 'percent_necrotic_surface_area': 5, 'weight_in_mg': 300}, {'specimen_id': 'C3L-02219-02'…	2019-07-09 23:48:31	2021-05-06 01:13:20	Tumor_and_Normal	Living	With Tumor			351	20	Not-Hispanic or Latino	Deceased	Living		With Tumor	With Tumor		931	694					Lung Cancer	931
C3L-02219-22	C3L-02219	36	LUAD	Yes	Male	77	170	94	32.53	White	Right Lower Lobe	4.5	Acinar adenocarcinoma		G2 Moderately differentiated	Stage IIIA	Seventh Edition (2010)	pT2a	pN2	No pathologic evidence of distant metastasis	cM0	R0:No residual tumor	Alcohol consumption history not available	Current reformed smoker within past 15 years	[{'specimen_id': 'C3L-02219-31', 'tissue_type': 'blood'}, {'specimen_id': 'C3L-02219-06', 'slide_id': 'C3L-02219-26', 'tissue_type': 'normal', 'weight_in_mg': 387}, {'specimen_id': 'C3L-02219-01', 'slide_id': 'C3L-02219-21', 'tissue_type': 'tumor', 'percent_tumor_surface_area': 90, 'percent_tumor_nuclei': 80, 'percent_necrotic_surface_area': 5, 'weight_in_mg': 300}, {'specimen_id': 'C3L-02219-02'…	2019-07-09 23:48:31	2021-05-06 01:13:20	Tumor_and_Normal	Living	With Tumor			351	20	Not-Hispanic or Latino	Deceased	Living		With Tumor	With Tumor		931	694					Lung Cancer	931
C3L-02345-21	C3L-02345	37	LUAD	Yes	Female	61	172	67	22.55	White	Right Upper Lobe	2.8	Adenocarcinoma		G2 Moderately differentiated	Stage IB	Seventh Edition (2010)	pT2a	pN0	No pathologic evidence of distant metastasis	cM1	R0:No residual tumor	Alcohol consumption equal to or less than 2 drinks per day for men and 1 drink or less per day for women	Current reformed smoker within past 15 years	[{'specimen_id': 'C3L-02345-31', 'tissue_type': 'blood'}, {'specimen_id': 'C3L-02345-06', 'slide_id': 'C3L-02345-26', 'tissue_type': 'normal', 'weight_in_mg': 442}, {'specimen_id': 'C3L-02345-01', 'slide_id': 'C3L-02345-21', 'tissue_type': 'tumor', 'percent_tumor_surface_area': 90, 'percent_tumor_nuclei': 70, 'percent_necrotic_surface_area': 10, 'weight_in_mg': 275}, {'specimen_id': 'C3L-02345-02…	2019-07-09 23:48:31	2021-07-06 13:41:34	Tumor_and_Normal	Living	With Tumor			365	25	Not-Hispanic or Latino	Living	Living	Living	With Tumor	With Tumor	With Tumor	1063	634	1376
C3L-02345-22	C3L-02345	37	LUAD	Yes	Female	61	172	67	22.55	White	Right Upper Lobe	2.8	Adenocarcinoma		G2 Moderately differentiated	Stage IB	Seventh Edition (2010)	pT2a	pN0	No pathologic evidence of distant metastasis	cM1	R0:No residual tumor	Alcohol consumption equal to or less than 2 drinks per day for men and 1 drink or less per day for women	Current reformed smoker within past 15 years	[{'specimen_id': 'C3L-02345-31', 'tissue_type': 'blood'}, {'specimen_id': 'C3L-02345-06', 'slide_id': 'C3L-02345-26', 'tissue_type': 'normal', 'weight_in_mg': 442}, {'specimen_id': 'C3L-02345-01', 'slide_id': 'C3L-02345-21', 'tissue_type': 'tumor', 'percent_tumor_surface_area': 90, 'percent_tumor_nuclei': 70, 'percent_necrotic_surface_area': 10, 'weight_in_mg': 275}, {'specimen_id': 'C3L-02345-02…	2019-07-09 23:48:31	2021-07-06 13:41:34	Tumor_and_Normal	Living	With Tumor			365	25	Not-Hispanic or Latino	Living	Living	Living	With Tumor	With Tumor	With Tumor	1063	634	1376
C3L-02345-23	C3L-02345	37	LUAD	Yes	Female	61	172	67	22.55	White	Right Upper Lobe	2.8	Adenocarcinoma		G2 Moderately differentiated	Stage IB	Seventh Edition (2010)	pT2a	pN0	No pathologic evidence of distant metastasis	cM1	R0:No residual tumor	Alcohol consumption equal to or less than 2 drinks per day for men and 1 drink or less per day for women	Current reformed smoker within past 15 years	[{'specimen_id': 'C3L-02345-31', 'tissue_type': 'blood'}, {'specimen_id': 'C3L-02345-06', 'slide_id': 'C3L-02345-26', 'tissue_type': 'normal', 'weight_in_mg': 442}, {'specimen_id': 'C3L-02345-01', 'slide_id': 'C3L-02345-21', 'tissue_type': 'tumor', 'percent_tumor_surface_area': 90, 'percent_tumor_nuclei': 70, 'percent_necrotic_surface_area': 10, 'weight_in_mg': 275}, {'specimen_id': 'C3L-02345-02…	2019-07-09 23:48:31	2021-07-06 13:41:34	Tumor_and_Normal	Living	With Tumor			365	25	Not-Hispanic or Latino	Living	Living	Living	With Tumor	With Tumor	With Tumor	1063	634	1376
C3L-02348-21	C3L-02348	38	LUAD	Yes	Female	58	152	63	27.27	White	Right Lower Lobe	6.5	Adenocarcinoma		G2 Moderately differentiated	Stage IIA	Seventh Edition (2010)	pT2b	pN0	No pathologic evidence of distant metastasis	Staging Incomplete	R0:No residual tumor	Lifelong non-drinker	Current smoker: Includes daily and non-daily smokers	[{'specimen_id': 'C3L-02348-31', 'tissue_type': 'blood'}, {'specimen_id': 'C3L-02348-06', 'slide_id': 'C3L-02348-26', 'tissue_type': 'normal', 'weight_in_mg': 319}, {'specimen_id': 'C3L-02348-01', 'slide_id': 'C3L-02348-21', 'tissue_type': 'tumor', 'percent_tumor_surface_area': 80, 'percent_tumor_nuclei': 80, 'percent_necrotic_surface_area': 3, 'weight_in_mg': 273}, {'specimen_id': 'C3L-02348-02'…	2019-07-09 23:48:31	2021-06-03 21:31:25	Tumor_and_Normal	Living	Unknown Tumor Status			378	71.8	Not-Hispanic or Latino	Living	Living	Living	Tumor Free	Tumor Free	Tumor Free	1070	697	1425
C3L-02348-22	C3L-02348	38	LUAD	Yes	Female	58	152	63	27.27	White	Right Lower Lobe	6.5	Adenocarcinoma		G2 Moderately differentiated	Stage IIA	Seventh Edition (2010)	pT2b	pN0	No pathologic evidence of distant metastasis	Staging Incomplete	R0:No residual tumor	Lifelong non-drinker	Current smoker: Includes daily and non-daily smokers	[{'specimen_id': 'C3L-02348-31', 'tissue_type': 'blood'}, {'specimen_id': 'C3L-02348-06', 'slide_id': 'C3L-02348-26', 'tissue_type': 'normal', 'weight_in_mg': 319}, {'specimen_id': 'C3L-02348-01', 'slide_id': 'C3L-02348-21', 'tissue_type': 'tumor', 'percent_tumor_surface_area': 80, 'percent_tumor_nuclei': 80, 'percent_necrotic_surface_area': 3, 'weight_in_mg': 273}, {'specimen_id': 'C3L-02348-02'…	2019-07-09 23:48:31	2021-06-03 21:31:25	Tumor_and_Normal	Living	Unknown Tumor Status			378	71.8	Not-Hispanic or Latino	Living	Living	Living	Tumor Free	Tumor Free	Tumor Free	1070	697	1425
C3L-02365-21	C3L-02365	40	LUAD	Yes	Female	62	155	53	21.92	White	Right Lower Lobe	4.2	Adenocarcinoma		G3 Poorly differentiated	Stage IIB	Seventh Edition (2010)	pT2b	pN1	No pathologic evidence of distant metastasis	cM0	RX:Presence of residual tumor cannot be assessed	Lifelong non-drinker	Current reformed smoker within past 15 years	[{'specimen_id': 'C3L-02365-31', 'tissue_type': 'blood'}, {'specimen_id': 'C3L-02365-32', 'tissue_type': 'blood'}, {'specimen_id': 'C3L-02365-04', 'slide_id': 'C3L-02365-22', 'tissue_type': 'normal', 'weight_in_mg': 274}, {'specimen_id': 'C3L-02365-05', 'slide_id': 'C3L-02365-23', 'tissue_type': 'normal', 'weight_in_mg': 171}, {'specimen_id': 'C3L-02365-01', 'slide_id': 'C3L-02365-21', 'tissue_ty…	2019-07-09 23:48:31	2021-05-06 01:13:20	Tumor_and_Normal	Living	Tumor Free			237	47	Not-Hispanic or Latino		Deceased			With Tumor			625			Lung Carcinoma	627
C3L-02365-24	C3L-02365	40	LUAD	Yes	Female	62	155	53	21.92	White	Right Lower Lobe	4.2	Adenocarcinoma		G3 Poorly differentiated	Stage IIB	Seventh Edition (2010)	pT2b	pN1	No pathologic evidence of distant metastasis	cM0	RX:Presence of residual tumor cannot be assessed	Lifelong non-drinker	Current reformed smoker within past 15 years	[{'specimen_id': 'C3L-02365-31', 'tissue_type': 'blood'}, {'specimen_id': 'C3L-02365-32', 'tissue_type': 'blood'}, {'specimen_id': 'C3L-02365-04', 'slide_id': 'C3L-02365-22', 'tissue_type': 'normal', 'weight_in_mg': 274}, {'specimen_id': 'C3L-02365-05', 'slide_id': 'C3L-02365-23', 'tissue_type': 'normal', 'weight_in_mg': 171}, {'specimen_id': 'C3L-02365-01', 'slide_id': 'C3L-02365-21', 'tissue_ty…	2019-07-09 23:48:31	2021-05-06 01:13:20	Tumor_and_Normal	Living	Tumor Free			237	47	Not-Hispanic or Latino		Deceased			With Tumor			625			Lung Carcinoma	627
C3L-02365-25	C3L-02365	40	LUAD	Yes	Female	62	155	53	21.92	White	Right Lower Lobe	4.2	Adenocarcinoma		G3 Poorly differentiated	Stage IIB	Seventh Edition (2010)	pT2b	pN1	No pathologic evidence of distant metastasis	cM0	RX:Presence of residual tumor cannot be assessed	Lifelong non-drinker	Current reformed smoker within past 15 years	[{'specimen_id': 'C3L-02365-31', 'tissue_type': 'blood'}, {'specimen_id': 'C3L-02365-32', 'tissue_type': 'blood'}, {'specimen_id': 'C3L-02365-04', 'slide_id': 'C3L-02365-22', 'tissue_type': 'normal', 'weight_in_mg': 274}, {'specimen_id': 'C3L-02365-05', 'slide_id': 'C3L-02365-23', 'tissue_type': 'normal', 'weight_in_mg': 171}, {'specimen_id': 'C3L-02365-01', 'slide_id': 'C3L-02365-21', 'tissue_ty…	2019-07-09 23:48:31	2021-05-06 01:13:20	Tumor_and_Normal	Living	Tumor Free			237	47	Not-Hispanic or Latino		Deceased			With Tumor			625			Lung Carcinoma	627
C3L-02508-21	C3L-02508	41	LUAD	Yes	Male	65	170	74	25.42	White	Left Upper Lobe	4	Other	Lepidic adenocarcinoma, Invasive mucinous adenocarcinoma	G2 Moderately differentiated	Stage IIA	Seventh Edition (2010)	pT2a	pN0	Staging Incomplete	Staging Incomplete	RX:Presence of residual tumor cannot be assessed	Alcohol consumption equal to or less than 2 drinks per day for men and 1 drink or less per day for women	Current reformed smoker, more than 15 years	[{'specimen_id': 'C3L-02508-32', 'tissue_type': 'blood'}, {'specimen_id': 'C3L-02508-04', 'slide_id': 'C3L-02508-24', 'tissue_type': 'normal', 'weight_in_mg': 160}, {'specimen_id': 'C3L-02508-05', 'slide_id': 'C3L-02508-25', 'tissue_type': 'normal', 'weight_in_mg': 130}, {'specimen_id': 'C3L-02508-06', 'slide_id': 'C3L-02508-26', 'tissue_type': 'normal', 'weight_in_mg': 150}, {'specimen_id': 'C3L…	2019-07-09 23:48:31	2021-05-06 01:13:17	Tumor_and_Normal	Living	Unknown Tumor Status			49		Hispanic or Latino	Living	Living		Unknown Tumor Status	Unknown Tumor Status		1013	1013
C3L-02508-22	C3L-02508	41	LUAD	Yes	Male	65	170	74	25.42	White	Left Upper Lobe	4	Other	Lepidic adenocarcinoma, Invasive mucinous adenocarcinoma	G2 Moderately differentiated	Stage IIA	Seventh Edition (2010)	pT2a	pN0	Staging Incomplete	Staging Incomplete	RX:Presence of residual tumor cannot be assessed	Alcohol consumption equal to or less than 2 drinks per day for men and 1 drink or less per day for women	Current reformed smoker, more than 15 years	[{'specimen_id': 'C3L-02508-32', 'tissue_type': 'blood'}, {'specimen_id': 'C3L-02508-04', 'slide_id': 'C3L-02508-24', 'tissue_type': 'normal', 'weight_in_mg': 160}, {'specimen_id': 'C3L-02508-05', 'slide_id': 'C3L-02508-25', 'tissue_type': 'normal', 'weight_in_mg': 130}, {'specimen_id': 'C3L-02508-06', 'slide_id': 'C3L-02508-26', 'tissue_type': 'normal', 'weight_in_mg': 150}, {'specimen_id': 'C3L…	2019-07-09 23:48:31	2021-05-06 01:13:17	Tumor_and_Normal	Living	Unknown Tumor Status			49		Hispanic or Latino	Living	Living		Unknown Tumor Status	Unknown Tumor Status		1013	1013
C3L-02508-23	C3L-02508	41	LUAD	Yes	Male	65	170	74	25.42	White	Left Upper Lobe	4	Other	Lepidic adenocarcinoma, Invasive mucinous adenocarcinoma	G2 Moderately differentiated	Stage IIA	Seventh Edition (2010)	pT2a	pN0	Staging Incomplete	Staging Incomplete	RX:Presence of residual tumor cannot be assessed	Alcohol consumption equal to or less than 2 drinks per day for men and 1 drink or less per day for women	Current reformed smoker, more than 15 years	[{'specimen_id': 'C3L-02508-32', 'tissue_type': 'blood'}, {'specimen_id': 'C3L-02508-04', 'slide_id': 'C3L-02508-24', 'tissue_type': 'normal', 'weight_in_mg': 160}, {'specimen_id': 'C3L-02508-05', 'slide_id': 'C3L-02508-25', 'tissue_type': 'normal', 'weight_in_mg': 130}, {'specimen_id': 'C3L-02508-06', 'slide_id': 'C3L-02508-26', 'tissue_type': 'normal', 'weight_in_mg': 150}, {'specimen_id': 'C3L…	2019-07-09 23:48:31	2021-05-06 01:13:17	Tumor_and_Normal	Living	Unknown Tumor Status			49		Hispanic or Latino	Living	Living		Unknown Tumor Status	Unknown Tumor Status		1013	1013
C3L-02549-21	C3L-02549	44	LUAD	Yes	Male	69	180	96	29.63	White	Left Lower Lobe	12	Lepidic adenocarcinoma		G1 Well differentiated	Stage IIB	Seventh Edition (2010)	pT3	pN0	No pathologic evidence of distant metastasis	cM0	R0:No residual tumor	Alcohol consumption more than 2 drinks per day for men and more than 1 drink per day for women	Current smoker: Includes daily and non-daily smokers	[{'specimen_id': 'C3L-02549-31', 'tissue_type': 'blood'}, {'specimen_id': 'C3L-02549-32', 'tissue_type': 'blood'}, {'specimen_id': 'C3L-02549-06', 'slide_id': 'C3L-02549-26', 'tissue_type': 'normal', 'weight_in_mg': 209}, {'specimen_id': 'C3L-02549-01', 'slide_id': 'C3L-02549-21', 'tissue_type': 'tumor', 'percent_tumor_surface_area': 70, 'percent_tumor_nuclei': 60, 'percent_necrotic_surface_area'…	2019-07-09 23:48:31	2021-05-06 01:13:23	Tumor_and_Normal	Living	With Tumor			341		Not-Hispanic or Latino		Deceased			With Tumor			447		Unknown	Progression of disease	447
C3L-02549-22	C3L-02549	44	LUAD	Yes	Male	69	180	96	29.63	White	Left Lower Lobe	12	Lepidic adenocarcinoma		G1 Well differentiated	Stage IIB	Seventh Edition (2010)	pT3	pN0	No pathologic evidence of distant metastasis	cM0	R0:No residual tumor	Alcohol consumption more than 2 drinks per day for men and more than 1 drink per day for women	Current smoker: Includes daily and non-daily smokers	[{'specimen_id': 'C3L-02549-31', 'tissue_type': 'blood'}, {'specimen_id': 'C3L-02549-32', 'tissue_type': 'blood'}, {'specimen_id': 'C3L-02549-06', 'slide_id': 'C3L-02549-26', 'tissue_type': 'normal', 'weight_in_mg': 209}, {'specimen_id': 'C3L-02549-01', 'slide_id': 'C3L-02549-21', 'tissue_type': 'tumor', 'percent_tumor_surface_area': 70, 'percent_tumor_nuclei': 60, 'percent_necrotic_surface_area'…	2019-07-09 23:48:31	2021-05-06 01:13:23	Tumor_and_Normal	Living	With Tumor			341		Not-Hispanic or Latino		Deceased			With Tumor			447		Unknown	Progression of disease	447
C3L-02559-21	C3L-02559	45	LUAD	No	Female	65	165	69	25.34	White	Left Upper Lobe	1.6	Adenocarcinoma		G2 Moderately differentiated	Stage IB	Seventh Edition (2010)	pT2a	pN0	No pathologic evidence of distant metastasis	cM0	R0:No residual tumor	Alcohol consumption equal to or less than 2 drinks per day for men and 1 drink or less per day for women	Lifelong non-smoker: Less than 100 cigarettes smoked in lifetime	[{'specimen_id': 'C3L-02559-31', 'tissue_type': 'blood'}, {'specimen_id': 'C3L-02559-06', 'slide_id': 'C3L-02559-26', 'tissue_type': 'normal', 'weight_in_mg': 113}, {'specimen_id': 'C3L-02559-01', 'slide_id': 'C3L-02559-21', 'tissue_type': 'tumor', 'percent_tumor_surface_area': 95, 'percent_tumor_nuclei': 80, 'percent_necrotic_surface_area': 5, 'weight_in_mg': 261}]	2019-07-09 23:48:31	2021-05-06 01:13:13		Living	Tumor Free			330		Not-Hispanic or Latino	Living	Living		Tumor Free	Tumor Free		1030	679
C3L-02560-21	C3L-02560	46	LUAD	No	Female	73	165	92	33.79	White	Left Upper Lobe	1.5	Papillary adenocarcinoma		G2 Moderately differentiated	Stage IA	Seventh Edition (2010)	pT1a	pN0	No pathologic evidence of distant metastasis	cM0	R0:No residual tumor	Consumed alcohol in the past, but currently a non-drinker	Current reformed smoker, more than 15 years	[{'specimen_id': 'C3L-02560-31', 'tissue_type': 'blood'}, {'specimen_id': 'C3L-02560-06', 'slide_id': 'C3L-02560-26', 'tissue_type': 'normal', 'weight_in_mg': 500}, {'specimen_id': 'C3L-02560-01', 'slide_id': 'C3L-02560-21', 'tissue_type': 'tumor', 'percent_tumor_surface_area': 50, 'percent_tumor_nuclei': 55, 'percent_necrotic_surface_area': 7, 'weight_in_mg': 237}, {'specimen_id': 'C3L-02560-02'…	2019-07-09 23:48:31	2021-05-06 01:13:23		Living	Tumor Free			340		Not-Hispanic or Latino	Living	Living		Tumor Free	Tumor Free		1072	708		Unknown
C3L-02560-22	C3L-02560	46	LUAD	No	Female	73	165	92	33.79	White	Left Upper Lobe	1.5	Papillary adenocarcinoma		G2 Moderately differentiated	Stage IA	Seventh Edition (2010)	pT1a	pN0	No pathologic evidence of distant metastasis	cM0	R0:No residual tumor	Consumed alcohol in the past, but currently a non-drinker	Current reformed smoker, more than 15 years	[{'specimen_id': 'C3L-02560-31', 'tissue_type': 'blood'}, {'specimen_id': 'C3L-02560-06', 'slide_id': 'C3L-02560-26', 'tissue_type': 'normal', 'weight_in_mg': 500}, {'specimen_id': 'C3L-02560-01', 'slide_id': 'C3L-02560-21', 'tissue_type': 'tumor', 'percent_tumor_surface_area': 50, 'percent_tumor_nuclei': 55, 'percent_necrotic_surface_area': 7, 'weight_in_mg': 237}, {'specimen_id': 'C3L-02560-02'…	2019-07-09 23:48:31	2021-05-06 01:13:23		Living	Tumor Free			340		Not-Hispanic or Latino	Living	Living		Tumor Free	Tumor Free		1072	708		Unknown
C3L-02616-21	C3L-02616	48	LUAD	No	Male	63	177	80	25.54	Not Reported	Right Middle Lobe	4.3	Adenocarcinoma		G2 Moderately differentiated	Stage IIA	Seventh Edition (2010)	pT2a	pN1	Staging Incomplete	Staging Incomplete	RX:Presence of residual tumor cannot be assessed	Alcohol consumption equal to or less than 2 drinks per day for men and 1 drink or less per day for women	Current reformed smoker within past 15 years	[{'specimen_id': 'C3L-02616-31', 'tissue_type': 'blood'}, {'specimen_id': 'C3L-02616-32', 'tissue_type': 'blood'}, {'specimen_id': 'C3L-02616-06', 'slide_id': 'C3L-02616-26', 'tissue_type': 'normal', 'weight_in_mg': 144}, {'specimen_id': 'C3L-02616-07', 'slide_id': 'C3L-02616-27', 'tissue_type': 'normal', 'weight_in_mg': 125}, {'specimen_id': 'C3L-02616-08', 'slide_id': 'C3L-02616-28', 'tissue_ty…	2019-07-09 23:48:31	2021-05-06 01:13:47		Deceased	Unknown Tumor Status	main disease	244	8
C3L-02616-22	C3L-02616	48	LUAD	No	Male	63	177	80	25.54	Not Reported	Right Middle Lobe	4.3	Adenocarcinoma		G2 Moderately differentiated	Stage IIA	Seventh Edition (2010)	pT2a	pN1	Staging Incomplete	Staging Incomplete	RX:Presence of residual tumor cannot be assessed	Alcohol consumption equal to or less than 2 drinks per day for men and 1 drink or less per day for women	Current reformed smoker within past 15 years	[{'specimen_id': 'C3L-02616-31', 'tissue_type': 'blood'}, {'specimen_id': 'C3L-02616-32', 'tissue_type': 'blood'}, {'specimen_id': 'C3L-02616-06', 'slide_id': 'C3L-02616-26', 'tissue_type': 'normal', 'weight_in_mg': 144}, {'specimen_id': 'C3L-02616-07', 'slide_id': 'C3L-02616-27', 'tissue_type': 'normal', 'weight_in_mg': 125}, {'specimen_id': 'C3L-02616-08', 'slide_id': 'C3L-02616-28', 'tissue_ty…	2019-07-09 23:48:31	2021-05-06 01:13:47		Deceased	Unknown Tumor Status	main disease	244	8
C3L-02616-23	C3L-02616	48	LUAD	No	Male	63	177	80	25.54	Not Reported	Right Middle Lobe	4.3	Adenocarcinoma		G2 Moderately differentiated	Stage IIA	Seventh Edition (2010)	pT2a	pN1	Staging Incomplete	Staging Incomplete	RX:Presence of residual tumor cannot be assessed	Alcohol consumption equal to or less than 2 drinks per day for men and 1 drink or less per day for women	Current reformed smoker within past 15 years	[{'specimen_id': 'C3L-02616-31', 'tissue_type': 'blood'}, {'specimen_id': 'C3L-02616-32', 'tissue_type': 'blood'}, {'specimen_id': 'C3L-02616-06', 'slide_id': 'C3L-02616-26', 'tissue_type': 'normal', 'weight_in_mg': 144}, {'specimen_id': 'C3L-02616-07', 'slide_id': 'C3L-02616-27', 'tissue_type': 'normal', 'weight_in_mg': 125}, {'specimen_id': 'C3L-02616-08', 'slide_id': 'C3L-02616-28', 'tissue_ty…	2019-07-09 23:48:31	2021-05-06 01:13:47		Deceased	Unknown Tumor Status	main disease	244	8
C3L-02616-24	C3L-02616	48	LUAD	No	Male	63	177	80	25.54	Not Reported	Right Middle Lobe	4.3	Adenocarcinoma		G2 Moderately differentiated	Stage IIA	Seventh Edition (2010)	pT2a	pN1	Staging Incomplete	Staging Incomplete	RX:Presence of residual tumor cannot be assessed	Alcohol consumption equal to or less than 2 drinks per day for men and 1 drink or less per day for women	Current reformed smoker within past 15 years	[{'specimen_id': 'C3L-02616-31', 'tissue_type': 'blood'}, {'specimen_id': 'C3L-02616-32', 'tissue_type': 'blood'}, {'specimen_id': 'C3L-02616-06', 'slide_id': 'C3L-02616-26', 'tissue_type': 'normal', 'weight_in_mg': 144}, {'specimen_id': 'C3L-02616-07', 'slide_id': 'C3L-02616-27', 'tissue_type': 'normal', 'weight_in_mg': 125}, {'specimen_id': 'C3L-02616-08', 'slide_id': 'C3L-02616-28', 'tissue_ty…	2019-07-09 23:48:31	2021-05-06 01:13:47		Deceased	Unknown Tumor Status	main disease	244	8
C3L-02616-25	C3L-02616	48	LUAD	No	Male	63	177	80	25.54	Not Reported	Right Middle Lobe	4.3	Adenocarcinoma		G2 Moderately differentiated	Stage IIA	Seventh Edition (2010)	pT2a	pN1	Staging Incomplete	Staging Incomplete	RX:Presence of residual tumor cannot be assessed	Alcohol consumption equal to or less than 2 drinks per day for men and 1 drink or less per day for women	Current reformed smoker within past 15 years	[{'specimen_id': 'C3L-02616-31', 'tissue_type': 'blood'}, {'specimen_id': 'C3L-02616-32', 'tissue_type': 'blood'}, {'specimen_id': 'C3L-02616-06', 'slide_id': 'C3L-02616-26', 'tissue_type': 'normal', 'weight_in_mg': 144}, {'specimen_id': 'C3L-02616-07', 'slide_id': 'C3L-02616-27', 'tissue_type': 'normal', 'weight_in_mg': 125}, {'specimen_id': 'C3L-02616-08', 'slide_id': 'C3L-02616-28', 'tissue_ty…	2019-07-09 23:48:31	2021-05-06 01:13:47		Deceased	Unknown Tumor Status	main disease	244	8
C3L-02643-21	C3L-02643	49	LUAD		Male	67	170	115	39.79	Not Reported	Not Reported	2.2	Colloid adenocarcinoma	nan	G2 Moderately differentiated	Stage IB	Seventh Edition (2010)	pT1b	pN1	Staging Incomplete	Staging Incomplete	RX:Presence of residual tumor cannot be assessed	Alcohol consumption equal to or less than 2 drinks per day for men and 1 drink or less per day for women	Lifelong non-smoker: Less than 100 cigarettes smoked in lifetime	[{'specimen_id': 'C3L-02643-01', 'slide_id': 'C3L-02643-21', 'tissue_type': 'tumor', 'weight_in_mg': 124, 'percent_tumor_surface_area': 60, 'percent_tumor_nuclei': 60, 'percent_necrotic_surface_area': 5}, {'specimen_id': 'C3L-02643-02', 'slide_id': 'C3L-02643-22', 'tissue_type': 'tumor', 'weight_in_mg': 78, 'percent_tumor_surface_area': 70, 'percent_tumor_nuclei': 65, 'percent_necrotic_surface_ar…		2021-05-06 01:13:19		Living	Tumor Free			461			Deceased	Living		With Tumor	With Tumor		988	806					Lung Carcinoma	1023
C3L-02643-22	C3L-02643	49	LUAD		Male	67	170	115	39.79	Not Reported	Not Reported	2.2	Colloid adenocarcinoma	nan	G2 Moderately differentiated	Stage IB	Seventh Edition (2010)	pT1b	pN1	Staging Incomplete	Staging Incomplete	RX:Presence of residual tumor cannot be assessed	Alcohol consumption equal to or less than 2 drinks per day for men and 1 drink or less per day for women	Lifelong non-smoker: Less than 100 cigarettes smoked in lifetime	[{'specimen_id': 'C3L-02643-01', 'slide_id': 'C3L-02643-21', 'tissue_type': 'tumor', 'weight_in_mg': 124, 'percent_tumor_surface_area': 60, 'percent_tumor_nuclei': 60, 'percent_necrotic_surface_area': 5}, {'specimen_id': 'C3L-02643-02', 'slide_id': 'C3L-02643-22', 'tissue_type': 'tumor', 'weight_in_mg': 78, 'percent_tumor_surface_area': 70, 'percent_tumor_nuclei': 65, 'percent_necrotic_surface_ar…		2021-05-06 01:13:19		Living	Tumor Free			461			Deceased	Living		With Tumor	With Tumor		988	806					Lung Carcinoma	1023
C3L-02643-23	C3L-02643	49	LUAD		Male	67	170	115	39.79	Not Reported	Not Reported	2.2	Colloid adenocarcinoma	nan	G2 Moderately differentiated	Stage IB	Seventh Edition (2010)	pT1b	pN1	Staging Incomplete	Staging Incomplete	RX:Presence of residual tumor cannot be assessed	Alcohol consumption equal to or less than 2 drinks per day for men and 1 drink or less per day for women	Lifelong non-smoker: Less than 100 cigarettes smoked in lifetime	[{'specimen_id': 'C3L-02643-01', 'slide_id': 'C3L-02643-21', 'tissue_type': 'tumor', 'weight_in_mg': 124, 'percent_tumor_surface_area': 60, 'percent_tumor_nuclei': 60, 'percent_necrotic_surface_area': 5}, {'specimen_id': 'C3L-02643-02', 'slide_id': 'C3L-02643-22', 'tissue_type': 'tumor', 'weight_in_mg': 78, 'percent_tumor_surface_area': 70, 'percent_tumor_nuclei': 65, 'percent_necrotic_surface_ar…		2021-05-06 01:13:19		Living	Tumor Free			461			Deceased	Living		With Tumor	With Tumor		988	806					Lung Carcinoma	1023
C3L-02643-24	C3L-02643	49	LUAD		Male	67	170	115	39.79	Not Reported	Not Reported	2.2	Colloid adenocarcinoma	nan	G2 Moderately differentiated	Stage IB	Seventh Edition (2010)	pT1b	pN1	Staging Incomplete	Staging Incomplete	RX:Presence of residual tumor cannot be assessed	Alcohol consumption equal to or less than 2 drinks per day for men and 1 drink or less per day for women	Lifelong non-smoker: Less than 100 cigarettes smoked in lifetime	[{'specimen_id': 'C3L-02643-01', 'slide_id': 'C3L-02643-21', 'tissue_type': 'tumor', 'weight_in_mg': 124, 'percent_tumor_surface_area': 60, 'percent_tumor_nuclei': 60, 'percent_necrotic_surface_area': 5}, {'specimen_id': 'C3L-02643-02', 'slide_id': 'C3L-02643-22', 'tissue_type': 'tumor', 'weight_in_mg': 78, 'percent_tumor_surface_area': 70, 'percent_tumor_nuclei': 65, 'percent_necrotic_surface_ar…		2021-05-06 01:13:19		Living	Tumor Free			461			Deceased	Living		With Tumor	With Tumor		988	806					Lung Carcinoma	1023
C3L-02654-21	C3L-02654	50	LUAD		Female	70	165	70	25.71	Not Reported	Not Reported	2.8	Other	Acinar-papillary adenocarcinoma	G1 Well differentiated	Stage IIIA	Seventh Edition (2010)	pT1	pN2	Staging Incomplete	cM0	RX:Presence of residual tumor cannot be assessed	Alcohol consumption equal to or less than 2 drinks per day for men and 1 drink or less per day for women	Lifelong non-smoker: Less than 100 cigarettes smoked in lifetime	[{'specimen_id': 'C3L-02654-01', 'slide_id': 'C3L-02654-21', 'tissue_type': 'tumor', 'weight_in_mg': 281, 'percent_tumor_surface_area': 100, 'percent_tumor_nuclei': 65, 'percent_necrotic_surface_area': 10}, {'specimen_id': 'C3L-02654-02', 'slide_id': 'C3L-02654-22', 'tissue_type': 'tumor', 'weight_in_mg': 164, 'percent_tumor_surface_area': 100, 'percent_tumor_nuclei': 75, 'percent_necrotic_surfac…		2021-05-06 01:13:28		Living	Unknown Tumor Status			34
C3L-02654-22	C3L-02654	50	LUAD		Female	70	165	70	25.71	Not Reported	Not Reported	2.8	Other	Acinar-papillary adenocarcinoma	G1 Well differentiated	Stage IIIA	Seventh Edition (2010)	pT1	pN2	Staging Incomplete	cM0	RX:Presence of residual tumor cannot be assessed	Alcohol consumption equal to or less than 2 drinks per day for men and 1 drink or less per day for women	Lifelong non-smoker: Less than 100 cigarettes smoked in lifetime	[{'specimen_id': 'C3L-02654-01', 'slide_id': 'C3L-02654-21', 'tissue_type': 'tumor', 'weight_in_mg': 281, 'percent_tumor_surface_area': 100, 'percent_tumor_nuclei': 65, 'percent_necrotic_surface_area': 10}, {'specimen_id': 'C3L-02654-02', 'slide_id': 'C3L-02654-22', 'tissue_type': 'tumor', 'weight_in_mg': 164, 'percent_tumor_surface_area': 100, 'percent_tumor_nuclei': 75, 'percent_necrotic_surfac…		2021-05-06 01:13:28		Living	Unknown Tumor Status			34
C3L-02654-23	C3L-02654	50	LUAD		Female	70	165	70	25.71	Not Reported	Not Reported	2.8	Other	Acinar-papillary adenocarcinoma	G1 Well differentiated	Stage IIIA	Seventh Edition (2010)	pT1	pN2	Staging Incomplete	cM0	RX:Presence of residual tumor cannot be assessed	Alcohol consumption equal to or less than 2 drinks per day for men and 1 drink or less per day for women	Lifelong non-smoker: Less than 100 cigarettes smoked in lifetime	[{'specimen_id': 'C3L-02654-01', 'slide_id': 'C3L-02654-21', 'tissue_type': 'tumor', 'weight_in_mg': 281, 'percent_tumor_surface_area': 100, 'percent_tumor_nuclei': 65, 'percent_necrotic_surface_area': 10}, {'specimen_id': 'C3L-02654-02', 'slide_id': 'C3L-02654-22', 'tissue_type': 'tumor', 'weight_in_mg': 164, 'percent_tumor_surface_area': 100, 'percent_tumor_nuclei': 75, 'percent_necrotic_surfac…		2021-05-06 01:13:28		Living	Unknown Tumor Status			34
C3L-02654-24	C3L-02654	50	LUAD		Female	70	165	70	25.71	Not Reported	Not Reported	2.8	Other	Acinar-papillary adenocarcinoma	G1 Well differentiated	Stage IIIA	Seventh Edition (2010)	pT1	pN2	Staging Incomplete	cM0	RX:Presence of residual tumor cannot be assessed	Alcohol consumption equal to or less than 2 drinks per day for men and 1 drink or less per day for women	Lifelong non-smoker: Less than 100 cigarettes smoked in lifetime	[{'specimen_id': 'C3L-02654-01', 'slide_id': 'C3L-02654-21', 'tissue_type': 'tumor', 'weight_in_mg': 281, 'percent_tumor_surface_area': 100, 'percent_tumor_nuclei': 65, 'percent_necrotic_surface_area': 10}, {'specimen_id': 'C3L-02654-02', 'slide_id': 'C3L-02654-22', 'tissue_type': 'tumor', 'weight_in_mg': 164, 'percent_tumor_surface_area': 100, 'percent_tumor_nuclei': 75, 'percent_necrotic_surfac…		2021-05-06 01:13:28		Living	Unknown Tumor Status			34
C3L-02654-25	C3L-02654	50	LUAD		Female	70	165	70	25.71	Not Reported	Not Reported	2.8	Other	Acinar-papillary adenocarcinoma	G1 Well differentiated	Stage IIIA	Seventh Edition (2010)	pT1	pN2	Staging Incomplete	cM0	RX:Presence of residual tumor cannot be assessed	Alcohol consumption equal to or less than 2 drinks per day for men and 1 drink or less per day for women	Lifelong non-smoker: Less than 100 cigarettes smoked in lifetime	[{'specimen_id': 'C3L-02654-01', 'slide_id': 'C3L-02654-21', 'tissue_type': 'tumor', 'weight_in_mg': 281, 'percent_tumor_surface_area': 100, 'percent_tumor_nuclei': 65, 'percent_necrotic_surface_area': 10}, {'specimen_id': 'C3L-02654-02', 'slide_id': 'C3L-02654-22', 'tissue_type': 'tumor', 'weight_in_mg': 164, 'percent_tumor_surface_area': 100, 'percent_tumor_nuclei': 75, 'percent_necrotic_surfac…		2021-05-06 01:13:28		Living	Unknown Tumor Status			34
C3L-02661-21	C3L-02661	51	LUAD	No	Male	59	170	60	20.76	Not Reported	Right Upper Lobe	4	Adenocarcinoma		G3 Poorly differentiated	Stage IB	Seventh Edition (2010)	pT2a	pN0	No pathologic evidence of distant metastasis	Staging Incomplete	RX:Presence of residual tumor cannot be assessed	Alcohol consumption history not available	Smoking history not available	[{'specimen_id': 'C3L-02661-31', 'tissue_type': 'blood'}, {'specimen_id': 'C3L-02661-32', 'tissue_type': 'blood'}, {'specimen_id': 'C3L-02661-06', 'slide_id': 'C3L-02661-26', 'tissue_type': 'normal', 'weight_in_mg': 179}, {'specimen_id': 'C3L-02661-07', 'slide_id': 'C3L-02661-27', 'tissue_type': 'normal', 'weight_in_mg': 154}, {'specimen_id': 'C3L-02661-01', 'slide_id': 'C3L-02661-21', 'tissue_ty…	2019-07-09 23:48:31	2021-05-06 01:13:29		Living	Unknown Tumor Status			8
C3L-02661-22	C3L-02661	51	LUAD	No	Male	59	170	60	20.76	Not Reported	Right Upper Lobe	4	Adenocarcinoma		G3 Poorly differentiated	Stage IB	Seventh Edition (2010)	pT2a	pN0	No pathologic evidence of distant metastasis	Staging Incomplete	RX:Presence of residual tumor cannot be assessed	Alcohol consumption history not available	Smoking history not available	[{'specimen_id': 'C3L-02661-31', 'tissue_type': 'blood'}, {'specimen_id': 'C3L-02661-32', 'tissue_type': 'blood'}, {'specimen_id': 'C3L-02661-06', 'slide_id': 'C3L-02661-26', 'tissue_type': 'normal', 'weight_in_mg': 179}, {'specimen_id': 'C3L-02661-07', 'slide_id': 'C3L-02661-27', 'tissue_type': 'normal', 'weight_in_mg': 154}, {'specimen_id': 'C3L-02661-01', 'slide_id': 'C3L-02661-21', 'tissue_ty…	2019-07-09 23:48:31	2021-05-06 01:13:29		Living	Unknown Tumor Status			8
C3L-02661-23	C3L-02661	51	LUAD	No	Male	59	170	60	20.76	Not Reported	Right Upper Lobe	4	Adenocarcinoma		G3 Poorly differentiated	Stage IB	Seventh Edition (2010)	pT2a	pN0	No pathologic evidence of distant metastasis	Staging Incomplete	RX:Presence of residual tumor cannot be assessed	Alcohol consumption history not available	Smoking history not available	[{'specimen_id': 'C3L-02661-31', 'tissue_type': 'blood'}, {'specimen_id': 'C3L-02661-32', 'tissue_type': 'blood'}, {'specimen_id': 'C3L-02661-06', 'slide_id': 'C3L-02661-26', 'tissue_type': 'normal', 'weight_in_mg': 179}, {'specimen_id': 'C3L-02661-07', 'slide_id': 'C3L-02661-27', 'tissue_type': 'normal', 'weight_in_mg': 154}, {'specimen_id': 'C3L-02661-01', 'slide_id': 'C3L-02661-21', 'tissue_ty…	2019-07-09 23:48:31	2021-05-06 01:13:29		Living	Unknown Tumor Status			8
C3L-02661-24	C3L-02661	51	LUAD	No	Male	59	170	60	20.76	Not Reported	Right Upper Lobe	4	Adenocarcinoma		G3 Poorly differentiated	Stage IB	Seventh Edition (2010)	pT2a	pN0	No pathologic evidence of distant metastasis	Staging Incomplete	RX:Presence of residual tumor cannot be assessed	Alcohol consumption history not available	Smoking history not available	[{'specimen_id': 'C3L-02661-31', 'tissue_type': 'blood'}, {'specimen_id': 'C3L-02661-32', 'tissue_type': 'blood'}, {'specimen_id': 'C3L-02661-06', 'slide_id': 'C3L-02661-26', 'tissue_type': 'normal', 'weight_in_mg': 179}, {'specimen_id': 'C3L-02661-07', 'slide_id': 'C3L-02661-27', 'tissue_type': 'normal', 'weight_in_mg': 154}, {'specimen_id': 'C3L-02661-01', 'slide_id': 'C3L-02661-21', 'tissue_ty…	2019-07-09 23:48:31	2021-05-06 01:13:29		Living	Unknown Tumor Status			8
C3L-02661-25	C3L-02661	51	LUAD	No	Male	59	170	60	20.76	Not Reported	Right Upper Lobe	4	Adenocarcinoma		G3 Poorly differentiated	Stage IB	Seventh Edition (2010)	pT2a	pN0	No pathologic evidence of distant metastasis	Staging Incomplete	RX:Presence of residual tumor cannot be assessed	Alcohol consumption history not available	Smoking history not available	[{'specimen_id': 'C3L-02661-31', 'tissue_type': 'blood'}, {'specimen_id': 'C3L-02661-32', 'tissue_type': 'blood'}, {'specimen_id': 'C3L-02661-06', 'slide_id': 'C3L-02661-26', 'tissue_type': 'normal', 'weight_in_mg': 179}, {'specimen_id': 'C3L-02661-07', 'slide_id': 'C3L-02661-27', 'tissue_type': 'normal', 'weight_in_mg': 154}, {'specimen_id': 'C3L-02661-01', 'slide_id': 'C3L-02661-21', 'tissue_ty…	2019-07-09 23:48:31	2021-05-06 01:13:29		Living	Unknown Tumor Status			8
C3L-02834-21	C3L-02834	52	LUAD	No	Female	67	170	81	28.03	White	Left Upper Lobe	3.5	Adenocarcinoma		G2 Moderately differentiated	Stage IB	Eighth Edition (2017)	pT2a	pN0	Staging Incomplete	Staging Incomplete	RX:Presence of residual tumor cannot be assessed	Lifelong non-drinker	Current reformed smoker within past 15 years	[{'specimen_id': 'C3L-02834-31', 'tissue_type': 'blood'}, {'specimen_id': 'C3L-02834-04', 'slide_id': 'C3L-02834-24', 'tissue_type': 'normal', 'weight_in_mg': 50}, {'specimen_id': 'C3L-02834-05', 'slide_id': 'C3L-02834-25', 'tissue_type': 'normal', 'weight_in_mg': 50}, {'specimen_id': 'C3L-02834-06', 'slide_id': 'C3L-02834-26', 'tissue_type': 'normal', 'weight_in_mg': 80}, {'specimen_id': 'C3L-02…	2019-07-09 23:48:31	2021-07-06 13:41:34		Living	With Tumor			205		Not-Hispanic or Latino		Living			With Tumor			205
C3L-02834-22	C3L-02834	52	LUAD	No	Female	67	170	81	28.03	White	Left Upper Lobe	3.5	Adenocarcinoma		G2 Moderately differentiated	Stage IB	Eighth Edition (2017)	pT2a	pN0	Staging Incomplete	Staging Incomplete	RX:Presence of residual tumor cannot be assessed	Lifelong non-drinker	Current reformed smoker within past 15 years	[{'specimen_id': 'C3L-02834-31', 'tissue_type': 'blood'}, {'specimen_id': 'C3L-02834-04', 'slide_id': 'C3L-02834-24', 'tissue_type': 'normal', 'weight_in_mg': 50}, {'specimen_id': 'C3L-02834-05', 'slide_id': 'C3L-02834-25', 'tissue_type': 'normal', 'weight_in_mg': 50}, {'specimen_id': 'C3L-02834-06', 'slide_id': 'C3L-02834-26', 'tissue_type': 'normal', 'weight_in_mg': 80}, {'specimen_id': 'C3L-02…	2019-07-09 23:48:31	2021-07-06 13:41:34		Living	With Tumor			205		Not-Hispanic or Latino		Living			With Tumor			205
C3L-02834-23	C3L-02834	52	LUAD	No	Female	67	170	81	28.03	White	Left Upper Lobe	3.5	Adenocarcinoma		G2 Moderately differentiated	Stage IB	Eighth Edition (2017)	pT2a	pN0	Staging Incomplete	Staging Incomplete	RX:Presence of residual tumor cannot be assessed	Lifelong non-drinker	Current reformed smoker within past 15 years	[{'specimen_id': 'C3L-02834-31', 'tissue_type': 'blood'}, {'specimen_id': 'C3L-02834-04', 'slide_id': 'C3L-02834-24', 'tissue_type': 'normal', 'weight_in_mg': 50}, {'specimen_id': 'C3L-02834-05', 'slide_id': 'C3L-02834-25', 'tissue_type': 'normal', 'weight_in_mg': 50}, {'specimen_id': 'C3L-02834-06', 'slide_id': 'C3L-02834-26', 'tissue_type': 'normal', 'weight_in_mg': 80}, {'specimen_id': 'C3L-02…	2019-07-09 23:48:31	2021-07-06 13:41:34		Living	With Tumor			205		Not-Hispanic or Latino		Living			With Tumor			205
C3L-02893-22	C3L-02893	53	LUAD		Female	72	152	64	27.34	White	Not Reported	2.7	Acinar adenocarcinoma	nan	G2 Moderately differentiated	Stage I	Eighth Edition (2017)	pT1c	pN0	No pathologic evidence of distant metastasis	Unknown	R0:No residual tumor	Alcohol consumption equal to or less than 2 drinks per day for men and 1 drink or less per day for women	Current reformed smoker, more than 15 years	[{'specimen_id': 'C3L-02893-02', 'slide_id': 'C3L-02893-22', 'tissue_type': 'tumor', 'weight_in_mg': 180, 'percent_tumor_surface_area': 100, 'percent_tumor_nuclei': 65, 'percent_necrotic_surface_area': 3}, {'specimen_id': 'C3L-02893-06', 'slide_id': 'C3L-02893-26', 'tissue_type': 'normal', 'weight_in_mg': 640}, {'specimen_id': 'C3L-02893-31', 'tissue_type': 'blood'}]		2021-05-06 01:13:24		Living	With Tumor			455	7	Not-Hispanic or Latino		Living			With Tumor			455
C3L-02954-21	C3L-02954	54	LUAD		Female	52	170	128	44.29	Black or African American	Not Reported	2.5	Adenocarcinoma	nan	G2 Moderately differentiated	Stage IIIA	Seventh Edition (2010)	pT1b	pN2	No pathologic evidence of distant metastasis	Staging Incomplete	R0:No residual tumor	Lifelong non-drinker	Current reformed smoker within past 15 years	[{'specimen_id': 'C3L-02954-01', 'slide_id': 'C3L-02954-21', 'tissue_type': 'tumor', 'weight_in_mg': 225, 'percent_tumor_surface_area': 100, 'percent_tumor_nuclei': 75, 'percent_necrotic_surface_area': 5}, {'specimen_id': 'C3L-02954-06', 'slide_id': 'C3L-02954-26', 'tissue_type': 'normal', 'weight_in_mg': 361}, {'specimen_id': 'C3L-02954-31', 'tissue_type': 'blood'}]		2021-05-06 01:13:24							39	Not-Hispanic or Latino											Lung Carcinoma
C3L-02957-21	C3L-02957	55	LUAD	No	Female	56	163	99	37.59	White	Left Upper Lobe	4.5	Acinar adenocarcinoma		G2 Moderately differentiated	Stage IIB	Eighth Edition (2017)	pT2b	pN1	No pathologic evidence of distant metastasis	Unknown	R0:No residual tumor	Alcohol consumption equal to or less than 2 drinks per day for men and 1 drink or less per day for women	Current smoker: Includes daily and non-daily smokers	[{'specimen_id': 'C3L-02957-31', 'tissue_type': 'blood'}, {'specimen_id': 'C3L-02957-06', 'slide_id': 'C3L-02957-26', 'tissue_type': 'normal', 'weight_in_mg': 870}, {'specimen_id': 'C3L-02957-01', 'slide_id': 'C3L-02957-21', 'tissue_type': 'tumor', 'percent_tumor_surface_area': 100, 'percent_tumor_nuclei': 60, 'percent_necrotic_surface_area': 5, 'weight_in_mg': 535}, {'specimen_id': 'C3L-02957-02…	2019-07-09 23:48:31	2021-05-06 01:13:10		Living	Unknown Tumor Status			57	18	Not-Hispanic or Latino
C3L-02957-22	C3L-02957	55	LUAD	No	Female	56	163	99	37.59	White	Left Upper Lobe	4.5	Acinar adenocarcinoma		G2 Moderately differentiated	Stage IIB	Eighth Edition (2017)	pT2b	pN1	No pathologic evidence of distant metastasis	Unknown	R0:No residual tumor	Alcohol consumption equal to or less than 2 drinks per day for men and 1 drink or less per day for women	Current smoker: Includes daily and non-daily smokers	[{'specimen_id': 'C3L-02957-31', 'tissue_type': 'blood'}, {'specimen_id': 'C3L-02957-06', 'slide_id': 'C3L-02957-26', 'tissue_type': 'normal', 'weight_in_mg': 870}, {'specimen_id': 'C3L-02957-01', 'slide_id': 'C3L-02957-21', 'tissue_type': 'tumor', 'percent_tumor_surface_area': 100, 'percent_tumor_nuclei': 60, 'percent_necrotic_surface_area': 5, 'weight_in_mg': 535}, {'specimen_id': 'C3L-02957-02…	2019-07-09 23:48:31	2021-05-06 01:13:10		Living	Unknown Tumor Status			57	18	Not-Hispanic or Latino
C3L-02957-23	C3L-02957	55	LUAD	No	Female	56	163	99	37.59	White	Left Upper Lobe	4.5	Acinar adenocarcinoma		G2 Moderately differentiated	Stage IIB	Eighth Edition (2017)	pT2b	pN1	No pathologic evidence of distant metastasis	Unknown	R0:No residual tumor	Alcohol consumption equal to or less than 2 drinks per day for men and 1 drink or less per day for women	Current smoker: Includes daily and non-daily smokers	[{'specimen_id': 'C3L-02957-31', 'tissue_type': 'blood'}, {'specimen_id': 'C3L-02957-06', 'slide_id': 'C3L-02957-26', 'tissue_type': 'normal', 'weight_in_mg': 870}, {'specimen_id': 'C3L-02957-01', 'slide_id': 'C3L-02957-21', 'tissue_type': 'tumor', 'percent_tumor_surface_area': 100, 'percent_tumor_nuclei': 60, 'percent_necrotic_surface_area': 5, 'weight_in_mg': 535}, {'specimen_id': 'C3L-02957-02…	2019-07-09 23:48:31	2021-05-06 01:13:10		Living	Unknown Tumor Status			57	18	Not-Hispanic or Latino
C3L-02958-21	C3L-02958	56	LUAD		Male	74	185	113	32.98	Black or African American	Not Reported	0.9	Adenocarcinoma	nan	G1 Well differentiated	Stage I	Eighth Edition (2017)	pT1a	pN0	No pathologic evidence of distant metastasis	Unknown	R0:No residual tumor	Alcohol consumption equal to or less than 2 drinks per day for men and 1 drink or less per day for women	Current reformed smoker, more than 15 years	[{'specimen_id': 'C3L-02958-01', 'slide_id': 'C3L-02958-21', 'tissue_type': 'tumor', 'weight_in_mg': 254, 'percent_tumor_surface_area': 75, 'percent_tumor_nuclei': 65, 'percent_necrotic_surface_area': 0}, {'specimen_id': 'C3L-02958-06', 'slide_id': 'C3L-02958-26', 'tissue_type': 'normal', 'weight_in_mg': 262}, {'specimen_id': 'C3L-02958-31', 'tissue_type': 'blood'}]		2021-05-06 01:13:10						467	3	Not-Hispanic or Latino	Living	Living		Tumor Free	Tumor Free		1044	685
C3L-02961-21	C3L-02961	57	LUAD		Female	70	163	86	32.44	White	Not Reported	1.9	Adenocarcinoma	nan	G2 Moderately differentiated	Stage I	Eighth Edition (2017)	pT1b	pN0	No pathologic evidence of distant metastasis	Unknown	R0:No residual tumor	Alcohol consumption equal to or less than 2 drinks per day for men and 1 drink or less per day for women	Current reformed smoker within past 15 years	[{'specimen_id': 'C3L-02961-01', 'slide_id': 'C3L-02961-21', 'tissue_type': 'tumor', 'weight_in_mg': 213, 'percent_tumor_surface_area': 75, 'percent_tumor_nuclei': 60, 'percent_necrotic_surface_area': 3}, {'specimen_id': 'C3L-02961-06', 'slide_id': 'C3L-02961-26', 'tissue_type': 'normal', 'weight_in_mg': 263}, {'specimen_id': 'C3L-02961-31', 'tissue_type': 'blood'}]		2021-05-06 01:13:15						450	80	Not-Hispanic or Latino	Living	Living		Tumor Free	Tumor Free		1064	696
C3L-02967-21	C3L-02967	58	LUAD		Male	74	175	105	34.11	White	Not Reported	3	Papillary adenocarcinoma	nan	G1 Well differentiated	Stage I	Eighth Edition (2017)	pT1b	pN0	Unknown	Unknown	R0:No residual tumor	Alcohol consumption more than 2 drinks per day for men and more than 1 drink per day for women	Current reformed smoker within past 15 years	[{'specimen_id': 'C3L-02967-01', 'slide_id': 'C3L-02967-21', 'tissue_type': 'tumor', 'weight_in_mg': 202, 'percent_tumor_surface_area': 85, 'percent_tumor_nuclei': 80, 'percent_necrotic_surface_area': 5}, {'specimen_id': 'C3L-02967-06', 'slide_id': 'C3L-02967-26', 'tissue_type': 'normal', 'weight_in_mg': 226}, {'specimen_id': 'C3L-02967-31', 'tissue_type': 'blood'}]		2021-05-06 01:13:15							43	Not-Hispanic or Latino	Living	Living		Tumor Free	Tumor Free		704	336		Unknown
C3L-03262-21	C3L-03262	59	LUAD	No	Female	68	160	69	26.8	White	Right Upper Lobe	2.2	Acinar adenocarcinoma		G2 Moderately differentiated	Stage IB	Eighth Edition (2017)	pT2a	pN0	Staging Incomplete	Staging Incomplete	RX:Presence of residual tumor cannot be assessed	Alcohol consumption equal to or less than 2 drinks per day for men and 1 drink or less per day for women	Current reformed smoker, more than 15 years	[{'specimen_id': 'C3L-03262-31', 'tissue_type': 'blood'}, {'specimen_id': 'C3L-03262-04', 'slide_id': 'C3L-03262-24', 'tissue_type': 'normal', 'weight_in_mg': 60}, {'specimen_id': 'C3L-03262-05', 'slide_id': 'C3L-03262-25', 'tissue_type': 'normal', 'weight_in_mg': 70}, {'specimen_id': 'C3L-03262-06', 'slide_id': 'C3L-03262-26', 'tissue_type': 'normal', 'weight_in_mg': 80}, {'specimen_id': 'C3L-03…	2019-07-09 23:48:31	2021-05-06 01:13:13		Living	Tumor Free			97		Not-Hispanic or Latino		Living			Tumor Free			97
C3L-03262-22	C3L-03262	59	LUAD	No	Female	68	160	69	26.8	White	Right Upper Lobe	2.2	Acinar adenocarcinoma		G2 Moderately differentiated	Stage IB	Eighth Edition (2017)	pT2a	pN0	Staging Incomplete	Staging Incomplete	RX:Presence of residual tumor cannot be assessed	Alcohol consumption equal to or less than 2 drinks per day for men and 1 drink or less per day for women	Current reformed smoker, more than 15 years	[{'specimen_id': 'C3L-03262-31', 'tissue_type': 'blood'}, {'specimen_id': 'C3L-03262-04', 'slide_id': 'C3L-03262-24', 'tissue_type': 'normal', 'weight_in_mg': 60}, {'specimen_id': 'C3L-03262-05', 'slide_id': 'C3L-03262-25', 'tissue_type': 'normal', 'weight_in_mg': 70}, {'specimen_id': 'C3L-03262-06', 'slide_id': 'C3L-03262-26', 'tissue_type': 'normal', 'weight_in_mg': 80}, {'specimen_id': 'C3L-03…	2019-07-09 23:48:31	2021-05-06 01:13:13		Living	Tumor Free			97		Not-Hispanic or Latino		Living			Tumor Free			97
C3L-03262-23	C3L-03262	59	LUAD	No	Female	68	160	69	26.8	White	Right Upper Lobe	2.2	Acinar adenocarcinoma		G2 Moderately differentiated	Stage IB	Eighth Edition (2017)	pT2a	pN0	Staging Incomplete	Staging Incomplete	RX:Presence of residual tumor cannot be assessed	Alcohol consumption equal to or less than 2 drinks per day for men and 1 drink or less per day for women	Current reformed smoker, more than 15 years	[{'specimen_id': 'C3L-03262-31', 'tissue_type': 'blood'}, {'specimen_id': 'C3L-03262-04', 'slide_id': 'C3L-03262-24', 'tissue_type': 'normal', 'weight_in_mg': 60}, {'specimen_id': 'C3L-03262-05', 'slide_id': 'C3L-03262-25', 'tissue_type': 'normal', 'weight_in_mg': 70}, {'specimen_id': 'C3L-03262-06', 'slide_id': 'C3L-03262-26', 'tissue_type': 'normal', 'weight_in_mg': 80}, {'specimen_id': 'C3L-03…	2019-07-09 23:48:31	2021-05-06 01:13:13		Living	Tumor Free			97		Not-Hispanic or Latino		Living			Tumor Free			97
C3L-03268-21	C3L-03268	227	LUAD		Female	78	173	88	29.34	White	Not Reported	2.8	Other	Mixed invasive mucinous and nonmucinous adenocarcinoma	G1 Well differentiated	Stage IA	Eighth Edition (2017)	pT1	pN0	No pathologic evidence of distant metastasis	Staging Incomplete	RX:Presence of residual tumor cannot be assessed	Lifelong non-drinker	Current reformed smoker, more than 15 years	[{'specimen_id': 'C3L-03268-32', 'tissue_type': 'blood'}, {'specimen_id': 'C3L-03268-01', 'slide_id': 'C3L-03268-21', 'tissue_type': 'tumor', 'weight_in_mg': 130, 'percent_tumor_surface_area': 85, 'percent_tumor_nuclei': 75, 'percent_necrotic_surface_area': 5}, {'specimen_id': 'C3L-03268-02', 'slide_id': 'C3L-03268-22', 'tissue_type': 'tumor', 'weight_in_mg': 180, 'percent_tumor_surface_area': 80…	2020-08-27 19:17:37	2021-05-06 01:13:08		Living	Unknown Tumor Status			11		Not-Hispanic or Latino
C3L-03268-22	C3L-03268	227	LUAD		Female	78	173	88	29.34	White	Not Reported	2.8	Other	Mixed invasive mucinous and nonmucinous adenocarcinoma	G1 Well differentiated	Stage IA	Eighth Edition (2017)	pT1	pN0	No pathologic evidence of distant metastasis	Staging Incomplete	RX:Presence of residual tumor cannot be assessed	Lifelong non-drinker	Current reformed smoker, more than 15 years	[{'specimen_id': 'C3L-03268-32', 'tissue_type': 'blood'}, {'specimen_id': 'C3L-03268-01', 'slide_id': 'C3L-03268-21', 'tissue_type': 'tumor', 'weight_in_mg': 130, 'percent_tumor_surface_area': 85, 'percent_tumor_nuclei': 75, 'percent_necrotic_surface_area': 5}, {'specimen_id': 'C3L-03268-02', 'slide_id': 'C3L-03268-22', 'tissue_type': 'tumor', 'weight_in_mg': 180, 'percent_tumor_surface_area': 80…	2020-08-27 19:17:37	2021-05-06 01:13:08		Living	Unknown Tumor Status			11		Not-Hispanic or Latino
C3L-03268-23	C3L-03268	227	LUAD		Female	78	173	88	29.34	White	Not Reported	2.8	Other	Mixed invasive mucinous and nonmucinous adenocarcinoma	G1 Well differentiated	Stage IA	Eighth Edition (2017)	pT1	pN0	No pathologic evidence of distant metastasis	Staging Incomplete	RX:Presence of residual tumor cannot be assessed	Lifelong non-drinker	Current reformed smoker, more than 15 years	[{'specimen_id': 'C3L-03268-32', 'tissue_type': 'blood'}, {'specimen_id': 'C3L-03268-01', 'slide_id': 'C3L-03268-21', 'tissue_type': 'tumor', 'weight_in_mg': 130, 'percent_tumor_surface_area': 85, 'percent_tumor_nuclei': 75, 'percent_necrotic_surface_area': 5}, {'specimen_id': 'C3L-03268-02', 'slide_id': 'C3L-03268-22', 'tissue_type': 'tumor', 'weight_in_mg': 180, 'percent_tumor_surface_area': 80…	2020-08-27 19:17:37	2021-05-06 01:13:08		Living	Unknown Tumor Status			11		Not-Hispanic or Latino
C3L-03271-21	C3L-03271	228	LUAD		Female	70	170	90	31.23	White	Not Reported	0.8	Lepidic adenocarcinoma		GX Grade cannot be assessed	Stage IB	Eighth Edition (2017)	pT2	pN0	Staging Incomplete	Staging Incomplete	RX:Presence of residual tumor cannot be assessed	Consumed alcohol in the past, but currently a non-drinker	Current reformed smoker, more than 15 years	[{'specimen_id': 'C3L-03271-31', 'tissue_type': 'blood'}, {'specimen_id': 'C3L-03271-01', 'slide_id': 'C3L-03271-21', 'tissue_type': 'tumor', 'weight_in_mg': 130, 'percent_tumor_surface_area': 80, 'percent_tumor_nuclei': 85, 'percent_necrotic_surface_area': 0}, {'specimen_id': 'C3L-03271-02', 'slide_id': 'C3L-03271-22', 'tissue_type': 'tumor', 'weight_in_mg': 120, 'percent_tumor_surface_area': 10…	2020-09-18 19:09:27	2021-06-03 21:31:26		Living	Unknown Tumor Status			376		Not-Hispanic or Latino	Living	Living		Unknown Tumor Status	Unknown Tumor Status		376	376		Unknown
C3L-03271-22	C3L-03271	228	LUAD		Female	70	170	90	31.23	White	Not Reported	0.8	Lepidic adenocarcinoma		GX Grade cannot be assessed	Stage IB	Eighth Edition (2017)	pT2	pN0	Staging Incomplete	Staging Incomplete	RX:Presence of residual tumor cannot be assessed	Consumed alcohol in the past, but currently a non-drinker	Current reformed smoker, more than 15 years	[{'specimen_id': 'C3L-03271-31', 'tissue_type': 'blood'}, {'specimen_id': 'C3L-03271-01', 'slide_id': 'C3L-03271-21', 'tissue_type': 'tumor', 'weight_in_mg': 130, 'percent_tumor_surface_area': 80, 'percent_tumor_nuclei': 85, 'percent_necrotic_surface_area': 0}, {'specimen_id': 'C3L-03271-02', 'slide_id': 'C3L-03271-22', 'tissue_type': 'tumor', 'weight_in_mg': 120, 'percent_tumor_surface_area': 10…	2020-09-18 19:09:27	2021-06-03 21:31:26		Living	Unknown Tumor Status			376		Not-Hispanic or Latino	Living	Living		Unknown Tumor Status	Unknown Tumor Status		376	376		Unknown
C3L-03271-23	C3L-03271	228	LUAD		Female	70	170	90	31.23	White	Not Reported	0.8	Lepidic adenocarcinoma		GX Grade cannot be assessed	Stage IB	Eighth Edition (2017)	pT2	pN0	Staging Incomplete	Staging Incomplete	RX:Presence of residual tumor cannot be assessed	Consumed alcohol in the past, but currently a non-drinker	Current reformed smoker, more than 15 years	[{'specimen_id': 'C3L-03271-31', 'tissue_type': 'blood'}, {'specimen_id': 'C3L-03271-01', 'slide_id': 'C3L-03271-21', 'tissue_type': 'tumor', 'weight_in_mg': 130, 'percent_tumor_surface_area': 80, 'percent_tumor_nuclei': 85, 'percent_necrotic_surface_area': 0}, {'specimen_id': 'C3L-03271-02', 'slide_id': 'C3L-03271-22', 'tissue_type': 'tumor', 'weight_in_mg': 120, 'percent_tumor_surface_area': 10…	2020-09-18 19:09:27	2021-06-03 21:31:26		Living	Unknown Tumor Status			376		Not-Hispanic or Latino	Living	Living		Unknown Tumor Status	Unknown Tumor Status		376	376		Unknown
C3L-03462-23	C3L-03462	60	LUAD		Male	61	183	85	25.49	White	Not Reported	2.6	Adenocarcinoma	nan	G3 Poorly differentiated	Stage IIIA	Seventh Edition (2010)	pT3	pN1	No pathologic evidence of distant metastasis	cM0	R0:No residual tumor	Alcohol consumption equal to or less than 2 drinks per day for men and 1 drink or less per day for women	Current reformed smoker within past 15 years	[{'specimen_id': 'C3L-03462-01', 'slide_id': 'C3L-03462-24', 'tissue_type': 'tumor', 'weight_in_mg': 163, 'percent_tumor_surface_area': 80, 'percent_tumor_nuclei': 65, 'percent_necrotic_surface_area': 2}, {'specimen_id': 'C3L-03462-02', 'slide_id': 'C3L-03462-23', 'tissue_type': 'tumor', 'weight_in_mg': 108, 'percent_tumor_surface_area': 85, 'percent_tumor_nuclei': 60, 'percent_necrotic_surface_a…		2021-05-06 01:13:21						436	66.2	Not-Hispanic or Latino	Living	Living		With Tumor	Tumor Free		1051	764
C3L-03462-24	C3L-03462	60	LUAD		Male	61	183	85	25.49	White	Not Reported	2.6	Adenocarcinoma	nan	G3 Poorly differentiated	Stage IIIA	Seventh Edition (2010)	pT3	pN1	No pathologic evidence of distant metastasis	cM0	R0:No residual tumor	Alcohol consumption equal to or less than 2 drinks per day for men and 1 drink or less per day for women	Current reformed smoker within past 15 years	[{'specimen_id': 'C3L-03462-01', 'slide_id': 'C3L-03462-24', 'tissue_type': 'tumor', 'weight_in_mg': 163, 'percent_tumor_surface_area': 80, 'percent_tumor_nuclei': 65, 'percent_necrotic_surface_area': 2}, {'specimen_id': 'C3L-03462-02', 'slide_id': 'C3L-03462-23', 'tissue_type': 'tumor', 'weight_in_mg': 108, 'percent_tumor_surface_area': 85, 'percent_tumor_nuclei': 60, 'percent_necrotic_surface_a…		2021-05-06 01:13:21						436	66.2	Not-Hispanic or Latino	Living	Living		With Tumor	Tumor Free		1051	764
C3L-03463-27	C3L-03463	61	LUAD		Female	62	155	73	30.61	White	Not Reported	3.4	Adenocarcinoma	nan	G2 Moderately differentiated	Stage IB	Seventh Edition (2010)	pT2a	pN0	No pathologic evidence of distant metastasis	Staging Incomplete	R0:No residual tumor	Alcohol consumption equal to or less than 2 drinks per day for men and 1 drink or less per day for women	Current reformed smoker within past 15 years	[{'specimen_id': 'C3L-03463-01', 'slide_id': 'C3L-03463-27', 'tissue_type': 'tumor', 'weight_in_mg': 822, 'percent_tumor_surface_area': 90, 'percent_tumor_nuclei': 75, 'percent_necrotic_surface_area': 5}, {'specimen_id': 'C3L-03463-02', 'slide_id': 'C3L-03463-26', 'tissue_type': 'normal', 'weight_in_mg': 799}, {'specimen_id': 'C3L-03463-31', 'tissue_type': 'blood'}, {'specimen_id': 'C3L-03463-32'…		2021-06-03 21:31:24							38	Not-Hispanic or Latino	Living	Living		Tumor Free	Tumor Free		1013	681
C3L-03679-22	C3L-03679	63	LUAD		Male	71	178	60	18.94	White	Not Reported	4.5	Invasive mucinous adenocarcinoma	nan	G2 Moderately differentiated	Stage IA	Seventh Edition (2010)	pT1b	pN0	No pathologic evidence of distant metastasis	cM0	R0:No residual tumor	Alcohol consumption equal to or less than 2 drinks per day for men and 1 drink or less per day for women	Current reformed smoker within past 15 years	[{'specimen_id': 'C3L-03679-01', 'slide_id': 'C3L-03679-22', 'tissue_type': 'tumor', 'weight_in_mg': 3345, 'percent_tumor_surface_area': 100, 'percent_tumor_nuclei': 80, 'percent_necrotic_surface_area': 0}, {'specimen_id': 'C3L-03679-02', 'slide_id': 'C3L-03679-21', 'tissue_type': 'normal', 'weight_in_mg': 694}, {'specimen_id': 'C3L-03679-31', 'tissue_type': 'blood'}, {'specimen_id': 'C3L-03679-3…		2021-06-03 21:31:26							48	Not-Hispanic or Latino	Living	Living		Unknown Tumor Status	Tumor Free		1007	676
C3L-03717-21	C3L-03717	64	LUAD		Female	54	180	91	28.21	White	Not Reported	2.3	Acinar adenocarcinoma	nan	G1 Well differentiated	Stage I	Eighth Edition (2017)	pT1c	pN0	Staging Incomplete	Staging Incomplete	RX:Presence of residual tumor cannot be assessed	Alcohol consumption history not available	Current reformed smoker within past 15 years	[{'specimen_id': 'C3L-03717-01', 'slide_id': 'C3L-03717-21', 'tissue_type': 'tumor', 'weight_in_mg': 144, 'percent_tumor_surface_area': 60, 'percent_tumor_nuclei': 60, 'percent_necrotic_surface_area': 0}, {'specimen_id': 'C3L-03717-02', 'slide_id': 'C3L-03717-22', 'tissue_type': 'normal', 'weight_in_mg': 80}, {'specimen_id': 'C3L-03717-31', 'tissue_type': 'blood'}, {'specimen_id': 'C3L-03717-32',…		2021-05-06 01:13:07							45	Not-Hispanic or Latino
C3L-03721-21	C3L-03721	65	LUAD		Male	57	173	85	28.33	White	Not Reported	1.4	Invasive mucinous adenocarcinoma	nan	G2 Moderately differentiated	Stage IA	Seventh Edition (2010)	pT1a	pN0	Staging Incomplete	Staging Incomplete	RX:Presence of residual tumor cannot be assessed	Alcohol consumption equal to or less than 2 drinks per day for men and 1 drink or less per day for women	Current reformed smoker, more than 15 years	[{'specimen_id': 'C3L-03721-01', 'slide_id': 'C3L-03721-21', 'tissue_type': 'tumor', 'weight_in_mg': 166, 'percent_tumor_surface_area': 40, 'percent_tumor_nuclei': 55, 'percent_necrotic_surface_area': 0}, {'specimen_id': 'C3L-03721-02', 'slide_id': 'C3L-03721-22', 'tissue_type': 'normal', 'weight_in_mg': 87}, {'specimen_id': 'C3L-03721-31', 'tissue_type': 'blood'}, {'specimen_id': 'C3L-03721-32',…		2021-05-06 01:13:19						438	10	Not-Hispanic or Latino		Living			Unknown Tumor Status			683
C3L-03726-21	C3L-03726	66	LUAD		Male	77	152	70	30.47	White	Not Reported	4.5	Adenocarcinoma	nan	G2 Moderately differentiated	Stage IIA	Eighth Edition (2017)	pT2b	pN0	Staging Incomplete	Staging Incomplete	RX:Presence of residual tumor cannot be assessed	Lifelong non-drinker	Current reformed smoker within past 15 years	[{'specimen_id': 'C3L-03726-01', 'slide_id': 'C3L-03726-21', 'tissue_type': 'tumor', 'weight_in_mg': 270, 'percent_tumor_surface_area': 60, 'percent_tumor_nuclei': 65, 'percent_necrotic_surface_area': 0}, {'specimen_id': 'C3L-03726-02', 'slide_id': 'C3L-03726-22', 'tissue_type': 'tumor', 'weight_in_mg': 280, 'percent_tumor_surface_area': 70, 'percent_tumor_nuclei': 70, 'percent_necrotic_surface_a…		2021-05-06 01:13:07						467		Not-Hispanic or Latino		Living			Unknown Tumor Status			749
C3L-03726-22	C3L-03726	66	LUAD		Male	77	152	70	30.47	White	Not Reported	4.5	Adenocarcinoma	nan	G2 Moderately differentiated	Stage IIA	Eighth Edition (2017)	pT2b	pN0	Staging Incomplete	Staging Incomplete	RX:Presence of residual tumor cannot be assessed	Lifelong non-drinker	Current reformed smoker within past 15 years	[{'specimen_id': 'C3L-03726-01', 'slide_id': 'C3L-03726-21', 'tissue_type': 'tumor', 'weight_in_mg': 270, 'percent_tumor_surface_area': 60, 'percent_tumor_nuclei': 65, 'percent_necrotic_surface_area': 0}, {'specimen_id': 'C3L-03726-02', 'slide_id': 'C3L-03726-22', 'tissue_type': 'tumor', 'weight_in_mg': 280, 'percent_tumor_surface_area': 70, 'percent_tumor_nuclei': 70, 'percent_necrotic_surface_a…		2021-05-06 01:13:07						467		Not-Hispanic or Latino		Living			Unknown Tumor Status			749
C3L-03726-23	C3L-03726	66	LUAD		Male	77	152	70	30.47	White	Not Reported	4.5	Adenocarcinoma	nan	G2 Moderately differentiated	Stage IIA	Eighth Edition (2017)	pT2b	pN0	Staging Incomplete	Staging Incomplete	RX:Presence of residual tumor cannot be assessed	Lifelong non-drinker	Current reformed smoker within past 15 years	[{'specimen_id': 'C3L-03726-01', 'slide_id': 'C3L-03726-21', 'tissue_type': 'tumor', 'weight_in_mg': 270, 'percent_tumor_surface_area': 60, 'percent_tumor_nuclei': 65, 'percent_necrotic_surface_area': 0}, {'specimen_id': 'C3L-03726-02', 'slide_id': 'C3L-03726-22', 'tissue_type': 'tumor', 'weight_in_mg': 280, 'percent_tumor_surface_area': 70, 'percent_tumor_nuclei': 70, 'percent_necrotic_surface_a…		2021-05-06 01:13:07						467		Not-Hispanic or Latino		Living			Unknown Tumor Status			749
C3L-03969-21	C3L-03969	67	LUAD		Male	76	174	65	21.47	Not Reported	Not Reported	7	Adenocarcinoma	nan	G2 Moderately differentiated	Stage II	Seventh Edition (2010)	pT2	pN1	No pathologic evidence of distant metastasis	Staging Incomplete	RX:Presence of residual tumor cannot be assessed	Lifelong non-drinker	Current smoker: Includes daily and non-daily smokers	[{'specimen_id': 'C3L-03969-01', 'slide_id': 'C3L-03969-21', 'tissue_type': 'tumor', 'weight_in_mg': 72, 'percent_tumor_surface_area': 70, 'percent_tumor_nuclei': 50, 'percent_necrotic_surface_area': 5}, {'specimen_id': 'C3L-03969-02', 'slide_id': 'C3L-03969-22', 'tissue_type': 'tumor', 'weight_in_mg': 46, 'percent_tumor_surface_area': 100, 'percent_tumor_nuclei': 65, 'percent_necrotic_surface_ar…		2021-05-06 01:13:40		Deceased	With Tumor	Lung Carcinoma	205	205	39
C3L-03969-22	C3L-03969	67	LUAD		Male	76	174	65	21.47	Not Reported	Not Reported	7	Adenocarcinoma	nan	G2 Moderately differentiated	Stage II	Seventh Edition (2010)	pT2	pN1	No pathologic evidence of distant metastasis	Staging Incomplete	RX:Presence of residual tumor cannot be assessed	Lifelong non-drinker	Current smoker: Includes daily and non-daily smokers	[{'specimen_id': 'C3L-03969-01', 'slide_id': 'C3L-03969-21', 'tissue_type': 'tumor', 'weight_in_mg': 72, 'percent_tumor_surface_area': 70, 'percent_tumor_nuclei': 50, 'percent_necrotic_surface_area': 5}, {'specimen_id': 'C3L-03969-02', 'slide_id': 'C3L-03969-22', 'tissue_type': 'tumor', 'weight_in_mg': 46, 'percent_tumor_surface_area': 100, 'percent_tumor_nuclei': 65, 'percent_necrotic_surface_ar…		2021-05-06 01:13:40		Deceased	With Tumor	Lung Carcinoma	205	205	39
C3L-03969-23	C3L-03969	67	LUAD		Male	76	174	65	21.47	Not Reported	Not Reported	7	Adenocarcinoma	nan	G2 Moderately differentiated	Stage II	Seventh Edition (2010)	pT2	pN1	No pathologic evidence of distant metastasis	Staging Incomplete	RX:Presence of residual tumor cannot be assessed	Lifelong non-drinker	Current smoker: Includes daily and non-daily smokers	[{'specimen_id': 'C3L-03969-01', 'slide_id': 'C3L-03969-21', 'tissue_type': 'tumor', 'weight_in_mg': 72, 'percent_tumor_surface_area': 70, 'percent_tumor_nuclei': 50, 'percent_necrotic_surface_area': 5}, {'specimen_id': 'C3L-03969-02', 'slide_id': 'C3L-03969-22', 'tissue_type': 'tumor', 'weight_in_mg': 46, 'percent_tumor_surface_area': 100, 'percent_tumor_nuclei': 65, 'percent_necrotic_surface_ar…		2021-05-06 01:13:40		Deceased	With Tumor	Lung Carcinoma	205	205	39
C3L-03969-24	C3L-03969	67	LUAD		Male	76	174	65	21.47	Not Reported	Not Reported	7	Adenocarcinoma	nan	G2 Moderately differentiated	Stage II	Seventh Edition (2010)	pT2	pN1	No pathologic evidence of distant metastasis	Staging Incomplete	RX:Presence of residual tumor cannot be assessed	Lifelong non-drinker	Current smoker: Includes daily and non-daily smokers	[{'specimen_id': 'C3L-03969-01', 'slide_id': 'C3L-03969-21', 'tissue_type': 'tumor', 'weight_in_mg': 72, 'percent_tumor_surface_area': 70, 'percent_tumor_nuclei': 50, 'percent_necrotic_surface_area': 5}, {'specimen_id': 'C3L-03969-02', 'slide_id': 'C3L-03969-22', 'tissue_type': 'tumor', 'weight_in_mg': 46, 'percent_tumor_surface_area': 100, 'percent_tumor_nuclei': 65, 'percent_necrotic_surface_ar…		2021-05-06 01:13:40		Deceased	With Tumor	Lung Carcinoma	205	205	39
C3L-03969-25	C3L-03969	67	LUAD		Male	76	174	65	21.47	Not Reported	Not Reported	7	Adenocarcinoma	nan	G2 Moderately differentiated	Stage II	Seventh Edition (2010)	pT2	pN1	No pathologic evidence of distant metastasis	Staging Incomplete	RX:Presence of residual tumor cannot be assessed	Lifelong non-drinker	Current smoker: Includes daily and non-daily smokers	[{'specimen_id': 'C3L-03969-01', 'slide_id': 'C3L-03969-21', 'tissue_type': 'tumor', 'weight_in_mg': 72, 'percent_tumor_surface_area': 70, 'percent_tumor_nuclei': 50, 'percent_necrotic_surface_area': 5}, {'specimen_id': 'C3L-03969-02', 'slide_id': 'C3L-03969-22', 'tissue_type': 'tumor', 'weight_in_mg': 46, 'percent_tumor_surface_area': 100, 'percent_tumor_nuclei': 65, 'percent_necrotic_surface_ar…		2021-05-06 01:13:40		Deceased	With Tumor	Lung Carcinoma	205	205	39
C3L-03976-21	C3L-03976	68	LUAD		Male	65	175	93	30.37	Not Reported	Not Reported	2.6	Adenocarcinoma	nan	G2 Moderately differentiated	Stage IIIA	Seventh Edition (2010)	pT1	pN2	Staging Incomplete	Staging Incomplete	R0:No residual tumor	Lifelong non-drinker	Current reformed smoker, more than 15 years	[{'specimen_id': 'C3L-03976-01', 'slide_id': 'C3L-03976-21', 'tissue_type': 'tumor', 'weight_in_mg': 480, 'percent_tumor_surface_area': 90, 'percent_tumor_nuclei': 60, 'percent_necrotic_surface_area': 40}, {'specimen_id': 'C3L-03976-02', 'slide_id': 'C3L-03976-22', 'tissue_type': 'tumor', 'weight_in_mg': 468, 'percent_tumor_surface_area': 100, 'percent_tumor_nuclei': 70, 'percent_necrotic_surface…		2021-05-06 01:13:14		Deceased	With Tumor	Lung Carcinoma	301	301
C3L-03976-22	C3L-03976	68	LUAD		Male	65	175	93	30.37	Not Reported	Not Reported	2.6	Adenocarcinoma	nan	G2 Moderately differentiated	Stage IIIA	Seventh Edition (2010)	pT1	pN2	Staging Incomplete	Staging Incomplete	R0:No residual tumor	Lifelong non-drinker	Current reformed smoker, more than 15 years	[{'specimen_id': 'C3L-03976-01', 'slide_id': 'C3L-03976-21', 'tissue_type': 'tumor', 'weight_in_mg': 480, 'percent_tumor_surface_area': 90, 'percent_tumor_nuclei': 60, 'percent_necrotic_surface_area': 40}, {'specimen_id': 'C3L-03976-02', 'slide_id': 'C3L-03976-22', 'tissue_type': 'tumor', 'weight_in_mg': 468, 'percent_tumor_surface_area': 100, 'percent_tumor_nuclei': 70, 'percent_necrotic_surface…		2021-05-06 01:13:14		Deceased	With Tumor	Lung Carcinoma	301	301
C3L-03976-23	C3L-03976	68	LUAD		Male	65	175	93	30.37	Not Reported	Not Reported	2.6	Adenocarcinoma	nan	G2 Moderately differentiated	Stage IIIA	Seventh Edition (2010)	pT1	pN2	Staging Incomplete	Staging Incomplete	R0:No residual tumor	Lifelong non-drinker	Current reformed smoker, more than 15 years	[{'specimen_id': 'C3L-03976-01', 'slide_id': 'C3L-03976-21', 'tissue_type': 'tumor', 'weight_in_mg': 480, 'percent_tumor_surface_area': 90, 'percent_tumor_nuclei': 60, 'percent_necrotic_surface_area': 40}, {'specimen_id': 'C3L-03976-02', 'slide_id': 'C3L-03976-22', 'tissue_type': 'tumor', 'weight_in_mg': 468, 'percent_tumor_surface_area': 100, 'percent_tumor_nuclei': 70, 'percent_necrotic_surface…		2021-05-06 01:13:14		Deceased	With Tumor	Lung Carcinoma	301	301
C3L-03976-24	C3L-03976	68	LUAD		Male	65	175	93	30.37	Not Reported	Not Reported	2.6	Adenocarcinoma	nan	G2 Moderately differentiated	Stage IIIA	Seventh Edition (2010)	pT1	pN2	Staging Incomplete	Staging Incomplete	R0:No residual tumor	Lifelong non-drinker	Current reformed smoker, more than 15 years	[{'specimen_id': 'C3L-03976-01', 'slide_id': 'C3L-03976-21', 'tissue_type': 'tumor', 'weight_in_mg': 480, 'percent_tumor_surface_area': 90, 'percent_tumor_nuclei': 60, 'percent_necrotic_surface_area': 40}, {'specimen_id': 'C3L-03976-02', 'slide_id': 'C3L-03976-22', 'tissue_type': 'tumor', 'weight_in_mg': 468, 'percent_tumor_surface_area': 100, 'percent_tumor_nuclei': 70, 'percent_necrotic_surface…		2021-05-06 01:13:14		Deceased	With Tumor	Lung Carcinoma	301	301
C3L-03976-25	C3L-03976	68	LUAD		Male	65	175	93	30.37	Not Reported	Not Reported	2.6	Adenocarcinoma	nan	G2 Moderately differentiated	Stage IIIA	Seventh Edition (2010)	pT1	pN2	Staging Incomplete	Staging Incomplete	R0:No residual tumor	Lifelong non-drinker	Current reformed smoker, more than 15 years	[{'specimen_id': 'C3L-03976-01', 'slide_id': 'C3L-03976-21', 'tissue_type': 'tumor', 'weight_in_mg': 480, 'percent_tumor_surface_area': 90, 'percent_tumor_nuclei': 60, 'percent_necrotic_surface_area': 40}, {'specimen_id': 'C3L-03976-02', 'slide_id': 'C3L-03976-22', 'tissue_type': 'tumor', 'weight_in_mg': 468, 'percent_tumor_surface_area': 100, 'percent_tumor_nuclei': 70, 'percent_necrotic_surface…		2021-05-06 01:13:14		Deceased	With Tumor	Lung Carcinoma	301	301
C3L-03984-21	C3L-03984	222	LUAD		Male	59	185	100	29.22	Not Reported	Not Reported	6	Acinar adenocarcinoma	nan	G2 Moderately differentiated	Stage IIIA	Eighth Edition (2017)	pT4	pN0	pMX	cM0	RX:Presence of residual tumor cannot be assessed	Alcohol consumption more than 2 drinks per day for men and more than 1 drink per day for women	Current smoker: Includes daily and non-daily smokers	[{'specimen_id': 'C3L-03984-31', 'tissue_type': 'blood'}, {'specimen_id': 'C3L-03984-32', 'tissue_type': 'blood'}, {'specimen_id': 'C3L-03984-06', 'slide_id': 'C3L-03984-26', 'tissue_type': 'normal', 'weight_in_mg': 130}, {'specimen_id': 'C3L-03984-07', 'slide_id': 'C3L-03984-27', 'tissue_type': 'normal', 'weight_in_mg': 108}, {'specimen_id': 'C3L-03984-08', 'slide_id': 'C3L-03984-28', 'tissue_ty…	2020-08-10 19:36:25	2021-05-06 01:13:27		Living	Tumor Free			365	39											30
C3L-03984-22	C3L-03984	222	LUAD		Male	59	185	100	29.22	Not Reported	Not Reported	6	Acinar adenocarcinoma	nan	G2 Moderately differentiated	Stage IIIA	Eighth Edition (2017)	pT4	pN0	pMX	cM0	RX:Presence of residual tumor cannot be assessed	Alcohol consumption more than 2 drinks per day for men and more than 1 drink per day for women	Current smoker: Includes daily and non-daily smokers	[{'specimen_id': 'C3L-03984-31', 'tissue_type': 'blood'}, {'specimen_id': 'C3L-03984-32', 'tissue_type': 'blood'}, {'specimen_id': 'C3L-03984-06', 'slide_id': 'C3L-03984-26', 'tissue_type': 'normal', 'weight_in_mg': 130}, {'specimen_id': 'C3L-03984-07', 'slide_id': 'C3L-03984-27', 'tissue_type': 'normal', 'weight_in_mg': 108}, {'specimen_id': 'C3L-03984-08', 'slide_id': 'C3L-03984-28', 'tissue_ty…	2020-08-10 19:36:25	2021-05-06 01:13:27		Living	Tumor Free			365	39											30
C3L-03984-23	C3L-03984	222	LUAD		Male	59	185	100	29.22	Not Reported	Not Reported	6	Acinar adenocarcinoma	nan	G2 Moderately differentiated	Stage IIIA	Eighth Edition (2017)	pT4	pN0	pMX	cM0	RX:Presence of residual tumor cannot be assessed	Alcohol consumption more than 2 drinks per day for men and more than 1 drink per day for women	Current smoker: Includes daily and non-daily smokers	[{'specimen_id': 'C3L-03984-31', 'tissue_type': 'blood'}, {'specimen_id': 'C3L-03984-32', 'tissue_type': 'blood'}, {'specimen_id': 'C3L-03984-06', 'slide_id': 'C3L-03984-26', 'tissue_type': 'normal', 'weight_in_mg': 130}, {'specimen_id': 'C3L-03984-07', 'slide_id': 'C3L-03984-27', 'tissue_type': 'normal', 'weight_in_mg': 108}, {'specimen_id': 'C3L-03984-08', 'slide_id': 'C3L-03984-28', 'tissue_ty…	2020-08-10 19:36:25	2021-05-06 01:13:27		Living	Tumor Free			365	39											30
C3L-03984-24	C3L-03984	222	LUAD		Male	59	185	100	29.22	Not Reported	Not Reported	6	Acinar adenocarcinoma	nan	G2 Moderately differentiated	Stage IIIA	Eighth Edition (2017)	pT4	pN0	pMX	cM0	RX:Presence of residual tumor cannot be assessed	Alcohol consumption more than 2 drinks per day for men and more than 1 drink per day for women	Current smoker: Includes daily and non-daily smokers	[{'specimen_id': 'C3L-03984-31', 'tissue_type': 'blood'}, {'specimen_id': 'C3L-03984-32', 'tissue_type': 'blood'}, {'specimen_id': 'C3L-03984-06', 'slide_id': 'C3L-03984-26', 'tissue_type': 'normal', 'weight_in_mg': 130}, {'specimen_id': 'C3L-03984-07', 'slide_id': 'C3L-03984-27', 'tissue_type': 'normal', 'weight_in_mg': 108}, {'specimen_id': 'C3L-03984-08', 'slide_id': 'C3L-03984-28', 'tissue_ty…	2020-08-10 19:36:25	2021-05-06 01:13:27		Living	Tumor Free			365	39											30
C3L-03984-25	C3L-03984	222	LUAD		Male	59	185	100	29.22	Not Reported	Not Reported	6	Acinar adenocarcinoma	nan	G2 Moderately differentiated	Stage IIIA	Eighth Edition (2017)	pT4	pN0	pMX	cM0	RX:Presence of residual tumor cannot be assessed	Alcohol consumption more than 2 drinks per day for men and more than 1 drink per day for women	Current smoker: Includes daily and non-daily smokers	[{'specimen_id': 'C3L-03984-31', 'tissue_type': 'blood'}, {'specimen_id': 'C3L-03984-32', 'tissue_type': 'blood'}, {'specimen_id': 'C3L-03984-06', 'slide_id': 'C3L-03984-26', 'tissue_type': 'normal', 'weight_in_mg': 130}, {'specimen_id': 'C3L-03984-07', 'slide_id': 'C3L-03984-27', 'tissue_type': 'normal', 'weight_in_mg': 108}, {'specimen_id': 'C3L-03984-08', 'slide_id': 'C3L-03984-28', 'tissue_ty…	2020-08-10 19:36:25	2021-05-06 01:13:27		Living	Tumor Free			365	39											30
C3L-03985-21	C3L-03985	69	LUAD		Male	67	172	68	22.99	Not Reported	Not Reported	2.3	Colloid adenocarcinoma	nan	G2 Moderately differentiated	Stage IA	Eighth Edition (2017)	pT1	pN0	No pathologic evidence of distant metastasis	Staging Incomplete	R0:No residual tumor	Alcohol consumption history not available	Current smoker: Includes daily and non-daily smokers	[{'specimen_id': 'C3L-03985-01', 'slide_id': 'C3L-03985-21', 'tissue_type': 'tumor', 'weight_in_mg': 175, 'percent_tumor_surface_area': 95, 'percent_tumor_nuclei': 65, 'percent_necrotic_surface_area': 10}, {'specimen_id': 'C3L-03985-02', 'slide_id': 'C3L-03985-22', 'tissue_type': 'tumor', 'weight_in_mg': 77, 'percent_tumor_surface_area': 80, 'percent_tumor_nuclei': 70, 'percent_necrotic_surface_a…		2021-07-06 13:41:35		Living	Tumor Free			255	39		Living	Living		Tumor Free	Tumor Free		989	482
C3L-03985-22	C3L-03985	69	LUAD		Male	67	172	68	22.99	Not Reported	Not Reported	2.3	Colloid adenocarcinoma	nan	G2 Moderately differentiated	Stage IA	Eighth Edition (2017)	pT1	pN0	No pathologic evidence of distant metastasis	Staging Incomplete	R0:No residual tumor	Alcohol consumption history not available	Current smoker: Includes daily and non-daily smokers	[{'specimen_id': 'C3L-03985-01', 'slide_id': 'C3L-03985-21', 'tissue_type': 'tumor', 'weight_in_mg': 175, 'percent_tumor_surface_area': 95, 'percent_tumor_nuclei': 65, 'percent_necrotic_surface_area': 10}, {'specimen_id': 'C3L-03985-02', 'slide_id': 'C3L-03985-22', 'tissue_type': 'tumor', 'weight_in_mg': 77, 'percent_tumor_surface_area': 80, 'percent_tumor_nuclei': 70, 'percent_necrotic_surface_a…		2021-07-06 13:41:35		Living	Tumor Free			255	39		Living	Living		Tumor Free	Tumor Free		989	482
C3L-03985-23	C3L-03985	69	LUAD		Male	67	172	68	22.99	Not Reported	Not Reported	2.3	Colloid adenocarcinoma	nan	G2 Moderately differentiated	Stage IA	Eighth Edition (2017)	pT1	pN0	No pathologic evidence of distant metastasis	Staging Incomplete	R0:No residual tumor	Alcohol consumption history not available	Current smoker: Includes daily and non-daily smokers	[{'specimen_id': 'C3L-03985-01', 'slide_id': 'C3L-03985-21', 'tissue_type': 'tumor', 'weight_in_mg': 175, 'percent_tumor_surface_area': 95, 'percent_tumor_nuclei': 65, 'percent_necrotic_surface_area': 10}, {'specimen_id': 'C3L-03985-02', 'slide_id': 'C3L-03985-22', 'tissue_type': 'tumor', 'weight_in_mg': 77, 'percent_tumor_surface_area': 80, 'percent_tumor_nuclei': 70, 'percent_necrotic_surface_a…		2021-07-06 13:41:35		Living	Tumor Free			255	39		Living	Living		Tumor Free	Tumor Free		989	482
C3L-03985-24	C3L-03985	69	LUAD		Male	67	172	68	22.99	Not Reported	Not Reported	2.3	Colloid adenocarcinoma	nan	G2 Moderately differentiated	Stage IA	Eighth Edition (2017)	pT1	pN0	No pathologic evidence of distant metastasis	Staging Incomplete	R0:No residual tumor	Alcohol consumption history not available	Current smoker: Includes daily and non-daily smokers	[{'specimen_id': 'C3L-03985-01', 'slide_id': 'C3L-03985-21', 'tissue_type': 'tumor', 'weight_in_mg': 175, 'percent_tumor_surface_area': 95, 'percent_tumor_nuclei': 65, 'percent_necrotic_surface_area': 10}, {'specimen_id': 'C3L-03985-02', 'slide_id': 'C3L-03985-22', 'tissue_type': 'tumor', 'weight_in_mg': 77, 'percent_tumor_surface_area': 80, 'percent_tumor_nuclei': 70, 'percent_necrotic_surface_a…		2021-07-06 13:41:35		Living	Tumor Free			255	39		Living	Living		Tumor Free	Tumor Free		989	482
C3L-03985-25	C3L-03985	69	LUAD		Male	67	172	68	22.99	Not Reported	Not Reported	2.3	Colloid adenocarcinoma	nan	G2 Moderately differentiated	Stage IA	Eighth Edition (2017)	pT1	pN0	No pathologic evidence of distant metastasis	Staging Incomplete	R0:No residual tumor	Alcohol consumption history not available	Current smoker: Includes daily and non-daily smokers	[{'specimen_id': 'C3L-03985-01', 'slide_id': 'C3L-03985-21', 'tissue_type': 'tumor', 'weight_in_mg': 175, 'percent_tumor_surface_area': 95, 'percent_tumor_nuclei': 65, 'percent_necrotic_surface_area': 10}, {'specimen_id': 'C3L-03985-02', 'slide_id': 'C3L-03985-22', 'tissue_type': 'tumor', 'weight_in_mg': 77, 'percent_tumor_surface_area': 80, 'percent_tumor_nuclei': 70, 'percent_necrotic_surface_a…		2021-07-06 13:41:35		Living	Tumor Free			255	39		Living	Living		Tumor Free	Tumor Free		989	482
C3L-04031-21	C3L-04031	70	LUAD		Female	73	170	88	30.45	Not Reported	Not Reported	2	Papillary adenocarcinoma	nan	G2 Moderately differentiated	Stage IIIA	Seventh Edition (2010)	pT1a	pN2	Staging Incomplete	Staging Incomplete	R0:No residual tumor	Alcohol consumption equal to or less than 2 drinks per day for men and 1 drink or less per day for women	Lifelong non-smoker: Less than 100 cigarettes smoked in lifetime	[{'specimen_id': 'C3L-04031-01', 'slide_id': 'C3L-04031-21', 'tissue_type': 'tumor', 'weight_in_mg': 247, 'percent_tumor_surface_area': 90, 'percent_tumor_nuclei': 65, 'percent_necrotic_surface_area': 5}, {'specimen_id': 'C3L-04031-02', 'slide_id': 'C3L-04031-22', 'tissue_type': 'tumor', 'weight_in_mg': 234, 'percent_tumor_surface_area': 100, 'percent_tumor_nuclei': 70, 'percent_necrotic_surface_…		2021-05-06 01:13:39		Living	Tumor Free			502
C3L-04031-22	C3L-04031	70	LUAD		Female	73	170	88	30.45	Not Reported	Not Reported	2	Papillary adenocarcinoma	nan	G2 Moderately differentiated	Stage IIIA	Seventh Edition (2010)	pT1a	pN2	Staging Incomplete	Staging Incomplete	R0:No residual tumor	Alcohol consumption equal to or less than 2 drinks per day for men and 1 drink or less per day for women	Lifelong non-smoker: Less than 100 cigarettes smoked in lifetime	[{'specimen_id': 'C3L-04031-01', 'slide_id': 'C3L-04031-21', 'tissue_type': 'tumor', 'weight_in_mg': 247, 'percent_tumor_surface_area': 90, 'percent_tumor_nuclei': 65, 'percent_necrotic_surface_area': 5}, {'specimen_id': 'C3L-04031-02', 'slide_id': 'C3L-04031-22', 'tissue_type': 'tumor', 'weight_in_mg': 234, 'percent_tumor_surface_area': 100, 'percent_tumor_nuclei': 70, 'percent_necrotic_surface_…		2021-05-06 01:13:39		Living	Tumor Free			502
C3L-04031-23	C3L-04031	70	LUAD		Female	73	170	88	30.45	Not Reported	Not Reported	2	Papillary adenocarcinoma	nan	G2 Moderately differentiated	Stage IIIA	Seventh Edition (2010)	pT1a	pN2	Staging Incomplete	Staging Incomplete	R0:No residual tumor	Alcohol consumption equal to or less than 2 drinks per day for men and 1 drink or less per day for women	Lifelong non-smoker: Less than 100 cigarettes smoked in lifetime	[{'specimen_id': 'C3L-04031-01', 'slide_id': 'C3L-04031-21', 'tissue_type': 'tumor', 'weight_in_mg': 247, 'percent_tumor_surface_area': 90, 'percent_tumor_nuclei': 65, 'percent_necrotic_surface_area': 5}, {'specimen_id': 'C3L-04031-02', 'slide_id': 'C3L-04031-22', 'tissue_type': 'tumor', 'weight_in_mg': 234, 'percent_tumor_surface_area': 100, 'percent_tumor_nuclei': 70, 'percent_necrotic_surface_…		2021-05-06 01:13:39		Living	Tumor Free			502
C3L-04031-24	C3L-04031	70	LUAD		Female	73	170	88	30.45	Not Reported	Not Reported	2	Papillary adenocarcinoma	nan	G2 Moderately differentiated	Stage IIIA	Seventh Edition (2010)	pT1a	pN2	Staging Incomplete	Staging Incomplete	R0:No residual tumor	Alcohol consumption equal to or less than 2 drinks per day for men and 1 drink or less per day for women	Lifelong non-smoker: Less than 100 cigarettes smoked in lifetime	[{'specimen_id': 'C3L-04031-01', 'slide_id': 'C3L-04031-21', 'tissue_type': 'tumor', 'weight_in_mg': 247, 'percent_tumor_surface_area': 90, 'percent_tumor_nuclei': 65, 'percent_necrotic_surface_area': 5}, {'specimen_id': 'C3L-04031-02', 'slide_id': 'C3L-04031-22', 'tissue_type': 'tumor', 'weight_in_mg': 234, 'percent_tumor_surface_area': 100, 'percent_tumor_nuclei': 70, 'percent_necrotic_surface_…		2021-05-06 01:13:39		Living	Tumor Free			502
C3L-04031-25	C3L-04031	70	LUAD		Female	73	170	88	30.45	Not Reported	Not Reported	2	Papillary adenocarcinoma	nan	G2 Moderately differentiated	Stage IIIA	Seventh Edition (2010)	pT1a	pN2	Staging Incomplete	Staging Incomplete	R0:No residual tumor	Alcohol consumption equal to or less than 2 drinks per day for men and 1 drink or less per day for women	Lifelong non-smoker: Less than 100 cigarettes smoked in lifetime	[{'specimen_id': 'C3L-04031-01', 'slide_id': 'C3L-04031-21', 'tissue_type': 'tumor', 'weight_in_mg': 247, 'percent_tumor_surface_area': 90, 'percent_tumor_nuclei': 65, 'percent_necrotic_surface_area': 5}, {'specimen_id': 'C3L-04031-02', 'slide_id': 'C3L-04031-22', 'tissue_type': 'tumor', 'weight_in_mg': 234, 'percent_tumor_surface_area': 100, 'percent_tumor_nuclei': 70, 'percent_necrotic_surface_…		2021-05-06 01:13:39		Living	Tumor Free			502
C3L-04033-21	C3L-04033	71	LUAD		Male	39	178	78	24.62	Not Reported	Not Reported	2.5	Micropapillary adenocarcinoma	nan	G2 Moderately differentiated	Stage IIIA	Seventh Edition (2010)	pT2a	pN2	Staging Incomplete	Staging Incomplete	RX:Presence of residual tumor cannot be assessed	Alcohol consumption equal to or less than 2 drinks per day for men and 1 drink or less per day for women	Lifelong non-smoker: Less than 100 cigarettes smoked in lifetime	[{'specimen_id': 'C3L-04033-01', 'slide_id': 'C3L-04033-21', 'tissue_type': 'tumor', 'weight_in_mg': 107, 'percent_tumor_surface_area': 100, 'percent_tumor_nuclei': 75, 'percent_necrotic_surface_area': 2}, {'specimen_id': 'C3L-04033-02', 'slide_id': 'C3L-04033-22', 'tissue_type': 'tumor', 'weight_in_mg': 73, 'percent_tumor_surface_area': 100, 'percent_tumor_nuclei': 80, 'percent_necrotic_surface_…		2021-05-06 01:13:45		Living	Tumor Free			489				Living			Tumor Free			854
C3L-04033-22	C3L-04033	71	LUAD		Male	39	178	78	24.62	Not Reported	Not Reported	2.5	Micropapillary adenocarcinoma	nan	G2 Moderately differentiated	Stage IIIA	Seventh Edition (2010)	pT2a	pN2	Staging Incomplete	Staging Incomplete	RX:Presence of residual tumor cannot be assessed	Alcohol consumption equal to or less than 2 drinks per day for men and 1 drink or less per day for women	Lifelong non-smoker: Less than 100 cigarettes smoked in lifetime	[{'specimen_id': 'C3L-04033-01', 'slide_id': 'C3L-04033-21', 'tissue_type': 'tumor', 'weight_in_mg': 107, 'percent_tumor_surface_area': 100, 'percent_tumor_nuclei': 75, 'percent_necrotic_surface_area': 2}, {'specimen_id': 'C3L-04033-02', 'slide_id': 'C3L-04033-22', 'tissue_type': 'tumor', 'weight_in_mg': 73, 'percent_tumor_surface_area': 100, 'percent_tumor_nuclei': 80, 'percent_necrotic_surface_…		2021-05-06 01:13:45		Living	Tumor Free			489				Living			Tumor Free			854
C3L-04033-23	C3L-04033	71	LUAD		Male	39	178	78	24.62	Not Reported	Not Reported	2.5	Micropapillary adenocarcinoma	nan	G2 Moderately differentiated	Stage IIIA	Seventh Edition (2010)	pT2a	pN2	Staging Incomplete	Staging Incomplete	RX:Presence of residual tumor cannot be assessed	Alcohol consumption equal to or less than 2 drinks per day for men and 1 drink or less per day for women	Lifelong non-smoker: Less than 100 cigarettes smoked in lifetime	[{'specimen_id': 'C3L-04033-01', 'slide_id': 'C3L-04033-21', 'tissue_type': 'tumor', 'weight_in_mg': 107, 'percent_tumor_surface_area': 100, 'percent_tumor_nuclei': 75, 'percent_necrotic_surface_area': 2}, {'specimen_id': 'C3L-04033-02', 'slide_id': 'C3L-04033-22', 'tissue_type': 'tumor', 'weight_in_mg': 73, 'percent_tumor_surface_area': 100, 'percent_tumor_nuclei': 80, 'percent_necrotic_surface_…		2021-05-06 01:13:45		Living	Tumor Free			489				Living			Tumor Free			854
C3L-04033-24	C3L-04033	71	LUAD		Male	39	178	78	24.62	Not Reported	Not Reported	2.5	Micropapillary adenocarcinoma	nan	G2 Moderately differentiated	Stage IIIA	Seventh Edition (2010)	pT2a	pN2	Staging Incomplete	Staging Incomplete	RX:Presence of residual tumor cannot be assessed	Alcohol consumption equal to or less than 2 drinks per day for men and 1 drink or less per day for women	Lifelong non-smoker: Less than 100 cigarettes smoked in lifetime	[{'specimen_id': 'C3L-04033-01', 'slide_id': 'C3L-04033-21', 'tissue_type': 'tumor', 'weight_in_mg': 107, 'percent_tumor_surface_area': 100, 'percent_tumor_nuclei': 75, 'percent_necrotic_surface_area': 2}, {'specimen_id': 'C3L-04033-02', 'slide_id': 'C3L-04033-22', 'tissue_type': 'tumor', 'weight_in_mg': 73, 'percent_tumor_surface_area': 100, 'percent_tumor_nuclei': 80, 'percent_necrotic_surface_…		2021-05-06 01:13:45		Living	Tumor Free			489				Living			Tumor Free			854
C3L-04033-25	C3L-04033	71	LUAD		Male	39	178	78	24.62	Not Reported	Not Reported	2.5	Micropapillary adenocarcinoma	nan	G2 Moderately differentiated	Stage IIIA	Seventh Edition (2010)	pT2a	pN2	Staging Incomplete	Staging Incomplete	RX:Presence of residual tumor cannot be assessed	Alcohol consumption equal to or less than 2 drinks per day for men and 1 drink or less per day for women	Lifelong non-smoker: Less than 100 cigarettes smoked in lifetime	[{'specimen_id': 'C3L-04033-01', 'slide_id': 'C3L-04033-21', 'tissue_type': 'tumor', 'weight_in_mg': 107, 'percent_tumor_surface_area': 100, 'percent_tumor_nuclei': 75, 'percent_necrotic_surface_area': 2}, {'specimen_id': 'C3L-04033-02', 'slide_id': 'C3L-04033-22', 'tissue_type': 'tumor', 'weight_in_mg': 73, 'percent_tumor_surface_area': 100, 'percent_tumor_nuclei': 80, 'percent_necrotic_surface_…		2021-05-06 01:13:45		Living	Tumor Free			489				Living			Tumor Free			854
C3L-04037-21	C3L-04037	72	LUAD		Male	51	178	76	23.99	Not Reported	Not Reported	4	Adenocarcinoma	nan	G2 Moderately differentiated	Stage IV	Seventh Edition (2010)	pT2	pN2	Staging Incomplete	Staging Incomplete	RX:Presence of residual tumor cannot be assessed	Lifelong non-drinker	Current smoker: Includes daily and non-daily smokers	[{'specimen_id': 'C3L-04037-01', 'slide_id': 'C3L-04037-21', 'tissue_type': 'tumor', 'weight_in_mg': 128, 'percent_tumor_surface_area': 100, 'percent_tumor_nuclei': 70, 'percent_necrotic_surface_area': 5}, {'specimen_id': 'C3L-04037-02', 'slide_id': 'C3L-04037-22', 'tissue_type': 'tumor', 'weight_in_mg': 134, 'percent_tumor_surface_area': 100, 'percent_tumor_nuclei': 70, 'percent_necrotic_surface…		2021-05-06 01:13:43		Deceased	With Tumor	Lung Carcinoma	251	251	58
C3L-04037-22	C3L-04037	72	LUAD		Male	51	178	76	23.99	Not Reported	Not Reported	4	Adenocarcinoma	nan	G2 Moderately differentiated	Stage IV	Seventh Edition (2010)	pT2	pN2	Staging Incomplete	Staging Incomplete	RX:Presence of residual tumor cannot be assessed	Lifelong non-drinker	Current smoker: Includes daily and non-daily smokers	[{'specimen_id': 'C3L-04037-01', 'slide_id': 'C3L-04037-21', 'tissue_type': 'tumor', 'weight_in_mg': 128, 'percent_tumor_surface_area': 100, 'percent_tumor_nuclei': 70, 'percent_necrotic_surface_area': 5}, {'specimen_id': 'C3L-04037-02', 'slide_id': 'C3L-04037-22', 'tissue_type': 'tumor', 'weight_in_mg': 134, 'percent_tumor_surface_area': 100, 'percent_tumor_nuclei': 70, 'percent_necrotic_surface…		2021-05-06 01:13:43		Deceased	With Tumor	Lung Carcinoma	251	251	58
C3L-04037-23	C3L-04037	72	LUAD		Male	51	178	76	23.99	Not Reported	Not Reported	4	Adenocarcinoma	nan	G2 Moderately differentiated	Stage IV	Seventh Edition (2010)	pT2	pN2	Staging Incomplete	Staging Incomplete	RX:Presence of residual tumor cannot be assessed	Lifelong non-drinker	Current smoker: Includes daily and non-daily smokers	[{'specimen_id': 'C3L-04037-01', 'slide_id': 'C3L-04037-21', 'tissue_type': 'tumor', 'weight_in_mg': 128, 'percent_tumor_surface_area': 100, 'percent_tumor_nuclei': 70, 'percent_necrotic_surface_area': 5}, {'specimen_id': 'C3L-04037-02', 'slide_id': 'C3L-04037-22', 'tissue_type': 'tumor', 'weight_in_mg': 134, 'percent_tumor_surface_area': 100, 'percent_tumor_nuclei': 70, 'percent_necrotic_surface…		2021-05-06 01:13:43		Deceased	With Tumor	Lung Carcinoma	251	251	58
C3L-04037-24	C3L-04037	72	LUAD		Male	51	178	76	23.99	Not Reported	Not Reported	4	Adenocarcinoma	nan	G2 Moderately differentiated	Stage IV	Seventh Edition (2010)	pT2	pN2	Staging Incomplete	Staging Incomplete	RX:Presence of residual tumor cannot be assessed	Lifelong non-drinker	Current smoker: Includes daily and non-daily smokers	[{'specimen_id': 'C3L-04037-01', 'slide_id': 'C3L-04037-21', 'tissue_type': 'tumor', 'weight_in_mg': 128, 'percent_tumor_surface_area': 100, 'percent_tumor_nuclei': 70, 'percent_necrotic_surface_area': 5}, {'specimen_id': 'C3L-04037-02', 'slide_id': 'C3L-04037-22', 'tissue_type': 'tumor', 'weight_in_mg': 134, 'percent_tumor_surface_area': 100, 'percent_tumor_nuclei': 70, 'percent_necrotic_surface…		2021-05-06 01:13:43		Deceased	With Tumor	Lung Carcinoma	251	251	58
C3L-04037-25	C3L-04037	72	LUAD		Male	51	178	76	23.99	Not Reported	Not Reported	4	Adenocarcinoma	nan	G2 Moderately differentiated	Stage IV	Seventh Edition (2010)	pT2	pN2	Staging Incomplete	Staging Incomplete	RX:Presence of residual tumor cannot be assessed	Lifelong non-drinker	Current smoker: Includes daily and non-daily smokers	[{'specimen_id': 'C3L-04037-01', 'slide_id': 'C3L-04037-21', 'tissue_type': 'tumor', 'weight_in_mg': 128, 'percent_tumor_surface_area': 100, 'percent_tumor_nuclei': 70, 'percent_necrotic_surface_area': 5}, {'specimen_id': 'C3L-04037-02', 'slide_id': 'C3L-04037-22', 'tissue_type': 'tumor', 'weight_in_mg': 134, 'percent_tumor_surface_area': 100, 'percent_tumor_nuclei': 70, 'percent_necrotic_surface…		2021-05-06 01:13:43		Deceased	With Tumor	Lung Carcinoma	251	251	58
C3L-04040-21	C3L-04040	73	LUAD		Male	77	183	83	24.78	Not Reported	Not Reported	4	Adenocarcinoma	nan	G2 Moderately differentiated	Stage IIIA	Seventh Edition (2010)	pT3	pNX	Staging Incomplete	Staging Incomplete	RX:Presence of residual tumor cannot be assessed	Alcohol consumption more than 2 drinks per day for men and more than 1 drink per day for women	Current reformed smoker within past 15 years	[{'specimen_id': 'C3L-04040-01', 'slide_id': 'C3L-04040-21', 'tissue_type': 'tumor', 'weight_in_mg': 71, 'percent_tumor_surface_area': 80, 'percent_tumor_nuclei': 70, 'percent_necrotic_surface_area': 0}, {'specimen_id': 'C3L-04040-02', 'slide_id': 'C3L-04040-22', 'tissue_type': 'tumor', 'weight_in_mg': 70, 'percent_tumor_surface_area': 70, 'percent_tumor_nuclei': 65, 'percent_necrotic_surface_are…		2021-05-06 01:13:37		Living	Unknown Tumor Status			23												Unknown
C3L-04040-22	C3L-04040	73	LUAD		Male	77	183	83	24.78	Not Reported	Not Reported	4	Adenocarcinoma	nan	G2 Moderately differentiated	Stage IIIA	Seventh Edition (2010)	pT3	pNX	Staging Incomplete	Staging Incomplete	RX:Presence of residual tumor cannot be assessed	Alcohol consumption more than 2 drinks per day for men and more than 1 drink per day for women	Current reformed smoker within past 15 years	[{'specimen_id': 'C3L-04040-01', 'slide_id': 'C3L-04040-21', 'tissue_type': 'tumor', 'weight_in_mg': 71, 'percent_tumor_surface_area': 80, 'percent_tumor_nuclei': 70, 'percent_necrotic_surface_area': 0}, {'specimen_id': 'C3L-04040-02', 'slide_id': 'C3L-04040-22', 'tissue_type': 'tumor', 'weight_in_mg': 70, 'percent_tumor_surface_area': 70, 'percent_tumor_nuclei': 65, 'percent_necrotic_surface_are…		2021-05-06 01:13:37		Living	Unknown Tumor Status			23												Unknown
C3L-04040-23	C3L-04040	73	LUAD		Male	77	183	83	24.78	Not Reported	Not Reported	4	Adenocarcinoma	nan	G2 Moderately differentiated	Stage IIIA	Seventh Edition (2010)	pT3	pNX	Staging Incomplete	Staging Incomplete	RX:Presence of residual tumor cannot be assessed	Alcohol consumption more than 2 drinks per day for men and more than 1 drink per day for women	Current reformed smoker within past 15 years	[{'specimen_id': 'C3L-04040-01', 'slide_id': 'C3L-04040-21', 'tissue_type': 'tumor', 'weight_in_mg': 71, 'percent_tumor_surface_area': 80, 'percent_tumor_nuclei': 70, 'percent_necrotic_surface_area': 0}, {'specimen_id': 'C3L-04040-02', 'slide_id': 'C3L-04040-22', 'tissue_type': 'tumor', 'weight_in_mg': 70, 'percent_tumor_surface_area': 70, 'percent_tumor_nuclei': 65, 'percent_necrotic_surface_are…		2021-05-06 01:13:37		Living	Unknown Tumor Status			23												Unknown
C3L-04040-24	C3L-04040	73	LUAD		Male	77	183	83	24.78	Not Reported	Not Reported	4	Adenocarcinoma	nan	G2 Moderately differentiated	Stage IIIA	Seventh Edition (2010)	pT3	pNX	Staging Incomplete	Staging Incomplete	RX:Presence of residual tumor cannot be assessed	Alcohol consumption more than 2 drinks per day for men and more than 1 drink per day for women	Current reformed smoker within past 15 years	[{'specimen_id': 'C3L-04040-01', 'slide_id': 'C3L-04040-21', 'tissue_type': 'tumor', 'weight_in_mg': 71, 'percent_tumor_surface_area': 80, 'percent_tumor_nuclei': 70, 'percent_necrotic_surface_area': 0}, {'specimen_id': 'C3L-04040-02', 'slide_id': 'C3L-04040-22', 'tissue_type': 'tumor', 'weight_in_mg': 70, 'percent_tumor_surface_area': 70, 'percent_tumor_nuclei': 65, 'percent_necrotic_surface_are…		2021-05-06 01:13:37		Living	Unknown Tumor Status			23												Unknown
C3L-04040-25	C3L-04040	73	LUAD		Male	77	183	83	24.78	Not Reported	Not Reported	4	Adenocarcinoma	nan	G2 Moderately differentiated	Stage IIIA	Seventh Edition (2010)	pT3	pNX	Staging Incomplete	Staging Incomplete	RX:Presence of residual tumor cannot be assessed	Alcohol consumption more than 2 drinks per day for men and more than 1 drink per day for women	Current reformed smoker within past 15 years	[{'specimen_id': 'C3L-04040-01', 'slide_id': 'C3L-04040-21', 'tissue_type': 'tumor', 'weight_in_mg': 71, 'percent_tumor_surface_area': 80, 'percent_tumor_nuclei': 70, 'percent_necrotic_surface_area': 0}, {'specimen_id': 'C3L-04040-02', 'slide_id': 'C3L-04040-22', 'tissue_type': 'tumor', 'weight_in_mg': 70, 'percent_tumor_surface_area': 70, 'percent_tumor_nuclei': 65, 'percent_necrotic_surface_are…		2021-05-06 01:13:37		Living	Unknown Tumor Status			23												Unknown
C3L-04365-21	C3L-04365	224	LUAD		Male	64	182	80	24.15	Not Reported	Not Reported	1	Adenocarcinoma	nan	G3 Poorly differentiated	Stage I	Eighth Edition (2017)	pT1a	pN0	pMX	cMX	R0:No residual tumor	Lifelong non-drinker	Current smoker: Includes daily and non-daily smokers	[{'specimen_id': 'C3L-04365-31', 'tissue_type': 'blood'}, {'specimen_id': 'C3L-04365-32', 'tissue_type': 'blood'}, {'specimen_id': 'C3L-04365-01', 'slide_id': 'C3L-04365-21', 'tissue_type': 'tumor', 'weight_in_mg': 40, 'percent_tumor_surface_area': 80, 'percent_tumor_nuclei': 80, 'percent_necrotic_surface_area': 5}, {'specimen_id': 'C3L-04365-02', 'slide_id': 'C3L-04365-22', 'tissue_type': 'tumor…	2020-08-26 03:42:37	2021-05-06 01:13:10		Living	Unknown Tumor Status			7	14
C3L-04365-22	C3L-04365	224	LUAD		Male	64	182	80	24.15	Not Reported	Not Reported	1	Adenocarcinoma	nan	G3 Poorly differentiated	Stage I	Eighth Edition (2017)	pT1a	pN0	pMX	cMX	R0:No residual tumor	Lifelong non-drinker	Current smoker: Includes daily and non-daily smokers	[{'specimen_id': 'C3L-04365-31', 'tissue_type': 'blood'}, {'specimen_id': 'C3L-04365-32', 'tissue_type': 'blood'}, {'specimen_id': 'C3L-04365-01', 'slide_id': 'C3L-04365-21', 'tissue_type': 'tumor', 'weight_in_mg': 40, 'percent_tumor_surface_area': 80, 'percent_tumor_nuclei': 80, 'percent_necrotic_surface_area': 5}, {'specimen_id': 'C3L-04365-02', 'slide_id': 'C3L-04365-22', 'tissue_type': 'tumor…	2020-08-26 03:42:37	2021-05-06 01:13:10		Living	Unknown Tumor Status			7	14
C3L-04365-23	C3L-04365	224	LUAD		Male	64	182	80	24.15	Not Reported	Not Reported	1	Adenocarcinoma	nan	G3 Poorly differentiated	Stage I	Eighth Edition (2017)	pT1a	pN0	pMX	cMX	R0:No residual tumor	Lifelong non-drinker	Current smoker: Includes daily and non-daily smokers	[{'specimen_id': 'C3L-04365-31', 'tissue_type': 'blood'}, {'specimen_id': 'C3L-04365-32', 'tissue_type': 'blood'}, {'specimen_id': 'C3L-04365-01', 'slide_id': 'C3L-04365-21', 'tissue_type': 'tumor', 'weight_in_mg': 40, 'percent_tumor_surface_area': 80, 'percent_tumor_nuclei': 80, 'percent_necrotic_surface_area': 5}, {'specimen_id': 'C3L-04365-02', 'slide_id': 'C3L-04365-22', 'tissue_type': 'tumor…	2020-08-26 03:42:37	2021-05-06 01:13:10		Living	Unknown Tumor Status			7	14
C3L-04365-24	C3L-04365	224	LUAD		Male	64	182	80	24.15	Not Reported	Not Reported	1	Adenocarcinoma	nan	G3 Poorly differentiated	Stage I	Eighth Edition (2017)	pT1a	pN0	pMX	cMX	R0:No residual tumor	Lifelong non-drinker	Current smoker: Includes daily and non-daily smokers	[{'specimen_id': 'C3L-04365-31', 'tissue_type': 'blood'}, {'specimen_id': 'C3L-04365-32', 'tissue_type': 'blood'}, {'specimen_id': 'C3L-04365-01', 'slide_id': 'C3L-04365-21', 'tissue_type': 'tumor', 'weight_in_mg': 40, 'percent_tumor_surface_area': 80, 'percent_tumor_nuclei': 80, 'percent_necrotic_surface_area': 5}, {'specimen_id': 'C3L-04365-02', 'slide_id': 'C3L-04365-22', 'tissue_type': 'tumor…	2020-08-26 03:42:37	2021-05-06 01:13:10		Living	Unknown Tumor Status			7	14
C3L-04365-25	C3L-04365	224	LUAD		Male	64	182	80	24.15	Not Reported	Not Reported	1	Adenocarcinoma	nan	G3 Poorly differentiated	Stage I	Eighth Edition (2017)	pT1a	pN0	pMX	cMX	R0:No residual tumor	Lifelong non-drinker	Current smoker: Includes daily and non-daily smokers	[{'specimen_id': 'C3L-04365-31', 'tissue_type': 'blood'}, {'specimen_id': 'C3L-04365-32', 'tissue_type': 'blood'}, {'specimen_id': 'C3L-04365-01', 'slide_id': 'C3L-04365-21', 'tissue_type': 'tumor', 'weight_in_mg': 40, 'percent_tumor_surface_area': 80, 'percent_tumor_nuclei': 80, 'percent_necrotic_surface_area': 5}, {'specimen_id': 'C3L-04365-02', 'slide_id': 'C3L-04365-22', 'tissue_type': 'tumor…	2020-08-26 03:42:37	2021-05-06 01:13:10		Living	Unknown Tumor Status			7	14
C3L-04757-21	C3L-04757	226	LUAD		Male	68	173	67	22.39	Not Reported	Not Reported	3.7	Adenocarcinoma	nan	G1 Well differentiated	Stage IB	Eighth Edition (2017)	pT2a	pN0	Staging Incomplete	Staging Incomplete	R0:No residual tumor	Alcohol consumption equal to or less than 2 drinks per day for men and 1 drink or less per day for women	Current smoker: Includes daily and non-daily smokers	[{'specimen_id': 'C3L-04757-31', 'tissue_type': 'blood'}, {'specimen_id': 'C3L-04757-01', 'slide_id': 'C3L-04757-21', 'tissue_type': 'tumor', 'weight_in_mg': 445, 'percent_tumor_surface_area': 90, 'percent_tumor_nuclei': 70, 'percent_necrotic_surface_area': 5}, {'specimen_id': 'C3L-04757-02', 'slide_id': 'C3L-04757-22', 'tissue_type': 'tumor', 'weight_in_mg': 237, 'percent_tumor_surface_area': 85…	2020-08-27 17:47:51	2021-05-06 01:13:16		Living	Unknown Tumor Status			366	48			Living			Unknown Tumor Status			686
C3L-04757-22	C3L-04757	226	LUAD		Male	68	173	67	22.39	Not Reported	Not Reported	3.7	Adenocarcinoma	nan	G1 Well differentiated	Stage IB	Eighth Edition (2017)	pT2a	pN0	Staging Incomplete	Staging Incomplete	R0:No residual tumor	Alcohol consumption equal to or less than 2 drinks per day for men and 1 drink or less per day for women	Current smoker: Includes daily and non-daily smokers	[{'specimen_id': 'C3L-04757-31', 'tissue_type': 'blood'}, {'specimen_id': 'C3L-04757-01', 'slide_id': 'C3L-04757-21', 'tissue_type': 'tumor', 'weight_in_mg': 445, 'percent_tumor_surface_area': 90, 'percent_tumor_nuclei': 70, 'percent_necrotic_surface_area': 5}, {'specimen_id': 'C3L-04757-02', 'slide_id': 'C3L-04757-22', 'tissue_type': 'tumor', 'weight_in_mg': 237, 'percent_tumor_surface_area': 85…	2020-08-27 17:47:51	2021-05-06 01:13:16		Living	Unknown Tumor Status			366	48			Living			Unknown Tumor Status			686
C3L-04757-23	C3L-04757	226	LUAD		Male	68	173	67	22.39	Not Reported	Not Reported	3.7	Adenocarcinoma	nan	G1 Well differentiated	Stage IB	Eighth Edition (2017)	pT2a	pN0	Staging Incomplete	Staging Incomplete	R0:No residual tumor	Alcohol consumption equal to or less than 2 drinks per day for men and 1 drink or less per day for women	Current smoker: Includes daily and non-daily smokers	[{'specimen_id': 'C3L-04757-31', 'tissue_type': 'blood'}, {'specimen_id': 'C3L-04757-01', 'slide_id': 'C3L-04757-21', 'tissue_type': 'tumor', 'weight_in_mg': 445, 'percent_tumor_surface_area': 90, 'percent_tumor_nuclei': 70, 'percent_necrotic_surface_area': 5}, {'specimen_id': 'C3L-04757-02', 'slide_id': 'C3L-04757-22', 'tissue_type': 'tumor', 'weight_in_mg': 237, 'percent_tumor_surface_area': 85…	2020-08-27 17:47:51	2021-05-06 01:13:16		Living	Unknown Tumor Status			366	48			Living			Unknown Tumor Status			686
C3L-04757-24	C3L-04757	226	LUAD		Male	68	173	67	22.39	Not Reported	Not Reported	3.7	Adenocarcinoma	nan	G1 Well differentiated	Stage IB	Eighth Edition (2017)	pT2a	pN0	Staging Incomplete	Staging Incomplete	R0:No residual tumor	Alcohol consumption equal to or less than 2 drinks per day for men and 1 drink or less per day for women	Current smoker: Includes daily and non-daily smokers	[{'specimen_id': 'C3L-04757-31', 'tissue_type': 'blood'}, {'specimen_id': 'C3L-04757-01', 'slide_id': 'C3L-04757-21', 'tissue_type': 'tumor', 'weight_in_mg': 445, 'percent_tumor_surface_area': 90, 'percent_tumor_nuclei': 70, 'percent_necrotic_surface_area': 5}, {'specimen_id': 'C3L-04757-02', 'slide_id': 'C3L-04757-22', 'tissue_type': 'tumor', 'weight_in_mg': 237, 'percent_tumor_surface_area': 85…	2020-08-27 17:47:51	2021-05-06 01:13:16		Living	Unknown Tumor Status			366	48			Living			Unknown Tumor Status			686
C3L-04757-25	C3L-04757	226	LUAD		Male	68	173	67	22.39	Not Reported	Not Reported	3.7	Adenocarcinoma	nan	G1 Well differentiated	Stage IB	Eighth Edition (2017)	pT2a	pN0	Staging Incomplete	Staging Incomplete	R0:No residual tumor	Alcohol consumption equal to or less than 2 drinks per day for men and 1 drink or less per day for women	Current smoker: Includes daily and non-daily smokers	[{'specimen_id': 'C3L-04757-31', 'tissue_type': 'blood'}, {'specimen_id': 'C3L-04757-01', 'slide_id': 'C3L-04757-21', 'tissue_type': 'tumor', 'weight_in_mg': 445, 'percent_tumor_surface_area': 90, 'percent_tumor_nuclei': 70, 'percent_necrotic_surface_area': 5}, {'specimen_id': 'C3L-04757-02', 'slide_id': 'C3L-04757-22', 'tissue_type': 'tumor', 'weight_in_mg': 237, 'percent_tumor_surface_area': 85…	2020-08-27 17:47:51	2021-05-06 01:13:16		Living	Unknown Tumor Status			366	48			Living			Unknown Tumor Status			686
C3L-04759-21	C3L-04759	225	LUAD		Female	67	158	60	24.03	Not Reported	Not Reported	3	Adenocarcinoma	nan	G2 Moderately differentiated	Stage II	Eighth Edition (2017)	pT2a	pN2	pMX	cMX	R0:No residual tumor	Alcohol consumption equal to or less than 2 drinks per day for men and 1 drink or less per day for women	Lifelong non-smoker: Less than 100 cigarettes smoked in lifetime	[{'specimen_id': 'C3L-04759-31', 'tissue_type': 'blood'}, {'specimen_id': 'C3L-04759-32', 'tissue_type': 'blood'}, {'specimen_id': 'C3L-04759-01', 'slide_id': 'C3L-04759-21', 'tissue_type': 'tumor', 'weight_in_mg': 269, 'percent_tumor_surface_area': 80, 'percent_tumor_nuclei': 70, 'percent_necrotic_surface_area': 3}, {'specimen_id': 'C3L-04759-02', 'slide_id': 'C3L-04759-22', 'tissue_type': 'tumo…	2020-08-27 17:47:51	2021-05-06 01:13:11		Living	Tumor Free			6
C3L-04759-22	C3L-04759	225	LUAD		Female	67	158	60	24.03	Not Reported	Not Reported	3	Adenocarcinoma	nan	G2 Moderately differentiated	Stage II	Eighth Edition (2017)	pT2a	pN2	pMX	cMX	R0:No residual tumor	Alcohol consumption equal to or less than 2 drinks per day for men and 1 drink or less per day for women	Lifelong non-smoker: Less than 100 cigarettes smoked in lifetime	[{'specimen_id': 'C3L-04759-31', 'tissue_type': 'blood'}, {'specimen_id': 'C3L-04759-32', 'tissue_type': 'blood'}, {'specimen_id': 'C3L-04759-01', 'slide_id': 'C3L-04759-21', 'tissue_type': 'tumor', 'weight_in_mg': 269, 'percent_tumor_surface_area': 80, 'percent_tumor_nuclei': 70, 'percent_necrotic_surface_area': 3}, {'specimen_id': 'C3L-04759-02', 'slide_id': 'C3L-04759-22', 'tissue_type': 'tumo…	2020-08-27 17:47:51	2021-05-06 01:13:11		Living	Tumor Free			6
C3L-04759-23	C3L-04759	225	LUAD		Female	67	158	60	24.03	Not Reported	Not Reported	3	Adenocarcinoma	nan	G2 Moderately differentiated	Stage II	Eighth Edition (2017)	pT2a	pN2	pMX	cMX	R0:No residual tumor	Alcohol consumption equal to or less than 2 drinks per day for men and 1 drink or less per day for women	Lifelong non-smoker: Less than 100 cigarettes smoked in lifetime	[{'specimen_id': 'C3L-04759-31', 'tissue_type': 'blood'}, {'specimen_id': 'C3L-04759-32', 'tissue_type': 'blood'}, {'specimen_id': 'C3L-04759-01', 'slide_id': 'C3L-04759-21', 'tissue_type': 'tumor', 'weight_in_mg': 269, 'percent_tumor_surface_area': 80, 'percent_tumor_nuclei': 70, 'percent_necrotic_surface_area': 3}, {'specimen_id': 'C3L-04759-02', 'slide_id': 'C3L-04759-22', 'tissue_type': 'tumo…	2020-08-27 17:47:51	2021-05-06 01:13:11		Living	Tumor Free			6
C3L-04759-24	C3L-04759	225	LUAD		Female	67	158	60	24.03	Not Reported	Not Reported	3	Adenocarcinoma	nan	G2 Moderately differentiated	Stage II	Eighth Edition (2017)	pT2a	pN2	pMX	cMX	R0:No residual tumor	Alcohol consumption equal to or less than 2 drinks per day for men and 1 drink or less per day for women	Lifelong non-smoker: Less than 100 cigarettes smoked in lifetime	[{'specimen_id': 'C3L-04759-31', 'tissue_type': 'blood'}, {'specimen_id': 'C3L-04759-32', 'tissue_type': 'blood'}, {'specimen_id': 'C3L-04759-01', 'slide_id': 'C3L-04759-21', 'tissue_type': 'tumor', 'weight_in_mg': 269, 'percent_tumor_surface_area': 80, 'percent_tumor_nuclei': 70, 'percent_necrotic_surface_area': 3}, {'specimen_id': 'C3L-04759-02', 'slide_id': 'C3L-04759-22', 'tissue_type': 'tumo…	2020-08-27 17:47:51	2021-05-06 01:13:11		Living	Tumor Free			6
C3L-04759-25	C3L-04759	225	LUAD		Female	67	158	60	24.03	Not Reported	Not Reported	3	Adenocarcinoma	nan	G2 Moderately differentiated	Stage II	Eighth Edition (2017)	pT2a	pN2	pMX	cMX	R0:No residual tumor	Alcohol consumption equal to or less than 2 drinks per day for men and 1 drink or less per day for women	Lifelong non-smoker: Less than 100 cigarettes smoked in lifetime	[{'specimen_id': 'C3L-04759-31', 'tissue_type': 'blood'}, {'specimen_id': 'C3L-04759-32', 'tissue_type': 'blood'}, {'specimen_id': 'C3L-04759-01', 'slide_id': 'C3L-04759-21', 'tissue_type': 'tumor', 'weight_in_mg': 269, 'percent_tumor_surface_area': 80, 'percent_tumor_nuclei': 70, 'percent_necrotic_surface_area': 3}, {'specimen_id': 'C3L-04759-02', 'slide_id': 'C3L-04759-22', 'tissue_type': 'tumo…	2020-08-27 17:47:51	2021-05-06 01:13:11		Living	Tumor Free			6
C3N-00167-21	C3N-00167	74	LUAD	Yes	Male	64	168	50	17.72	Not Reported	Right Lower Lobe	2.5	Acinar adenocarcinoma		G2 Moderately differentiated	Stage IIA	Seventh Edition (2010)	pT1a	pN1	No pathologic evidence of distant metastasis	cM0	R0:No residual tumor	Lifelong non-drinker	Lifelong non-smoker: Less than 100 cigarettes smoked in lifetime	[{'specimen_id': 'C3N-00167-31', 'tissue_type': 'blood'}, {'specimen_id': 'C3N-00167-06', 'slide_id': 'C3N-00167-26', 'tissue_type': 'normal', 'weight_in_mg': 250}, {'specimen_id': 'C3N-00167-07', 'slide_id': 'C3N-00167-27', 'tissue_type': 'normal', 'weight_in_mg': 250}, {'specimen_id': 'C3N-00167-01', 'slide_id': 'C3N-00167-21', 'tissue_type': 'tumor', 'percent_tumor_surface_area': 80, 'percent_…	2019-07-09 23:48:31	2021-05-06 01:13:44	Tumor_and_Normal	Living	With Tumor			403				Living			With Tumor			842
C3N-00167-22	C3N-00167	74	LUAD	Yes	Male	64	168	50	17.72	Not Reported	Right Lower Lobe	2.5	Acinar adenocarcinoma		G2 Moderately differentiated	Stage IIA	Seventh Edition (2010)	pT1a	pN1	No pathologic evidence of distant metastasis	cM0	R0:No residual tumor	Lifelong non-drinker	Lifelong non-smoker: Less than 100 cigarettes smoked in lifetime	[{'specimen_id': 'C3N-00167-31', 'tissue_type': 'blood'}, {'specimen_id': 'C3N-00167-06', 'slide_id': 'C3N-00167-26', 'tissue_type': 'normal', 'weight_in_mg': 250}, {'specimen_id': 'C3N-00167-07', 'slide_id': 'C3N-00167-27', 'tissue_type': 'normal', 'weight_in_mg': 250}, {'specimen_id': 'C3N-00167-01', 'slide_id': 'C3N-00167-21', 'tissue_type': 'tumor', 'percent_tumor_surface_area': 80, 'percent_…	2019-07-09 23:48:31	2021-05-06 01:13:44	Tumor_and_Normal	Living	With Tumor			403				Living			With Tumor			842
C3N-00167-23	C3N-00167	74	LUAD	Yes	Male	64	168	50	17.72	Not Reported	Right Lower Lobe	2.5	Acinar adenocarcinoma		G2 Moderately differentiated	Stage IIA	Seventh Edition (2010)	pT1a	pN1	No pathologic evidence of distant metastasis	cM0	R0:No residual tumor	Lifelong non-drinker	Lifelong non-smoker: Less than 100 cigarettes smoked in lifetime	[{'specimen_id': 'C3N-00167-31', 'tissue_type': 'blood'}, {'specimen_id': 'C3N-00167-06', 'slide_id': 'C3N-00167-26', 'tissue_type': 'normal', 'weight_in_mg': 250}, {'specimen_id': 'C3N-00167-07', 'slide_id': 'C3N-00167-27', 'tissue_type': 'normal', 'weight_in_mg': 250}, {'specimen_id': 'C3N-00167-01', 'slide_id': 'C3N-00167-21', 'tissue_type': 'tumor', 'percent_tumor_surface_area': 80, 'percent_…	2019-07-09 23:48:31	2021-05-06 01:13:44	Tumor_and_Normal	Living	With Tumor			403				Living			With Tumor			842
C3N-00167-24	C3N-00167	74	LUAD	Yes	Male	64	168	50	17.72	Not Reported	Right Lower Lobe	2.5	Acinar adenocarcinoma		G2 Moderately differentiated	Stage IIA	Seventh Edition (2010)	pT1a	pN1	No pathologic evidence of distant metastasis	cM0	R0:No residual tumor	Lifelong non-drinker	Lifelong non-smoker: Less than 100 cigarettes smoked in lifetime	[{'specimen_id': 'C3N-00167-31', 'tissue_type': 'blood'}, {'specimen_id': 'C3N-00167-06', 'slide_id': 'C3N-00167-26', 'tissue_type': 'normal', 'weight_in_mg': 250}, {'specimen_id': 'C3N-00167-07', 'slide_id': 'C3N-00167-27', 'tissue_type': 'normal', 'weight_in_mg': 250}, {'specimen_id': 'C3N-00167-01', 'slide_id': 'C3N-00167-21', 'tissue_type': 'tumor', 'percent_tumor_surface_area': 80, 'percent_…	2019-07-09 23:48:31	2021-05-06 01:13:44	Tumor_and_Normal	Living	With Tumor			403				Living			With Tumor			842
C3N-00169-21	C3N-00169	75	LUAD	Yes	Male	57	170	66	22.84	Not Reported	Other	4	Adenocarcinoma		G2 Moderately differentiated	Stage IB	Seventh Edition (2010)	pT2a	pN0	Staging Incomplete	cM0	R0:No residual tumor	Alcohol consumption equal to or less than 2 drinks per day for men and 1 drink or less per day for women	Current smoker: Includes daily and non-daily smokers	[{'specimen_id': 'C3N-00169-31', 'tissue_type': 'blood'}, {'specimen_id': 'C3N-00169-06', 'slide_id': 'C3N-00169-26', 'tissue_type': 'normal', 'weight_in_mg': 200}, {'specimen_id': 'C3N-00169-07', 'slide_id': 'C3N-00169-27', 'tissue_type': 'normal', 'weight_in_mg': 200}, {'specimen_id': 'C3N-00169-01', 'slide_id': 'C3N-00169-21', 'tissue_type': 'tumor', 'percent_tumor_surface_area': 70, 'percent_…	2019-07-09 23:48:31	2021-05-06 01:13:46	Tumor_and_Normal	Living	Unknown Tumor Status			376	12
C3N-00169-22	C3N-00169	75	LUAD	Yes	Male	57	170	66	22.84	Not Reported	Other	4	Adenocarcinoma		G2 Moderately differentiated	Stage IB	Seventh Edition (2010)	pT2a	pN0	Staging Incomplete	cM0	R0:No residual tumor	Alcohol consumption equal to or less than 2 drinks per day for men and 1 drink or less per day for women	Current smoker: Includes daily and non-daily smokers	[{'specimen_id': 'C3N-00169-31', 'tissue_type': 'blood'}, {'specimen_id': 'C3N-00169-06', 'slide_id': 'C3N-00169-26', 'tissue_type': 'normal', 'weight_in_mg': 200}, {'specimen_id': 'C3N-00169-07', 'slide_id': 'C3N-00169-27', 'tissue_type': 'normal', 'weight_in_mg': 200}, {'specimen_id': 'C3N-00169-01', 'slide_id': 'C3N-00169-21', 'tissue_type': 'tumor', 'percent_tumor_surface_area': 70, 'percent_…	2019-07-09 23:48:31	2021-05-06 01:13:46	Tumor_and_Normal	Living	Unknown Tumor Status			376	12
C3N-00169-23	C3N-00169	75	LUAD	Yes	Male	57	170	66	22.84	Not Reported	Other	4	Adenocarcinoma		G2 Moderately differentiated	Stage IB	Seventh Edition (2010)	pT2a	pN0	Staging Incomplete	cM0	R0:No residual tumor	Alcohol consumption equal to or less than 2 drinks per day for men and 1 drink or less per day for women	Current smoker: Includes daily and non-daily smokers	[{'specimen_id': 'C3N-00169-31', 'tissue_type': 'blood'}, {'specimen_id': 'C3N-00169-06', 'slide_id': 'C3N-00169-26', 'tissue_type': 'normal', 'weight_in_mg': 200}, {'specimen_id': 'C3N-00169-07', 'slide_id': 'C3N-00169-27', 'tissue_type': 'normal', 'weight_in_mg': 200}, {'specimen_id': 'C3N-00169-01', 'slide_id': 'C3N-00169-21', 'tissue_type': 'tumor', 'percent_tumor_surface_area': 70, 'percent_…	2019-07-09 23:48:31	2021-05-06 01:13:46	Tumor_and_Normal	Living	Unknown Tumor Status			376	12
C3N-00169-24	C3N-00169	75	LUAD	Yes	Male	57	170	66	22.84	Not Reported	Other	4	Adenocarcinoma		G2 Moderately differentiated	Stage IB	Seventh Edition (2010)	pT2a	pN0	Staging Incomplete	cM0	R0:No residual tumor	Alcohol consumption equal to or less than 2 drinks per day for men and 1 drink or less per day for women	Current smoker: Includes daily and non-daily smokers	[{'specimen_id': 'C3N-00169-31', 'tissue_type': 'blood'}, {'specimen_id': 'C3N-00169-06', 'slide_id': 'C3N-00169-26', 'tissue_type': 'normal', 'weight_in_mg': 200}, {'specimen_id': 'C3N-00169-07', 'slide_id': 'C3N-00169-27', 'tissue_type': 'normal', 'weight_in_mg': 200}, {'specimen_id': 'C3N-00169-01', 'slide_id': 'C3N-00169-21', 'tissue_type': 'tumor', 'percent_tumor_surface_area': 70, 'percent_…	2019-07-09 23:48:31	2021-05-06 01:13:46	Tumor_and_Normal	Living	Unknown Tumor Status			376	12
C3N-00175-21	C3N-00175	76	LUAD	Yes	Male	72	171	49	16.76	Not Reported	Other	4.5	Adenocarcinoma		G2 Moderately differentiated	Stage IB	Seventh Edition (2010)	pT2a	pN0	Staging Incomplete	cM0	R0:No residual tumor	Alcohol consumption equal to or less than 2 drinks per day for men and 1 drink or less per day for women	Current smoker: Includes daily and non-daily smokers	[{'specimen_id': 'C3N-00175-31', 'tissue_type': 'blood'}, {'specimen_id': 'C3N-00175-06', 'slide_id': 'C3N-00175-26', 'tissue_type': 'normal', 'weight_in_mg': 200}, {'specimen_id': 'C3N-00175-07', 'slide_id': 'C3N-00175-27', 'tissue_type': 'normal', 'weight_in_mg': 200}, {'specimen_id': 'C3N-00175-01', 'slide_id': 'C3N-00175-21', 'tissue_type': 'tumor', 'percent_tumor_surface_area': 90, 'percent_…	2019-07-09 23:48:31	2021-05-06 01:13:48	Tumor_and_Normal	Deceased	Unknown Tumor Status	Not specified	308	308	7
C3N-00175-22	C3N-00175	76	LUAD	Yes	Male	72	171	49	16.76	Not Reported	Other	4.5	Adenocarcinoma		G2 Moderately differentiated	Stage IB	Seventh Edition (2010)	pT2a	pN0	Staging Incomplete	cM0	R0:No residual tumor	Alcohol consumption equal to or less than 2 drinks per day for men and 1 drink or less per day for women	Current smoker: Includes daily and non-daily smokers	[{'specimen_id': 'C3N-00175-31', 'tissue_type': 'blood'}, {'specimen_id': 'C3N-00175-06', 'slide_id': 'C3N-00175-26', 'tissue_type': 'normal', 'weight_in_mg': 200}, {'specimen_id': 'C3N-00175-07', 'slide_id': 'C3N-00175-27', 'tissue_type': 'normal', 'weight_in_mg': 200}, {'specimen_id': 'C3N-00175-01', 'slide_id': 'C3N-00175-21', 'tissue_type': 'tumor', 'percent_tumor_surface_area': 90, 'percent_…	2019-07-09 23:48:31	2021-05-06 01:13:48	Tumor_and_Normal	Deceased	Unknown Tumor Status	Not specified	308	308	7
C3N-00175-23	C3N-00175	76	LUAD	Yes	Male	72	171	49	16.76	Not Reported	Other	4.5	Adenocarcinoma		G2 Moderately differentiated	Stage IB	Seventh Edition (2010)	pT2a	pN0	Staging Incomplete	cM0	R0:No residual tumor	Alcohol consumption equal to or less than 2 drinks per day for men and 1 drink or less per day for women	Current smoker: Includes daily and non-daily smokers	[{'specimen_id': 'C3N-00175-31', 'tissue_type': 'blood'}, {'specimen_id': 'C3N-00175-06', 'slide_id': 'C3N-00175-26', 'tissue_type': 'normal', 'weight_in_mg': 200}, {'specimen_id': 'C3N-00175-07', 'slide_id': 'C3N-00175-27', 'tissue_type': 'normal', 'weight_in_mg': 200}, {'specimen_id': 'C3N-00175-01', 'slide_id': 'C3N-00175-21', 'tissue_type': 'tumor', 'percent_tumor_surface_area': 90, 'percent_…	2019-07-09 23:48:31	2021-05-06 01:13:48	Tumor_and_Normal	Deceased	Unknown Tumor Status	Not specified	308	308	7
C3N-00175-24	C3N-00175	76	LUAD	Yes	Male	72	171	49	16.76	Not Reported	Other	4.5	Adenocarcinoma		G2 Moderately differentiated	Stage IB	Seventh Edition (2010)	pT2a	pN0	Staging Incomplete	cM0	R0:No residual tumor	Alcohol consumption equal to or less than 2 drinks per day for men and 1 drink or less per day for women	Current smoker: Includes daily and non-daily smokers	[{'specimen_id': 'C3N-00175-31', 'tissue_type': 'blood'}, {'specimen_id': 'C3N-00175-06', 'slide_id': 'C3N-00175-26', 'tissue_type': 'normal', 'weight_in_mg': 200}, {'specimen_id': 'C3N-00175-07', 'slide_id': 'C3N-00175-27', 'tissue_type': 'normal', 'weight_in_mg': 200}, {'specimen_id': 'C3N-00175-01', 'slide_id': 'C3N-00175-21', 'tissue_type': 'tumor', 'percent_tumor_surface_area': 90, 'percent_…	2019-07-09 23:48:31	2021-05-06 01:13:48	Tumor_and_Normal	Deceased	Unknown Tumor Status	Not specified	308	308	7
C3N-00180-21	C3N-00180	77	LUAD	Yes	Male	56	170	50	17.3	Not Reported	Other	4.5	Solid adenocarcinoma		G3 Poorly differentiated	Stage IIIA	Seventh Edition (2010)	pT3	pN1	Staging Incomplete	cM0	R0:No residual tumor	Alcohol consumption equal to or less than 2 drinks per day for men and 1 drink or less per day for women	Current smoker: Includes daily and non-daily smokers	[{'specimen_id': 'C3N-00180-31', 'tissue_type': 'blood'}, {'specimen_id': 'C3N-00180-06', 'slide_id': 'C3N-00180-26', 'tissue_type': 'normal', 'weight_in_mg': 200}, {'specimen_id': 'C3N-00180-07', 'slide_id': 'C3N-00180-27', 'tissue_type': 'normal', 'weight_in_mg': 200}, {'specimen_id': 'C3N-00180-01', 'slide_id': 'C3N-00180-21', 'tissue_type': 'tumor', 'percent_tumor_surface_area': 85, 'percent_…	2019-07-09 23:48:31	2021-05-06 01:13:34	Tumor_and_Normal	Deceased	Unknown Tumor Status	Not specified	355	355	7.5
C3N-00180-22	C3N-00180	77	LUAD	Yes	Male	56	170	50	17.3	Not Reported	Other	4.5	Solid adenocarcinoma		G3 Poorly differentiated	Stage IIIA	Seventh Edition (2010)	pT3	pN1	Staging Incomplete	cM0	R0:No residual tumor	Alcohol consumption equal to or less than 2 drinks per day for men and 1 drink or less per day for women	Current smoker: Includes daily and non-daily smokers	[{'specimen_id': 'C3N-00180-31', 'tissue_type': 'blood'}, {'specimen_id': 'C3N-00180-06', 'slide_id': 'C3N-00180-26', 'tissue_type': 'normal', 'weight_in_mg': 200}, {'specimen_id': 'C3N-00180-07', 'slide_id': 'C3N-00180-27', 'tissue_type': 'normal', 'weight_in_mg': 200}, {'specimen_id': 'C3N-00180-01', 'slide_id': 'C3N-00180-21', 'tissue_type': 'tumor', 'percent_tumor_surface_area': 85, 'percent_…	2019-07-09 23:48:31	2021-05-06 01:13:34	Tumor_and_Normal	Deceased	Unknown Tumor Status	Not specified	355	355	7.5
C3N-00180-23	C3N-00180	77	LUAD	Yes	Male	56	170	50	17.3	Not Reported	Other	4.5	Solid adenocarcinoma		G3 Poorly differentiated	Stage IIIA	Seventh Edition (2010)	pT3	pN1	Staging Incomplete	cM0	R0:No residual tumor	Alcohol consumption equal to or less than 2 drinks per day for men and 1 drink or less per day for women	Current smoker: Includes daily and non-daily smokers	[{'specimen_id': 'C3N-00180-31', 'tissue_type': 'blood'}, {'specimen_id': 'C3N-00180-06', 'slide_id': 'C3N-00180-26', 'tissue_type': 'normal', 'weight_in_mg': 200}, {'specimen_id': 'C3N-00180-07', 'slide_id': 'C3N-00180-27', 'tissue_type': 'normal', 'weight_in_mg': 200}, {'specimen_id': 'C3N-00180-01', 'slide_id': 'C3N-00180-21', 'tissue_type': 'tumor', 'percent_tumor_surface_area': 85, 'percent_…	2019-07-09 23:48:31	2021-05-06 01:13:34	Tumor_and_Normal	Deceased	Unknown Tumor Status	Not specified	355	355	7.5
C3N-00180-24	C3N-00180	77	LUAD	Yes	Male	56	170	50	17.3	Not Reported	Other	4.5	Solid adenocarcinoma		G3 Poorly differentiated	Stage IIIA	Seventh Edition (2010)	pT3	pN1	Staging Incomplete	cM0	R0:No residual tumor	Alcohol consumption equal to or less than 2 drinks per day for men and 1 drink or less per day for women	Current smoker: Includes daily and non-daily smokers	[{'specimen_id': 'C3N-00180-31', 'tissue_type': 'blood'}, {'specimen_id': 'C3N-00180-06', 'slide_id': 'C3N-00180-26', 'tissue_type': 'normal', 'weight_in_mg': 200}, {'specimen_id': 'C3N-00180-07', 'slide_id': 'C3N-00180-27', 'tissue_type': 'normal', 'weight_in_mg': 200}, {'specimen_id': 'C3N-00180-01', 'slide_id': 'C3N-00180-21', 'tissue_type': 'tumor', 'percent_tumor_surface_area': 85, 'percent_…	2019-07-09 23:48:31	2021-05-06 01:13:34	Tumor_and_Normal	Deceased	Unknown Tumor Status	Not specified	355	355	7.5
C3N-00199-21	C3N-00199	78	LUAD	Yes	Male	65	175	87	28.35	White	Left Upper Lobe	2.8	Adenocarcinoma		G2 Moderately differentiated	Stage IA	Seventh Edition (2010)	pT1b	pN0	Staging Incomplete	Staging Incomplete	RX:Presence of residual tumor cannot be assessed	Lifelong non-drinker	Current reformed smoker, more than 15 years	[{'specimen_id': 'C3N-00199-31', 'tissue_type': 'blood'}, {'specimen_id': 'C3N-00199-32', 'tissue_type': 'blood'}, {'specimen_id': 'C3N-00199-06', 'slide_id': 'C3N-00199-26', 'tissue_type': 'normal', 'weight_in_mg': 107}, {'specimen_id': 'C3N-00199-07', 'slide_id': 'C3N-00199-27', 'tissue_type': 'normal', 'weight_in_mg': 169}, {'specimen_id': 'C3N-00199-01', 'slide_id': 'C3N-00199-21', 'tissue_ty…	2019-07-09 23:48:31	2021-05-06 01:13:08	Tumor_and_Normal	Living	Tumor Free			346	15	Not-Hispanic or Latino	Living	Living	Living	Tumor Free	Tumor Free	Tumor Free	1060	703	1357
C3N-00199-22	C3N-00199	78	LUAD	Yes	Male	65	175	87	28.35	White	Left Upper Lobe	2.8	Adenocarcinoma		G2 Moderately differentiated	Stage IA	Seventh Edition (2010)	pT1b	pN0	Staging Incomplete	Staging Incomplete	RX:Presence of residual tumor cannot be assessed	Lifelong non-drinker	Current reformed smoker, more than 15 years	[{'specimen_id': 'C3N-00199-31', 'tissue_type': 'blood'}, {'specimen_id': 'C3N-00199-32', 'tissue_type': 'blood'}, {'specimen_id': 'C3N-00199-06', 'slide_id': 'C3N-00199-26', 'tissue_type': 'normal', 'weight_in_mg': 107}, {'specimen_id': 'C3N-00199-07', 'slide_id': 'C3N-00199-27', 'tissue_type': 'normal', 'weight_in_mg': 169}, {'specimen_id': 'C3N-00199-01', 'slide_id': 'C3N-00199-21', 'tissue_ty…	2019-07-09 23:48:31	2021-05-06 01:13:08	Tumor_and_Normal	Living	Tumor Free			346	15	Not-Hispanic or Latino	Living	Living	Living	Tumor Free	Tumor Free	Tumor Free	1060	703	1357
C3N-00199-23	C3N-00199	78	LUAD	Yes	Male	65	175	87	28.35	White	Left Upper Lobe	2.8	Adenocarcinoma		G2 Moderately differentiated	Stage IA	Seventh Edition (2010)	pT1b	pN0	Staging Incomplete	Staging Incomplete	RX:Presence of residual tumor cannot be assessed	Lifelong non-drinker	Current reformed smoker, more than 15 years	[{'specimen_id': 'C3N-00199-31', 'tissue_type': 'blood'}, {'specimen_id': 'C3N-00199-32', 'tissue_type': 'blood'}, {'specimen_id': 'C3N-00199-06', 'slide_id': 'C3N-00199-26', 'tissue_type': 'normal', 'weight_in_mg': 107}, {'specimen_id': 'C3N-00199-07', 'slide_id': 'C3N-00199-27', 'tissue_type': 'normal', 'weight_in_mg': 169}, {'specimen_id': 'C3N-00199-01', 'slide_id': 'C3N-00199-21', 'tissue_ty…	2019-07-09 23:48:31	2021-05-06 01:13:08	Tumor_and_Normal	Living	Tumor Free			346	15	Not-Hispanic or Latino	Living	Living	Living	Tumor Free	Tumor Free	Tumor Free	1060	703	1357
C3N-00217-21	C3N-00217	80	LUAD	Yes	Female	59	165	70	25.71	Not Reported	Left Upper Lobe	3.2	Acinar adenocarcinoma		G2 Moderately differentiated	Stage IB	Seventh Edition (2010)	pT2a	pN0	Staging Incomplete	cM0	R0:No residual tumor	Alcohol consumption equal to or less than 2 drinks per day for men and 1 drink or less per day for women	Current smoker: Includes daily and non-daily smokers	[{'specimen_id': 'C3N-00217-31', 'tissue_type': 'blood'}, {'specimen_id': 'C3N-00217-06', 'slide_id': 'C3N-00217-26', 'tissue_type': 'normal', 'weight_in_mg': 313}, {'specimen_id': 'C3N-00217-07', 'slide_id': 'C3N-00217-27', 'tissue_type': 'normal', 'weight_in_mg': 307}, {'specimen_id': 'C3N-00217-01', 'slide_id': 'C3N-00217-21', 'tissue_type': 'tumor', 'percent_tumor_surface_area': 100, 'percent…	2019-07-09 23:48:31	2021-05-06 01:13:30	Tumor_and_Normal	Living	Tumor Free			668	29
C3N-00217-22	C3N-00217	80	LUAD	Yes	Female	59	165	70	25.71	Not Reported	Left Upper Lobe	3.2	Acinar adenocarcinoma		G2 Moderately differentiated	Stage IB	Seventh Edition (2010)	pT2a	pN0	Staging Incomplete	cM0	R0:No residual tumor	Alcohol consumption equal to or less than 2 drinks per day for men and 1 drink or less per day for women	Current smoker: Includes daily and non-daily smokers	[{'specimen_id': 'C3N-00217-31', 'tissue_type': 'blood'}, {'specimen_id': 'C3N-00217-06', 'slide_id': 'C3N-00217-26', 'tissue_type': 'normal', 'weight_in_mg': 313}, {'specimen_id': 'C3N-00217-07', 'slide_id': 'C3N-00217-27', 'tissue_type': 'normal', 'weight_in_mg': 307}, {'specimen_id': 'C3N-00217-01', 'slide_id': 'C3N-00217-21', 'tissue_type': 'tumor', 'percent_tumor_surface_area': 100, 'percent…	2019-07-09 23:48:31	2021-05-06 01:13:30	Tumor_and_Normal	Living	Tumor Free			668	29
C3N-00217-23	C3N-00217	80	LUAD	Yes	Female	59	165	70	25.71	Not Reported	Left Upper Lobe	3.2	Acinar adenocarcinoma		G2 Moderately differentiated	Stage IB	Seventh Edition (2010)	pT2a	pN0	Staging Incomplete	cM0	R0:No residual tumor	Alcohol consumption equal to or less than 2 drinks per day for men and 1 drink or less per day for women	Current smoker: Includes daily and non-daily smokers	[{'specimen_id': 'C3N-00217-31', 'tissue_type': 'blood'}, {'specimen_id': 'C3N-00217-06', 'slide_id': 'C3N-00217-26', 'tissue_type': 'normal', 'weight_in_mg': 313}, {'specimen_id': 'C3N-00217-07', 'slide_id': 'C3N-00217-27', 'tissue_type': 'normal', 'weight_in_mg': 307}, {'specimen_id': 'C3N-00217-01', 'slide_id': 'C3N-00217-21', 'tissue_type': 'tumor', 'percent_tumor_surface_area': 100, 'percent…	2019-07-09 23:48:31	2021-05-06 01:13:30	Tumor_and_Normal	Living	Tumor Free			668	29
C3N-00217-24	C3N-00217	80	LUAD	Yes	Female	59	165	70	25.71	Not Reported	Left Upper Lobe	3.2	Acinar adenocarcinoma		G2 Moderately differentiated	Stage IB	Seventh Edition (2010)	pT2a	pN0	Staging Incomplete	cM0	R0:No residual tumor	Alcohol consumption equal to or less than 2 drinks per day for men and 1 drink or less per day for women	Current smoker: Includes daily and non-daily smokers	[{'specimen_id': 'C3N-00217-31', 'tissue_type': 'blood'}, {'specimen_id': 'C3N-00217-06', 'slide_id': 'C3N-00217-26', 'tissue_type': 'normal', 'weight_in_mg': 313}, {'specimen_id': 'C3N-00217-07', 'slide_id': 'C3N-00217-27', 'tissue_type': 'normal', 'weight_in_mg': 307}, {'specimen_id': 'C3N-00217-01', 'slide_id': 'C3N-00217-21', 'tissue_type': 'tumor', 'percent_tumor_surface_area': 100, 'percent…	2019-07-09 23:48:31	2021-05-06 01:13:30	Tumor_and_Normal	Living	Tumor Free			668	29
C3N-00223-21	C3N-00223	81	LUAD	Yes	Female	69	150	50	22.21	Asian	Right Upper Lobe	3.1	Adenocarcinoma		G2 Moderately differentiated	Stage I	Eighth Edition (2017)	pT2a: Tumor> 3 cm but <= 4 cm in greatest dimension or tumor involving the main bronchus, invading the visceral pleura and with associated atelectasis or obstructive pneumonitis	pN0	Presence of metastatic disease cannot be assessed	Unknown	RX:Presence of residual tumor cannot be assessed	Lifelong non-drinker	Lifelong non-smoker: Less than 100 cigarettes smoked in lifetime	[{'specimen_id': 'C3N-00223-31', 'tissue_type': 'blood'}, {'specimen_id': 'C3N-00223-32', 'tissue_type': 'blood'}, {'specimen_id': 'C3N-00223-06', 'slide_id': 'C3N-00223-26', 'tissue_type': 'normal', 'weight_in_mg': 137}, {'specimen_id': 'C3N-00223-07', 'slide_id': 'C3N-00223-27', 'tissue_type': 'normal', 'weight_in_mg': 204}, {'specimen_id': 'C3N-00223-08', 'slide_id': 'C3N-00223-28', 'tissue_ty…	2019-07-09 23:48:31	2021-05-06 01:13:20	Tumor_and_Normal	Living	Unknown Tumor Status			49		Not-Hispanic or Latino
C3N-00223-22	C3N-00223	81	LUAD	Yes	Female	69	150	50	22.21	Asian	Right Upper Lobe	3.1	Adenocarcinoma		G2 Moderately differentiated	Stage I	Eighth Edition (2017)	pT2a: Tumor> 3 cm but <= 4 cm in greatest dimension or tumor involving the main bronchus, invading the visceral pleura and with associated atelectasis or obstructive pneumonitis	pN0	Presence of metastatic disease cannot be assessed	Unknown	RX:Presence of residual tumor cannot be assessed	Lifelong non-drinker	Lifelong non-smoker: Less than 100 cigarettes smoked in lifetime	[{'specimen_id': 'C3N-00223-31', 'tissue_type': 'blood'}, {'specimen_id': 'C3N-00223-32', 'tissue_type': 'blood'}, {'specimen_id': 'C3N-00223-06', 'slide_id': 'C3N-00223-26', 'tissue_type': 'normal', 'weight_in_mg': 137}, {'specimen_id': 'C3N-00223-07', 'slide_id': 'C3N-00223-27', 'tissue_type': 'normal', 'weight_in_mg': 204}, {'specimen_id': 'C3N-00223-08', 'slide_id': 'C3N-00223-28', 'tissue_ty…	2019-07-09 23:48:31	2021-05-06 01:13:20	Tumor_and_Normal	Living	Unknown Tumor Status			49		Not-Hispanic or Latino
C3N-00223-23	C3N-00223	81	LUAD	Yes	Female	69	150	50	22.21	Asian	Right Upper Lobe	3.1	Adenocarcinoma		G2 Moderately differentiated	Stage I	Eighth Edition (2017)	pT2a: Tumor> 3 cm but <= 4 cm in greatest dimension or tumor involving the main bronchus, invading the visceral pleura and with associated atelectasis or obstructive pneumonitis	pN0	Presence of metastatic disease cannot be assessed	Unknown	RX:Presence of residual tumor cannot be assessed	Lifelong non-drinker	Lifelong non-smoker: Less than 100 cigarettes smoked in lifetime	[{'specimen_id': 'C3N-00223-31', 'tissue_type': 'blood'}, {'specimen_id': 'C3N-00223-32', 'tissue_type': 'blood'}, {'specimen_id': 'C3N-00223-06', 'slide_id': 'C3N-00223-26', 'tissue_type': 'normal', 'weight_in_mg': 137}, {'specimen_id': 'C3N-00223-07', 'slide_id': 'C3N-00223-27', 'tissue_type': 'normal', 'weight_in_mg': 204}, {'specimen_id': 'C3N-00223-08', 'slide_id': 'C3N-00223-28', 'tissue_ty…	2019-07-09 23:48:31	2021-05-06 01:13:20	Tumor_and_Normal	Living	Unknown Tumor Status			49		Not-Hispanic or Latino
C3N-00223-24	C3N-00223	81	LUAD	Yes	Female	69	150	50	22.21	Asian	Right Upper Lobe	3.1	Adenocarcinoma		G2 Moderately differentiated	Stage I	Eighth Edition (2017)	pT2a: Tumor> 3 cm but <= 4 cm in greatest dimension or tumor involving the main bronchus, invading the visceral pleura and with associated atelectasis or obstructive pneumonitis	pN0	Presence of metastatic disease cannot be assessed	Unknown	RX:Presence of residual tumor cannot be assessed	Lifelong non-drinker	Lifelong non-smoker: Less than 100 cigarettes smoked in lifetime	[{'specimen_id': 'C3N-00223-31', 'tissue_type': 'blood'}, {'specimen_id': 'C3N-00223-32', 'tissue_type': 'blood'}, {'specimen_id': 'C3N-00223-06', 'slide_id': 'C3N-00223-26', 'tissue_type': 'normal', 'weight_in_mg': 137}, {'specimen_id': 'C3N-00223-07', 'slide_id': 'C3N-00223-27', 'tissue_type': 'normal', 'weight_in_mg': 204}, {'specimen_id': 'C3N-00223-08', 'slide_id': 'C3N-00223-28', 'tissue_ty…	2019-07-09 23:48:31	2021-05-06 01:13:20	Tumor_and_Normal	Living	Unknown Tumor Status			49		Not-Hispanic or Latino
C3N-00223-25	C3N-00223	81	LUAD	Yes	Female	69	150	50	22.21	Asian	Right Upper Lobe	3.1	Adenocarcinoma		G2 Moderately differentiated	Stage I	Eighth Edition (2017)	pT2a: Tumor> 3 cm but <= 4 cm in greatest dimension or tumor involving the main bronchus, invading the visceral pleura and with associated atelectasis or obstructive pneumonitis	pN0	Presence of metastatic disease cannot be assessed	Unknown	RX:Presence of residual tumor cannot be assessed	Lifelong non-drinker	Lifelong non-smoker: Less than 100 cigarettes smoked in lifetime	[{'specimen_id': 'C3N-00223-31', 'tissue_type': 'blood'}, {'specimen_id': 'C3N-00223-32', 'tissue_type': 'blood'}, {'specimen_id': 'C3N-00223-06', 'slide_id': 'C3N-00223-26', 'tissue_type': 'normal', 'weight_in_mg': 137}, {'specimen_id': 'C3N-00223-07', 'slide_id': 'C3N-00223-27', 'tissue_type': 'normal', 'weight_in_mg': 204}, {'specimen_id': 'C3N-00223-08', 'slide_id': 'C3N-00223-28', 'tissue_ty…	2019-07-09 23:48:31	2021-05-06 01:13:20	Tumor_and_Normal	Living	Unknown Tumor Status			49		Not-Hispanic or Latino
C3N-00293-21	C3N-00293	82	LUAD	Yes	Male	73	178	83	26	Not Reported	Right Upper Lobe	3.5	Adenocarcinoma		GX Grade cannot be assessed	Stage IB	Seventh Edition (2010)	pT2a	pN0	No pathologic evidence of distant metastasis	cM0	R0:No residual tumor	Alcohol consumption history not available	Smoking history not available	[{'specimen_id': 'C3N-00293-31', 'tissue_type': 'blood'}, {'specimen_id': 'C3N-00293-05', 'slide_id': 'C3N-00293-25', 'tissue_type': 'normal', 'weight_in_mg': 1030}, {'specimen_id': 'C3N-00293-01', 'slide_id': 'C3N-00293-21', 'tissue_type': 'tumor', 'percent_tumor_surface_area': 100, 'percent_tumor_nuclei': 65, 'percent_necrotic_surface_area': 5, 'weight_in_mg': 630}, {'specimen_id': 'C3N-00293-0…	2019-07-09 23:48:31	2021-05-06 01:13:38	Tumor_and_Normal	Living	Tumor Free			14				Living			Unknown Tumor Status			14
C3N-00293-22	C3N-00293	82	LUAD	Yes	Male	73	178	83	26	Not Reported	Right Upper Lobe	3.5	Adenocarcinoma		GX Grade cannot be assessed	Stage IB	Seventh Edition (2010)	pT2a	pN0	No pathologic evidence of distant metastasis	cM0	R0:No residual tumor	Alcohol consumption history not available	Smoking history not available	[{'specimen_id': 'C3N-00293-31', 'tissue_type': 'blood'}, {'specimen_id': 'C3N-00293-05', 'slide_id': 'C3N-00293-25', 'tissue_type': 'normal', 'weight_in_mg': 1030}, {'specimen_id': 'C3N-00293-01', 'slide_id': 'C3N-00293-21', 'tissue_type': 'tumor', 'percent_tumor_surface_area': 100, 'percent_tumor_nuclei': 65, 'percent_necrotic_surface_area': 5, 'weight_in_mg': 630}, {'specimen_id': 'C3N-00293-0…	2019-07-09 23:48:31	2021-05-06 01:13:38	Tumor_and_Normal	Living	Tumor Free			14				Living			Unknown Tumor Status			14
C3N-00293-23	C3N-00293	82	LUAD	Yes	Male	73	178	83	26	Not Reported	Right Upper Lobe	3.5	Adenocarcinoma		GX Grade cannot be assessed	Stage IB	Seventh Edition (2010)	pT2a	pN0	No pathologic evidence of distant metastasis	cM0	R0:No residual tumor	Alcohol consumption history not available	Smoking history not available	[{'specimen_id': 'C3N-00293-31', 'tissue_type': 'blood'}, {'specimen_id': 'C3N-00293-05', 'slide_id': 'C3N-00293-25', 'tissue_type': 'normal', 'weight_in_mg': 1030}, {'specimen_id': 'C3N-00293-01', 'slide_id': 'C3N-00293-21', 'tissue_type': 'tumor', 'percent_tumor_surface_area': 100, 'percent_tumor_nuclei': 65, 'percent_necrotic_surface_area': 5, 'weight_in_mg': 630}, {'specimen_id': 'C3N-00293-0…	2019-07-09 23:48:31	2021-05-06 01:13:38	Tumor_and_Normal	Living	Tumor Free			14				Living			Unknown Tumor Status			14
C3N-00293-24	C3N-00293	82	LUAD	Yes	Male	73	178	83	26	Not Reported	Right Upper Lobe	3.5	Adenocarcinoma		GX Grade cannot be assessed	Stage IB	Seventh Edition (2010)	pT2a	pN0	No pathologic evidence of distant metastasis	cM0	R0:No residual tumor	Alcohol consumption history not available	Smoking history not available	[{'specimen_id': 'C3N-00293-31', 'tissue_type': 'blood'}, {'specimen_id': 'C3N-00293-05', 'slide_id': 'C3N-00293-25', 'tissue_type': 'normal', 'weight_in_mg': 1030}, {'specimen_id': 'C3N-00293-01', 'slide_id': 'C3N-00293-21', 'tissue_type': 'tumor', 'percent_tumor_surface_area': 100, 'percent_tumor_nuclei': 65, 'percent_necrotic_surface_area': 5, 'weight_in_mg': 630}, {'specimen_id': 'C3N-00293-0…	2019-07-09 23:48:31	2021-05-06 01:13:38	Tumor_and_Normal	Living	Tumor Free			14				Living			Unknown Tumor Status			14
C3N-00294-21	C3N-00294	83	LUAD	Yes	Male	57	168	80	28	Not Reported	Right Lower Lobe	6	Adenocarcinoma		GX Grade cannot be assessed	Stage IIB	Seventh Edition (2010)	pT2b	pN1	No pathologic evidence of distant metastasis	cM0	R0:No residual tumor	Alcohol consumption history not available	Current reformed smoker, more than 15 years	[{'specimen_id': 'C3N-00294-31', 'tissue_type': 'blood'}, {'specimen_id': 'C3N-00294-05', 'slide_id': 'C3N-00294-25', 'tissue_type': 'normal', 'weight_in_mg': 1570}, {'specimen_id': 'C3N-00294-01', 'slide_id': 'C3N-00294-21', 'tissue_type': 'tumor', 'percent_tumor_surface_area': 90, 'percent_tumor_nuclei': 70, 'percent_necrotic_surface_area': 5, 'weight_in_mg': 690}, {'specimen_id': 'C3N-00294-02…	2019-07-09 23:48:31	2021-05-06 01:13:37	Tumor	Living	Tumor Free			370	29.3		Living	Living		With Tumor	Tumor Free		1042	832
C3N-00294-22	C3N-00294	83	LUAD	Yes	Male	57	168	80	28	Not Reported	Right Lower Lobe	6	Adenocarcinoma		GX Grade cannot be assessed	Stage IIB	Seventh Edition (2010)	pT2b	pN1	No pathologic evidence of distant metastasis	cM0	R0:No residual tumor	Alcohol consumption history not available	Current reformed smoker, more than 15 years	[{'specimen_id': 'C3N-00294-31', 'tissue_type': 'blood'}, {'specimen_id': 'C3N-00294-05', 'slide_id': 'C3N-00294-25', 'tissue_type': 'normal', 'weight_in_mg': 1570}, {'specimen_id': 'C3N-00294-01', 'slide_id': 'C3N-00294-21', 'tissue_type': 'tumor', 'percent_tumor_surface_area': 90, 'percent_tumor_nuclei': 70, 'percent_necrotic_surface_area': 5, 'weight_in_mg': 690}, {'specimen_id': 'C3N-00294-02…	2019-07-09 23:48:31	2021-05-06 01:13:37	Tumor	Living	Tumor Free			370	29.3		Living	Living		With Tumor	Tumor Free		1042	832
C3N-00294-23	C3N-00294	83	LUAD	Yes	Male	57	168	80	28	Not Reported	Right Lower Lobe	6	Adenocarcinoma		GX Grade cannot be assessed	Stage IIB	Seventh Edition (2010)	pT2b	pN1	No pathologic evidence of distant metastasis	cM0	R0:No residual tumor	Alcohol consumption history not available	Current reformed smoker, more than 15 years	[{'specimen_id': 'C3N-00294-31', 'tissue_type': 'blood'}, {'specimen_id': 'C3N-00294-05', 'slide_id': 'C3N-00294-25', 'tissue_type': 'normal', 'weight_in_mg': 1570}, {'specimen_id': 'C3N-00294-01', 'slide_id': 'C3N-00294-21', 'tissue_type': 'tumor', 'percent_tumor_surface_area': 90, 'percent_tumor_nuclei': 70, 'percent_necrotic_surface_area': 5, 'weight_in_mg': 690}, {'specimen_id': 'C3N-00294-02…	2019-07-09 23:48:31	2021-05-06 01:13:37	Tumor	Living	Tumor Free			370	29.3		Living	Living		With Tumor	Tumor Free		1042	832
C3N-00294-24	C3N-00294	83	LUAD	Yes	Male	57	168	80	28	Not Reported	Right Lower Lobe	6	Adenocarcinoma		GX Grade cannot be assessed	Stage IIB	Seventh Edition (2010)	pT2b	pN1	No pathologic evidence of distant metastasis	cM0	R0:No residual tumor	Alcohol consumption history not available	Current reformed smoker, more than 15 years	[{'specimen_id': 'C3N-00294-31', 'tissue_type': 'blood'}, {'specimen_id': 'C3N-00294-05', 'slide_id': 'C3N-00294-25', 'tissue_type': 'normal', 'weight_in_mg': 1570}, {'specimen_id': 'C3N-00294-01', 'slide_id': 'C3N-00294-21', 'tissue_type': 'tumor', 'percent_tumor_surface_area': 90, 'percent_tumor_nuclei': 70, 'percent_necrotic_surface_area': 5, 'weight_in_mg': 690}, {'specimen_id': 'C3N-00294-02…	2019-07-09 23:48:31	2021-05-06 01:13:37	Tumor	Living	Tumor Free			370	29.3		Living	Living		With Tumor	Tumor Free		1042	832
C3N-00433-21	C3N-00433	84	LUAD	Yes	Male	57	169	83	29.06	Not Reported	Right Upper Lobe	3.5	Adenocarcinoma		G3 Poorly differentiated	Stage IB	Seventh Edition (2010)	pT2a	pN0	Staging Incomplete	cM0	R0:No residual tumor	Lifelong non-drinker	Lifelong non-smoker: Less than 100 cigarettes smoked in lifetime	[{'specimen_id': 'C3N-00433-31', 'tissue_type': 'blood'}, {'specimen_id': 'C3N-00433-32', 'tissue_type': 'blood'}, {'specimen_id': 'C3N-00433-06', 'slide_id': 'C3N-00433-26', 'tissue_type': 'normal', 'weight_in_mg': 115}, {'specimen_id': 'C3N-00433-07', 'slide_id': 'C3N-00433-27', 'tissue_type': 'normal', 'weight_in_mg': 124}, {'specimen_id': 'C3N-00433-01', 'slide_id': 'C3N-00433-21', 'tissue_ty…	2019-07-09 23:48:31	2021-05-06 01:13:25	Tumor_and_Normal	Living	Tumor Free			60				Living			Tumor Free			60
C3N-00433-22	C3N-00433	84	LUAD	Yes	Male	57	169	83	29.06	Not Reported	Right Upper Lobe	3.5	Adenocarcinoma		G3 Poorly differentiated	Stage IB	Seventh Edition (2010)	pT2a	pN0	Staging Incomplete	cM0	R0:No residual tumor	Lifelong non-drinker	Lifelong non-smoker: Less than 100 cigarettes smoked in lifetime	[{'specimen_id': 'C3N-00433-31', 'tissue_type': 'blood'}, {'specimen_id': 'C3N-00433-32', 'tissue_type': 'blood'}, {'specimen_id': 'C3N-00433-06', 'slide_id': 'C3N-00433-26', 'tissue_type': 'normal', 'weight_in_mg': 115}, {'specimen_id': 'C3N-00433-07', 'slide_id': 'C3N-00433-27', 'tissue_type': 'normal', 'weight_in_mg': 124}, {'specimen_id': 'C3N-00433-01', 'slide_id': 'C3N-00433-21', 'tissue_ty…	2019-07-09 23:48:31	2021-05-06 01:13:25	Tumor_and_Normal	Living	Tumor Free			60				Living			Tumor Free			60
C3N-00433-23	C3N-00433	84	LUAD	Yes	Male	57	169	83	29.06	Not Reported	Right Upper Lobe	3.5	Adenocarcinoma		G3 Poorly differentiated	Stage IB	Seventh Edition (2010)	pT2a	pN0	Staging Incomplete	cM0	R0:No residual tumor	Lifelong non-drinker	Lifelong non-smoker: Less than 100 cigarettes smoked in lifetime	[{'specimen_id': 'C3N-00433-31', 'tissue_type': 'blood'}, {'specimen_id': 'C3N-00433-32', 'tissue_type': 'blood'}, {'specimen_id': 'C3N-00433-06', 'slide_id': 'C3N-00433-26', 'tissue_type': 'normal', 'weight_in_mg': 115}, {'specimen_id': 'C3N-00433-07', 'slide_id': 'C3N-00433-27', 'tissue_type': 'normal', 'weight_in_mg': 124}, {'specimen_id': 'C3N-00433-01', 'slide_id': 'C3N-00433-21', 'tissue_ty…	2019-07-09 23:48:31	2021-05-06 01:13:25	Tumor_and_Normal	Living	Tumor Free			60				Living			Tumor Free			60
C3N-00433-24	C3N-00433	84	LUAD	Yes	Male	57	169	83	29.06	Not Reported	Right Upper Lobe	3.5	Adenocarcinoma		G3 Poorly differentiated	Stage IB	Seventh Edition (2010)	pT2a	pN0	Staging Incomplete	cM0	R0:No residual tumor	Lifelong non-drinker	Lifelong non-smoker: Less than 100 cigarettes smoked in lifetime	[{'specimen_id': 'C3N-00433-31', 'tissue_type': 'blood'}, {'specimen_id': 'C3N-00433-32', 'tissue_type': 'blood'}, {'specimen_id': 'C3N-00433-06', 'slide_id': 'C3N-00433-26', 'tissue_type': 'normal', 'weight_in_mg': 115}, {'specimen_id': 'C3N-00433-07', 'slide_id': 'C3N-00433-27', 'tissue_type': 'normal', 'weight_in_mg': 124}, {'specimen_id': 'C3N-00433-01', 'slide_id': 'C3N-00433-21', 'tissue_ty…	2019-07-09 23:48:31	2021-05-06 01:13:25	Tumor_and_Normal	Living	Tumor Free			60				Living			Tumor Free			60
C3N-00433-25	C3N-00433	84	LUAD	Yes	Male	57	169	83	29.06	Not Reported	Right Upper Lobe	3.5	Adenocarcinoma		G3 Poorly differentiated	Stage IB	Seventh Edition (2010)	pT2a	pN0	Staging Incomplete	cM0	R0:No residual tumor	Lifelong non-drinker	Lifelong non-smoker: Less than 100 cigarettes smoked in lifetime	[{'specimen_id': 'C3N-00433-31', 'tissue_type': 'blood'}, {'specimen_id': 'C3N-00433-32', 'tissue_type': 'blood'}, {'specimen_id': 'C3N-00433-06', 'slide_id': 'C3N-00433-26', 'tissue_type': 'normal', 'weight_in_mg': 115}, {'specimen_id': 'C3N-00433-07', 'slide_id': 'C3N-00433-27', 'tissue_type': 'normal', 'weight_in_mg': 124}, {'specimen_id': 'C3N-00433-01', 'slide_id': 'C3N-00433-21', 'tissue_ty…	2019-07-09 23:48:31	2021-05-06 01:13:25	Tumor_and_Normal	Living	Tumor Free			60				Living			Tumor Free			60
C3N-00545-21	C3N-00545	85	LUAD	Yes	Male	59	165	53	19.47	Not Reported	Right Upper Lobe	1.2	Acinar adenocarcinoma		G2 Moderately differentiated	Stage IA	Seventh Edition (2010)	pT1a	pN2	Staging Incomplete	cM0	R0:No residual tumor	Alcohol consumption equal to or less than 2 drinks per day for men and 1 drink or less per day for women	Current smoker: Includes daily and non-daily smokers	[{'specimen_id': 'C3N-00545-31', 'tissue_type': 'blood'}, {'specimen_id': 'C3N-00545-32', 'tissue_type': 'blood'}, {'specimen_id': 'C3N-00545-06', 'slide_id': 'C3N-00545-26', 'tissue_type': 'normal', 'weight_in_mg': 150}, {'specimen_id': 'C3N-00545-07', 'slide_id': 'C3N-00545-27', 'tissue_type': 'normal', 'weight_in_mg': 150}, {'specimen_id': 'C3N-00545-01', 'slide_id': 'C3N-00545-21', 'tissue_ty…	2019-07-09 23:48:31	2021-05-06 01:13:35	Tumor_and_Normal	Living	Tumor Free			650	21.8
C3N-00545-22	C3N-00545	85	LUAD	Yes	Male	59	165	53	19.47	Not Reported	Right Upper Lobe	1.2	Acinar adenocarcinoma		G2 Moderately differentiated	Stage IA	Seventh Edition (2010)	pT1a	pN2	Staging Incomplete	cM0	R0:No residual tumor	Alcohol consumption equal to or less than 2 drinks per day for men and 1 drink or less per day for women	Current smoker: Includes daily and non-daily smokers	[{'specimen_id': 'C3N-00545-31', 'tissue_type': 'blood'}, {'specimen_id': 'C3N-00545-32', 'tissue_type': 'blood'}, {'specimen_id': 'C3N-00545-06', 'slide_id': 'C3N-00545-26', 'tissue_type': 'normal', 'weight_in_mg': 150}, {'specimen_id': 'C3N-00545-07', 'slide_id': 'C3N-00545-27', 'tissue_type': 'normal', 'weight_in_mg': 150}, {'specimen_id': 'C3N-00545-01', 'slide_id': 'C3N-00545-21', 'tissue_ty…	2019-07-09 23:48:31	2021-05-06 01:13:35	Tumor_and_Normal	Living	Tumor Free			650	21.8
C3N-00545-23	C3N-00545	85	LUAD	Yes	Male	59	165	53	19.47	Not Reported	Right Upper Lobe	1.2	Acinar adenocarcinoma		G2 Moderately differentiated	Stage IA	Seventh Edition (2010)	pT1a	pN2	Staging Incomplete	cM0	R0:No residual tumor	Alcohol consumption equal to or less than 2 drinks per day for men and 1 drink or less per day for women	Current smoker: Includes daily and non-daily smokers	[{'specimen_id': 'C3N-00545-31', 'tissue_type': 'blood'}, {'specimen_id': 'C3N-00545-32', 'tissue_type': 'blood'}, {'specimen_id': 'C3N-00545-06', 'slide_id': 'C3N-00545-26', 'tissue_type': 'normal', 'weight_in_mg': 150}, {'specimen_id': 'C3N-00545-07', 'slide_id': 'C3N-00545-27', 'tissue_type': 'normal', 'weight_in_mg': 150}, {'specimen_id': 'C3N-00545-01', 'slide_id': 'C3N-00545-21', 'tissue_ty…	2019-07-09 23:48:31	2021-05-06 01:13:35	Tumor_and_Normal	Living	Tumor Free			650	21.8
C3N-00545-24	C3N-00545	85	LUAD	Yes	Male	59	165	53	19.47	Not Reported	Right Upper Lobe	1.2	Acinar adenocarcinoma		G2 Moderately differentiated	Stage IA	Seventh Edition (2010)	pT1a	pN2	Staging Incomplete	cM0	R0:No residual tumor	Alcohol consumption equal to or less than 2 drinks per day for men and 1 drink or less per day for women	Current smoker: Includes daily and non-daily smokers	[{'specimen_id': 'C3N-00545-31', 'tissue_type': 'blood'}, {'specimen_id': 'C3N-00545-32', 'tissue_type': 'blood'}, {'specimen_id': 'C3N-00545-06', 'slide_id': 'C3N-00545-26', 'tissue_type': 'normal', 'weight_in_mg': 150}, {'specimen_id': 'C3N-00545-07', 'slide_id': 'C3N-00545-27', 'tissue_type': 'normal', 'weight_in_mg': 150}, {'specimen_id': 'C3N-00545-01', 'slide_id': 'C3N-00545-21', 'tissue_ty…	2019-07-09 23:48:31	2021-05-06 01:13:35	Tumor_and_Normal	Living	Tumor Free			650	21.8
C3N-00546-21	C3N-00546	86	LUAD	Yes	Male	58	170	52	17.99	Not Reported	Other	6	Solid adenocarcinoma		G3 Poorly differentiated	Stage IIA	Seventh Edition (2010)	pT2b	pN0	Staging Incomplete	cM0	R0:No residual tumor	Alcohol consumption equal to or less than 2 drinks per day for men and 1 drink or less per day for women	Current smoker: Includes daily and non-daily smokers	[{'specimen_id': 'C3N-00546-31', 'tissue_type': 'blood'}, {'specimen_id': 'C3N-00546-32', 'tissue_type': 'blood'}, {'specimen_id': 'C3N-00546-06', 'slide_id': 'C3N-00546-26', 'tissue_type': 'normal', 'weight_in_mg': 200}, {'specimen_id': 'C3N-00546-07', 'slide_id': 'C3N-00546-27', 'tissue_type': 'normal', 'weight_in_mg': 200}, {'specimen_id': 'C3N-00546-01', 'slide_id': 'C3N-00546-21', 'tissue_ty…	2019-07-09 23:48:31	2021-05-06 01:13:36	Tumor_and_Normal	Living	Tumor Free			382	3.8
C3N-00546-22	C3N-00546	86	LUAD	Yes	Male	58	170	52	17.99	Not Reported	Other	6	Solid adenocarcinoma		G3 Poorly differentiated	Stage IIA	Seventh Edition (2010)	pT2b	pN0	Staging Incomplete	cM0	R0:No residual tumor	Alcohol consumption equal to or less than 2 drinks per day for men and 1 drink or less per day for women	Current smoker: Includes daily and non-daily smokers	[{'specimen_id': 'C3N-00546-31', 'tissue_type': 'blood'}, {'specimen_id': 'C3N-00546-32', 'tissue_type': 'blood'}, {'specimen_id': 'C3N-00546-06', 'slide_id': 'C3N-00546-26', 'tissue_type': 'normal', 'weight_in_mg': 200}, {'specimen_id': 'C3N-00546-07', 'slide_id': 'C3N-00546-27', 'tissue_type': 'normal', 'weight_in_mg': 200}, {'specimen_id': 'C3N-00546-01', 'slide_id': 'C3N-00546-21', 'tissue_ty…	2019-07-09 23:48:31	2021-05-06 01:13:36	Tumor_and_Normal	Living	Tumor Free			382	3.8
C3N-00546-23	C3N-00546	86	LUAD	Yes	Male	58	170	52	17.99	Not Reported	Other	6	Solid adenocarcinoma		G3 Poorly differentiated	Stage IIA	Seventh Edition (2010)	pT2b	pN0	Staging Incomplete	cM0	R0:No residual tumor	Alcohol consumption equal to or less than 2 drinks per day for men and 1 drink or less per day for women	Current smoker: Includes daily and non-daily smokers	[{'specimen_id': 'C3N-00546-31', 'tissue_type': 'blood'}, {'specimen_id': 'C3N-00546-32', 'tissue_type': 'blood'}, {'specimen_id': 'C3N-00546-06', 'slide_id': 'C3N-00546-26', 'tissue_type': 'normal', 'weight_in_mg': 200}, {'specimen_id': 'C3N-00546-07', 'slide_id': 'C3N-00546-27', 'tissue_type': 'normal', 'weight_in_mg': 200}, {'specimen_id': 'C3N-00546-01', 'slide_id': 'C3N-00546-21', 'tissue_ty…	2019-07-09 23:48:31	2021-05-06 01:13:36	Tumor_and_Normal	Living	Tumor Free			382	3.8
C3N-00546-24	C3N-00546	86	LUAD	Yes	Male	58	170	52	17.99	Not Reported	Other	6	Solid adenocarcinoma		G3 Poorly differentiated	Stage IIA	Seventh Edition (2010)	pT2b	pN0	Staging Incomplete	cM0	R0:No residual tumor	Alcohol consumption equal to or less than 2 drinks per day for men and 1 drink or less per day for women	Current smoker: Includes daily and non-daily smokers	[{'specimen_id': 'C3N-00546-31', 'tissue_type': 'blood'}, {'specimen_id': 'C3N-00546-32', 'tissue_type': 'blood'}, {'specimen_id': 'C3N-00546-06', 'slide_id': 'C3N-00546-26', 'tissue_type': 'normal', 'weight_in_mg': 200}, {'specimen_id': 'C3N-00546-07', 'slide_id': 'C3N-00546-27', 'tissue_type': 'normal', 'weight_in_mg': 200}, {'specimen_id': 'C3N-00546-01', 'slide_id': 'C3N-00546-21', 'tissue_ty…	2019-07-09 23:48:31	2021-05-06 01:13:36	Tumor_and_Normal	Living	Tumor Free			382	3.8
C3N-00547-21	C3N-00547	87	LUAD	Yes	Male	60	170	51	17.65	Not Reported	Other	5	Acinar adenocarcinoma		G2 Moderately differentiated	Stage IIA	Seventh Edition (2010)	pT2b	pN0	Staging Incomplete	cM0	R0:No residual tumor	Alcohol consumption equal to or less than 2 drinks per day for men and 1 drink or less per day for women	Current smoker: Includes daily and non-daily smokers	[{'specimen_id': 'C3N-00547-31', 'tissue_type': 'blood'}, {'specimen_id': 'C3N-00547-32', 'tissue_type': 'blood'}, {'specimen_id': 'C3N-00547-06', 'slide_id': 'C3N-00547-26', 'tissue_type': 'normal', 'weight_in_mg': 250}, {'specimen_id': 'C3N-00547-07', 'slide_id': 'C3N-00547-27', 'tissue_type': 'normal', 'weight_in_mg': 250}, {'specimen_id': 'C3N-00547-01', 'slide_id': 'C3N-00547-21', 'tissue_ty…	2019-07-09 23:48:31	2021-05-06 01:13:38	Tumor_and_Normal	Living	Tumor Free			474	3
C3N-00547-22	C3N-00547	87	LUAD	Yes	Male	60	170	51	17.65	Not Reported	Other	5	Acinar adenocarcinoma		G2 Moderately differentiated	Stage IIA	Seventh Edition (2010)	pT2b	pN0	Staging Incomplete	cM0	R0:No residual tumor	Alcohol consumption equal to or less than 2 drinks per day for men and 1 drink or less per day for women	Current smoker: Includes daily and non-daily smokers	[{'specimen_id': 'C3N-00547-31', 'tissue_type': 'blood'}, {'specimen_id': 'C3N-00547-32', 'tissue_type': 'blood'}, {'specimen_id': 'C3N-00547-06', 'slide_id': 'C3N-00547-26', 'tissue_type': 'normal', 'weight_in_mg': 250}, {'specimen_id': 'C3N-00547-07', 'slide_id': 'C3N-00547-27', 'tissue_type': 'normal', 'weight_in_mg': 250}, {'specimen_id': 'C3N-00547-01', 'slide_id': 'C3N-00547-21', 'tissue_ty…	2019-07-09 23:48:31	2021-05-06 01:13:38	Tumor_and_Normal	Living	Tumor Free			474	3
C3N-00547-23	C3N-00547	87	LUAD	Yes	Male	60	170	51	17.65	Not Reported	Other	5	Acinar adenocarcinoma		G2 Moderately differentiated	Stage IIA	Seventh Edition (2010)	pT2b	pN0	Staging Incomplete	cM0	R0:No residual tumor	Alcohol consumption equal to or less than 2 drinks per day for men and 1 drink or less per day for women	Current smoker: Includes daily and non-daily smokers	[{'specimen_id': 'C3N-00547-31', 'tissue_type': 'blood'}, {'specimen_id': 'C3N-00547-32', 'tissue_type': 'blood'}, {'specimen_id': 'C3N-00547-06', 'slide_id': 'C3N-00547-26', 'tissue_type': 'normal', 'weight_in_mg': 250}, {'specimen_id': 'C3N-00547-07', 'slide_id': 'C3N-00547-27', 'tissue_type': 'normal', 'weight_in_mg': 250}, {'specimen_id': 'C3N-00547-01', 'slide_id': 'C3N-00547-21', 'tissue_ty…	2019-07-09 23:48:31	2021-05-06 01:13:38	Tumor_and_Normal	Living	Tumor Free			474	3
C3N-00547-24	C3N-00547	87	LUAD	Yes	Male	60	170	51	17.65	Not Reported	Other	5	Acinar adenocarcinoma		G2 Moderately differentiated	Stage IIA	Seventh Edition (2010)	pT2b	pN0	Staging Incomplete	cM0	R0:No residual tumor	Alcohol consumption equal to or less than 2 drinks per day for men and 1 drink or less per day for women	Current smoker: Includes daily and non-daily smokers	[{'specimen_id': 'C3N-00547-31', 'tissue_type': 'blood'}, {'specimen_id': 'C3N-00547-32', 'tissue_type': 'blood'}, {'specimen_id': 'C3N-00547-06', 'slide_id': 'C3N-00547-26', 'tissue_type': 'normal', 'weight_in_mg': 250}, {'specimen_id': 'C3N-00547-07', 'slide_id': 'C3N-00547-27', 'tissue_type': 'normal', 'weight_in_mg': 250}, {'specimen_id': 'C3N-00547-01', 'slide_id': 'C3N-00547-21', 'tissue_ty…	2019-07-09 23:48:31	2021-05-06 01:13:38	Tumor_and_Normal	Living	Tumor Free			474	3
C3N-00549-21	C3N-00549	88	LUAD	Yes	Male	58	168	60	21.26	Not Reported	Other	5	Other	Adenocaricnoma, mixed sub-type (solid and acinar)	G3 Poorly differentiated	Stage IB	Seventh Edition (2010)	pT2a	pN0	Staging Incomplete	cM0	R0:No residual tumor	Alcohol consumption equal to or less than 2 drinks per day for men and 1 drink or less per day for women	Current smoker: Includes daily and non-daily smokers	[{'specimen_id': 'C3N-00549-31', 'tissue_type': 'blood'}, {'specimen_id': 'C3N-00549-32', 'tissue_type': 'blood'}, {'specimen_id': 'C3N-00549-06', 'slide_id': 'C3N-00549-26', 'tissue_type': 'normal', 'weight_in_mg': 150}, {'specimen_id': 'C3N-00549-07', 'slide_id': 'C3N-00549-27', 'tissue_type': 'normal', 'weight_in_mg': 150}, {'specimen_id': 'C3N-00549-01', 'slide_id': 'C3N-00549-21', 'tissue_ty…	2019-07-09 23:48:31	2021-05-06 01:13:32	Tumor_and_Normal	Living	Tumor Free			426	5			Living			Tumor Free			791
C3N-00549-22	C3N-00549	88	LUAD	Yes	Male	58	168	60	21.26	Not Reported	Other	5	Other	Adenocaricnoma, mixed sub-type (solid and acinar)	G3 Poorly differentiated	Stage IB	Seventh Edition (2010)	pT2a	pN0	Staging Incomplete	cM0	R0:No residual tumor	Alcohol consumption equal to or less than 2 drinks per day for men and 1 drink or less per day for women	Current smoker: Includes daily and non-daily smokers	[{'specimen_id': 'C3N-00549-31', 'tissue_type': 'blood'}, {'specimen_id': 'C3N-00549-32', 'tissue_type': 'blood'}, {'specimen_id': 'C3N-00549-06', 'slide_id': 'C3N-00549-26', 'tissue_type': 'normal', 'weight_in_mg': 150}, {'specimen_id': 'C3N-00549-07', 'slide_id': 'C3N-00549-27', 'tissue_type': 'normal', 'weight_in_mg': 150}, {'specimen_id': 'C3N-00549-01', 'slide_id': 'C3N-00549-21', 'tissue_ty…	2019-07-09 23:48:31	2021-05-06 01:13:32	Tumor_and_Normal	Living	Tumor Free			426	5			Living			Tumor Free			791
C3N-00549-23	C3N-00549	88	LUAD	Yes	Male	58	168	60	21.26	Not Reported	Other	5	Other	Adenocaricnoma, mixed sub-type (solid and acinar)	G3 Poorly differentiated	Stage IB	Seventh Edition (2010)	pT2a	pN0	Staging Incomplete	cM0	R0:No residual tumor	Alcohol consumption equal to or less than 2 drinks per day for men and 1 drink or less per day for women	Current smoker: Includes daily and non-daily smokers	[{'specimen_id': 'C3N-00549-31', 'tissue_type': 'blood'}, {'specimen_id': 'C3N-00549-32', 'tissue_type': 'blood'}, {'specimen_id': 'C3N-00549-06', 'slide_id': 'C3N-00549-26', 'tissue_type': 'normal', 'weight_in_mg': 150}, {'specimen_id': 'C3N-00549-07', 'slide_id': 'C3N-00549-27', 'tissue_type': 'normal', 'weight_in_mg': 150}, {'specimen_id': 'C3N-00549-01', 'slide_id': 'C3N-00549-21', 'tissue_ty…	2019-07-09 23:48:31	2021-05-06 01:13:32	Tumor_and_Normal	Living	Tumor Free			426	5			Living			Tumor Free			791
C3N-00549-24	C3N-00549	88	LUAD	Yes	Male	58	168	60	21.26	Not Reported	Other	5	Other	Adenocaricnoma, mixed sub-type (solid and acinar)	G3 Poorly differentiated	Stage IB	Seventh Edition (2010)	pT2a	pN0	Staging Incomplete	cM0	R0:No residual tumor	Alcohol consumption equal to or less than 2 drinks per day for men and 1 drink or less per day for women	Current smoker: Includes daily and non-daily smokers	[{'specimen_id': 'C3N-00549-31', 'tissue_type': 'blood'}, {'specimen_id': 'C3N-00549-32', 'tissue_type': 'blood'}, {'specimen_id': 'C3N-00549-06', 'slide_id': 'C3N-00549-26', 'tissue_type': 'normal', 'weight_in_mg': 150}, {'specimen_id': 'C3N-00549-07', 'slide_id': 'C3N-00549-27', 'tissue_type': 'normal', 'weight_in_mg': 150}, {'specimen_id': 'C3N-00549-01', 'slide_id': 'C3N-00549-21', 'tissue_ty…	2019-07-09 23:48:31	2021-05-06 01:13:32	Tumor_and_Normal	Living	Tumor Free			426	5			Living			Tumor Free			791
C3N-00550-21	C3N-00550	89	LUAD	Yes	Female	52	173	72	24.06	Not Reported	Left Lower Lobe	4	Papillary adenocarcinoma	Mixed adenocarcinoma (acinar, papillary and mucinous)	G2 Moderately differentiated	Stage IIB	Seventh Edition (2010)	pT2a	pN1	Staging Incomplete	cM0	R0:No residual tumor	Lifelong non-drinker	Lifelong non-smoker: Less than 100 cigarettes smoked in lifetime	[{'specimen_id': 'C3N-00550-31', 'tissue_type': 'blood'}, {'specimen_id': 'C3N-00550-32', 'tissue_type': 'blood'}, {'specimen_id': 'C3N-00550-06', 'slide_id': 'C3N-00550-26', 'tissue_type': 'normal', 'weight_in_mg': 150}, {'specimen_id': 'C3N-00550-07', 'slide_id': 'C3N-00550-27', 'tissue_type': 'normal', 'weight_in_mg': 150}, {'specimen_id': 'C3N-00550-01', 'slide_id': 'C3N-00550-21', 'tissue_ty…	2019-07-09 23:48:31	2021-05-06 01:13:32	Tumor_and_Normal	Living	Tumor Free			401
C3N-00550-22	C3N-00550	89	LUAD	Yes	Female	52	173	72	24.06	Not Reported	Left Lower Lobe	4	Papillary adenocarcinoma	Mixed adenocarcinoma (acinar, papillary and mucinous)	G2 Moderately differentiated	Stage IIB	Seventh Edition (2010)	pT2a	pN1	Staging Incomplete	cM0	R0:No residual tumor	Lifelong non-drinker	Lifelong non-smoker: Less than 100 cigarettes smoked in lifetime	[{'specimen_id': 'C3N-00550-31', 'tissue_type': 'blood'}, {'specimen_id': 'C3N-00550-32', 'tissue_type': 'blood'}, {'specimen_id': 'C3N-00550-06', 'slide_id': 'C3N-00550-26', 'tissue_type': 'normal', 'weight_in_mg': 150}, {'specimen_id': 'C3N-00550-07', 'slide_id': 'C3N-00550-27', 'tissue_type': 'normal', 'weight_in_mg': 150}, {'specimen_id': 'C3N-00550-01', 'slide_id': 'C3N-00550-21', 'tissue_ty…	2019-07-09 23:48:31	2021-05-06 01:13:32	Tumor_and_Normal	Living	Tumor Free			401
C3N-00550-23	C3N-00550	89	LUAD	Yes	Female	52	173	72	24.06	Not Reported	Left Lower Lobe	4	Papillary adenocarcinoma	Mixed adenocarcinoma (acinar, papillary and mucinous)	G2 Moderately differentiated	Stage IIB	Seventh Edition (2010)	pT2a	pN1	Staging Incomplete	cM0	R0:No residual tumor	Lifelong non-drinker	Lifelong non-smoker: Less than 100 cigarettes smoked in lifetime	[{'specimen_id': 'C3N-00550-31', 'tissue_type': 'blood'}, {'specimen_id': 'C3N-00550-32', 'tissue_type': 'blood'}, {'specimen_id': 'C3N-00550-06', 'slide_id': 'C3N-00550-26', 'tissue_type': 'normal', 'weight_in_mg': 150}, {'specimen_id': 'C3N-00550-07', 'slide_id': 'C3N-00550-27', 'tissue_type': 'normal', 'weight_in_mg': 150}, {'specimen_id': 'C3N-00550-01', 'slide_id': 'C3N-00550-21', 'tissue_ty…	2019-07-09 23:48:31	2021-05-06 01:13:32	Tumor_and_Normal	Living	Tumor Free			401
C3N-00550-24	C3N-00550	89	LUAD	Yes	Female	52	173	72	24.06	Not Reported	Left Lower Lobe	4	Papillary adenocarcinoma	Mixed adenocarcinoma (acinar, papillary and mucinous)	G2 Moderately differentiated	Stage IIB	Seventh Edition (2010)	pT2a	pN1	Staging Incomplete	cM0	R0:No residual tumor	Lifelong non-drinker	Lifelong non-smoker: Less than 100 cigarettes smoked in lifetime	[{'specimen_id': 'C3N-00550-31', 'tissue_type': 'blood'}, {'specimen_id': 'C3N-00550-32', 'tissue_type': 'blood'}, {'specimen_id': 'C3N-00550-06', 'slide_id': 'C3N-00550-26', 'tissue_type': 'normal', 'weight_in_mg': 150}, {'specimen_id': 'C3N-00550-07', 'slide_id': 'C3N-00550-27', 'tissue_type': 'normal', 'weight_in_mg': 150}, {'specimen_id': 'C3N-00550-01', 'slide_id': 'C3N-00550-21', 'tissue_ty…	2019-07-09 23:48:31	2021-05-06 01:13:32	Tumor_and_Normal	Living	Tumor Free			401
C3N-00551-21	C3N-00551	90	LUAD	Yes	Male	54	170	52	17.99	Not Reported	Other	5	Other	Mixed acinar and micropapillary adenocarcinoma	G2 Moderately differentiated	Stage IB	Seventh Edition (2010)	pT2a	pN0	Staging Incomplete	cM0	R0:No residual tumor	Alcohol consumption equal to or less than 2 drinks per day for men and 1 drink or less per day for women	Current smoker: Includes daily and non-daily smokers	[{'specimen_id': 'C3N-00551-31', 'tissue_type': 'blood'}, {'specimen_id': 'C3N-00551-32', 'tissue_type': 'blood'}, {'specimen_id': 'C3N-00551-06', 'slide_id': 'C3N-00551-26', 'tissue_type': 'normal', 'weight_in_mg': 150}, {'specimen_id': 'C3N-00551-07', 'slide_id': 'C3N-00551-27', 'tissue_type': 'normal', 'weight_in_mg': 150}, {'specimen_id': 'C3N-00551-01', 'slide_id': 'C3N-00551-21', 'tissue_ty…	2019-07-09 23:48:31	2021-05-06 01:13:46	Tumor_and_Normal	Living	Tumor Free			391	7
C3N-00551-22	C3N-00551	90	LUAD	Yes	Male	54	170	52	17.99	Not Reported	Other	5	Other	Mixed acinar and micropapillary adenocarcinoma	G2 Moderately differentiated	Stage IB	Seventh Edition (2010)	pT2a	pN0	Staging Incomplete	cM0	R0:No residual tumor	Alcohol consumption equal to or less than 2 drinks per day for men and 1 drink or less per day for women	Current smoker: Includes daily and non-daily smokers	[{'specimen_id': 'C3N-00551-31', 'tissue_type': 'blood'}, {'specimen_id': 'C3N-00551-32', 'tissue_type': 'blood'}, {'specimen_id': 'C3N-00551-06', 'slide_id': 'C3N-00551-26', 'tissue_type': 'normal', 'weight_in_mg': 150}, {'specimen_id': 'C3N-00551-07', 'slide_id': 'C3N-00551-27', 'tissue_type': 'normal', 'weight_in_mg': 150}, {'specimen_id': 'C3N-00551-01', 'slide_id': 'C3N-00551-21', 'tissue_ty…	2019-07-09 23:48:31	2021-05-06 01:13:46	Tumor_and_Normal	Living	Tumor Free			391	7
C3N-00551-23	C3N-00551	90	LUAD	Yes	Male	54	170	52	17.99	Not Reported	Other	5	Other	Mixed acinar and micropapillary adenocarcinoma	G2 Moderately differentiated	Stage IB	Seventh Edition (2010)	pT2a	pN0	Staging Incomplete	cM0	R0:No residual tumor	Alcohol consumption equal to or less than 2 drinks per day for men and 1 drink or less per day for women	Current smoker: Includes daily and non-daily smokers	[{'specimen_id': 'C3N-00551-31', 'tissue_type': 'blood'}, {'specimen_id': 'C3N-00551-32', 'tissue_type': 'blood'}, {'specimen_id': 'C3N-00551-06', 'slide_id': 'C3N-00551-26', 'tissue_type': 'normal', 'weight_in_mg': 150}, {'specimen_id': 'C3N-00551-07', 'slide_id': 'C3N-00551-27', 'tissue_type': 'normal', 'weight_in_mg': 150}, {'specimen_id': 'C3N-00551-01', 'slide_id': 'C3N-00551-21', 'tissue_ty…	2019-07-09 23:48:31	2021-05-06 01:13:46	Tumor_and_Normal	Living	Tumor Free			391	7
C3N-00551-24	C3N-00551	90	LUAD	Yes	Male	54	170	52	17.99	Not Reported	Other	5	Other	Mixed acinar and micropapillary adenocarcinoma	G2 Moderately differentiated	Stage IB	Seventh Edition (2010)	pT2a	pN0	Staging Incomplete	cM0	R0:No residual tumor	Alcohol consumption equal to or less than 2 drinks per day for men and 1 drink or less per day for women	Current smoker: Includes daily and non-daily smokers	[{'specimen_id': 'C3N-00551-31', 'tissue_type': 'blood'}, {'specimen_id': 'C3N-00551-32', 'tissue_type': 'blood'}, {'specimen_id': 'C3N-00551-06', 'slide_id': 'C3N-00551-26', 'tissue_type': 'normal', 'weight_in_mg': 150}, {'specimen_id': 'C3N-00551-07', 'slide_id': 'C3N-00551-27', 'tissue_type': 'normal', 'weight_in_mg': 150}, {'specimen_id': 'C3N-00551-01', 'slide_id': 'C3N-00551-21', 'tissue_ty…	2019-07-09 23:48:31	2021-05-06 01:13:46	Tumor_and_Normal	Living	Tumor Free			391	7
C3N-00552-21	C3N-00552	91	LUAD	Yes	Female	49	156	50	20.55	Not Reported	Other	5	Solid adenocarcinoma		G3 Poorly differentiated	Stage IB	Seventh Edition (2010)	pT2a	pN0	Staging Incomplete	cM0	R0:No residual tumor	Lifelong non-drinker	Lifelong non-smoker: Less than 100 cigarettes smoked in lifetime	[{'specimen_id': 'C3N-00552-31', 'tissue_type': 'blood'}, {'specimen_id': 'C3N-00552-32', 'tissue_type': 'blood'}, {'specimen_id': 'C3N-00552-06', 'slide_id': 'C3N-00552-26', 'tissue_type': 'normal', 'weight_in_mg': 150}, {'specimen_id': 'C3N-00552-07', 'slide_id': 'C3N-00552-27', 'tissue_type': 'normal', 'weight_in_mg': 150}, {'specimen_id': 'C3N-00552-01', 'slide_id': 'C3N-00552-21', 'tissue_ty…	2019-07-09 23:48:31	2021-05-06 01:13:35	Tumor_and_Normal	Living	Tumor Free			396
C3N-00552-22	C3N-00552	91	LUAD	Yes	Female	49	156	50	20.55	Not Reported	Other	5	Solid adenocarcinoma		G3 Poorly differentiated	Stage IB	Seventh Edition (2010)	pT2a	pN0	Staging Incomplete	cM0	R0:No residual tumor	Lifelong non-drinker	Lifelong non-smoker: Less than 100 cigarettes smoked in lifetime	[{'specimen_id': 'C3N-00552-31', 'tissue_type': 'blood'}, {'specimen_id': 'C3N-00552-32', 'tissue_type': 'blood'}, {'specimen_id': 'C3N-00552-06', 'slide_id': 'C3N-00552-26', 'tissue_type': 'normal', 'weight_in_mg': 150}, {'specimen_id': 'C3N-00552-07', 'slide_id': 'C3N-00552-27', 'tissue_type': 'normal', 'weight_in_mg': 150}, {'specimen_id': 'C3N-00552-01', 'slide_id': 'C3N-00552-21', 'tissue_ty…	2019-07-09 23:48:31	2021-05-06 01:13:35	Tumor_and_Normal	Living	Tumor Free			396
C3N-00552-23	C3N-00552	91	LUAD	Yes	Female	49	156	50	20.55	Not Reported	Other	5	Solid adenocarcinoma		G3 Poorly differentiated	Stage IB	Seventh Edition (2010)	pT2a	pN0	Staging Incomplete	cM0	R0:No residual tumor	Lifelong non-drinker	Lifelong non-smoker: Less than 100 cigarettes smoked in lifetime	[{'specimen_id': 'C3N-00552-31', 'tissue_type': 'blood'}, {'specimen_id': 'C3N-00552-32', 'tissue_type': 'blood'}, {'specimen_id': 'C3N-00552-06', 'slide_id': 'C3N-00552-26', 'tissue_type': 'normal', 'weight_in_mg': 150}, {'specimen_id': 'C3N-00552-07', 'slide_id': 'C3N-00552-27', 'tissue_type': 'normal', 'weight_in_mg': 150}, {'specimen_id': 'C3N-00552-01', 'slide_id': 'C3N-00552-21', 'tissue_ty…	2019-07-09 23:48:31	2021-05-06 01:13:35	Tumor_and_Normal	Living	Tumor Free			396
C3N-00552-24	C3N-00552	91	LUAD	Yes	Female	49	156	50	20.55	Not Reported	Other	5	Solid adenocarcinoma		G3 Poorly differentiated	Stage IB	Seventh Edition (2010)	pT2a	pN0	Staging Incomplete	cM0	R0:No residual tumor	Lifelong non-drinker	Lifelong non-smoker: Less than 100 cigarettes smoked in lifetime	[{'specimen_id': 'C3N-00552-31', 'tissue_type': 'blood'}, {'specimen_id': 'C3N-00552-32', 'tissue_type': 'blood'}, {'specimen_id': 'C3N-00552-06', 'slide_id': 'C3N-00552-26', 'tissue_type': 'normal', 'weight_in_mg': 150}, {'specimen_id': 'C3N-00552-07', 'slide_id': 'C3N-00552-27', 'tissue_type': 'normal', 'weight_in_mg': 150}, {'specimen_id': 'C3N-00552-01', 'slide_id': 'C3N-00552-21', 'tissue_ty…	2019-07-09 23:48:31	2021-05-06 01:13:35	Tumor_and_Normal	Living	Tumor Free			396
C3N-00559-21	C3N-00559	93	LUAD	Yes	Female	55	152	48	20.78	Not Reported	Other	2.5	Other	Acinar adenocarcinoma and papillary adenocarcinoma	G2 Moderately differentiated	Stage IA	Seventh Edition (2010)	pT1b	pN0	Staging Incomplete	cM0	R0:No residual tumor	Lifelong non-drinker	Lifelong non-smoker: Less than 100 cigarettes smoked in lifetime	[{'specimen_id': 'C3N-00559-31', 'tissue_type': 'blood'}, {'specimen_id': 'C3N-00559-32', 'tissue_type': 'blood'}, {'specimen_id': 'C3N-00559-06', 'slide_id': 'C3N-00559-26', 'tissue_type': 'normal', 'weight_in_mg': 150}, {'specimen_id': 'C3N-00559-07', 'slide_id': 'C3N-00559-27', 'tissue_type': 'normal', 'weight_in_mg': 150}, {'specimen_id': 'C3N-00559-01', 'slide_id': 'C3N-00559-21', 'tissue_ty…	2019-07-09 23:48:31	2021-05-06 01:13:48	Tumor_and_Normal	Living	Tumor Free			398
C3N-00559-22	C3N-00559	93	LUAD	Yes	Female	55	152	48	20.78	Not Reported	Other	2.5	Other	Acinar adenocarcinoma and papillary adenocarcinoma	G2 Moderately differentiated	Stage IA	Seventh Edition (2010)	pT1b	pN0	Staging Incomplete	cM0	R0:No residual tumor	Lifelong non-drinker	Lifelong non-smoker: Less than 100 cigarettes smoked in lifetime	[{'specimen_id': 'C3N-00559-31', 'tissue_type': 'blood'}, {'specimen_id': 'C3N-00559-32', 'tissue_type': 'blood'}, {'specimen_id': 'C3N-00559-06', 'slide_id': 'C3N-00559-26', 'tissue_type': 'normal', 'weight_in_mg': 150}, {'specimen_id': 'C3N-00559-07', 'slide_id': 'C3N-00559-27', 'tissue_type': 'normal', 'weight_in_mg': 150}, {'specimen_id': 'C3N-00559-01', 'slide_id': 'C3N-00559-21', 'tissue_ty…	2019-07-09 23:48:31	2021-05-06 01:13:48	Tumor_and_Normal	Living	Tumor Free			398
C3N-00559-23	C3N-00559	93	LUAD	Yes	Female	55	152	48	20.78	Not Reported	Other	2.5	Other	Acinar adenocarcinoma and papillary adenocarcinoma	G2 Moderately differentiated	Stage IA	Seventh Edition (2010)	pT1b	pN0	Staging Incomplete	cM0	R0:No residual tumor	Lifelong non-drinker	Lifelong non-smoker: Less than 100 cigarettes smoked in lifetime	[{'specimen_id': 'C3N-00559-31', 'tissue_type': 'blood'}, {'specimen_id': 'C3N-00559-32', 'tissue_type': 'blood'}, {'specimen_id': 'C3N-00559-06', 'slide_id': 'C3N-00559-26', 'tissue_type': 'normal', 'weight_in_mg': 150}, {'specimen_id': 'C3N-00559-07', 'slide_id': 'C3N-00559-27', 'tissue_type': 'normal', 'weight_in_mg': 150}, {'specimen_id': 'C3N-00559-01', 'slide_id': 'C3N-00559-21', 'tissue_ty…	2019-07-09 23:48:31	2021-05-06 01:13:48	Tumor_and_Normal	Living	Tumor Free			398
C3N-00559-24	C3N-00559	93	LUAD	Yes	Female	55	152	48	20.78	Not Reported	Other	2.5	Other	Acinar adenocarcinoma and papillary adenocarcinoma	G2 Moderately differentiated	Stage IA	Seventh Edition (2010)	pT1b	pN0	Staging Incomplete	cM0	R0:No residual tumor	Lifelong non-drinker	Lifelong non-smoker: Less than 100 cigarettes smoked in lifetime	[{'specimen_id': 'C3N-00559-31', 'tissue_type': 'blood'}, {'specimen_id': 'C3N-00559-32', 'tissue_type': 'blood'}, {'specimen_id': 'C3N-00559-06', 'slide_id': 'C3N-00559-26', 'tissue_type': 'normal', 'weight_in_mg': 150}, {'specimen_id': 'C3N-00559-07', 'slide_id': 'C3N-00559-27', 'tissue_type': 'normal', 'weight_in_mg': 150}, {'specimen_id': 'C3N-00559-01', 'slide_id': 'C3N-00559-21', 'tissue_ty…	2019-07-09 23:48:31	2021-05-06 01:13:48	Tumor_and_Normal	Living	Tumor Free			398
C3N-00560-21	C3N-00560	94	LUAD	Yes	Male	55	160	62	24.22	Not Reported	Other	5	Adenocarcinoma		G3 Poorly differentiated	Stage IIIA	Seventh Edition (2010)	pT2a	pN2	Staging Incomplete	cM0	R0:No residual tumor	Alcohol consumption equal to or less than 2 drinks per day for men and 1 drink or less per day for women	Current smoker: Includes daily and non-daily smokers	[{'specimen_id': 'C3N-00560-31', 'tissue_type': 'blood'}, {'specimen_id': 'C3N-00560-32', 'tissue_type': 'blood'}, {'specimen_id': 'C3N-00560-06', 'slide_id': 'C3N-00560-26', 'tissue_type': 'normal', 'weight_in_mg': 250}, {'specimen_id': 'C3N-00560-07', 'slide_id': 'C3N-00560-27', 'tissue_type': 'normal', 'weight_in_mg': 250}, {'specimen_id': 'C3N-00560-01', 'slide_id': 'C3N-00560-21', 'tissue_ty…	2019-07-09 23:48:31	2021-05-06 01:13:44	Tumor_and_Normal	Living	Tumor Free			378	7
C3N-00560-22	C3N-00560	94	LUAD	Yes	Male	55	160	62	24.22	Not Reported	Other	5	Adenocarcinoma		G3 Poorly differentiated	Stage IIIA	Seventh Edition (2010)	pT2a	pN2	Staging Incomplete	cM0	R0:No residual tumor	Alcohol consumption equal to or less than 2 drinks per day for men and 1 drink or less per day for women	Current smoker: Includes daily and non-daily smokers	[{'specimen_id': 'C3N-00560-31', 'tissue_type': 'blood'}, {'specimen_id': 'C3N-00560-32', 'tissue_type': 'blood'}, {'specimen_id': 'C3N-00560-06', 'slide_id': 'C3N-00560-26', 'tissue_type': 'normal', 'weight_in_mg': 250}, {'specimen_id': 'C3N-00560-07', 'slide_id': 'C3N-00560-27', 'tissue_type': 'normal', 'weight_in_mg': 250}, {'specimen_id': 'C3N-00560-01', 'slide_id': 'C3N-00560-21', 'tissue_ty…	2019-07-09 23:48:31	2021-05-06 01:13:44	Tumor_and_Normal	Living	Tumor Free			378	7
C3N-00560-23	C3N-00560	94	LUAD	Yes	Male	55	160	62	24.22	Not Reported	Other	5	Adenocarcinoma		G3 Poorly differentiated	Stage IIIA	Seventh Edition (2010)	pT2a	pN2	Staging Incomplete	cM0	R0:No residual tumor	Alcohol consumption equal to or less than 2 drinks per day for men and 1 drink or less per day for women	Current smoker: Includes daily and non-daily smokers	[{'specimen_id': 'C3N-00560-31', 'tissue_type': 'blood'}, {'specimen_id': 'C3N-00560-32', 'tissue_type': 'blood'}, {'specimen_id': 'C3N-00560-06', 'slide_id': 'C3N-00560-26', 'tissue_type': 'normal', 'weight_in_mg': 250}, {'specimen_id': 'C3N-00560-07', 'slide_id': 'C3N-00560-27', 'tissue_type': 'normal', 'weight_in_mg': 250}, {'specimen_id': 'C3N-00560-01', 'slide_id': 'C3N-00560-21', 'tissue_ty…	2019-07-09 23:48:31	2021-05-06 01:13:44	Tumor_and_Normal	Living	Tumor Free			378	7
C3N-00560-24	C3N-00560	94	LUAD	Yes	Male	55	160	62	24.22	Not Reported	Other	5	Adenocarcinoma		G3 Poorly differentiated	Stage IIIA	Seventh Edition (2010)	pT2a	pN2	Staging Incomplete	cM0	R0:No residual tumor	Alcohol consumption equal to or less than 2 drinks per day for men and 1 drink or less per day for women	Current smoker: Includes daily and non-daily smokers	[{'specimen_id': 'C3N-00560-31', 'tissue_type': 'blood'}, {'specimen_id': 'C3N-00560-32', 'tissue_type': 'blood'}, {'specimen_id': 'C3N-00560-06', 'slide_id': 'C3N-00560-26', 'tissue_type': 'normal', 'weight_in_mg': 250}, {'specimen_id': 'C3N-00560-07', 'slide_id': 'C3N-00560-27', 'tissue_type': 'normal', 'weight_in_mg': 250}, {'specimen_id': 'C3N-00560-01', 'slide_id': 'C3N-00560-21', 'tissue_ty…	2019-07-09 23:48:31	2021-05-06 01:13:44	Tumor_and_Normal	Living	Tumor Free			378	7
C3N-00572-21	C3N-00572	95	LUAD	Yes	Female	48	156	44	18.08	Not Reported	Right Lower Lobe	2	Other	Adenocarcinoma, mixed subtype	G2 Moderately differentiated	Stage IA	Seventh Edition (2010)	pT1a	pN0	Staging Incomplete	cM0	R0:No residual tumor	Lifelong non-drinker	Lifelong non-smoker: Less than 100 cigarettes smoked in lifetime	[{'specimen_id': 'C3N-00572-31', 'tissue_type': 'blood'}, {'specimen_id': 'C3N-00572-32', 'tissue_type': 'blood'}, {'specimen_id': 'C3N-00572-06', 'slide_id': 'C3N-00572-26', 'tissue_type': 'normal', 'weight_in_mg': 230}, {'specimen_id': 'C3N-00572-07', 'slide_id': 'C3N-00572-27', 'tissue_type': 'normal', 'weight_in_mg': 220}, {'specimen_id': 'C3N-00572-01', 'slide_id': 'C3N-00572-21', 'tissue_ty…	2019-07-09 23:48:31	2021-05-06 01:13:38	Tumor_and_Normal	Living	Tumor Free			431				Living			Unknown Tumor Status			431
C3N-00572-22	C3N-00572	95	LUAD	Yes	Female	48	156	44	18.08	Not Reported	Right Lower Lobe	2	Other	Adenocarcinoma, mixed subtype	G2 Moderately differentiated	Stage IA	Seventh Edition (2010)	pT1a	pN0	Staging Incomplete	cM0	R0:No residual tumor	Lifelong non-drinker	Lifelong non-smoker: Less than 100 cigarettes smoked in lifetime	[{'specimen_id': 'C3N-00572-31', 'tissue_type': 'blood'}, {'specimen_id': 'C3N-00572-32', 'tissue_type': 'blood'}, {'specimen_id': 'C3N-00572-06', 'slide_id': 'C3N-00572-26', 'tissue_type': 'normal', 'weight_in_mg': 230}, {'specimen_id': 'C3N-00572-07', 'slide_id': 'C3N-00572-27', 'tissue_type': 'normal', 'weight_in_mg': 220}, {'specimen_id': 'C3N-00572-01', 'slide_id': 'C3N-00572-21', 'tissue_ty…	2019-07-09 23:48:31	2021-05-06 01:13:38	Tumor_and_Normal	Living	Tumor Free			431				Living			Unknown Tumor Status			431
C3N-00572-23	C3N-00572	95	LUAD	Yes	Female	48	156	44	18.08	Not Reported	Right Lower Lobe	2	Other	Adenocarcinoma, mixed subtype	G2 Moderately differentiated	Stage IA	Seventh Edition (2010)	pT1a	pN0	Staging Incomplete	cM0	R0:No residual tumor	Lifelong non-drinker	Lifelong non-smoker: Less than 100 cigarettes smoked in lifetime	[{'specimen_id': 'C3N-00572-31', 'tissue_type': 'blood'}, {'specimen_id': 'C3N-00572-32', 'tissue_type': 'blood'}, {'specimen_id': 'C3N-00572-06', 'slide_id': 'C3N-00572-26', 'tissue_type': 'normal', 'weight_in_mg': 230}, {'specimen_id': 'C3N-00572-07', 'slide_id': 'C3N-00572-27', 'tissue_type': 'normal', 'weight_in_mg': 220}, {'specimen_id': 'C3N-00572-01', 'slide_id': 'C3N-00572-21', 'tissue_ty…	2019-07-09 23:48:31	2021-05-06 01:13:38	Tumor_and_Normal	Living	Tumor Free			431				Living			Unknown Tumor Status			431
C3N-00572-24	C3N-00572	95	LUAD	Yes	Female	48	156	44	18.08	Not Reported	Right Lower Lobe	2	Other	Adenocarcinoma, mixed subtype	G2 Moderately differentiated	Stage IA	Seventh Edition (2010)	pT1a	pN0	Staging Incomplete	cM0	R0:No residual tumor	Lifelong non-drinker	Lifelong non-smoker: Less than 100 cigarettes smoked in lifetime	[{'specimen_id': 'C3N-00572-31', 'tissue_type': 'blood'}, {'specimen_id': 'C3N-00572-32', 'tissue_type': 'blood'}, {'specimen_id': 'C3N-00572-06', 'slide_id': 'C3N-00572-26', 'tissue_type': 'normal', 'weight_in_mg': 230}, {'specimen_id': 'C3N-00572-07', 'slide_id': 'C3N-00572-27', 'tissue_type': 'normal', 'weight_in_mg': 220}, {'specimen_id': 'C3N-00572-01', 'slide_id': 'C3N-00572-21', 'tissue_ty…	2019-07-09 23:48:31	2021-05-06 01:13:38	Tumor_and_Normal	Living	Tumor Free			431				Living			Unknown Tumor Status			431
C3N-00578-21	C3N-00578	97	LUAD	Yes	Male	48	170	64	22.15	Not Reported	Other	4	Colloid adenocarcinoma		G2 Moderately differentiated	Stage IIIA	Seventh Edition (2010)	pT2a	pN2	Staging Incomplete	cM0	R0:No residual tumor	Alcohol consumption equal to or less than 2 drinks per day for men and 1 drink or less per day for women	Current smoker: Includes daily and non-daily smokers	[{'specimen_id': 'C3N-00578-31', 'tissue_type': 'blood'}, {'specimen_id': 'C3N-00578-32', 'tissue_type': 'blood'}, {'specimen_id': 'C3N-00578-06', 'slide_id': 'C3N-00578-26', 'tissue_type': 'normal', 'weight_in_mg': 200}, {'specimen_id': 'C3N-00578-07', 'slide_id': 'C3N-00578-27', 'tissue_type': 'normal', 'weight_in_mg': 200}, {'specimen_id': 'C3N-00578-01', 'slide_id': 'C3N-00578-21', 'tissue_ty…	2019-07-09 23:48:31	2021-05-06 01:13:46	Tumor_and_Normal	Deceased	Unknown Tumor Status	Not specified	24	24	6.3
C3N-00578-22	C3N-00578	97	LUAD	Yes	Male	48	170	64	22.15	Not Reported	Other	4	Colloid adenocarcinoma		G2 Moderately differentiated	Stage IIIA	Seventh Edition (2010)	pT2a	pN2	Staging Incomplete	cM0	R0:No residual tumor	Alcohol consumption equal to or less than 2 drinks per day for men and 1 drink or less per day for women	Current smoker: Includes daily and non-daily smokers	[{'specimen_id': 'C3N-00578-31', 'tissue_type': 'blood'}, {'specimen_id': 'C3N-00578-32', 'tissue_type': 'blood'}, {'specimen_id': 'C3N-00578-06', 'slide_id': 'C3N-00578-26', 'tissue_type': 'normal', 'weight_in_mg': 200}, {'specimen_id': 'C3N-00578-07', 'slide_id': 'C3N-00578-27', 'tissue_type': 'normal', 'weight_in_mg': 200}, {'specimen_id': 'C3N-00578-01', 'slide_id': 'C3N-00578-21', 'tissue_ty…	2019-07-09 23:48:31	2021-05-06 01:13:46	Tumor_and_Normal	Deceased	Unknown Tumor Status	Not specified	24	24	6.3
C3N-00578-23	C3N-00578	97	LUAD	Yes	Male	48	170	64	22.15	Not Reported	Other	4	Colloid adenocarcinoma		G2 Moderately differentiated	Stage IIIA	Seventh Edition (2010)	pT2a	pN2	Staging Incomplete	cM0	R0:No residual tumor	Alcohol consumption equal to or less than 2 drinks per day for men and 1 drink or less per day for women	Current smoker: Includes daily and non-daily smokers	[{'specimen_id': 'C3N-00578-31', 'tissue_type': 'blood'}, {'specimen_id': 'C3N-00578-32', 'tissue_type': 'blood'}, {'specimen_id': 'C3N-00578-06', 'slide_id': 'C3N-00578-26', 'tissue_type': 'normal', 'weight_in_mg': 200}, {'specimen_id': 'C3N-00578-07', 'slide_id': 'C3N-00578-27', 'tissue_type': 'normal', 'weight_in_mg': 200}, {'specimen_id': 'C3N-00578-01', 'slide_id': 'C3N-00578-21', 'tissue_ty…	2019-07-09 23:48:31	2021-05-06 01:13:46	Tumor_and_Normal	Deceased	Unknown Tumor Status	Not specified	24	24	6.3
C3N-00578-24	C3N-00578	97	LUAD	Yes	Male	48	170	64	22.15	Not Reported	Other	4	Colloid adenocarcinoma		G2 Moderately differentiated	Stage IIIA	Seventh Edition (2010)	pT2a	pN2	Staging Incomplete	cM0	R0:No residual tumor	Alcohol consumption equal to or less than 2 drinks per day for men and 1 drink or less per day for women	Current smoker: Includes daily and non-daily smokers	[{'specimen_id': 'C3N-00578-31', 'tissue_type': 'blood'}, {'specimen_id': 'C3N-00578-32', 'tissue_type': 'blood'}, {'specimen_id': 'C3N-00578-06', 'slide_id': 'C3N-00578-26', 'tissue_type': 'normal', 'weight_in_mg': 200}, {'specimen_id': 'C3N-00578-07', 'slide_id': 'C3N-00578-27', 'tissue_type': 'normal', 'weight_in_mg': 200}, {'specimen_id': 'C3N-00578-01', 'slide_id': 'C3N-00578-21', 'tissue_ty…	2019-07-09 23:48:31	2021-05-06 01:13:46	Tumor_and_Normal	Deceased	Unknown Tumor Status	Not specified	24	24	6.3
C3N-00579-21	C3N-00579	98	LUAD	Yes	Male	67	160	61	23.83	Not Reported	Other	3.5	Acinar adenocarcinoma		G2 Moderately differentiated	Stage IB	Seventh Edition (2010)	pT2a	pN0	Staging Incomplete	cM0	R0:No residual tumor	Alcohol consumption equal to or less than 2 drinks per day for men and 1 drink or less per day for women	Lifelong non-smoker: Less than 100 cigarettes smoked in lifetime	[{'specimen_id': 'C3N-00579-31', 'tissue_type': 'blood'}, {'specimen_id': 'C3N-00579-32', 'tissue_type': 'blood'}, {'specimen_id': 'C3N-00579-06', 'slide_id': 'C3N-00579-26', 'tissue_type': 'normal', 'weight_in_mg': 200}, {'specimen_id': 'C3N-00579-07', 'slide_id': 'C3N-00579-27', 'tissue_type': 'normal', 'weight_in_mg': 200}, {'specimen_id': 'C3N-00579-01', 'slide_id': 'C3N-00579-21', 'tissue_ty…	2019-07-09 23:48:31	2021-05-06 01:13:45	Tumor_and_Normal	Living	Tumor Free			477
C3N-00579-22	C3N-00579	98	LUAD	Yes	Male	67	160	61	23.83	Not Reported	Other	3.5	Acinar adenocarcinoma		G2 Moderately differentiated	Stage IB	Seventh Edition (2010)	pT2a	pN0	Staging Incomplete	cM0	R0:No residual tumor	Alcohol consumption equal to or less than 2 drinks per day for men and 1 drink or less per day for women	Lifelong non-smoker: Less than 100 cigarettes smoked in lifetime	[{'specimen_id': 'C3N-00579-31', 'tissue_type': 'blood'}, {'specimen_id': 'C3N-00579-32', 'tissue_type': 'blood'}, {'specimen_id': 'C3N-00579-06', 'slide_id': 'C3N-00579-26', 'tissue_type': 'normal', 'weight_in_mg': 200}, {'specimen_id': 'C3N-00579-07', 'slide_id': 'C3N-00579-27', 'tissue_type': 'normal', 'weight_in_mg': 200}, {'specimen_id': 'C3N-00579-01', 'slide_id': 'C3N-00579-21', 'tissue_ty…	2019-07-09 23:48:31	2021-05-06 01:13:45	Tumor_and_Normal	Living	Tumor Free			477
C3N-00579-23	C3N-00579	98	LUAD	Yes	Male	67	160	61	23.83	Not Reported	Other	3.5	Acinar adenocarcinoma		G2 Moderately differentiated	Stage IB	Seventh Edition (2010)	pT2a	pN0	Staging Incomplete	cM0	R0:No residual tumor	Alcohol consumption equal to or less than 2 drinks per day for men and 1 drink or less per day for women	Lifelong non-smoker: Less than 100 cigarettes smoked in lifetime	[{'specimen_id': 'C3N-00579-31', 'tissue_type': 'blood'}, {'specimen_id': 'C3N-00579-32', 'tissue_type': 'blood'}, {'specimen_id': 'C3N-00579-06', 'slide_id': 'C3N-00579-26', 'tissue_type': 'normal', 'weight_in_mg': 200}, {'specimen_id': 'C3N-00579-07', 'slide_id': 'C3N-00579-27', 'tissue_type': 'normal', 'weight_in_mg': 200}, {'specimen_id': 'C3N-00579-01', 'slide_id': 'C3N-00579-21', 'tissue_ty…	2019-07-09 23:48:31	2021-05-06 01:13:45	Tumor_and_Normal	Living	Tumor Free			477
C3N-00579-24	C3N-00579	98	LUAD	Yes	Male	67	160	61	23.83	Not Reported	Other	3.5	Acinar adenocarcinoma		G2 Moderately differentiated	Stage IB	Seventh Edition (2010)	pT2a	pN0	Staging Incomplete	cM0	R0:No residual tumor	Alcohol consumption equal to or less than 2 drinks per day for men and 1 drink or less per day for women	Lifelong non-smoker: Less than 100 cigarettes smoked in lifetime	[{'specimen_id': 'C3N-00579-31', 'tissue_type': 'blood'}, {'specimen_id': 'C3N-00579-32', 'tissue_type': 'blood'}, {'specimen_id': 'C3N-00579-06', 'slide_id': 'C3N-00579-26', 'tissue_type': 'normal', 'weight_in_mg': 200}, {'specimen_id': 'C3N-00579-07', 'slide_id': 'C3N-00579-27', 'tissue_type': 'normal', 'weight_in_mg': 200}, {'specimen_id': 'C3N-00579-01', 'slide_id': 'C3N-00579-21', 'tissue_ty…	2019-07-09 23:48:31	2021-05-06 01:13:45	Tumor_and_Normal	Living	Tumor Free			477
C3N-00580-21	C3N-00580	99	LUAD	Yes	Male	56	168	54	19.13	Not Reported	Other	4.5	Papillary adenocarcinoma		G2 Moderately differentiated	Stage IB	Seventh Edition (2010)	pT2a	pN0	Staging Incomplete	cM0	R0:No residual tumor	Alcohol consumption equal to or less than 2 drinks per day for men and 1 drink or less per day for women	Current smoker: Includes daily and non-daily smokers	[{'specimen_id': 'C3N-00580-31', 'tissue_type': 'blood'}, {'specimen_id': 'C3N-00580-32', 'tissue_type': 'blood'}, {'specimen_id': 'C3N-00580-06', 'slide_id': 'C3N-00580-26', 'tissue_type': 'normal', 'weight_in_mg': 200}, {'specimen_id': 'C3N-00580-07', 'slide_id': 'C3N-00580-27', 'tissue_type': 'normal', 'weight_in_mg': 200}, {'specimen_id': 'C3N-00580-01', 'slide_id': 'C3N-00580-21', 'tissue_ty…	2019-07-09 23:48:31	2021-05-06 01:13:40	Tumor_and_Normal	Living	Tumor Free			386	6.3
C3N-00580-22	C3N-00580	99	LUAD	Yes	Male	56	168	54	19.13	Not Reported	Other	4.5	Papillary adenocarcinoma		G2 Moderately differentiated	Stage IB	Seventh Edition (2010)	pT2a	pN0	Staging Incomplete	cM0	R0:No residual tumor	Alcohol consumption equal to or less than 2 drinks per day for men and 1 drink or less per day for women	Current smoker: Includes daily and non-daily smokers	[{'specimen_id': 'C3N-00580-31', 'tissue_type': 'blood'}, {'specimen_id': 'C3N-00580-32', 'tissue_type': 'blood'}, {'specimen_id': 'C3N-00580-06', 'slide_id': 'C3N-00580-26', 'tissue_type': 'normal', 'weight_in_mg': 200}, {'specimen_id': 'C3N-00580-07', 'slide_id': 'C3N-00580-27', 'tissue_type': 'normal', 'weight_in_mg': 200}, {'specimen_id': 'C3N-00580-01', 'slide_id': 'C3N-00580-21', 'tissue_ty…	2019-07-09 23:48:31	2021-05-06 01:13:40	Tumor_and_Normal	Living	Tumor Free			386	6.3
C3N-00580-23	C3N-00580	99	LUAD	Yes	Male	56	168	54	19.13	Not Reported	Other	4.5	Papillary adenocarcinoma		G2 Moderately differentiated	Stage IB	Seventh Edition (2010)	pT2a	pN0	Staging Incomplete	cM0	R0:No residual tumor	Alcohol consumption equal to or less than 2 drinks per day for men and 1 drink or less per day for women	Current smoker: Includes daily and non-daily smokers	[{'specimen_id': 'C3N-00580-31', 'tissue_type': 'blood'}, {'specimen_id': 'C3N-00580-32', 'tissue_type': 'blood'}, {'specimen_id': 'C3N-00580-06', 'slide_id': 'C3N-00580-26', 'tissue_type': 'normal', 'weight_in_mg': 200}, {'specimen_id': 'C3N-00580-07', 'slide_id': 'C3N-00580-27', 'tissue_type': 'normal', 'weight_in_mg': 200}, {'specimen_id': 'C3N-00580-01', 'slide_id': 'C3N-00580-21', 'tissue_ty…	2019-07-09 23:48:31	2021-05-06 01:13:40	Tumor_and_Normal	Living	Tumor Free			386	6.3
C3N-00580-24	C3N-00580	99	LUAD	Yes	Male	56	168	54	19.13	Not Reported	Other	4.5	Papillary adenocarcinoma		G2 Moderately differentiated	Stage IB	Seventh Edition (2010)	pT2a	pN0	Staging Incomplete	cM0	R0:No residual tumor	Alcohol consumption equal to or less than 2 drinks per day for men and 1 drink or less per day for women	Current smoker: Includes daily and non-daily smokers	[{'specimen_id': 'C3N-00580-31', 'tissue_type': 'blood'}, {'specimen_id': 'C3N-00580-32', 'tissue_type': 'blood'}, {'specimen_id': 'C3N-00580-06', 'slide_id': 'C3N-00580-26', 'tissue_type': 'normal', 'weight_in_mg': 200}, {'specimen_id': 'C3N-00580-07', 'slide_id': 'C3N-00580-27', 'tissue_type': 'normal', 'weight_in_mg': 200}, {'specimen_id': 'C3N-00580-01', 'slide_id': 'C3N-00580-21', 'tissue_ty…	2019-07-09 23:48:31	2021-05-06 01:13:40	Tumor_and_Normal	Living	Tumor Free			386	6.3
C3N-00704-21	C3N-00704	100	LUAD	Yes	Female	68	147	51	23.65	White	Right Upper Lobe	1.5	Acinar adenocarcinoma		G2 Moderately differentiated	Stage IB	Seventh Edition (2010)	pT2a	pN0	No pathologic evidence of distant metastasis	Staging Incomplete	RX:Presence of residual tumor cannot be assessed	Lifelong non-drinker	Current smoker: Includes daily and non-daily smokers	[{'specimen_id': 'C3N-00704-31', 'tissue_type': 'blood'}, {'specimen_id': 'C3N-00704-32', 'tissue_type': 'blood'}, {'specimen_id': 'C3N-00704-03', 'slide_id': 'C3N-00704-23', 'tissue_type': 'normal', 'weight_in_mg': 80}, {'specimen_id': 'C3N-00704-04', 'slide_id': 'C3N-00704-24', 'tissue_type': 'normal', 'weight_in_mg': 127}, {'specimen_id': 'C3N-00704-01', 'slide_id': 'C3N-00704-21', 'tissue_typ…	2019-07-09 23:48:31	2021-05-06 01:13:09	Tumor_and_Normal						50	Not-Hispanic or Latino
C3N-00704-22	C3N-00704	100	LUAD	Yes	Female	68	147	51	23.65	White	Right Upper Lobe	1.5	Acinar adenocarcinoma		G2 Moderately differentiated	Stage IB	Seventh Edition (2010)	pT2a	pN0	No pathologic evidence of distant metastasis	Staging Incomplete	RX:Presence of residual tumor cannot be assessed	Lifelong non-drinker	Current smoker: Includes daily and non-daily smokers	[{'specimen_id': 'C3N-00704-31', 'tissue_type': 'blood'}, {'specimen_id': 'C3N-00704-32', 'tissue_type': 'blood'}, {'specimen_id': 'C3N-00704-03', 'slide_id': 'C3N-00704-23', 'tissue_type': 'normal', 'weight_in_mg': 80}, {'specimen_id': 'C3N-00704-04', 'slide_id': 'C3N-00704-24', 'tissue_type': 'normal', 'weight_in_mg': 127}, {'specimen_id': 'C3N-00704-01', 'slide_id': 'C3N-00704-21', 'tissue_typ…	2019-07-09 23:48:31	2021-05-06 01:13:09	Tumor_and_Normal						50	Not-Hispanic or Latino
C3N-00737-21	C3N-00737	101	LUAD	Yes	Male	71	170	83	28.5	White	Left Upper Lobe	2.2	Other	adenocarcinoma with neuroendocrine differentiation	G2 Moderately differentiated	Stage IA	Seventh Edition (2010)	pT1b	pN0	Staging Incomplete	Staging Incomplete	RX:Presence of residual tumor cannot be assessed	Lifelong non-drinker	Current reformed smoker within past 15 years	[{'specimen_id': 'C3N-00737-31', 'tissue_type': 'blood'}, {'specimen_id': 'C3N-00737-32', 'tissue_type': 'blood'}, {'specimen_id': 'C3N-00737-06', 'slide_id': 'C3N-00737-26', 'tissue_type': 'normal', 'weight_in_mg': 300.4}, {'specimen_id': 'C3N-00737-07', 'slide_id': 'C3N-00737-27', 'tissue_type': 'normal', 'weight_in_mg': 245.9}, {'specimen_id': 'C3N-00737-01', 'slide_id': 'C3N-00737-21', 'tissu…	2019-07-09 23:48:31	2021-05-06 01:13:29	Tumor_and_Normal	Living	Tumor Free			384	50	Not-Hispanic or Latino		Living			Tumor Free			384
C3N-00737-22	C3N-00737	101	LUAD	Yes	Male	71	170	83	28.5	White	Left Upper Lobe	2.2	Other	adenocarcinoma with neuroendocrine differentiation	G2 Moderately differentiated	Stage IA	Seventh Edition (2010)	pT1b	pN0	Staging Incomplete	Staging Incomplete	RX:Presence of residual tumor cannot be assessed	Lifelong non-drinker	Current reformed smoker within past 15 years	[{'specimen_id': 'C3N-00737-31', 'tissue_type': 'blood'}, {'specimen_id': 'C3N-00737-32', 'tissue_type': 'blood'}, {'specimen_id': 'C3N-00737-06', 'slide_id': 'C3N-00737-26', 'tissue_type': 'normal', 'weight_in_mg': 300.4}, {'specimen_id': 'C3N-00737-07', 'slide_id': 'C3N-00737-27', 'tissue_type': 'normal', 'weight_in_mg': 245.9}, {'specimen_id': 'C3N-00737-01', 'slide_id': 'C3N-00737-21', 'tissu…	2019-07-09 23:48:31	2021-05-06 01:13:29	Tumor_and_Normal	Living	Tumor Free			384	50	Not-Hispanic or Latino		Living			Tumor Free			384
C3N-00737-23	C3N-00737	101	LUAD	Yes	Male	71	170	83	28.5	White	Left Upper Lobe	2.2	Other	adenocarcinoma with neuroendocrine differentiation	G2 Moderately differentiated	Stage IA	Seventh Edition (2010)	pT1b	pN0	Staging Incomplete	Staging Incomplete	RX:Presence of residual tumor cannot be assessed	Lifelong non-drinker	Current reformed smoker within past 15 years	[{'specimen_id': 'C3N-00737-31', 'tissue_type': 'blood'}, {'specimen_id': 'C3N-00737-32', 'tissue_type': 'blood'}, {'specimen_id': 'C3N-00737-06', 'slide_id': 'C3N-00737-26', 'tissue_type': 'normal', 'weight_in_mg': 300.4}, {'specimen_id': 'C3N-00737-07', 'slide_id': 'C3N-00737-27', 'tissue_type': 'normal', 'weight_in_mg': 245.9}, {'specimen_id': 'C3N-00737-01', 'slide_id': 'C3N-00737-21', 'tissu…	2019-07-09 23:48:31	2021-05-06 01:13:29	Tumor_and_Normal	Living	Tumor Free			384	50	Not-Hispanic or Latino		Living			Tumor Free			384
C3N-00738-21	C3N-00738	102	LUAD	Yes	Female	70	157	55	22.43	Black or African American	Right Upper Lobe	2.2	Adenocarcinoma		G1 Well differentiated	Stage IA	Seventh Edition (2010)	pT1b	pN0	No pathologic evidence of distant metastasis	Staging Incomplete	RX:Presence of residual tumor cannot be assessed	Alcohol consumption history not available	Current reformed smoker within past 15 years	[{'specimen_id': 'C3N-00738-31', 'tissue_type': 'blood'}, {'specimen_id': 'C3N-00738-32', 'tissue_type': 'blood'}, {'specimen_id': 'C3N-00738-03', 'slide_id': 'C3N-00738-23', 'tissue_type': 'normal', 'weight_in_mg': 142}, {'specimen_id': 'C3N-00738-04', 'slide_id': 'C3N-00738-24', 'tissue_type': 'normal', 'weight_in_mg': 90}, {'specimen_id': 'C3N-00738-01', 'slide_id': 'C3N-00738-21', 'tissue_typ…	2019-07-09 23:48:31	2021-05-06 01:13:23	Tumor_and_Normal						25	Not-Hispanic or Latino
C3N-00738-22	C3N-00738	102	LUAD	Yes	Female	70	157	55	22.43	Black or African American	Right Upper Lobe	2.2	Adenocarcinoma		G1 Well differentiated	Stage IA	Seventh Edition (2010)	pT1b	pN0	No pathologic evidence of distant metastasis	Staging Incomplete	RX:Presence of residual tumor cannot be assessed	Alcohol consumption history not available	Current reformed smoker within past 15 years	[{'specimen_id': 'C3N-00738-31', 'tissue_type': 'blood'}, {'specimen_id': 'C3N-00738-32', 'tissue_type': 'blood'}, {'specimen_id': 'C3N-00738-03', 'slide_id': 'C3N-00738-23', 'tissue_type': 'normal', 'weight_in_mg': 142}, {'specimen_id': 'C3N-00738-04', 'slide_id': 'C3N-00738-24', 'tissue_type': 'normal', 'weight_in_mg': 90}, {'specimen_id': 'C3N-00738-01', 'slide_id': 'C3N-00738-21', 'tissue_typ…	2019-07-09 23:48:31	2021-05-06 01:13:23	Tumor_and_Normal						25	Not-Hispanic or Latino
C3N-00959-21	C3N-00959	103	LUAD	Yes	Male	66	170	74	25.37	White	Left Lower Lobe	4	Acinar adenocarcinoma		G2 Moderately differentiated	Stage IB	Seventh Edition (2010)	pT2a	pN0	Staging Incomplete	Staging Incomplete	RX:Presence of residual tumor cannot be assessed	Lifelong non-drinker	Current reformed smoker, more than 15 years	[{'specimen_id': 'C3N-00959-31', 'tissue_type': 'blood'}, {'specimen_id': 'C3N-00959-32', 'tissue_type': 'blood'}, {'specimen_id': 'C3N-00959-06', 'slide_id': 'C3N-00959-26', 'tissue_type': 'normal', 'weight_in_mg': 140}, {'specimen_id': 'C3N-00959-07', 'slide_id': 'C3N-00959-27', 'tissue_type': 'normal', 'weight_in_mg': 105}, {'specimen_id': 'C3N-00959-01', 'slide_id': 'C3N-00959-21', 'tissue_ty…	2019-07-09 23:48:31	2021-05-06 01:13:15	Tumor_and_Normal	Living	Tumor Free			371	19	Not-Hispanic or Latino	Living	Living	Living	Tumor Free	Tumor Free	Tumor Free	1071	742	1519
C3N-00959-22	C3N-00959	103	LUAD	Yes	Male	66	170	74	25.37	White	Left Lower Lobe	4	Acinar adenocarcinoma		G2 Moderately differentiated	Stage IB	Seventh Edition (2010)	pT2a	pN0	Staging Incomplete	Staging Incomplete	RX:Presence of residual tumor cannot be assessed	Lifelong non-drinker	Current reformed smoker, more than 15 years	[{'specimen_id': 'C3N-00959-31', 'tissue_type': 'blood'}, {'specimen_id': 'C3N-00959-32', 'tissue_type': 'blood'}, {'specimen_id': 'C3N-00959-06', 'slide_id': 'C3N-00959-26', 'tissue_type': 'normal', 'weight_in_mg': 140}, {'specimen_id': 'C3N-00959-07', 'slide_id': 'C3N-00959-27', 'tissue_type': 'normal', 'weight_in_mg': 105}, {'specimen_id': 'C3N-00959-01', 'slide_id': 'C3N-00959-21', 'tissue_ty…	2019-07-09 23:48:31	2021-05-06 01:13:15	Tumor_and_Normal	Living	Tumor Free			371	19	Not-Hispanic or Latino	Living	Living	Living	Tumor Free	Tumor Free	Tumor Free	1071	742	1519
C3N-00959-23	C3N-00959	103	LUAD	Yes	Male	66	170	74	25.37	White	Left Lower Lobe	4	Acinar adenocarcinoma		G2 Moderately differentiated	Stage IB	Seventh Edition (2010)	pT2a	pN0	Staging Incomplete	Staging Incomplete	RX:Presence of residual tumor cannot be assessed	Lifelong non-drinker	Current reformed smoker, more than 15 years	[{'specimen_id': 'C3N-00959-31', 'tissue_type': 'blood'}, {'specimen_id': 'C3N-00959-32', 'tissue_type': 'blood'}, {'specimen_id': 'C3N-00959-06', 'slide_id': 'C3N-00959-26', 'tissue_type': 'normal', 'weight_in_mg': 140}, {'specimen_id': 'C3N-00959-07', 'slide_id': 'C3N-00959-27', 'tissue_type': 'normal', 'weight_in_mg': 105}, {'specimen_id': 'C3N-00959-01', 'slide_id': 'C3N-00959-21', 'tissue_ty…	2019-07-09 23:48:31	2021-05-06 01:13:15	Tumor_and_Normal	Living	Tumor Free			371	19	Not-Hispanic or Latino	Living	Living	Living	Tumor Free	Tumor Free	Tumor Free	1071	742	1519
C3N-01016-21	C3N-01016	104	LUAD	Yes	Male	56	160	51	19.92	Not Reported	Other	4	Acinar adenocarcinoma		G3 Poorly differentiated	Stage IIIA	Seventh Edition (2010)	pT2a	pN2	Staging Incomplete	cM0	R0:No residual tumor	Alcohol consumption equal to or less than 2 drinks per day for men and 1 drink or less per day for women	Current smoker: Includes daily and non-daily smokers	[{'specimen_id': 'C3N-01016-31', 'tissue_type': 'blood'}, {'specimen_id': 'C3N-01016-32', 'tissue_type': 'blood'}, {'specimen_id': 'C3N-01016-06', 'slide_id': 'C3N-01016-26', 'tissue_type': 'normal', 'weight_in_mg': 200}, {'specimen_id': 'C3N-01016-07', 'slide_id': 'C3N-01016-27', 'tissue_type': 'normal', 'weight_in_mg': 200}, {'specimen_id': 'C3N-01016-01', 'slide_id': 'C3N-01016-21', 'tissue_ty…	2019-07-09 23:48:31	2021-05-06 01:13:45	Tumor_and_Normal	Living	With Tumor			428	3.5
C3N-01016-22	C3N-01016	104	LUAD	Yes	Male	56	160	51	19.92	Not Reported	Other	4	Acinar adenocarcinoma		G3 Poorly differentiated	Stage IIIA	Seventh Edition (2010)	pT2a	pN2	Staging Incomplete	cM0	R0:No residual tumor	Alcohol consumption equal to or less than 2 drinks per day for men and 1 drink or less per day for women	Current smoker: Includes daily and non-daily smokers	[{'specimen_id': 'C3N-01016-31', 'tissue_type': 'blood'}, {'specimen_id': 'C3N-01016-32', 'tissue_type': 'blood'}, {'specimen_id': 'C3N-01016-06', 'slide_id': 'C3N-01016-26', 'tissue_type': 'normal', 'weight_in_mg': 200}, {'specimen_id': 'C3N-01016-07', 'slide_id': 'C3N-01016-27', 'tissue_type': 'normal', 'weight_in_mg': 200}, {'specimen_id': 'C3N-01016-01', 'slide_id': 'C3N-01016-21', 'tissue_ty…	2019-07-09 23:48:31	2021-05-06 01:13:45	Tumor_and_Normal	Living	With Tumor			428	3.5
C3N-01016-23	C3N-01016	104	LUAD	Yes	Male	56	160	51	19.92	Not Reported	Other	4	Acinar adenocarcinoma		G3 Poorly differentiated	Stage IIIA	Seventh Edition (2010)	pT2a	pN2	Staging Incomplete	cM0	R0:No residual tumor	Alcohol consumption equal to or less than 2 drinks per day for men and 1 drink or less per day for women	Current smoker: Includes daily and non-daily smokers	[{'specimen_id': 'C3N-01016-31', 'tissue_type': 'blood'}, {'specimen_id': 'C3N-01016-32', 'tissue_type': 'blood'}, {'specimen_id': 'C3N-01016-06', 'slide_id': 'C3N-01016-26', 'tissue_type': 'normal', 'weight_in_mg': 200}, {'specimen_id': 'C3N-01016-07', 'slide_id': 'C3N-01016-27', 'tissue_type': 'normal', 'weight_in_mg': 200}, {'specimen_id': 'C3N-01016-01', 'slide_id': 'C3N-01016-21', 'tissue_ty…	2019-07-09 23:48:31	2021-05-06 01:13:45	Tumor_and_Normal	Living	With Tumor			428	3.5
C3N-01016-24	C3N-01016	104	LUAD	Yes	Male	56	160	51	19.92	Not Reported	Other	4	Acinar adenocarcinoma		G3 Poorly differentiated	Stage IIIA	Seventh Edition (2010)	pT2a	pN2	Staging Incomplete	cM0	R0:No residual tumor	Alcohol consumption equal to or less than 2 drinks per day for men and 1 drink or less per day for women	Current smoker: Includes daily and non-daily smokers	[{'specimen_id': 'C3N-01016-31', 'tissue_type': 'blood'}, {'specimen_id': 'C3N-01016-32', 'tissue_type': 'blood'}, {'specimen_id': 'C3N-01016-06', 'slide_id': 'C3N-01016-26', 'tissue_type': 'normal', 'weight_in_mg': 200}, {'specimen_id': 'C3N-01016-07', 'slide_id': 'C3N-01016-27', 'tissue_type': 'normal', 'weight_in_mg': 200}, {'specimen_id': 'C3N-01016-01', 'slide_id': 'C3N-01016-21', 'tissue_ty…	2019-07-09 23:48:31	2021-05-06 01:13:45	Tumor_and_Normal	Living	With Tumor			428	3.5
C3N-01019-21	C3N-01019	105	LUAD	No	Male	56	170	63	21.8	Not Reported	Other	3	Acinar adenocarcinoma		G3 Poorly differentiated	Stage IB	Seventh Edition (2010)	pT2a	pN0	Staging Incomplete	cM0	R0:No residual tumor	Alcohol consumption equal to or less than 2 drinks per day for men and 1 drink or less per day for women	Current smoker: Includes daily and non-daily smokers	[{'specimen_id': 'C3N-01019-31', 'tissue_type': 'blood'}, {'specimen_id': 'C3N-01019-32', 'tissue_type': 'blood'}, {'specimen_id': 'C3N-01019-06', 'slide_id': 'C3N-01019-26', 'tissue_type': 'normal', 'weight_in_mg': 250}, {'specimen_id': 'C3N-01019-07', 'slide_id': 'C3N-01019-27', 'tissue_type': 'normal', 'weight_in_mg': 250}, {'specimen_id': 'C3N-01019-01', 'slide_id': 'C3N-01019-21', 'tissue_ty…	2019-07-09 23:48:31	2021-05-06 01:13:37		Living	Tumor Free			406	3
C3N-01019-22	C3N-01019	105	LUAD	No	Male	56	170	63	21.8	Not Reported	Other	3	Acinar adenocarcinoma		G3 Poorly differentiated	Stage IB	Seventh Edition (2010)	pT2a	pN0	Staging Incomplete	cM0	R0:No residual tumor	Alcohol consumption equal to or less than 2 drinks per day for men and 1 drink or less per day for women	Current smoker: Includes daily and non-daily smokers	[{'specimen_id': 'C3N-01019-31', 'tissue_type': 'blood'}, {'specimen_id': 'C3N-01019-32', 'tissue_type': 'blood'}, {'specimen_id': 'C3N-01019-06', 'slide_id': 'C3N-01019-26', 'tissue_type': 'normal', 'weight_in_mg': 250}, {'specimen_id': 'C3N-01019-07', 'slide_id': 'C3N-01019-27', 'tissue_type': 'normal', 'weight_in_mg': 250}, {'specimen_id': 'C3N-01019-01', 'slide_id': 'C3N-01019-21', 'tissue_ty…	2019-07-09 23:48:31	2021-05-06 01:13:37		Living	Tumor Free			406	3
C3N-01019-23	C3N-01019	105	LUAD	No	Male	56	170	63	21.8	Not Reported	Other	3	Acinar adenocarcinoma		G3 Poorly differentiated	Stage IB	Seventh Edition (2010)	pT2a	pN0	Staging Incomplete	cM0	R0:No residual tumor	Alcohol consumption equal to or less than 2 drinks per day for men and 1 drink or less per day for women	Current smoker: Includes daily and non-daily smokers	[{'specimen_id': 'C3N-01019-31', 'tissue_type': 'blood'}, {'specimen_id': 'C3N-01019-32', 'tissue_type': 'blood'}, {'specimen_id': 'C3N-01019-06', 'slide_id': 'C3N-01019-26', 'tissue_type': 'normal', 'weight_in_mg': 250}, {'specimen_id': 'C3N-01019-07', 'slide_id': 'C3N-01019-27', 'tissue_type': 'normal', 'weight_in_mg': 250}, {'specimen_id': 'C3N-01019-01', 'slide_id': 'C3N-01019-21', 'tissue_ty…	2019-07-09 23:48:31	2021-05-06 01:13:37		Living	Tumor Free			406	3
C3N-01019-24	C3N-01019	105	LUAD	No	Male	56	170	63	21.8	Not Reported	Other	3	Acinar adenocarcinoma		G3 Poorly differentiated	Stage IB	Seventh Edition (2010)	pT2a	pN0	Staging Incomplete	cM0	R0:No residual tumor	Alcohol consumption equal to or less than 2 drinks per day for men and 1 drink or less per day for women	Current smoker: Includes daily and non-daily smokers	[{'specimen_id': 'C3N-01019-31', 'tissue_type': 'blood'}, {'specimen_id': 'C3N-01019-32', 'tissue_type': 'blood'}, {'specimen_id': 'C3N-01019-06', 'slide_id': 'C3N-01019-26', 'tissue_type': 'normal', 'weight_in_mg': 250}, {'specimen_id': 'C3N-01019-07', 'slide_id': 'C3N-01019-27', 'tissue_type': 'normal', 'weight_in_mg': 250}, {'specimen_id': 'C3N-01019-01', 'slide_id': 'C3N-01019-21', 'tissue_ty…	2019-07-09 23:48:31	2021-05-06 01:13:37		Living	Tumor Free			406	3
C3N-01021-21	C3N-01021	106	LUAD	Yes	Female	44	158	50	20.03	Not Reported	Other	3.5	Acinar adenocarcinoma		G2 Moderately differentiated	Stage IIIA	Seventh Edition (2010)	pT2a	pN2	Staging Incomplete	cM0	R0:No residual tumor	Lifelong non-drinker	Lifelong non-smoker: Less than 100 cigarettes smoked in lifetime	[{'specimen_id': 'C3N-01021-31', 'tissue_type': 'blood'}, {'specimen_id': 'C3N-01021-32', 'tissue_type': 'blood'}, {'specimen_id': 'C3N-01021-06', 'slide_id': 'C3N-01021-26', 'tissue_type': 'normal', 'weight_in_mg': 150}, {'specimen_id': 'C3N-01021-07', 'slide_id': 'C3N-01021-27', 'tissue_type': 'normal', 'weight_in_mg': 150}, {'specimen_id': 'C3N-01021-01', 'slide_id': 'C3N-01021-21', 'tissue_ty…	2019-07-09 23:48:31	2021-05-06 01:13:38	Tumor_and_Normal	Living	Tumor Free			434
C3N-01021-22	C3N-01021	106	LUAD	Yes	Female	44	158	50	20.03	Not Reported	Other	3.5	Acinar adenocarcinoma		G2 Moderately differentiated	Stage IIIA	Seventh Edition (2010)	pT2a	pN2	Staging Incomplete	cM0	R0:No residual tumor	Lifelong non-drinker	Lifelong non-smoker: Less than 100 cigarettes smoked in lifetime	[{'specimen_id': 'C3N-01021-31', 'tissue_type': 'blood'}, {'specimen_id': 'C3N-01021-32', 'tissue_type': 'blood'}, {'specimen_id': 'C3N-01021-06', 'slide_id': 'C3N-01021-26', 'tissue_type': 'normal', 'weight_in_mg': 150}, {'specimen_id': 'C3N-01021-07', 'slide_id': 'C3N-01021-27', 'tissue_type': 'normal', 'weight_in_mg': 150}, {'specimen_id': 'C3N-01021-01', 'slide_id': 'C3N-01021-21', 'tissue_ty…	2019-07-09 23:48:31	2021-05-06 01:13:38	Tumor_and_Normal	Living	Tumor Free			434
C3N-01021-23	C3N-01021	106	LUAD	Yes	Female	44	158	50	20.03	Not Reported	Other	3.5	Acinar adenocarcinoma		G2 Moderately differentiated	Stage IIIA	Seventh Edition (2010)	pT2a	pN2	Staging Incomplete	cM0	R0:No residual tumor	Lifelong non-drinker	Lifelong non-smoker: Less than 100 cigarettes smoked in lifetime	[{'specimen_id': 'C3N-01021-31', 'tissue_type': 'blood'}, {'specimen_id': 'C3N-01021-32', 'tissue_type': 'blood'}, {'specimen_id': 'C3N-01021-06', 'slide_id': 'C3N-01021-26', 'tissue_type': 'normal', 'weight_in_mg': 150}, {'specimen_id': 'C3N-01021-07', 'slide_id': 'C3N-01021-27', 'tissue_type': 'normal', 'weight_in_mg': 150}, {'specimen_id': 'C3N-01021-01', 'slide_id': 'C3N-01021-21', 'tissue_ty…	2019-07-09 23:48:31	2021-05-06 01:13:38	Tumor_and_Normal	Living	Tumor Free			434
C3N-01021-24	C3N-01021	106	LUAD	Yes	Female	44	158	50	20.03	Not Reported	Other	3.5	Acinar adenocarcinoma		G2 Moderately differentiated	Stage IIIA	Seventh Edition (2010)	pT2a	pN2	Staging Incomplete	cM0	R0:No residual tumor	Lifelong non-drinker	Lifelong non-smoker: Less than 100 cigarettes smoked in lifetime	[{'specimen_id': 'C3N-01021-31', 'tissue_type': 'blood'}, {'specimen_id': 'C3N-01021-32', 'tissue_type': 'blood'}, {'specimen_id': 'C3N-01021-06', 'slide_id': 'C3N-01021-26', 'tissue_type': 'normal', 'weight_in_mg': 150}, {'specimen_id': 'C3N-01021-07', 'slide_id': 'C3N-01021-27', 'tissue_type': 'normal', 'weight_in_mg': 150}, {'specimen_id': 'C3N-01021-01', 'slide_id': 'C3N-01021-21', 'tissue_ty…	2019-07-09 23:48:31	2021-05-06 01:13:38	Tumor_and_Normal	Living	Tumor Free			434
C3N-01022-21	C3N-01022	107	LUAD	No	Male	55	162	60	22.86	Not Reported	Other	7	Adenocarcinoma		G2 Moderately differentiated	Stage IIIA	Seventh Edition (2010)	pT3	pN2	Staging Incomplete	cM0	R0:No residual tumor	Alcohol consumption equal to or less than 2 drinks per day for men and 1 drink or less per day for women	Current smoker: Includes daily and non-daily smokers	[{'specimen_id': 'C3N-01022-31', 'tissue_type': 'blood'}, {'specimen_id': 'C3N-01022-32', 'tissue_type': 'blood'}, {'specimen_id': 'C3N-01022-06', 'slide_id': 'C3N-01022-26', 'tissue_type': 'normal', 'weight_in_mg': 270}, {'specimen_id': 'C3N-01022-07', 'slide_id': 'C3N-01022-27', 'tissue_type': 'normal', 'weight_in_mg': 250}, {'specimen_id': 'C3N-01022-01', 'slide_id': 'C3N-01022-21', 'tissue_ty…	2019-07-09 23:48:31	2021-05-06 01:13:33		Living	Tumor Free			396	5
C3N-01022-22	C3N-01022	107	LUAD	No	Male	55	162	60	22.86	Not Reported	Other	7	Adenocarcinoma		G2 Moderately differentiated	Stage IIIA	Seventh Edition (2010)	pT3	pN2	Staging Incomplete	cM0	R0:No residual tumor	Alcohol consumption equal to or less than 2 drinks per day for men and 1 drink or less per day for women	Current smoker: Includes daily and non-daily smokers	[{'specimen_id': 'C3N-01022-31', 'tissue_type': 'blood'}, {'specimen_id': 'C3N-01022-32', 'tissue_type': 'blood'}, {'specimen_id': 'C3N-01022-06', 'slide_id': 'C3N-01022-26', 'tissue_type': 'normal', 'weight_in_mg': 270}, {'specimen_id': 'C3N-01022-07', 'slide_id': 'C3N-01022-27', 'tissue_type': 'normal', 'weight_in_mg': 250}, {'specimen_id': 'C3N-01022-01', 'slide_id': 'C3N-01022-21', 'tissue_ty…	2019-07-09 23:48:31	2021-05-06 01:13:33		Living	Tumor Free			396	5
C3N-01022-23	C3N-01022	107	LUAD	No	Male	55	162	60	22.86	Not Reported	Other	7	Adenocarcinoma		G2 Moderately differentiated	Stage IIIA	Seventh Edition (2010)	pT3	pN2	Staging Incomplete	cM0	R0:No residual tumor	Alcohol consumption equal to or less than 2 drinks per day for men and 1 drink or less per day for women	Current smoker: Includes daily and non-daily smokers	[{'specimen_id': 'C3N-01022-31', 'tissue_type': 'blood'}, {'specimen_id': 'C3N-01022-32', 'tissue_type': 'blood'}, {'specimen_id': 'C3N-01022-06', 'slide_id': 'C3N-01022-26', 'tissue_type': 'normal', 'weight_in_mg': 270}, {'specimen_id': 'C3N-01022-07', 'slide_id': 'C3N-01022-27', 'tissue_type': 'normal', 'weight_in_mg': 250}, {'specimen_id': 'C3N-01022-01', 'slide_id': 'C3N-01022-21', 'tissue_ty…	2019-07-09 23:48:31	2021-05-06 01:13:33		Living	Tumor Free			396	5
C3N-01022-24	C3N-01022	107	LUAD	No	Male	55	162	60	22.86	Not Reported	Other	7	Adenocarcinoma		G2 Moderately differentiated	Stage IIIA	Seventh Edition (2010)	pT3	pN2	Staging Incomplete	cM0	R0:No residual tumor	Alcohol consumption equal to or less than 2 drinks per day for men and 1 drink or less per day for women	Current smoker: Includes daily and non-daily smokers	[{'specimen_id': 'C3N-01022-31', 'tissue_type': 'blood'}, {'specimen_id': 'C3N-01022-32', 'tissue_type': 'blood'}, {'specimen_id': 'C3N-01022-06', 'slide_id': 'C3N-01022-26', 'tissue_type': 'normal', 'weight_in_mg': 270}, {'specimen_id': 'C3N-01022-07', 'slide_id': 'C3N-01022-27', 'tissue_type': 'normal', 'weight_in_mg': 250}, {'specimen_id': 'C3N-01022-01', 'slide_id': 'C3N-01022-21', 'tissue_ty…	2019-07-09 23:48:31	2021-05-06 01:13:33		Living	Tumor Free			396	5
C3N-01023-21	C3N-01023	108	LUAD	Yes	Male	58	170	48	16.61	Not Reported	Other	6	Solid adenocarcinoma		G3 Poorly differentiated	Stage IIIA	Seventh Edition (2010)	pT2a	pN2	Staging Incomplete	cM0	R0:No residual tumor	Lifelong non-drinker	Lifelong non-smoker: Less than 100 cigarettes smoked in lifetime	[{'specimen_id': 'C3N-01023-31', 'tissue_type': 'blood'}, {'specimen_id': 'C3N-01023-32', 'tissue_type': 'blood'}, {'specimen_id': 'C3N-01023-06', 'slide_id': 'C3N-01023-26', 'tissue_type': 'normal', 'weight_in_mg': 250}, {'specimen_id': 'C3N-01023-07', 'slide_id': 'C3N-01023-27', 'tissue_type': 'normal', 'weight_in_mg': 260}, {'specimen_id': 'C3N-01023-01', 'slide_id': 'C3N-01023-21', 'tissue_ty…	2019-07-09 23:48:31	2021-05-06 01:13:40	Tumor_and_Normal	Living	Tumor Free			422
C3N-01023-22	C3N-01023	108	LUAD	Yes	Male	58	170	48	16.61	Not Reported	Other	6	Solid adenocarcinoma		G3 Poorly differentiated	Stage IIIA	Seventh Edition (2010)	pT2a	pN2	Staging Incomplete	cM0	R0:No residual tumor	Lifelong non-drinker	Lifelong non-smoker: Less than 100 cigarettes smoked in lifetime	[{'specimen_id': 'C3N-01023-31', 'tissue_type': 'blood'}, {'specimen_id': 'C3N-01023-32', 'tissue_type': 'blood'}, {'specimen_id': 'C3N-01023-06', 'slide_id': 'C3N-01023-26', 'tissue_type': 'normal', 'weight_in_mg': 250}, {'specimen_id': 'C3N-01023-07', 'slide_id': 'C3N-01023-27', 'tissue_type': 'normal', 'weight_in_mg': 260}, {'specimen_id': 'C3N-01023-01', 'slide_id': 'C3N-01023-21', 'tissue_ty…	2019-07-09 23:48:31	2021-05-06 01:13:40	Tumor_and_Normal	Living	Tumor Free			422
C3N-01023-23	C3N-01023	108	LUAD	Yes	Male	58	170	48	16.61	Not Reported	Other	6	Solid adenocarcinoma		G3 Poorly differentiated	Stage IIIA	Seventh Edition (2010)	pT2a	pN2	Staging Incomplete	cM0	R0:No residual tumor	Lifelong non-drinker	Lifelong non-smoker: Less than 100 cigarettes smoked in lifetime	[{'specimen_id': 'C3N-01023-31', 'tissue_type': 'blood'}, {'specimen_id': 'C3N-01023-32', 'tissue_type': 'blood'}, {'specimen_id': 'C3N-01023-06', 'slide_id': 'C3N-01023-26', 'tissue_type': 'normal', 'weight_in_mg': 250}, {'specimen_id': 'C3N-01023-07', 'slide_id': 'C3N-01023-27', 'tissue_type': 'normal', 'weight_in_mg': 260}, {'specimen_id': 'C3N-01023-01', 'slide_id': 'C3N-01023-21', 'tissue_ty…	2019-07-09 23:48:31	2021-05-06 01:13:40	Tumor_and_Normal	Living	Tumor Free			422
C3N-01023-24	C3N-01023	108	LUAD	Yes	Male	58	170	48	16.61	Not Reported	Other	6	Solid adenocarcinoma		G3 Poorly differentiated	Stage IIIA	Seventh Edition (2010)	pT2a	pN2	Staging Incomplete	cM0	R0:No residual tumor	Lifelong non-drinker	Lifelong non-smoker: Less than 100 cigarettes smoked in lifetime	[{'specimen_id': 'C3N-01023-31', 'tissue_type': 'blood'}, {'specimen_id': 'C3N-01023-32', 'tissue_type': 'blood'}, {'specimen_id': 'C3N-01023-06', 'slide_id': 'C3N-01023-26', 'tissue_type': 'normal', 'weight_in_mg': 250}, {'specimen_id': 'C3N-01023-07', 'slide_id': 'C3N-01023-27', 'tissue_type': 'normal', 'weight_in_mg': 260}, {'specimen_id': 'C3N-01023-01', 'slide_id': 'C3N-01023-21', 'tissue_ty…	2019-07-09 23:48:31	2021-05-06 01:13:40	Tumor_and_Normal	Living	Tumor Free			422
C3N-01024-21	C3N-01024	109	LUAD	Yes	Female	66	160	46	17.97	Not Reported	Other	5.5	Adenocarcinoma		G3 Poorly differentiated	Stage IIB	Seventh Edition (2010)	pT3	pN0	No pathologic evidence of distant metastasis	cM0	R0:No residual tumor	Lifelong non-drinker	Lifelong non-smoker: Less than 100 cigarettes smoked in lifetime	[{'specimen_id': 'C3N-01024-31', 'tissue_type': 'blood'}, {'specimen_id': 'C3N-01024-32', 'tissue_type': 'blood'}, {'specimen_id': 'C3N-01024-06', 'slide_id': 'C3N-01024-26', 'tissue_type': 'normal', 'weight_in_mg': 250}, {'specimen_id': 'C3N-01024-07', 'slide_id': 'C3N-01024-27', 'tissue_type': 'normal', 'weight_in_mg': 250}, {'specimen_id': 'C3N-01024-01', 'slide_id': 'C3N-01024-21', 'tissue_ty…	2019-07-09 23:48:31	2021-05-06 01:13:48	Tumor_and_Normal	Living	With Tumor			419
C3N-01024-22	C3N-01024	109	LUAD	Yes	Female	66	160	46	17.97	Not Reported	Other	5.5	Adenocarcinoma		G3 Poorly differentiated	Stage IIB	Seventh Edition (2010)	pT3	pN0	No pathologic evidence of distant metastasis	cM0	R0:No residual tumor	Lifelong non-drinker	Lifelong non-smoker: Less than 100 cigarettes smoked in lifetime	[{'specimen_id': 'C3N-01024-31', 'tissue_type': 'blood'}, {'specimen_id': 'C3N-01024-32', 'tissue_type': 'blood'}, {'specimen_id': 'C3N-01024-06', 'slide_id': 'C3N-01024-26', 'tissue_type': 'normal', 'weight_in_mg': 250}, {'specimen_id': 'C3N-01024-07', 'slide_id': 'C3N-01024-27', 'tissue_type': 'normal', 'weight_in_mg': 250}, {'specimen_id': 'C3N-01024-01', 'slide_id': 'C3N-01024-21', 'tissue_ty…	2019-07-09 23:48:31	2021-05-06 01:13:48	Tumor_and_Normal	Living	With Tumor			419
C3N-01024-23	C3N-01024	109	LUAD	Yes	Female	66	160	46	17.97	Not Reported	Other	5.5	Adenocarcinoma		G3 Poorly differentiated	Stage IIB	Seventh Edition (2010)	pT3	pN0	No pathologic evidence of distant metastasis	cM0	R0:No residual tumor	Lifelong non-drinker	Lifelong non-smoker: Less than 100 cigarettes smoked in lifetime	[{'specimen_id': 'C3N-01024-31', 'tissue_type': 'blood'}, {'specimen_id': 'C3N-01024-32', 'tissue_type': 'blood'}, {'specimen_id': 'C3N-01024-06', 'slide_id': 'C3N-01024-26', 'tissue_type': 'normal', 'weight_in_mg': 250}, {'specimen_id': 'C3N-01024-07', 'slide_id': 'C3N-01024-27', 'tissue_type': 'normal', 'weight_in_mg': 250}, {'specimen_id': 'C3N-01024-01', 'slide_id': 'C3N-01024-21', 'tissue_ty…	2019-07-09 23:48:31	2021-05-06 01:13:48	Tumor_and_Normal	Living	With Tumor			419
C3N-01024-24	C3N-01024	109	LUAD	Yes	Female	66	160	46	17.97	Not Reported	Other	5.5	Adenocarcinoma		G3 Poorly differentiated	Stage IIB	Seventh Edition (2010)	pT3	pN0	No pathologic evidence of distant metastasis	cM0	R0:No residual tumor	Lifelong non-drinker	Lifelong non-smoker: Less than 100 cigarettes smoked in lifetime	[{'specimen_id': 'C3N-01024-31', 'tissue_type': 'blood'}, {'specimen_id': 'C3N-01024-32', 'tissue_type': 'blood'}, {'specimen_id': 'C3N-01024-06', 'slide_id': 'C3N-01024-26', 'tissue_type': 'normal', 'weight_in_mg': 250}, {'specimen_id': 'C3N-01024-07', 'slide_id': 'C3N-01024-27', 'tissue_type': 'normal', 'weight_in_mg': 250}, {'specimen_id': 'C3N-01024-01', 'slide_id': 'C3N-01024-21', 'tissue_ty…	2019-07-09 23:48:31	2021-05-06 01:13:48	Tumor_and_Normal	Living	With Tumor			419
C3N-01071-21	C3N-01071	111	LUAD	Yes	Male	48	165	57	20.94	Not Reported	Right Lower Lobe	2.5	Acinar adenocarcinoma		G2 Moderately differentiated	Stage IB	Seventh Edition (2010)	pT2a	pN0	Staging Incomplete	cM0	R0:No residual tumor	Alcohol consumption equal to or less than 2 drinks per day for men and 1 drink or less per day for women	Current smoker: Includes daily and non-daily smokers	[{'specimen_id': 'C3N-01071-31', 'tissue_type': 'blood'}, {'specimen_id': 'C3N-01071-32', 'tissue_type': 'blood'}, {'specimen_id': 'C3N-01071-06', 'slide_id': 'C3N-01071-26', 'tissue_type': 'normal', 'weight_in_mg': 150}, {'specimen_id': 'C3N-01071-07', 'slide_id': 'C3N-01071-27', 'tissue_type': 'normal', 'weight_in_mg': 150}, {'specimen_id': 'C3N-01071-01', 'slide_id': 'C3N-01071-21', 'tissue_ty…	2019-07-09 23:48:31	2021-05-06 01:13:40	Tumor_and_Normal	Living	Unknown Tumor Status			44	30
C3N-01071-22	C3N-01071	111	LUAD	Yes	Male	48	165	57	20.94	Not Reported	Right Lower Lobe	2.5	Acinar adenocarcinoma		G2 Moderately differentiated	Stage IB	Seventh Edition (2010)	pT2a	pN0	Staging Incomplete	cM0	R0:No residual tumor	Alcohol consumption equal to or less than 2 drinks per day for men and 1 drink or less per day for women	Current smoker: Includes daily and non-daily smokers	[{'specimen_id': 'C3N-01071-31', 'tissue_type': 'blood'}, {'specimen_id': 'C3N-01071-32', 'tissue_type': 'blood'}, {'specimen_id': 'C3N-01071-06', 'slide_id': 'C3N-01071-26', 'tissue_type': 'normal', 'weight_in_mg': 150}, {'specimen_id': 'C3N-01071-07', 'slide_id': 'C3N-01071-27', 'tissue_type': 'normal', 'weight_in_mg': 150}, {'specimen_id': 'C3N-01071-01', 'slide_id': 'C3N-01071-21', 'tissue_ty…	2019-07-09 23:48:31	2021-05-06 01:13:40	Tumor_and_Normal	Living	Unknown Tumor Status			44	30
C3N-01071-23	C3N-01071	111	LUAD	Yes	Male	48	165	57	20.94	Not Reported	Right Lower Lobe	2.5	Acinar adenocarcinoma		G2 Moderately differentiated	Stage IB	Seventh Edition (2010)	pT2a	pN0	Staging Incomplete	cM0	R0:No residual tumor	Alcohol consumption equal to or less than 2 drinks per day for men and 1 drink or less per day for women	Current smoker: Includes daily and non-daily smokers	[{'specimen_id': 'C3N-01071-31', 'tissue_type': 'blood'}, {'specimen_id': 'C3N-01071-32', 'tissue_type': 'blood'}, {'specimen_id': 'C3N-01071-06', 'slide_id': 'C3N-01071-26', 'tissue_type': 'normal', 'weight_in_mg': 150}, {'specimen_id': 'C3N-01071-07', 'slide_id': 'C3N-01071-27', 'tissue_type': 'normal', 'weight_in_mg': 150}, {'specimen_id': 'C3N-01071-01', 'slide_id': 'C3N-01071-21', 'tissue_ty…	2019-07-09 23:48:31	2021-05-06 01:13:40	Tumor_and_Normal	Living	Unknown Tumor Status			44	30
C3N-01071-24	C3N-01071	111	LUAD	Yes	Male	48	165	57	20.94	Not Reported	Right Lower Lobe	2.5	Acinar adenocarcinoma		G2 Moderately differentiated	Stage IB	Seventh Edition (2010)	pT2a	pN0	Staging Incomplete	cM0	R0:No residual tumor	Alcohol consumption equal to or less than 2 drinks per day for men and 1 drink or less per day for women	Current smoker: Includes daily and non-daily smokers	[{'specimen_id': 'C3N-01071-31', 'tissue_type': 'blood'}, {'specimen_id': 'C3N-01071-32', 'tissue_type': 'blood'}, {'specimen_id': 'C3N-01071-06', 'slide_id': 'C3N-01071-26', 'tissue_type': 'normal', 'weight_in_mg': 150}, {'specimen_id': 'C3N-01071-07', 'slide_id': 'C3N-01071-27', 'tissue_type': 'normal', 'weight_in_mg': 150}, {'specimen_id': 'C3N-01071-01', 'slide_id': 'C3N-01071-21', 'tissue_ty…	2019-07-09 23:48:31	2021-05-06 01:13:40	Tumor_and_Normal	Living	Unknown Tumor Status			44	30
C3N-01072-21	C3N-01072	112	LUAD	Yes	Male	62	165	55	20.2	Not Reported	Left Upper Lobe	2.5	Acinar adenocarcinoma		G3 Poorly differentiated	Stage IIIA	Seventh Edition (2010)	pT2a	pN2	Staging Incomplete	cM0	R0:No residual tumor	Alcohol consumption equal to or less than 2 drinks per day for men and 1 drink or less per day for women	Lifelong non-smoker: Less than 100 cigarettes smoked in lifetime	[{'specimen_id': 'C3N-01072-31', 'tissue_type': 'blood'}, {'specimen_id': 'C3N-01072-32', 'tissue_type': 'blood'}, {'specimen_id': 'C3N-01072-06', 'slide_id': 'C3N-01072-26', 'tissue_type': 'normal', 'weight_in_mg': 150}, {'specimen_id': 'C3N-01072-07', 'slide_id': 'C3N-01072-27', 'tissue_type': 'normal', 'weight_in_mg': 150}, {'specimen_id': 'C3N-01072-01', 'slide_id': 'C3N-01072-21', 'tissue_ty…	2019-07-09 23:48:31	2021-05-06 01:13:38	Tumor_and_Normal	Living	Tumor Free			449
C3N-01072-22	C3N-01072	112	LUAD	Yes	Male	62	165	55	20.2	Not Reported	Left Upper Lobe	2.5	Acinar adenocarcinoma		G3 Poorly differentiated	Stage IIIA	Seventh Edition (2010)	pT2a	pN2	Staging Incomplete	cM0	R0:No residual tumor	Alcohol consumption equal to or less than 2 drinks per day for men and 1 drink or less per day for women	Lifelong non-smoker: Less than 100 cigarettes smoked in lifetime	[{'specimen_id': 'C3N-01072-31', 'tissue_type': 'blood'}, {'specimen_id': 'C3N-01072-32', 'tissue_type': 'blood'}, {'specimen_id': 'C3N-01072-06', 'slide_id': 'C3N-01072-26', 'tissue_type': 'normal', 'weight_in_mg': 150}, {'specimen_id': 'C3N-01072-07', 'slide_id': 'C3N-01072-27', 'tissue_type': 'normal', 'weight_in_mg': 150}, {'specimen_id': 'C3N-01072-01', 'slide_id': 'C3N-01072-21', 'tissue_ty…	2019-07-09 23:48:31	2021-05-06 01:13:38	Tumor_and_Normal	Living	Tumor Free			449
C3N-01072-23	C3N-01072	112	LUAD	Yes	Male	62	165	55	20.2	Not Reported	Left Upper Lobe	2.5	Acinar adenocarcinoma		G3 Poorly differentiated	Stage IIIA	Seventh Edition (2010)	pT2a	pN2	Staging Incomplete	cM0	R0:No residual tumor	Alcohol consumption equal to or less than 2 drinks per day for men and 1 drink or less per day for women	Lifelong non-smoker: Less than 100 cigarettes smoked in lifetime	[{'specimen_id': 'C3N-01072-31', 'tissue_type': 'blood'}, {'specimen_id': 'C3N-01072-32', 'tissue_type': 'blood'}, {'specimen_id': 'C3N-01072-06', 'slide_id': 'C3N-01072-26', 'tissue_type': 'normal', 'weight_in_mg': 150}, {'specimen_id': 'C3N-01072-07', 'slide_id': 'C3N-01072-27', 'tissue_type': 'normal', 'weight_in_mg': 150}, {'specimen_id': 'C3N-01072-01', 'slide_id': 'C3N-01072-21', 'tissue_ty…	2019-07-09 23:48:31	2021-05-06 01:13:38	Tumor_and_Normal	Living	Tumor Free			449
C3N-01072-24	C3N-01072	112	LUAD	Yes	Male	62	165	55	20.2	Not Reported	Left Upper Lobe	2.5	Acinar adenocarcinoma		G3 Poorly differentiated	Stage IIIA	Seventh Edition (2010)	pT2a	pN2	Staging Incomplete	cM0	R0:No residual tumor	Alcohol consumption equal to or less than 2 drinks per day for men and 1 drink or less per day for women	Lifelong non-smoker: Less than 100 cigarettes smoked in lifetime	[{'specimen_id': 'C3N-01072-31', 'tissue_type': 'blood'}, {'specimen_id': 'C3N-01072-32', 'tissue_type': 'blood'}, {'specimen_id': 'C3N-01072-06', 'slide_id': 'C3N-01072-26', 'tissue_type': 'normal', 'weight_in_mg': 150}, {'specimen_id': 'C3N-01072-07', 'slide_id': 'C3N-01072-27', 'tissue_type': 'normal', 'weight_in_mg': 150}, {'specimen_id': 'C3N-01072-01', 'slide_id': 'C3N-01072-21', 'tissue_ty…	2019-07-09 23:48:31	2021-05-06 01:13:38	Tumor_and_Normal	Living	Tumor Free			449
C3N-01074-21	C3N-01074	113	LUAD	Yes	Male	56	157	62	25.15	Not Reported	Left Upper Lobe	4	Solid adenocarcinoma		G3 Poorly differentiated	Stage IB	Seventh Edition (2010)	pT2a	pN0	Staging Incomplete	cM0	R0:No residual tumor	Lifelong non-drinker	Lifelong non-smoker: Less than 100 cigarettes smoked in lifetime	[{'specimen_id': 'C3N-01074-31', 'tissue_type': 'blood'}, {'specimen_id': 'C3N-01074-32', 'tissue_type': 'blood'}, {'specimen_id': 'C3N-01074-06', 'slide_id': 'C3N-01074-26', 'tissue_type': 'normal', 'weight_in_mg': 150}, {'specimen_id': 'C3N-01074-07', 'slide_id': 'C3N-01074-27', 'tissue_type': 'normal', 'weight_in_mg': 150}, {'specimen_id': 'C3N-01074-01', 'slide_id': 'C3N-01074-21', 'tissue_ty…	2019-07-09 23:48:31	2021-05-06 01:13:41	Tumor	Deceased	Unknown Tumor Status	Stroke	229	229
C3N-01074-22	C3N-01074	113	LUAD	Yes	Male	56	157	62	25.15	Not Reported	Left Upper Lobe	4	Solid adenocarcinoma		G3 Poorly differentiated	Stage IB	Seventh Edition (2010)	pT2a	pN0	Staging Incomplete	cM0	R0:No residual tumor	Lifelong non-drinker	Lifelong non-smoker: Less than 100 cigarettes smoked in lifetime	[{'specimen_id': 'C3N-01074-31', 'tissue_type': 'blood'}, {'specimen_id': 'C3N-01074-32', 'tissue_type': 'blood'}, {'specimen_id': 'C3N-01074-06', 'slide_id': 'C3N-01074-26', 'tissue_type': 'normal', 'weight_in_mg': 150}, {'specimen_id': 'C3N-01074-07', 'slide_id': 'C3N-01074-27', 'tissue_type': 'normal', 'weight_in_mg': 150}, {'specimen_id': 'C3N-01074-01', 'slide_id': 'C3N-01074-21', 'tissue_ty…	2019-07-09 23:48:31	2021-05-06 01:13:41	Tumor	Deceased	Unknown Tumor Status	Stroke	229	229
C3N-01074-23	C3N-01074	113	LUAD	Yes	Male	56	157	62	25.15	Not Reported	Left Upper Lobe	4	Solid adenocarcinoma		G3 Poorly differentiated	Stage IB	Seventh Edition (2010)	pT2a	pN0	Staging Incomplete	cM0	R0:No residual tumor	Lifelong non-drinker	Lifelong non-smoker: Less than 100 cigarettes smoked in lifetime	[{'specimen_id': 'C3N-01074-31', 'tissue_type': 'blood'}, {'specimen_id': 'C3N-01074-32', 'tissue_type': 'blood'}, {'specimen_id': 'C3N-01074-06', 'slide_id': 'C3N-01074-26', 'tissue_type': 'normal', 'weight_in_mg': 150}, {'specimen_id': 'C3N-01074-07', 'slide_id': 'C3N-01074-27', 'tissue_type': 'normal', 'weight_in_mg': 150}, {'specimen_id': 'C3N-01074-01', 'slide_id': 'C3N-01074-21', 'tissue_ty…	2019-07-09 23:48:31	2021-05-06 01:13:41	Tumor	Deceased	Unknown Tumor Status	Stroke	229	229
C3N-01074-24	C3N-01074	113	LUAD	Yes	Male	56	157	62	25.15	Not Reported	Left Upper Lobe	4	Solid adenocarcinoma		G3 Poorly differentiated	Stage IB	Seventh Edition (2010)	pT2a	pN0	Staging Incomplete	cM0	R0:No residual tumor	Lifelong non-drinker	Lifelong non-smoker: Less than 100 cigarettes smoked in lifetime	[{'specimen_id': 'C3N-01074-31', 'tissue_type': 'blood'}, {'specimen_id': 'C3N-01074-32', 'tissue_type': 'blood'}, {'specimen_id': 'C3N-01074-06', 'slide_id': 'C3N-01074-26', 'tissue_type': 'normal', 'weight_in_mg': 150}, {'specimen_id': 'C3N-01074-07', 'slide_id': 'C3N-01074-27', 'tissue_type': 'normal', 'weight_in_mg': 150}, {'specimen_id': 'C3N-01074-01', 'slide_id': 'C3N-01074-21', 'tissue_ty…	2019-07-09 23:48:31	2021-05-06 01:13:41	Tumor	Deceased	Unknown Tumor Status	Stroke	229	229
C3N-01405-21	C3N-01405	114	LUAD	Yes	Male	59	167	50	17.93	Not Reported	Right Upper Lobe	5	Solid adenocarcinoma		G3 Poorly differentiated	Stage IB	Seventh Edition (2010)	pT2a	pN0	Staging Incomplete	cM0	R0:No residual tumor	Alcohol consumption equal to or less than 2 drinks per day for men and 1 drink or less per day for women	Lifelong non-smoker: Less than 100 cigarettes smoked in lifetime	[{'specimen_id': 'C3N-01405-31', 'tissue_type': 'blood'}, {'specimen_id': 'C3N-01405-32', 'tissue_type': 'blood'}, {'specimen_id': 'C3N-01405-06', 'slide_id': 'C3N-01405-26', 'tissue_type': 'normal', 'weight_in_mg': 150}, {'specimen_id': 'C3N-01405-07', 'slide_id': 'C3N-01405-27', 'tissue_type': 'normal', 'weight_in_mg': 150}, {'specimen_id': 'C3N-01405-01', 'slide_id': 'C3N-01405-21', 'tissue_ty…	2019-07-09 23:48:31	2021-05-06 01:13:45	Tumor_and_Normal	Living	Tumor Free			418
C3N-01405-22	C3N-01405	114	LUAD	Yes	Male	59	167	50	17.93	Not Reported	Right Upper Lobe	5	Solid adenocarcinoma		G3 Poorly differentiated	Stage IB	Seventh Edition (2010)	pT2a	pN0	Staging Incomplete	cM0	R0:No residual tumor	Alcohol consumption equal to or less than 2 drinks per day for men and 1 drink or less per day for women	Lifelong non-smoker: Less than 100 cigarettes smoked in lifetime	[{'specimen_id': 'C3N-01405-31', 'tissue_type': 'blood'}, {'specimen_id': 'C3N-01405-32', 'tissue_type': 'blood'}, {'specimen_id': 'C3N-01405-06', 'slide_id': 'C3N-01405-26', 'tissue_type': 'normal', 'weight_in_mg': 150}, {'specimen_id': 'C3N-01405-07', 'slide_id': 'C3N-01405-27', 'tissue_type': 'normal', 'weight_in_mg': 150}, {'specimen_id': 'C3N-01405-01', 'slide_id': 'C3N-01405-21', 'tissue_ty…	2019-07-09 23:48:31	2021-05-06 01:13:45	Tumor_and_Normal	Living	Tumor Free			418
C3N-01405-23	C3N-01405	114	LUAD	Yes	Male	59	167	50	17.93	Not Reported	Right Upper Lobe	5	Solid adenocarcinoma		G3 Poorly differentiated	Stage IB	Seventh Edition (2010)	pT2a	pN0	Staging Incomplete	cM0	R0:No residual tumor	Alcohol consumption equal to or less than 2 drinks per day for men and 1 drink or less per day for women	Lifelong non-smoker: Less than 100 cigarettes smoked in lifetime	[{'specimen_id': 'C3N-01405-31', 'tissue_type': 'blood'}, {'specimen_id': 'C3N-01405-32', 'tissue_type': 'blood'}, {'specimen_id': 'C3N-01405-06', 'slide_id': 'C3N-01405-26', 'tissue_type': 'normal', 'weight_in_mg': 150}, {'specimen_id': 'C3N-01405-07', 'slide_id': 'C3N-01405-27', 'tissue_type': 'normal', 'weight_in_mg': 150}, {'specimen_id': 'C3N-01405-01', 'slide_id': 'C3N-01405-21', 'tissue_ty…	2019-07-09 23:48:31	2021-05-06 01:13:45	Tumor_and_Normal	Living	Tumor Free			418
C3N-01405-24	C3N-01405	114	LUAD	Yes	Male	59	167	50	17.93	Not Reported	Right Upper Lobe	5	Solid adenocarcinoma		G3 Poorly differentiated	Stage IB	Seventh Edition (2010)	pT2a	pN0	Staging Incomplete	cM0	R0:No residual tumor	Alcohol consumption equal to or less than 2 drinks per day for men and 1 drink or less per day for women	Lifelong non-smoker: Less than 100 cigarettes smoked in lifetime	[{'specimen_id': 'C3N-01405-31', 'tissue_type': 'blood'}, {'specimen_id': 'C3N-01405-32', 'tissue_type': 'blood'}, {'specimen_id': 'C3N-01405-06', 'slide_id': 'C3N-01405-26', 'tissue_type': 'normal', 'weight_in_mg': 150}, {'specimen_id': 'C3N-01405-07', 'slide_id': 'C3N-01405-27', 'tissue_type': 'normal', 'weight_in_mg': 150}, {'specimen_id': 'C3N-01405-01', 'slide_id': 'C3N-01405-21', 'tissue_ty…	2019-07-09 23:48:31	2021-05-06 01:13:45	Tumor_and_Normal	Living	Tumor Free			418
C3N-01408-21	C3N-01408	115	LUAD	No	Male	58	170	63	21.8	Not Reported	Other	4.5	Acinar adenocarcinoma		G2 Moderately differentiated	Stage IIIA	Seventh Edition (2010)	pT3	pN2	Staging Incomplete	cM0	R0:No residual tumor	Alcohol consumption equal to or less than 2 drinks per day for men and 1 drink or less per day for women	Current smoker: Includes daily and non-daily smokers	[{'specimen_id': 'C3N-01408-31', 'tissue_type': 'blood'}, {'specimen_id': 'C3N-01408-32', 'tissue_type': 'blood'}, {'specimen_id': 'C3N-01408-06', 'slide_id': 'C3N-01408-26', 'tissue_type': 'normal', 'weight_in_mg': 240}, {'specimen_id': 'C3N-01408-07', 'slide_id': 'C3N-01408-27', 'tissue_type': 'normal', 'weight_in_mg': 250}, {'specimen_id': 'C3N-01408-01', 'slide_id': 'C3N-01408-21', 'tissue_ty…	2019-07-09 23:48:31	2021-05-06 01:13:49		Living	Tumor Free			406	4.7
C3N-01408-22	C3N-01408	115	LUAD	No	Male	58	170	63	21.8	Not Reported	Other	4.5	Acinar adenocarcinoma		G2 Moderately differentiated	Stage IIIA	Seventh Edition (2010)	pT3	pN2	Staging Incomplete	cM0	R0:No residual tumor	Alcohol consumption equal to or less than 2 drinks per day for men and 1 drink or less per day for women	Current smoker: Includes daily and non-daily smokers	[{'specimen_id': 'C3N-01408-31', 'tissue_type': 'blood'}, {'specimen_id': 'C3N-01408-32', 'tissue_type': 'blood'}, {'specimen_id': 'C3N-01408-06', 'slide_id': 'C3N-01408-26', 'tissue_type': 'normal', 'weight_in_mg': 240}, {'specimen_id': 'C3N-01408-07', 'slide_id': 'C3N-01408-27', 'tissue_type': 'normal', 'weight_in_mg': 250}, {'specimen_id': 'C3N-01408-01', 'slide_id': 'C3N-01408-21', 'tissue_ty…	2019-07-09 23:48:31	2021-05-06 01:13:49		Living	Tumor Free			406	4.7
C3N-01408-23	C3N-01408	115	LUAD	No	Male	58	170	63	21.8	Not Reported	Other	4.5	Acinar adenocarcinoma		G2 Moderately differentiated	Stage IIIA	Seventh Edition (2010)	pT3	pN2	Staging Incomplete	cM0	R0:No residual tumor	Alcohol consumption equal to or less than 2 drinks per day for men and 1 drink or less per day for women	Current smoker: Includes daily and non-daily smokers	[{'specimen_id': 'C3N-01408-31', 'tissue_type': 'blood'}, {'specimen_id': 'C3N-01408-32', 'tissue_type': 'blood'}, {'specimen_id': 'C3N-01408-06', 'slide_id': 'C3N-01408-26', 'tissue_type': 'normal', 'weight_in_mg': 240}, {'specimen_id': 'C3N-01408-07', 'slide_id': 'C3N-01408-27', 'tissue_type': 'normal', 'weight_in_mg': 250}, {'specimen_id': 'C3N-01408-01', 'slide_id': 'C3N-01408-21', 'tissue_ty…	2019-07-09 23:48:31	2021-05-06 01:13:49		Living	Tumor Free			406	4.7
C3N-01408-24	C3N-01408	115	LUAD	No	Male	58	170	63	21.8	Not Reported	Other	4.5	Acinar adenocarcinoma		G2 Moderately differentiated	Stage IIIA	Seventh Edition (2010)	pT3	pN2	Staging Incomplete	cM0	R0:No residual tumor	Alcohol consumption equal to or less than 2 drinks per day for men and 1 drink or less per day for women	Current smoker: Includes daily and non-daily smokers	[{'specimen_id': 'C3N-01408-31', 'tissue_type': 'blood'}, {'specimen_id': 'C3N-01408-32', 'tissue_type': 'blood'}, {'specimen_id': 'C3N-01408-06', 'slide_id': 'C3N-01408-26', 'tissue_type': 'normal', 'weight_in_mg': 240}, {'specimen_id': 'C3N-01408-07', 'slide_id': 'C3N-01408-27', 'tissue_type': 'normal', 'weight_in_mg': 250}, {'specimen_id': 'C3N-01408-01', 'slide_id': 'C3N-01408-21', 'tissue_ty…	2019-07-09 23:48:31	2021-05-06 01:13:49		Living	Tumor Free			406	4.7
C3N-01409-21	C3N-01409	116	LUAD	No	Female	60	157	66	26.78	Not Reported	Other	4	Papillary adenocarcinoma		G2 Moderately differentiated	Stage IB	Seventh Edition (2010)	pT2a	pN0	Staging Incomplete	cM0	R0:No residual tumor	Lifelong non-drinker	Lifelong non-smoker: Less than 100 cigarettes smoked in lifetime	[{'specimen_id': 'C3N-01409-31', 'tissue_type': 'blood'}, {'specimen_id': 'C3N-01409-32', 'tissue_type': 'blood'}, {'specimen_id': 'C3N-01409-06', 'slide_id': 'C3N-01409-26', 'tissue_type': 'normal', 'weight_in_mg': 260}, {'specimen_id': 'C3N-01409-07', 'slide_id': 'C3N-01409-27', 'tissue_type': 'normal', 'weight_in_mg': 250}, {'specimen_id': 'C3N-01409-01', 'slide_id': 'C3N-01409-21', 'tissue_ty…	2019-07-09 23:48:31	2021-05-06 01:13:33		Living	Tumor Free			412
C3N-01409-22	C3N-01409	116	LUAD	No	Female	60	157	66	26.78	Not Reported	Other	4	Papillary adenocarcinoma		G2 Moderately differentiated	Stage IB	Seventh Edition (2010)	pT2a	pN0	Staging Incomplete	cM0	R0:No residual tumor	Lifelong non-drinker	Lifelong non-smoker: Less than 100 cigarettes smoked in lifetime	[{'specimen_id': 'C3N-01409-31', 'tissue_type': 'blood'}, {'specimen_id': 'C3N-01409-32', 'tissue_type': 'blood'}, {'specimen_id': 'C3N-01409-06', 'slide_id': 'C3N-01409-26', 'tissue_type': 'normal', 'weight_in_mg': 260}, {'specimen_id': 'C3N-01409-07', 'slide_id': 'C3N-01409-27', 'tissue_type': 'normal', 'weight_in_mg': 250}, {'specimen_id': 'C3N-01409-01', 'slide_id': 'C3N-01409-21', 'tissue_ty…	2019-07-09 23:48:31	2021-05-06 01:13:33		Living	Tumor Free			412
C3N-01409-23	C3N-01409	116	LUAD	No	Female	60	157	66	26.78	Not Reported	Other	4	Papillary adenocarcinoma		G2 Moderately differentiated	Stage IB	Seventh Edition (2010)	pT2a	pN0	Staging Incomplete	cM0	R0:No residual tumor	Lifelong non-drinker	Lifelong non-smoker: Less than 100 cigarettes smoked in lifetime	[{'specimen_id': 'C3N-01409-31', 'tissue_type': 'blood'}, {'specimen_id': 'C3N-01409-32', 'tissue_type': 'blood'}, {'specimen_id': 'C3N-01409-06', 'slide_id': 'C3N-01409-26', 'tissue_type': 'normal', 'weight_in_mg': 260}, {'specimen_id': 'C3N-01409-07', 'slide_id': 'C3N-01409-27', 'tissue_type': 'normal', 'weight_in_mg': 250}, {'specimen_id': 'C3N-01409-01', 'slide_id': 'C3N-01409-21', 'tissue_ty…	2019-07-09 23:48:31	2021-05-06 01:13:33		Living	Tumor Free			412
C3N-01409-24	C3N-01409	116	LUAD	No	Female	60	157	66	26.78	Not Reported	Other	4	Papillary adenocarcinoma		G2 Moderately differentiated	Stage IB	Seventh Edition (2010)	pT2a	pN0	Staging Incomplete	cM0	R0:No residual tumor	Lifelong non-drinker	Lifelong non-smoker: Less than 100 cigarettes smoked in lifetime	[{'specimen_id': 'C3N-01409-31', 'tissue_type': 'blood'}, {'specimen_id': 'C3N-01409-32', 'tissue_type': 'blood'}, {'specimen_id': 'C3N-01409-06', 'slide_id': 'C3N-01409-26', 'tissue_type': 'normal', 'weight_in_mg': 260}, {'specimen_id': 'C3N-01409-07', 'slide_id': 'C3N-01409-27', 'tissue_type': 'normal', 'weight_in_mg': 250}, {'specimen_id': 'C3N-01409-01', 'slide_id': 'C3N-01409-21', 'tissue_ty…	2019-07-09 23:48:31	2021-05-06 01:13:33		Living	Tumor Free			412
C3N-01410-21	C3N-01410	117	LUAD	Yes	Male	64	160	48	18.75	Not Reported	Other	5	Solid adenocarcinoma		G3 Poorly differentiated	Stage IIB	Seventh Edition (2010)	pT3	pN0	Staging Incomplete	cM0	R0:No residual tumor	Lifelong non-drinker	Lifelong non-smoker: Less than 100 cigarettes smoked in lifetime	[{'specimen_id': 'C3N-01410-31', 'tissue_type': 'blood'}, {'specimen_id': 'C3N-01410-32', 'tissue_type': 'blood'}, {'specimen_id': 'C3N-01410-06', 'slide_id': 'C3N-01410-26', 'tissue_type': 'normal', 'weight_in_mg': 250}, {'specimen_id': 'C3N-01410-07', 'slide_id': 'C3N-01410-27', 'tissue_type': 'normal', 'weight_in_mg': 260}, {'specimen_id': 'C3N-01410-01', 'slide_id': 'C3N-01410-21', 'tissue_ty…	2019-07-09 23:48:31	2021-05-06 01:13:37	Tumor_and_Normal	Living	Tumor Free			436
C3N-01410-22	C3N-01410	117	LUAD	Yes	Male	64	160	48	18.75	Not Reported	Other	5	Solid adenocarcinoma		G3 Poorly differentiated	Stage IIB	Seventh Edition (2010)	pT3	pN0	Staging Incomplete	cM0	R0:No residual tumor	Lifelong non-drinker	Lifelong non-smoker: Less than 100 cigarettes smoked in lifetime	[{'specimen_id': 'C3N-01410-31', 'tissue_type': 'blood'}, {'specimen_id': 'C3N-01410-32', 'tissue_type': 'blood'}, {'specimen_id': 'C3N-01410-06', 'slide_id': 'C3N-01410-26', 'tissue_type': 'normal', 'weight_in_mg': 250}, {'specimen_id': 'C3N-01410-07', 'slide_id': 'C3N-01410-27', 'tissue_type': 'normal', 'weight_in_mg': 260}, {'specimen_id': 'C3N-01410-01', 'slide_id': 'C3N-01410-21', 'tissue_ty…	2019-07-09 23:48:31	2021-05-06 01:13:37	Tumor_and_Normal	Living	Tumor Free			436
C3N-01410-23	C3N-01410	117	LUAD	Yes	Male	64	160	48	18.75	Not Reported	Other	5	Solid adenocarcinoma		G3 Poorly differentiated	Stage IIB	Seventh Edition (2010)	pT3	pN0	Staging Incomplete	cM0	R0:No residual tumor	Lifelong non-drinker	Lifelong non-smoker: Less than 100 cigarettes smoked in lifetime	[{'specimen_id': 'C3N-01410-31', 'tissue_type': 'blood'}, {'specimen_id': 'C3N-01410-32', 'tissue_type': 'blood'}, {'specimen_id': 'C3N-01410-06', 'slide_id': 'C3N-01410-26', 'tissue_type': 'normal', 'weight_in_mg': 250}, {'specimen_id': 'C3N-01410-07', 'slide_id': 'C3N-01410-27', 'tissue_type': 'normal', 'weight_in_mg': 260}, {'specimen_id': 'C3N-01410-01', 'slide_id': 'C3N-01410-21', 'tissue_ty…	2019-07-09 23:48:31	2021-05-06 01:13:37	Tumor_and_Normal	Living	Tumor Free			436
C3N-01410-24	C3N-01410	117	LUAD	Yes	Male	64	160	48	18.75	Not Reported	Other	5	Solid adenocarcinoma		G3 Poorly differentiated	Stage IIB	Seventh Edition (2010)	pT3	pN0	Staging Incomplete	cM0	R0:No residual tumor	Lifelong non-drinker	Lifelong non-smoker: Less than 100 cigarettes smoked in lifetime	[{'specimen_id': 'C3N-01410-31', 'tissue_type': 'blood'}, {'specimen_id': 'C3N-01410-32', 'tissue_type': 'blood'}, {'specimen_id': 'C3N-01410-06', 'slide_id': 'C3N-01410-26', 'tissue_type': 'normal', 'weight_in_mg': 250}, {'specimen_id': 'C3N-01410-07', 'slide_id': 'C3N-01410-27', 'tissue_type': 'normal', 'weight_in_mg': 260}, {'specimen_id': 'C3N-01410-01', 'slide_id': 'C3N-01410-21', 'tissue_ty…	2019-07-09 23:48:31	2021-05-06 01:13:37	Tumor_and_Normal	Living	Tumor Free			436
C3N-01413-21	C3N-01413	118	LUAD	Yes	Female	62	153	70	29.9	Not Reported	Left Upper Lobe	4	Adenocarcinoma		G3 Poorly differentiated	Stage IB	Seventh Edition (2010)	pT2a	pN0	Staging Incomplete	cM0	R0:No residual tumor	Lifelong non-drinker	Lifelong non-smoker: Less than 100 cigarettes smoked in lifetime	[{'specimen_id': 'C3N-01413-31', 'tissue_type': 'blood'}, {'specimen_id': 'C3N-01413-32', 'tissue_type': 'blood'}, {'specimen_id': 'C3N-01413-06', 'slide_id': 'C3N-01413-26', 'tissue_type': 'normal', 'weight_in_mg': 150}, {'specimen_id': 'C3N-01413-07', 'slide_id': 'C3N-01413-27', 'tissue_type': 'normal', 'weight_in_mg': 150}, {'specimen_id': 'C3N-01413-01', 'slide_id': 'C3N-01413-21', 'tissue_ty…	2019-07-09 23:48:31	2021-05-06 01:13:49	Tumor_and_Normal	Living	Tumor Free			444
C3N-01413-22	C3N-01413	118	LUAD	Yes	Female	62	153	70	29.9	Not Reported	Left Upper Lobe	4	Adenocarcinoma		G3 Poorly differentiated	Stage IB	Seventh Edition (2010)	pT2a	pN0	Staging Incomplete	cM0	R0:No residual tumor	Lifelong non-drinker	Lifelong non-smoker: Less than 100 cigarettes smoked in lifetime	[{'specimen_id': 'C3N-01413-31', 'tissue_type': 'blood'}, {'specimen_id': 'C3N-01413-32', 'tissue_type': 'blood'}, {'specimen_id': 'C3N-01413-06', 'slide_id': 'C3N-01413-26', 'tissue_type': 'normal', 'weight_in_mg': 150}, {'specimen_id': 'C3N-01413-07', 'slide_id': 'C3N-01413-27', 'tissue_type': 'normal', 'weight_in_mg': 150}, {'specimen_id': 'C3N-01413-01', 'slide_id': 'C3N-01413-21', 'tissue_ty…	2019-07-09 23:48:31	2021-05-06 01:13:49	Tumor_and_Normal	Living	Tumor Free			444
C3N-01413-23	C3N-01413	118	LUAD	Yes	Female	62	153	70	29.9	Not Reported	Left Upper Lobe	4	Adenocarcinoma		G3 Poorly differentiated	Stage IB	Seventh Edition (2010)	pT2a	pN0	Staging Incomplete	cM0	R0:No residual tumor	Lifelong non-drinker	Lifelong non-smoker: Less than 100 cigarettes smoked in lifetime	[{'specimen_id': 'C3N-01413-31', 'tissue_type': 'blood'}, {'specimen_id': 'C3N-01413-32', 'tissue_type': 'blood'}, {'specimen_id': 'C3N-01413-06', 'slide_id': 'C3N-01413-26', 'tissue_type': 'normal', 'weight_in_mg': 150}, {'specimen_id': 'C3N-01413-07', 'slide_id': 'C3N-01413-27', 'tissue_type': 'normal', 'weight_in_mg': 150}, {'specimen_id': 'C3N-01413-01', 'slide_id': 'C3N-01413-21', 'tissue_ty…	2019-07-09 23:48:31	2021-05-06 01:13:49	Tumor_and_Normal	Living	Tumor Free			444
C3N-01413-24	C3N-01413	118	LUAD	Yes	Female	62	153	70	29.9	Not Reported	Left Upper Lobe	4	Adenocarcinoma		G3 Poorly differentiated	Stage IB	Seventh Edition (2010)	pT2a	pN0	Staging Incomplete	cM0	R0:No residual tumor	Lifelong non-drinker	Lifelong non-smoker: Less than 100 cigarettes smoked in lifetime	[{'specimen_id': 'C3N-01413-31', 'tissue_type': 'blood'}, {'specimen_id': 'C3N-01413-32', 'tissue_type': 'blood'}, {'specimen_id': 'C3N-01413-06', 'slide_id': 'C3N-01413-26', 'tissue_type': 'normal', 'weight_in_mg': 150}, {'specimen_id': 'C3N-01413-07', 'slide_id': 'C3N-01413-27', 'tissue_type': 'normal', 'weight_in_mg': 150}, {'specimen_id': 'C3N-01413-01', 'slide_id': 'C3N-01413-21', 'tissue_ty…	2019-07-09 23:48:31	2021-05-06 01:13:49	Tumor_and_Normal	Living	Tumor Free			444
C3N-01414-21	C3N-01414	119	LUAD	Yes	Male	59	160	50	19.53	Not Reported	Left Upper Lobe	5	Acinar adenocarcinoma		G2 Moderately differentiated	Stage IB	Seventh Edition (2010)	pT2a	pN0	Staging Incomplete	cM0	R0:No residual tumor	Alcohol consumption equal to or less than 2 drinks per day for men and 1 drink or less per day for women	Lifelong non-smoker: Less than 100 cigarettes smoked in lifetime	[{'specimen_id': 'C3N-01414-31', 'tissue_type': 'blood'}, {'specimen_id': 'C3N-01414-32', 'tissue_type': 'blood'}, {'specimen_id': 'C3N-01414-06', 'slide_id': 'C3N-01414-26', 'tissue_type': 'normal', 'weight_in_mg': 200}, {'specimen_id': 'C3N-01414-07', 'slide_id': 'C3N-01414-27', 'tissue_type': 'normal', 'weight_in_mg': 200}, {'specimen_id': 'C3N-01414-01', 'slide_id': 'C3N-01414-21', 'tissue_ty…	2019-07-09 23:48:31	2021-05-06 01:13:36	Tumor_and_Normal	Living	Tumor Free			820
C3N-01414-22	C3N-01414	119	LUAD	Yes	Male	59	160	50	19.53	Not Reported	Left Upper Lobe	5	Acinar adenocarcinoma		G2 Moderately differentiated	Stage IB	Seventh Edition (2010)	pT2a	pN0	Staging Incomplete	cM0	R0:No residual tumor	Alcohol consumption equal to or less than 2 drinks per day for men and 1 drink or less per day for women	Lifelong non-smoker: Less than 100 cigarettes smoked in lifetime	[{'specimen_id': 'C3N-01414-31', 'tissue_type': 'blood'}, {'specimen_id': 'C3N-01414-32', 'tissue_type': 'blood'}, {'specimen_id': 'C3N-01414-06', 'slide_id': 'C3N-01414-26', 'tissue_type': 'normal', 'weight_in_mg': 200}, {'specimen_id': 'C3N-01414-07', 'slide_id': 'C3N-01414-27', 'tissue_type': 'normal', 'weight_in_mg': 200}, {'specimen_id': 'C3N-01414-01', 'slide_id': 'C3N-01414-21', 'tissue_ty…	2019-07-09 23:48:31	2021-05-06 01:13:36	Tumor_and_Normal	Living	Tumor Free			820
C3N-01414-23	C3N-01414	119	LUAD	Yes	Male	59	160	50	19.53	Not Reported	Left Upper Lobe	5	Acinar adenocarcinoma		G2 Moderately differentiated	Stage IB	Seventh Edition (2010)	pT2a	pN0	Staging Incomplete	cM0	R0:No residual tumor	Alcohol consumption equal to or less than 2 drinks per day for men and 1 drink or less per day for women	Lifelong non-smoker: Less than 100 cigarettes smoked in lifetime	[{'specimen_id': 'C3N-01414-31', 'tissue_type': 'blood'}, {'specimen_id': 'C3N-01414-32', 'tissue_type': 'blood'}, {'specimen_id': 'C3N-01414-06', 'slide_id': 'C3N-01414-26', 'tissue_type': 'normal', 'weight_in_mg': 200}, {'specimen_id': 'C3N-01414-07', 'slide_id': 'C3N-01414-27', 'tissue_type': 'normal', 'weight_in_mg': 200}, {'specimen_id': 'C3N-01414-01', 'slide_id': 'C3N-01414-21', 'tissue_ty…	2019-07-09 23:48:31	2021-05-06 01:13:36	Tumor_and_Normal	Living	Tumor Free			820
C3N-01414-24	C3N-01414	119	LUAD	Yes	Male	59	160	50	19.53	Not Reported	Left Upper Lobe	5	Acinar adenocarcinoma		G2 Moderately differentiated	Stage IB	Seventh Edition (2010)	pT2a	pN0	Staging Incomplete	cM0	R0:No residual tumor	Alcohol consumption equal to or less than 2 drinks per day for men and 1 drink or less per day for women	Lifelong non-smoker: Less than 100 cigarettes smoked in lifetime	[{'specimen_id': 'C3N-01414-31', 'tissue_type': 'blood'}, {'specimen_id': 'C3N-01414-32', 'tissue_type': 'blood'}, {'specimen_id': 'C3N-01414-06', 'slide_id': 'C3N-01414-26', 'tissue_type': 'normal', 'weight_in_mg': 200}, {'specimen_id': 'C3N-01414-07', 'slide_id': 'C3N-01414-27', 'tissue_type': 'normal', 'weight_in_mg': 200}, {'specimen_id': 'C3N-01414-01', 'slide_id': 'C3N-01414-21', 'tissue_ty…	2019-07-09 23:48:31	2021-05-06 01:13:36	Tumor_and_Normal	Living	Tumor Free			820
C3N-01415-21	C3N-01415	120	LUAD	Yes	Male	72	170	48	16.61	Not Reported	Other	5	Adenocarcinoma		G2 Moderately differentiated	Stage IIIA	Seventh Edition (2010)	pT2a	pN0	Staging Incomplete	cM0	R0:No residual tumor	Lifelong non-drinker	Lifelong non-smoker: Less than 100 cigarettes smoked in lifetime	[{'specimen_id': 'C3N-01415-31', 'tissue_type': 'blood'}, {'specimen_id': 'C3N-01415-32', 'tissue_type': 'blood'}, {'specimen_id': 'C3N-01415-06', 'slide_id': 'C3N-01415-26', 'tissue_type': 'normal', 'weight_in_mg': 250}, {'specimen_id': 'C3N-01415-07', 'slide_id': 'C3N-01415-27', 'tissue_type': 'normal', 'weight_in_mg': 250}, {'specimen_id': 'C3N-01415-01', 'slide_id': 'C3N-01415-21', 'tissue_ty…	2019-07-09 23:48:31	2021-05-06 01:13:36	Tumor_and_Normal	Living	Tumor Free			792
C3N-01415-22	C3N-01415	120	LUAD	Yes	Male	72	170	48	16.61	Not Reported	Other	5	Adenocarcinoma		G2 Moderately differentiated	Stage IIIA	Seventh Edition (2010)	pT2a	pN0	Staging Incomplete	cM0	R0:No residual tumor	Lifelong non-drinker	Lifelong non-smoker: Less than 100 cigarettes smoked in lifetime	[{'specimen_id': 'C3N-01415-31', 'tissue_type': 'blood'}, {'specimen_id': 'C3N-01415-32', 'tissue_type': 'blood'}, {'specimen_id': 'C3N-01415-06', 'slide_id': 'C3N-01415-26', 'tissue_type': 'normal', 'weight_in_mg': 250}, {'specimen_id': 'C3N-01415-07', 'slide_id': 'C3N-01415-27', 'tissue_type': 'normal', 'weight_in_mg': 250}, {'specimen_id': 'C3N-01415-01', 'slide_id': 'C3N-01415-21', 'tissue_ty…	2019-07-09 23:48:31	2021-05-06 01:13:36	Tumor_and_Normal	Living	Tumor Free			792
C3N-01415-23	C3N-01415	120	LUAD	Yes	Male	72	170	48	16.61	Not Reported	Other	5	Adenocarcinoma		G2 Moderately differentiated	Stage IIIA	Seventh Edition (2010)	pT2a	pN0	Staging Incomplete	cM0	R0:No residual tumor	Lifelong non-drinker	Lifelong non-smoker: Less than 100 cigarettes smoked in lifetime	[{'specimen_id': 'C3N-01415-31', 'tissue_type': 'blood'}, {'specimen_id': 'C3N-01415-32', 'tissue_type': 'blood'}, {'specimen_id': 'C3N-01415-06', 'slide_id': 'C3N-01415-26', 'tissue_type': 'normal', 'weight_in_mg': 250}, {'specimen_id': 'C3N-01415-07', 'slide_id': 'C3N-01415-27', 'tissue_type': 'normal', 'weight_in_mg': 250}, {'specimen_id': 'C3N-01415-01', 'slide_id': 'C3N-01415-21', 'tissue_ty…	2019-07-09 23:48:31	2021-05-06 01:13:36	Tumor_and_Normal	Living	Tumor Free			792
C3N-01415-24	C3N-01415	120	LUAD	Yes	Male	72	170	48	16.61	Not Reported	Other	5	Adenocarcinoma		G2 Moderately differentiated	Stage IIIA	Seventh Edition (2010)	pT2a	pN0	Staging Incomplete	cM0	R0:No residual tumor	Lifelong non-drinker	Lifelong non-smoker: Less than 100 cigarettes smoked in lifetime	[{'specimen_id': 'C3N-01415-31', 'tissue_type': 'blood'}, {'specimen_id': 'C3N-01415-32', 'tissue_type': 'blood'}, {'specimen_id': 'C3N-01415-06', 'slide_id': 'C3N-01415-26', 'tissue_type': 'normal', 'weight_in_mg': 250}, {'specimen_id': 'C3N-01415-07', 'slide_id': 'C3N-01415-27', 'tissue_type': 'normal', 'weight_in_mg': 250}, {'specimen_id': 'C3N-01415-01', 'slide_id': 'C3N-01415-21', 'tissue_ty…	2019-07-09 23:48:31	2021-05-06 01:13:36	Tumor_and_Normal	Living	Tumor Free			792
C3N-01416-21	C3N-01416	121	LUAD	Yes	Female	67	170	48	16.61	Not Reported	Other	3.5	Acinar adenocarcinoma		G2 Moderately differentiated	Stage IIIA	Seventh Edition (2010)	pT2a	pN2	Staging Incomplete	cM0	R0:No residual tumor	Lifelong non-drinker	Lifelong non-smoker: Less than 100 cigarettes smoked in lifetime	[{'specimen_id': 'C3N-01416-31', 'tissue_type': 'blood'}, {'specimen_id': 'C3N-01416-32', 'tissue_type': 'blood'}, {'specimen_id': 'C3N-01416-06', 'slide_id': 'C3N-01416-26', 'tissue_type': 'normal', 'weight_in_mg': 250}, {'specimen_id': 'C3N-01416-07', 'slide_id': 'C3N-01416-27', 'tissue_type': 'normal', 'weight_in_mg': 250}, {'specimen_id': 'C3N-01416-01', 'slide_id': 'C3N-01416-21', 'tissue_ty…	2019-07-09 23:48:31	2021-05-06 01:13:40	Tumor_and_Normal	Living	Tumor Free			434
C3N-01416-22	C3N-01416	121	LUAD	Yes	Female	67	170	48	16.61	Not Reported	Other	3.5	Acinar adenocarcinoma		G2 Moderately differentiated	Stage IIIA	Seventh Edition (2010)	pT2a	pN2	Staging Incomplete	cM0	R0:No residual tumor	Lifelong non-drinker	Lifelong non-smoker: Less than 100 cigarettes smoked in lifetime	[{'specimen_id': 'C3N-01416-31', 'tissue_type': 'blood'}, {'specimen_id': 'C3N-01416-32', 'tissue_type': 'blood'}, {'specimen_id': 'C3N-01416-06', 'slide_id': 'C3N-01416-26', 'tissue_type': 'normal', 'weight_in_mg': 250}, {'specimen_id': 'C3N-01416-07', 'slide_id': 'C3N-01416-27', 'tissue_type': 'normal', 'weight_in_mg': 250}, {'specimen_id': 'C3N-01416-01', 'slide_id': 'C3N-01416-21', 'tissue_ty…	2019-07-09 23:48:31	2021-05-06 01:13:40	Tumor_and_Normal	Living	Tumor Free			434
C3N-01416-23	C3N-01416	121	LUAD	Yes	Female	67	170	48	16.61	Not Reported	Other	3.5	Acinar adenocarcinoma		G2 Moderately differentiated	Stage IIIA	Seventh Edition (2010)	pT2a	pN2	Staging Incomplete	cM0	R0:No residual tumor	Lifelong non-drinker	Lifelong non-smoker: Less than 100 cigarettes smoked in lifetime	[{'specimen_id': 'C3N-01416-31', 'tissue_type': 'blood'}, {'specimen_id': 'C3N-01416-32', 'tissue_type': 'blood'}, {'specimen_id': 'C3N-01416-06', 'slide_id': 'C3N-01416-26', 'tissue_type': 'normal', 'weight_in_mg': 250}, {'specimen_id': 'C3N-01416-07', 'slide_id': 'C3N-01416-27', 'tissue_type': 'normal', 'weight_in_mg': 250}, {'specimen_id': 'C3N-01416-01', 'slide_id': 'C3N-01416-21', 'tissue_ty…	2019-07-09 23:48:31	2021-05-06 01:13:40	Tumor_and_Normal	Living	Tumor Free			434
C3N-01416-24	C3N-01416	121	LUAD	Yes	Female	67	170	48	16.61	Not Reported	Other	3.5	Acinar adenocarcinoma		G2 Moderately differentiated	Stage IIIA	Seventh Edition (2010)	pT2a	pN2	Staging Incomplete	cM0	R0:No residual tumor	Lifelong non-drinker	Lifelong non-smoker: Less than 100 cigarettes smoked in lifetime	[{'specimen_id': 'C3N-01416-31', 'tissue_type': 'blood'}, {'specimen_id': 'C3N-01416-32', 'tissue_type': 'blood'}, {'specimen_id': 'C3N-01416-06', 'slide_id': 'C3N-01416-26', 'tissue_type': 'normal', 'weight_in_mg': 250}, {'specimen_id': 'C3N-01416-07', 'slide_id': 'C3N-01416-27', 'tissue_type': 'normal', 'weight_in_mg': 250}, {'specimen_id': 'C3N-01416-01', 'slide_id': 'C3N-01416-21', 'tissue_ty…	2019-07-09 23:48:31	2021-05-06 01:13:40	Tumor_and_Normal	Living	Tumor Free			434
C3N-01417-21	C3N-01417	122	LUAD	No	Male	64	160	48	18.75	Not Reported	Other	4	Micropapillary adenocarcinoma		G2 Moderately differentiated	Stage IIB	Seventh Edition (2010)	pT2a	pN1	Staging Incomplete	cM0	R0:No residual tumor	Lifelong non-drinker	Current smoker: Includes daily and non-daily smokers	[{'specimen_id': 'C3N-01417-31', 'tissue_type': 'blood'}, {'specimen_id': 'C3N-01417-32', 'tissue_type': 'blood'}, {'specimen_id': 'C3N-01417-06', 'slide_id': 'C3N-01417-26', 'tissue_type': 'normal', 'weight_in_mg': 260}, {'specimen_id': 'C3N-01417-07', 'slide_id': 'C3N-01417-27', 'tissue_type': 'normal', 'weight_in_mg': 250}, {'specimen_id': 'C3N-01417-01', 'slide_id': 'C3N-01417-21', 'tissue_ty…	2019-07-09 23:48:31	2021-05-06 01:13:33		Living	Tumor Free			434	5
C3N-01417-22	C3N-01417	122	LUAD	No	Male	64	160	48	18.75	Not Reported	Other	4	Micropapillary adenocarcinoma		G2 Moderately differentiated	Stage IIB	Seventh Edition (2010)	pT2a	pN1	Staging Incomplete	cM0	R0:No residual tumor	Lifelong non-drinker	Current smoker: Includes daily and non-daily smokers	[{'specimen_id': 'C3N-01417-31', 'tissue_type': 'blood'}, {'specimen_id': 'C3N-01417-32', 'tissue_type': 'blood'}, {'specimen_id': 'C3N-01417-06', 'slide_id': 'C3N-01417-26', 'tissue_type': 'normal', 'weight_in_mg': 260}, {'specimen_id': 'C3N-01417-07', 'slide_id': 'C3N-01417-27', 'tissue_type': 'normal', 'weight_in_mg': 250}, {'specimen_id': 'C3N-01417-01', 'slide_id': 'C3N-01417-21', 'tissue_ty…	2019-07-09 23:48:31	2021-05-06 01:13:33		Living	Tumor Free			434	5
C3N-01417-23	C3N-01417	122	LUAD	No	Male	64	160	48	18.75	Not Reported	Other	4	Micropapillary adenocarcinoma		G2 Moderately differentiated	Stage IIB	Seventh Edition (2010)	pT2a	pN1	Staging Incomplete	cM0	R0:No residual tumor	Lifelong non-drinker	Current smoker: Includes daily and non-daily smokers	[{'specimen_id': 'C3N-01417-31', 'tissue_type': 'blood'}, {'specimen_id': 'C3N-01417-32', 'tissue_type': 'blood'}, {'specimen_id': 'C3N-01417-06', 'slide_id': 'C3N-01417-26', 'tissue_type': 'normal', 'weight_in_mg': 260}, {'specimen_id': 'C3N-01417-07', 'slide_id': 'C3N-01417-27', 'tissue_type': 'normal', 'weight_in_mg': 250}, {'specimen_id': 'C3N-01417-01', 'slide_id': 'C3N-01417-21', 'tissue_ty…	2019-07-09 23:48:31	2021-05-06 01:13:33		Living	Tumor Free			434	5
C3N-01417-24	C3N-01417	122	LUAD	No	Male	64	160	48	18.75	Not Reported	Other	4	Micropapillary adenocarcinoma		G2 Moderately differentiated	Stage IIB	Seventh Edition (2010)	pT2a	pN1	Staging Incomplete	cM0	R0:No residual tumor	Lifelong non-drinker	Current smoker: Includes daily and non-daily smokers	[{'specimen_id': 'C3N-01417-31', 'tissue_type': 'blood'}, {'specimen_id': 'C3N-01417-32', 'tissue_type': 'blood'}, {'specimen_id': 'C3N-01417-06', 'slide_id': 'C3N-01417-26', 'tissue_type': 'normal', 'weight_in_mg': 260}, {'specimen_id': 'C3N-01417-07', 'slide_id': 'C3N-01417-27', 'tissue_type': 'normal', 'weight_in_mg': 250}, {'specimen_id': 'C3N-01417-01', 'slide_id': 'C3N-01417-21', 'tissue_ty…	2019-07-09 23:48:31	2021-05-06 01:13:33		Living	Tumor Free			434	5
C3N-01419-21	C3N-01419	123	LUAD	No	Male	58	164	69	25.65	Not Reported	Left Lower Lobe	3	Other	Adenocarcinoma, mixed subtype (papillary and acinar)	G2 Moderately differentiated	Stage IB	Seventh Edition (2010)	pT2a	pNX	Staging Incomplete	cM0	R0:No residual tumor	Alcohol consumption equal to or less than 2 drinks per day for men and 1 drink or less per day for women	Lifelong non-smoker: Less than 100 cigarettes smoked in lifetime	[{'specimen_id': 'C3N-01419-31', 'tissue_type': 'blood'}, {'specimen_id': 'C3N-01419-32', 'tissue_type': 'blood'}, {'specimen_id': 'C3N-01419-06', 'slide_id': 'C3N-01419-26', 'tissue_type': 'normal', 'weight_in_mg': 150}, {'specimen_id': 'C3N-01419-07', 'slide_id': 'C3N-01419-27', 'tissue_type': 'normal', 'weight_in_mg': 150}, {'specimen_id': 'C3N-01419-01', 'slide_id': 'C3N-01419-21', 'tissue_ty…	2019-07-09 23:48:31	2021-05-06 01:13:41		Living	Tumor Free			317
C3N-01419-22	C3N-01419	123	LUAD	No	Male	58	164	69	25.65	Not Reported	Left Lower Lobe	3	Other	Adenocarcinoma, mixed subtype (papillary and acinar)	G2 Moderately differentiated	Stage IB	Seventh Edition (2010)	pT2a	pNX	Staging Incomplete	cM0	R0:No residual tumor	Alcohol consumption equal to or less than 2 drinks per day for men and 1 drink or less per day for women	Lifelong non-smoker: Less than 100 cigarettes smoked in lifetime	[{'specimen_id': 'C3N-01419-31', 'tissue_type': 'blood'}, {'specimen_id': 'C3N-01419-32', 'tissue_type': 'blood'}, {'specimen_id': 'C3N-01419-06', 'slide_id': 'C3N-01419-26', 'tissue_type': 'normal', 'weight_in_mg': 150}, {'specimen_id': 'C3N-01419-07', 'slide_id': 'C3N-01419-27', 'tissue_type': 'normal', 'weight_in_mg': 150}, {'specimen_id': 'C3N-01419-01', 'slide_id': 'C3N-01419-21', 'tissue_ty…	2019-07-09 23:48:31	2021-05-06 01:13:41		Living	Tumor Free			317
C3N-01419-23	C3N-01419	123	LUAD	No	Male	58	164	69	25.65	Not Reported	Left Lower Lobe	3	Other	Adenocarcinoma, mixed subtype (papillary and acinar)	G2 Moderately differentiated	Stage IB	Seventh Edition (2010)	pT2a	pNX	Staging Incomplete	cM0	R0:No residual tumor	Alcohol consumption equal to or less than 2 drinks per day for men and 1 drink or less per day for women	Lifelong non-smoker: Less than 100 cigarettes smoked in lifetime	[{'specimen_id': 'C3N-01419-31', 'tissue_type': 'blood'}, {'specimen_id': 'C3N-01419-32', 'tissue_type': 'blood'}, {'specimen_id': 'C3N-01419-06', 'slide_id': 'C3N-01419-26', 'tissue_type': 'normal', 'weight_in_mg': 150}, {'specimen_id': 'C3N-01419-07', 'slide_id': 'C3N-01419-27', 'tissue_type': 'normal', 'weight_in_mg': 150}, {'specimen_id': 'C3N-01419-01', 'slide_id': 'C3N-01419-21', 'tissue_ty…	2019-07-09 23:48:31	2021-05-06 01:13:41		Living	Tumor Free			317
C3N-01419-24	C3N-01419	123	LUAD	No	Male	58	164	69	25.65	Not Reported	Left Lower Lobe	3	Other	Adenocarcinoma, mixed subtype (papillary and acinar)	G2 Moderately differentiated	Stage IB	Seventh Edition (2010)	pT2a	pNX	Staging Incomplete	cM0	R0:No residual tumor	Alcohol consumption equal to or less than 2 drinks per day for men and 1 drink or less per day for women	Lifelong non-smoker: Less than 100 cigarettes smoked in lifetime	[{'specimen_id': 'C3N-01419-31', 'tissue_type': 'blood'}, {'specimen_id': 'C3N-01419-32', 'tissue_type': 'blood'}, {'specimen_id': 'C3N-01419-06', 'slide_id': 'C3N-01419-26', 'tissue_type': 'normal', 'weight_in_mg': 150}, {'specimen_id': 'C3N-01419-07', 'slide_id': 'C3N-01419-27', 'tissue_type': 'normal', 'weight_in_mg': 150}, {'specimen_id': 'C3N-01419-01', 'slide_id': 'C3N-01419-21', 'tissue_ty…	2019-07-09 23:48:31	2021-05-06 01:13:41		Living	Tumor Free			317
C3N-01488-21	C3N-01488	124	LUAD	Yes	Male	54	170	50	17.3	Not Reported	Other	4	Adenocarcinoma		G3 Poorly differentiated	Stage IB	Seventh Edition (2010)	pT2a	pN0	Staging Incomplete	cM0	R0:No residual tumor	Alcohol consumption equal to or less than 2 drinks per day for men and 1 drink or less per day for women	Current smoker: Includes daily and non-daily smokers	[{'specimen_id': 'C3N-01488-31', 'tissue_type': 'blood'}, {'specimen_id': 'C3N-01488-32', 'tissue_type': 'blood'}, {'specimen_id': 'C3N-01488-06', 'slide_id': 'C3N-01488-26', 'tissue_type': 'normal', 'weight_in_mg': 260}, {'specimen_id': 'C3N-01488-07', 'slide_id': 'C3N-01488-27', 'tissue_type': 'normal', 'weight_in_mg': 250}, {'specimen_id': 'C3N-01488-01', 'slide_id': 'C3N-01488-21', 'tissue_ty…	2019-07-09 23:48:31	2021-05-06 01:13:39	Tumor_and_Normal	Living	Tumor Free			409	5
C3N-01488-22	C3N-01488	124	LUAD	Yes	Male	54	170	50	17.3	Not Reported	Other	4	Adenocarcinoma		G3 Poorly differentiated	Stage IB	Seventh Edition (2010)	pT2a	pN0	Staging Incomplete	cM0	R0:No residual tumor	Alcohol consumption equal to or less than 2 drinks per day for men and 1 drink or less per day for women	Current smoker: Includes daily and non-daily smokers	[{'specimen_id': 'C3N-01488-31', 'tissue_type': 'blood'}, {'specimen_id': 'C3N-01488-32', 'tissue_type': 'blood'}, {'specimen_id': 'C3N-01488-06', 'slide_id': 'C3N-01488-26', 'tissue_type': 'normal', 'weight_in_mg': 260}, {'specimen_id': 'C3N-01488-07', 'slide_id': 'C3N-01488-27', 'tissue_type': 'normal', 'weight_in_mg': 250}, {'specimen_id': 'C3N-01488-01', 'slide_id': 'C3N-01488-21', 'tissue_ty…	2019-07-09 23:48:31	2021-05-06 01:13:39	Tumor_and_Normal	Living	Tumor Free			409	5
C3N-01488-23	C3N-01488	124	LUAD	Yes	Male	54	170	50	17.3	Not Reported	Other	4	Adenocarcinoma		G3 Poorly differentiated	Stage IB	Seventh Edition (2010)	pT2a	pN0	Staging Incomplete	cM0	R0:No residual tumor	Alcohol consumption equal to or less than 2 drinks per day for men and 1 drink or less per day for women	Current smoker: Includes daily and non-daily smokers	[{'specimen_id': 'C3N-01488-31', 'tissue_type': 'blood'}, {'specimen_id': 'C3N-01488-32', 'tissue_type': 'blood'}, {'specimen_id': 'C3N-01488-06', 'slide_id': 'C3N-01488-26', 'tissue_type': 'normal', 'weight_in_mg': 260}, {'specimen_id': 'C3N-01488-07', 'slide_id': 'C3N-01488-27', 'tissue_type': 'normal', 'weight_in_mg': 250}, {'specimen_id': 'C3N-01488-01', 'slide_id': 'C3N-01488-21', 'tissue_ty…	2019-07-09 23:48:31	2021-05-06 01:13:39	Tumor_and_Normal	Living	Tumor Free			409	5
C3N-01488-24	C3N-01488	124	LUAD	Yes	Male	54	170	50	17.3	Not Reported	Other	4	Adenocarcinoma		G3 Poorly differentiated	Stage IB	Seventh Edition (2010)	pT2a	pN0	Staging Incomplete	cM0	R0:No residual tumor	Alcohol consumption equal to or less than 2 drinks per day for men and 1 drink or less per day for women	Current smoker: Includes daily and non-daily smokers	[{'specimen_id': 'C3N-01488-31', 'tissue_type': 'blood'}, {'specimen_id': 'C3N-01488-32', 'tissue_type': 'blood'}, {'specimen_id': 'C3N-01488-06', 'slide_id': 'C3N-01488-26', 'tissue_type': 'normal', 'weight_in_mg': 260}, {'specimen_id': 'C3N-01488-07', 'slide_id': 'C3N-01488-27', 'tissue_type': 'normal', 'weight_in_mg': 250}, {'specimen_id': 'C3N-01488-01', 'slide_id': 'C3N-01488-21', 'tissue_ty…	2019-07-09 23:48:31	2021-05-06 01:13:39	Tumor_and_Normal	Living	Tumor Free			409	5
C3N-01489-21	C3N-01489	125	LUAD	Yes	Male	65	170	48	16.61	Not Reported	Other	3.5	Adenocarcinoma		G3 Poorly differentiated	Stage IB	Seventh Edition (2010)	pT2a	pN0	Staging Incomplete	cM0	R0:No residual tumor	Lifelong non-drinker	Lifelong non-smoker: Less than 100 cigarettes smoked in lifetime	[{'specimen_id': 'C3N-01489-31', 'tissue_type': 'blood'}, {'specimen_id': 'C3N-01489-32', 'tissue_type': 'blood'}, {'specimen_id': 'C3N-01489-06', 'slide_id': 'C3N-01489-26', 'tissue_type': 'normal', 'weight_in_mg': 240}, {'specimen_id': 'C3N-01489-07', 'slide_id': 'C3N-01489-27', 'tissue_type': 'normal', 'weight_in_mg': 250}, {'specimen_id': 'C3N-01489-01', 'slide_id': 'C3N-01489-21', 'tissue_ty…	2019-07-09 23:48:31	2021-05-06 01:13:36	Tumor_and_Normal	Living	Tumor Free			434
C3N-01489-22	C3N-01489	125	LUAD	Yes	Male	65	170	48	16.61	Not Reported	Other	3.5	Adenocarcinoma		G3 Poorly differentiated	Stage IB	Seventh Edition (2010)	pT2a	pN0	Staging Incomplete	cM0	R0:No residual tumor	Lifelong non-drinker	Lifelong non-smoker: Less than 100 cigarettes smoked in lifetime	[{'specimen_id': 'C3N-01489-31', 'tissue_type': 'blood'}, {'specimen_id': 'C3N-01489-32', 'tissue_type': 'blood'}, {'specimen_id': 'C3N-01489-06', 'slide_id': 'C3N-01489-26', 'tissue_type': 'normal', 'weight_in_mg': 240}, {'specimen_id': 'C3N-01489-07', 'slide_id': 'C3N-01489-27', 'tissue_type': 'normal', 'weight_in_mg': 250}, {'specimen_id': 'C3N-01489-01', 'slide_id': 'C3N-01489-21', 'tissue_ty…	2019-07-09 23:48:31	2021-05-06 01:13:36	Tumor_and_Normal	Living	Tumor Free			434
C3N-01489-23	C3N-01489	125	LUAD	Yes	Male	65	170	48	16.61	Not Reported	Other	3.5	Adenocarcinoma		G3 Poorly differentiated	Stage IB	Seventh Edition (2010)	pT2a	pN0	Staging Incomplete	cM0	R0:No residual tumor	Lifelong non-drinker	Lifelong non-smoker: Less than 100 cigarettes smoked in lifetime	[{'specimen_id': 'C3N-01489-31', 'tissue_type': 'blood'}, {'specimen_id': 'C3N-01489-32', 'tissue_type': 'blood'}, {'specimen_id': 'C3N-01489-06', 'slide_id': 'C3N-01489-26', 'tissue_type': 'normal', 'weight_in_mg': 240}, {'specimen_id': 'C3N-01489-07', 'slide_id': 'C3N-01489-27', 'tissue_type': 'normal', 'weight_in_mg': 250}, {'specimen_id': 'C3N-01489-01', 'slide_id': 'C3N-01489-21', 'tissue_ty…	2019-07-09 23:48:31	2021-05-06 01:13:36	Tumor_and_Normal	Living	Tumor Free			434
C3N-01489-24	C3N-01489	125	LUAD	Yes	Male	65	170	48	16.61	Not Reported	Other	3.5	Adenocarcinoma		G3 Poorly differentiated	Stage IB	Seventh Edition (2010)	pT2a	pN0	Staging Incomplete	cM0	R0:No residual tumor	Lifelong non-drinker	Lifelong non-smoker: Less than 100 cigarettes smoked in lifetime	[{'specimen_id': 'C3N-01489-31', 'tissue_type': 'blood'}, {'specimen_id': 'C3N-01489-32', 'tissue_type': 'blood'}, {'specimen_id': 'C3N-01489-06', 'slide_id': 'C3N-01489-26', 'tissue_type': 'normal', 'weight_in_mg': 240}, {'specimen_id': 'C3N-01489-07', 'slide_id': 'C3N-01489-27', 'tissue_type': 'normal', 'weight_in_mg': 250}, {'specimen_id': 'C3N-01489-01', 'slide_id': 'C3N-01489-21', 'tissue_ty…	2019-07-09 23:48:31	2021-05-06 01:13:36	Tumor_and_Normal	Living	Tumor Free			434
C3N-01799-21	C3N-01799	126	LUAD	Yes	Male	81	173	82	27.37	White	Right Lower Lobe	3.5	Adenocarcinoma		G2 Moderately differentiated	Stage IIA	Seventh Edition (2010)	pT2a	pN1	No pathologic evidence of distant metastasis	Staging Incomplete	RX:Presence of residual tumor cannot be assessed	Alcohol consumption equal to or less than 2 drinks per day for men and 1 drink or less per day for women	Current reformed smoker, more than 15 years	[{'specimen_id': 'C3N-01799-31', 'tissue_type': 'blood'}, {'specimen_id': 'C3N-01799-32', 'tissue_type': 'blood'}, {'specimen_id': 'C3N-01799-06', 'slide_id': 'C3N-01799-26', 'tissue_type': 'normal', 'weight_in_mg': 140}, {'specimen_id': 'C3N-01799-07', 'slide_id': 'C3N-01799-27', 'tissue_type': 'normal', 'weight_in_mg': 241}, {'specimen_id': 'C3N-01799-01', 'slide_id': 'C3N-01799-21', 'tissue_ty…	2019-07-09 23:48:31	2021-05-06 01:13:23	Tumor_and_Normal	Living	Tumor Free			327	0.3	Not-Hispanic or Latino	Living	Living	Living	Tumor Free	Tumor Free	Tumor Free	1093	785	1412
C3N-01799-22	C3N-01799	126	LUAD	Yes	Male	81	173	82	27.37	White	Right Lower Lobe	3.5	Adenocarcinoma		G2 Moderately differentiated	Stage IIA	Seventh Edition (2010)	pT2a	pN1	No pathologic evidence of distant metastasis	Staging Incomplete	RX:Presence of residual tumor cannot be assessed	Alcohol consumption equal to or less than 2 drinks per day for men and 1 drink or less per day for women	Current reformed smoker, more than 15 years	[{'specimen_id': 'C3N-01799-31', 'tissue_type': 'blood'}, {'specimen_id': 'C3N-01799-32', 'tissue_type': 'blood'}, {'specimen_id': 'C3N-01799-06', 'slide_id': 'C3N-01799-26', 'tissue_type': 'normal', 'weight_in_mg': 140}, {'specimen_id': 'C3N-01799-07', 'slide_id': 'C3N-01799-27', 'tissue_type': 'normal', 'weight_in_mg': 241}, {'specimen_id': 'C3N-01799-01', 'slide_id': 'C3N-01799-21', 'tissue_ty…	2019-07-09 23:48:31	2021-05-06 01:13:23	Tumor_and_Normal	Living	Tumor Free			327	0.3	Not-Hispanic or Latino	Living	Living	Living	Tumor Free	Tumor Free	Tumor Free	1093	785	1412
C3N-01823-21	C3N-01823	127	LUAD	Yes	Male	63	173	75	25.06	Not Reported	Left Upper Lobe	4	Adenocarcinoma		G2 Moderately differentiated	Stage IIIA	Seventh Edition (2010)	pT2a	pN2	Staging Incomplete	cM0	R0:No residual tumor	Alcohol consumption equal to or less than 2 drinks per day for men and 1 drink or less per day for women	Lifelong non-smoker: Less than 100 cigarettes smoked in lifetime	[{'specimen_id': 'C3N-01823-31', 'tissue_type': 'blood'}, {'specimen_id': 'C3N-01823-32', 'tissue_type': 'blood'}, {'specimen_id': 'C3N-01823-06', 'slide_id': 'C3N-01823-26', 'tissue_type': 'normal', 'weight_in_mg': 210}, {'specimen_id': 'C3N-01823-01', 'slide_id': 'C3N-01823-21', 'tissue_type': 'tumor', 'percent_tumor_surface_area': 85, 'percent_tumor_nuclei': 60, 'percent_necrotic_surface_area'…	2019-07-09 23:48:31	2021-05-06 01:13:30	Tumor_and_Normal	Deceased	With Tumor	Disease progression	351	351
C3N-01823-22	C3N-01823	127	LUAD	Yes	Male	63	173	75	25.06	Not Reported	Left Upper Lobe	4	Adenocarcinoma		G2 Moderately differentiated	Stage IIIA	Seventh Edition (2010)	pT2a	pN2	Staging Incomplete	cM0	R0:No residual tumor	Alcohol consumption equal to or less than 2 drinks per day for men and 1 drink or less per day for women	Lifelong non-smoker: Less than 100 cigarettes smoked in lifetime	[{'specimen_id': 'C3N-01823-31', 'tissue_type': 'blood'}, {'specimen_id': 'C3N-01823-32', 'tissue_type': 'blood'}, {'specimen_id': 'C3N-01823-06', 'slide_id': 'C3N-01823-26', 'tissue_type': 'normal', 'weight_in_mg': 210}, {'specimen_id': 'C3N-01823-01', 'slide_id': 'C3N-01823-21', 'tissue_type': 'tumor', 'percent_tumor_surface_area': 85, 'percent_tumor_nuclei': 60, 'percent_necrotic_surface_area'…	2019-07-09 23:48:31	2021-05-06 01:13:30	Tumor_and_Normal	Deceased	With Tumor	Disease progression	351	351
C3N-01823-23	C3N-01823	127	LUAD	Yes	Male	63	173	75	25.06	Not Reported	Left Upper Lobe	4	Adenocarcinoma		G2 Moderately differentiated	Stage IIIA	Seventh Edition (2010)	pT2a	pN2	Staging Incomplete	cM0	R0:No residual tumor	Alcohol consumption equal to or less than 2 drinks per day for men and 1 drink or less per day for women	Lifelong non-smoker: Less than 100 cigarettes smoked in lifetime	[{'specimen_id': 'C3N-01823-31', 'tissue_type': 'blood'}, {'specimen_id': 'C3N-01823-32', 'tissue_type': 'blood'}, {'specimen_id': 'C3N-01823-06', 'slide_id': 'C3N-01823-26', 'tissue_type': 'normal', 'weight_in_mg': 210}, {'specimen_id': 'C3N-01823-01', 'slide_id': 'C3N-01823-21', 'tissue_type': 'tumor', 'percent_tumor_surface_area': 85, 'percent_tumor_nuclei': 60, 'percent_necrotic_surface_area'…	2019-07-09 23:48:31	2021-05-06 01:13:30	Tumor_and_Normal	Deceased	With Tumor	Disease progression	351	351
C3N-01842-21	C3N-01842	128	LUAD	Yes	Male	69	173	95	31.74	Not Reported	Right Lower Lobe	2	Adenocarcinoma		G2 Moderately differentiated	Stage IA	Seventh Edition (2010)	pT1a	pN0	Staging Incomplete	cM0	R0:No residual tumor	Alcohol consumption equal to or less than 2 drinks per day for men and 1 drink or less per day for women	Lifelong non-smoker: Less than 100 cigarettes smoked in lifetime	[{'specimen_id': 'C3N-01842-31', 'tissue_type': 'blood'}, {'specimen_id': 'C3N-01842-32', 'tissue_type': 'blood'}, {'specimen_id': 'C3N-01842-06', 'slide_id': 'C3N-01842-26', 'tissue_type': 'normal', 'weight_in_mg': 180}, {'specimen_id': 'C3N-01842-01', 'slide_id': 'C3N-01842-21', 'tissue_type': 'tumor', 'percent_tumor_surface_area': 85, 'percent_tumor_nuclei': 65, 'percent_necrotic_surface_area'…	2019-07-09 23:48:31	2021-05-06 01:13:21	Tumor	Living	Tumor Free			500				Living			Tumor Free			681
C3N-01842-22	C3N-01842	128	LUAD	Yes	Male	69	173	95	31.74	Not Reported	Right Lower Lobe	2	Adenocarcinoma		G2 Moderately differentiated	Stage IA	Seventh Edition (2010)	pT1a	pN0	Staging Incomplete	cM0	R0:No residual tumor	Alcohol consumption equal to or less than 2 drinks per day for men and 1 drink or less per day for women	Lifelong non-smoker: Less than 100 cigarettes smoked in lifetime	[{'specimen_id': 'C3N-01842-31', 'tissue_type': 'blood'}, {'specimen_id': 'C3N-01842-32', 'tissue_type': 'blood'}, {'specimen_id': 'C3N-01842-06', 'slide_id': 'C3N-01842-26', 'tissue_type': 'normal', 'weight_in_mg': 180}, {'specimen_id': 'C3N-01842-01', 'slide_id': 'C3N-01842-21', 'tissue_type': 'tumor', 'percent_tumor_surface_area': 85, 'percent_tumor_nuclei': 65, 'percent_necrotic_surface_area'…	2019-07-09 23:48:31	2021-05-06 01:13:21	Tumor	Living	Tumor Free			500				Living			Tumor Free			681
C3N-01842-23	C3N-01842	128	LUAD	Yes	Male	69	173	95	31.74	Not Reported	Right Lower Lobe	2	Adenocarcinoma		G2 Moderately differentiated	Stage IA	Seventh Edition (2010)	pT1a	pN0	Staging Incomplete	cM0	R0:No residual tumor	Alcohol consumption equal to or less than 2 drinks per day for men and 1 drink or less per day for women	Lifelong non-smoker: Less than 100 cigarettes smoked in lifetime	[{'specimen_id': 'C3N-01842-31', 'tissue_type': 'blood'}, {'specimen_id': 'C3N-01842-32', 'tissue_type': 'blood'}, {'specimen_id': 'C3N-01842-06', 'slide_id': 'C3N-01842-26', 'tissue_type': 'normal', 'weight_in_mg': 180}, {'specimen_id': 'C3N-01842-01', 'slide_id': 'C3N-01842-21', 'tissue_type': 'tumor', 'percent_tumor_surface_area': 85, 'percent_tumor_nuclei': 65, 'percent_necrotic_surface_area'…	2019-07-09 23:48:31	2021-05-06 01:13:21	Tumor	Living	Tumor Free			500				Living			Tumor Free			681
C3N-02000-21	C3N-02000	129	LUAD	Yes	Female	46	162	63	24.01	Not Reported	Right Lower Lobe	2.5	Adenocarcinoma		G2 Moderately differentiated	Stage IIA	Seventh Edition (2010)	pT1b	pN1	Staging Incomplete	cM0	R0:No residual tumor	Lifelong non-drinker	Lifelong non-smoker: Less than 100 cigarettes smoked in lifetime	[{'specimen_id': 'C3N-02000-31', 'tissue_type': 'blood'}, {'specimen_id': 'C3N-02000-32', 'tissue_type': 'blood'}, {'specimen_id': 'C3N-02000-03', 'slide_id': 'C3N-02000-22', 'tissue_type': 'normal', 'weight_in_mg': 60}, {'specimen_id': 'C3N-02000-01', 'slide_id': 'C3N-02000-21', 'tissue_type': 'tumor', 'percent_tumor_surface_area': 90, 'percent_tumor_nuclei': 70, 'percent_necrotic_surface_area':…	2019-07-09 23:48:31	2021-05-06 01:13:18	Tumor_and_Normal	Living	Tumor Free			346			Living	Living		Tumor Free	Tumor Free		1086	687
C3N-02000-23	C3N-02000	129	LUAD	Yes	Female	46	162	63	24.01	Not Reported	Right Lower Lobe	2.5	Adenocarcinoma		G2 Moderately differentiated	Stage IIA	Seventh Edition (2010)	pT1b	pN1	Staging Incomplete	cM0	R0:No residual tumor	Lifelong non-drinker	Lifelong non-smoker: Less than 100 cigarettes smoked in lifetime	[{'specimen_id': 'C3N-02000-31', 'tissue_type': 'blood'}, {'specimen_id': 'C3N-02000-32', 'tissue_type': 'blood'}, {'specimen_id': 'C3N-02000-03', 'slide_id': 'C3N-02000-22', 'tissue_type': 'normal', 'weight_in_mg': 60}, {'specimen_id': 'C3N-02000-01', 'slide_id': 'C3N-02000-21', 'tissue_type': 'tumor', 'percent_tumor_surface_area': 90, 'percent_tumor_nuclei': 70, 'percent_necrotic_surface_area':…	2019-07-09 23:48:31	2021-05-06 01:13:18	Tumor_and_Normal	Living	Tumor Free			346			Living	Living		Tumor Free	Tumor Free		1086	687
C3N-02002-22	C3N-02002	130	LUAD	Yes	Male	76	171	64	21.89	Not Reported	Right Upper Lobe	2.8	Adenocarcinoma		G2 Moderately differentiated	Stage IA	Seventh Edition (2010)	pT1b	pN0	Staging Incomplete	cM0	R0:No residual tumor	Lifelong non-drinker	Lifelong non-smoker: Less than 100 cigarettes smoked in lifetime	[{'specimen_id': 'C3N-02002-31', 'tissue_type': 'blood'}, {'specimen_id': 'C3N-02002-32', 'tissue_type': 'blood'}, {'specimen_id': 'C3N-02002-01', 'slide_id': 'C3N-02002-21', 'tissue_type': 'normal', 'weight_in_mg': 70}, {'specimen_id': 'C3N-02002-02', 'slide_id': 'C3N-02002-22', 'tissue_type': 'tumor', 'percent_tumor_surface_area': 95, 'percent_tumor_nuclei': 65, 'percent_necrotic_surface_area':…	2019-07-09 23:48:31	2021-05-06 01:13:18	Tumor_and_Normal	Living	With Tumor			355
C3N-02002-23	C3N-02002	130	LUAD	Yes	Male	76	171	64	21.89	Not Reported	Right Upper Lobe	2.8	Adenocarcinoma		G2 Moderately differentiated	Stage IA	Seventh Edition (2010)	pT1b	pN0	Staging Incomplete	cM0	R0:No residual tumor	Lifelong non-drinker	Lifelong non-smoker: Less than 100 cigarettes smoked in lifetime	[{'specimen_id': 'C3N-02002-31', 'tissue_type': 'blood'}, {'specimen_id': 'C3N-02002-32', 'tissue_type': 'blood'}, {'specimen_id': 'C3N-02002-01', 'slide_id': 'C3N-02002-21', 'tissue_type': 'normal', 'weight_in_mg': 70}, {'specimen_id': 'C3N-02002-02', 'slide_id': 'C3N-02002-22', 'tissue_type': 'tumor', 'percent_tumor_surface_area': 95, 'percent_tumor_nuclei': 65, 'percent_necrotic_surface_area':…	2019-07-09 23:48:31	2021-05-06 01:13:18	Tumor_and_Normal	Living	With Tumor			355
C3N-02003-21	C3N-02003	131	LUAD	Yes	Male	56	161	68	26.23	Not Reported	Right Lower Lobe	4	Adenocarcinoma		G3 Poorly differentiated	Stage IIIA	Seventh Edition (2010)	pT2a	pN2	Staging Incomplete	cM0	R0:No residual tumor	Alcohol consumption history not available	Current smoker: Includes daily and non-daily smokers	[{'specimen_id': 'C3N-02003-31', 'tissue_type': 'blood'}, {'specimen_id': 'C3N-02003-32', 'tissue_type': 'blood'}, {'specimen_id': 'C3N-02003-03', 'slide_id': 'C3N-02003-23', 'tissue_type': 'normal', 'weight_in_mg': 70}, {'specimen_id': 'C3N-02003-01', 'slide_id': 'C3N-02003-21', 'tissue_type': 'tumor', 'percent_tumor_surface_area': 90, 'percent_tumor_nuclei': 80, 'percent_necrotic_surface_area':…	2019-07-09 23:48:31	2021-05-06 01:13:16	Tumor_and_Normal	Living	Tumor Free			353	56
C3N-02003-22	C3N-02003	131	LUAD	Yes	Male	56	161	68	26.23	Not Reported	Right Lower Lobe	4	Adenocarcinoma		G3 Poorly differentiated	Stage IIIA	Seventh Edition (2010)	pT2a	pN2	Staging Incomplete	cM0	R0:No residual tumor	Alcohol consumption history not available	Current smoker: Includes daily and non-daily smokers	[{'specimen_id': 'C3N-02003-31', 'tissue_type': 'blood'}, {'specimen_id': 'C3N-02003-32', 'tissue_type': 'blood'}, {'specimen_id': 'C3N-02003-03', 'slide_id': 'C3N-02003-23', 'tissue_type': 'normal', 'weight_in_mg': 70}, {'specimen_id': 'C3N-02003-01', 'slide_id': 'C3N-02003-21', 'tissue_type': 'tumor', 'percent_tumor_surface_area': 90, 'percent_tumor_nuclei': 80, 'percent_necrotic_surface_area':…	2019-07-09 23:48:31	2021-05-06 01:13:16	Tumor_and_Normal	Living	Tumor Free			353	56
C3N-02067-21	C3N-02067	132	LUAD	Yes	Female	37	164	65	24.17	Not Reported	Left Upper Lobe	2	Adenocarcinoma		G2 Moderately differentiated	Stage IIIA	Seventh Edition (2010)	pT1a	pN2	Staging Incomplete	cM0	R0:No residual tumor	Alcohol consumption history not available	Smoking history not available	[{'specimen_id': 'C3N-02067-31', 'tissue_type': 'blood'}, {'specimen_id': 'C3N-02067-32', 'tissue_type': 'blood'}, {'specimen_id': 'C3N-02067-03', 'slide_id': 'C3N-02067-23', 'tissue_type': 'normal', 'weight_in_mg': 70}, {'specimen_id': 'C3N-02067-01', 'slide_id': 'C3N-02067-21', 'tissue_type': 'tumor', 'percent_tumor_surface_area': 65, 'percent_tumor_nuclei': 65, 'percent_necrotic_surface_area':…	2019-07-09 23:48:31	2021-05-06 01:13:25	Tumor_and_Normal	Living	With Tumor			352			Living	Living		With Tumor	With Tumor		1081	717
C3N-02067-22	C3N-02067	132	LUAD	Yes	Female	37	164	65	24.17	Not Reported	Left Upper Lobe	2	Adenocarcinoma		G2 Moderately differentiated	Stage IIIA	Seventh Edition (2010)	pT1a	pN2	Staging Incomplete	cM0	R0:No residual tumor	Alcohol consumption history not available	Smoking history not available	[{'specimen_id': 'C3N-02067-31', 'tissue_type': 'blood'}, {'specimen_id': 'C3N-02067-32', 'tissue_type': 'blood'}, {'specimen_id': 'C3N-02067-03', 'slide_id': 'C3N-02067-23', 'tissue_type': 'normal', 'weight_in_mg': 70}, {'specimen_id': 'C3N-02067-01', 'slide_id': 'C3N-02067-21', 'tissue_type': 'tumor', 'percent_tumor_surface_area': 65, 'percent_tumor_nuclei': 65, 'percent_necrotic_surface_area':…	2019-07-09 23:48:31	2021-05-06 01:13:25	Tumor_and_Normal	Living	With Tumor			352			Living	Living		With Tumor	With Tumor		1081	717
C3N-02087-21	C3N-02087	133	LUAD	Yes	Female	61	150	50	22.22	Not Reported	Other	4	Acinar adenocarcinoma		G3 Poorly differentiated	Stage IIIA	Seventh Edition (2010)	pT2a	pN2	Staging Incomplete	cM0	R0:No residual tumor	Lifelong non-drinker	Lifelong non-smoker: Less than 100 cigarettes smoked in lifetime	[{'specimen_id': 'C3N-02087-31', 'tissue_type': 'blood'}, {'specimen_id': 'C3N-02087-32', 'tissue_type': 'blood'}, {'specimen_id': 'C3N-02087-06', 'slide_id': 'C3N-02087-26', 'tissue_type': 'normal', 'weight_in_mg': 260}, {'specimen_id': 'C3N-02087-07', 'slide_id': 'C3N-02087-27', 'tissue_type': 'normal', 'weight_in_mg': 250}, {'specimen_id': 'C3N-02087-01', 'slide_id': 'C3N-02087-21', 'tissue_ty…	2019-07-09 23:48:31	2021-05-06 01:13:37	Tumor_and_Normal	Deceased	With Tumor	Tumor	303	303
C3N-02087-22	C3N-02087	133	LUAD	Yes	Female	61	150	50	22.22	Not Reported	Other	4	Acinar adenocarcinoma		G3 Poorly differentiated	Stage IIIA	Seventh Edition (2010)	pT2a	pN2	Staging Incomplete	cM0	R0:No residual tumor	Lifelong non-drinker	Lifelong non-smoker: Less than 100 cigarettes smoked in lifetime	[{'specimen_id': 'C3N-02087-31', 'tissue_type': 'blood'}, {'specimen_id': 'C3N-02087-32', 'tissue_type': 'blood'}, {'specimen_id': 'C3N-02087-06', 'slide_id': 'C3N-02087-26', 'tissue_type': 'normal', 'weight_in_mg': 260}, {'specimen_id': 'C3N-02087-07', 'slide_id': 'C3N-02087-27', 'tissue_type': 'normal', 'weight_in_mg': 250}, {'specimen_id': 'C3N-02087-01', 'slide_id': 'C3N-02087-21', 'tissue_ty…	2019-07-09 23:48:31	2021-05-06 01:13:37	Tumor_and_Normal	Deceased	With Tumor	Tumor	303	303
C3N-02087-23	C3N-02087	133	LUAD	Yes	Female	61	150	50	22.22	Not Reported	Other	4	Acinar adenocarcinoma		G3 Poorly differentiated	Stage IIIA	Seventh Edition (2010)	pT2a	pN2	Staging Incomplete	cM0	R0:No residual tumor	Lifelong non-drinker	Lifelong non-smoker: Less than 100 cigarettes smoked in lifetime	[{'specimen_id': 'C3N-02087-31', 'tissue_type': 'blood'}, {'specimen_id': 'C3N-02087-32', 'tissue_type': 'blood'}, {'specimen_id': 'C3N-02087-06', 'slide_id': 'C3N-02087-26', 'tissue_type': 'normal', 'weight_in_mg': 260}, {'specimen_id': 'C3N-02087-07', 'slide_id': 'C3N-02087-27', 'tissue_type': 'normal', 'weight_in_mg': 250}, {'specimen_id': 'C3N-02087-01', 'slide_id': 'C3N-02087-21', 'tissue_ty…	2019-07-09 23:48:31	2021-05-06 01:13:37	Tumor_and_Normal	Deceased	With Tumor	Tumor	303	303
C3N-02087-24	C3N-02087	133	LUAD	Yes	Female	61	150	50	22.22	Not Reported	Other	4	Acinar adenocarcinoma		G3 Poorly differentiated	Stage IIIA	Seventh Edition (2010)	pT2a	pN2	Staging Incomplete	cM0	R0:No residual tumor	Lifelong non-drinker	Lifelong non-smoker: Less than 100 cigarettes smoked in lifetime	[{'specimen_id': 'C3N-02087-31', 'tissue_type': 'blood'}, {'specimen_id': 'C3N-02087-32', 'tissue_type': 'blood'}, {'specimen_id': 'C3N-02087-06', 'slide_id': 'C3N-02087-26', 'tissue_type': 'normal', 'weight_in_mg': 260}, {'specimen_id': 'C3N-02087-07', 'slide_id': 'C3N-02087-27', 'tissue_type': 'normal', 'weight_in_mg': 250}, {'specimen_id': 'C3N-02087-01', 'slide_id': 'C3N-02087-21', 'tissue_ty…	2019-07-09 23:48:31	2021-05-06 01:13:37	Tumor_and_Normal	Deceased	With Tumor	Tumor	303	303
C3N-02088-21	C3N-02088	134	LUAD	No	Male	60	156	50	20.55	Not Reported	Other	4.5	Other	Adenocarcinoma, mixed subtype (acinar, mucinous, lepidic, papillary)	G2 Moderately differentiated	Stage IB	Seventh Edition (2010)	pT3	pN0	Staging Incomplete	cM0	R0:No residual tumor	Alcohol consumption equal to or less than 2 drinks per day for men and 1 drink or less per day for women	Current smoker: Includes daily and non-daily smokers	[{'specimen_id': 'C3N-02088-31', 'tissue_type': 'blood'}, {'specimen_id': 'C3N-02088-32', 'tissue_type': 'blood'}, {'specimen_id': 'C3N-02088-06', 'slide_id': 'C3N-02088-26', 'tissue_type': 'normal', 'weight_in_mg': 250}, {'specimen_id': 'C3N-02088-07', 'slide_id': 'C3N-02088-27', 'tissue_type': 'normal', 'weight_in_mg': 260}, {'specimen_id': 'C3N-02088-01', 'slide_id': 'C3N-02088-21', 'tissue_ty…	2019-07-09 23:48:31	2021-05-06 01:13:41		Living	Tumor Free			430	7.5
C3N-02088-22	C3N-02088	134	LUAD	No	Male	60	156	50	20.55	Not Reported	Other	4.5	Other	Adenocarcinoma, mixed subtype (acinar, mucinous, lepidic, papillary)	G2 Moderately differentiated	Stage IB	Seventh Edition (2010)	pT3	pN0	Staging Incomplete	cM0	R0:No residual tumor	Alcohol consumption equal to or less than 2 drinks per day for men and 1 drink or less per day for women	Current smoker: Includes daily and non-daily smokers	[{'specimen_id': 'C3N-02088-31', 'tissue_type': 'blood'}, {'specimen_id': 'C3N-02088-32', 'tissue_type': 'blood'}, {'specimen_id': 'C3N-02088-06', 'slide_id': 'C3N-02088-26', 'tissue_type': 'normal', 'weight_in_mg': 250}, {'specimen_id': 'C3N-02088-07', 'slide_id': 'C3N-02088-27', 'tissue_type': 'normal', 'weight_in_mg': 260}, {'specimen_id': 'C3N-02088-01', 'slide_id': 'C3N-02088-21', 'tissue_ty…	2019-07-09 23:48:31	2021-05-06 01:13:41		Living	Tumor Free			430	7.5
C3N-02088-23	C3N-02088	134	LUAD	No	Male	60	156	50	20.55	Not Reported	Other	4.5	Other	Adenocarcinoma, mixed subtype (acinar, mucinous, lepidic, papillary)	G2 Moderately differentiated	Stage IB	Seventh Edition (2010)	pT3	pN0	Staging Incomplete	cM0	R0:No residual tumor	Alcohol consumption equal to or less than 2 drinks per day for men and 1 drink or less per day for women	Current smoker: Includes daily and non-daily smokers	[{'specimen_id': 'C3N-02088-31', 'tissue_type': 'blood'}, {'specimen_id': 'C3N-02088-32', 'tissue_type': 'blood'}, {'specimen_id': 'C3N-02088-06', 'slide_id': 'C3N-02088-26', 'tissue_type': 'normal', 'weight_in_mg': 250}, {'specimen_id': 'C3N-02088-07', 'slide_id': 'C3N-02088-27', 'tissue_type': 'normal', 'weight_in_mg': 260}, {'specimen_id': 'C3N-02088-01', 'slide_id': 'C3N-02088-21', 'tissue_ty…	2019-07-09 23:48:31	2021-05-06 01:13:41		Living	Tumor Free			430	7.5
C3N-02088-24	C3N-02088	134	LUAD	No	Male	60	156	50	20.55	Not Reported	Other	4.5	Other	Adenocarcinoma, mixed subtype (acinar, mucinous, lepidic, papillary)	G2 Moderately differentiated	Stage IB	Seventh Edition (2010)	pT3	pN0	Staging Incomplete	cM0	R0:No residual tumor	Alcohol consumption equal to or less than 2 drinks per day for men and 1 drink or less per day for women	Current smoker: Includes daily and non-daily smokers	[{'specimen_id': 'C3N-02088-31', 'tissue_type': 'blood'}, {'specimen_id': 'C3N-02088-32', 'tissue_type': 'blood'}, {'specimen_id': 'C3N-02088-06', 'slide_id': 'C3N-02088-26', 'tissue_type': 'normal', 'weight_in_mg': 250}, {'specimen_id': 'C3N-02088-07', 'slide_id': 'C3N-02088-27', 'tissue_type': 'normal', 'weight_in_mg': 260}, {'specimen_id': 'C3N-02088-01', 'slide_id': 'C3N-02088-21', 'tissue_ty…	2019-07-09 23:48:31	2021-05-06 01:13:41		Living	Tumor Free			430	7.5
C3N-02089-21	C3N-02089	135	LUAD	Yes	Male	76	167	62	22.23	Not Reported	Other	5.5	Acinar adenocarcinoma		G3 Poorly differentiated	Stage IB	Seventh Edition (2010)	pT2a	pN0	Staging Incomplete	cM0	R0:No residual tumor	Lifelong non-drinker	Lifelong non-smoker: Less than 100 cigarettes smoked in lifetime	[{'specimen_id': 'C3N-02089-31', 'tissue_type': 'blood'}, {'specimen_id': 'C3N-02089-32', 'tissue_type': 'blood'}, {'specimen_id': 'C3N-02089-06', 'slide_id': 'C3N-02089-26', 'tissue_type': 'normal', 'weight_in_mg': 270}, {'specimen_id': 'C3N-02089-07', 'slide_id': 'C3N-02089-27', 'tissue_type': 'normal', 'weight_in_mg': 260}, {'specimen_id': 'C3N-02089-01', 'slide_id': 'C3N-02089-21', 'tissue_ty…	2019-07-09 23:48:31	2021-05-06 01:13:34	Tumor_and_Normal	Living	Tumor Free			403
C3N-02089-22	C3N-02089	135	LUAD	Yes	Male	76	167	62	22.23	Not Reported	Other	5.5	Acinar adenocarcinoma		G3 Poorly differentiated	Stage IB	Seventh Edition (2010)	pT2a	pN0	Staging Incomplete	cM0	R0:No residual tumor	Lifelong non-drinker	Lifelong non-smoker: Less than 100 cigarettes smoked in lifetime	[{'specimen_id': 'C3N-02089-31', 'tissue_type': 'blood'}, {'specimen_id': 'C3N-02089-32', 'tissue_type': 'blood'}, {'specimen_id': 'C3N-02089-06', 'slide_id': 'C3N-02089-26', 'tissue_type': 'normal', 'weight_in_mg': 270}, {'specimen_id': 'C3N-02089-07', 'slide_id': 'C3N-02089-27', 'tissue_type': 'normal', 'weight_in_mg': 260}, {'specimen_id': 'C3N-02089-01', 'slide_id': 'C3N-02089-21', 'tissue_ty…	2019-07-09 23:48:31	2021-05-06 01:13:34	Tumor_and_Normal	Living	Tumor Free			403
C3N-02089-23	C3N-02089	135	LUAD	Yes	Male	76	167	62	22.23	Not Reported	Other	5.5	Acinar adenocarcinoma		G3 Poorly differentiated	Stage IB	Seventh Edition (2010)	pT2a	pN0	Staging Incomplete	cM0	R0:No residual tumor	Lifelong non-drinker	Lifelong non-smoker: Less than 100 cigarettes smoked in lifetime	[{'specimen_id': 'C3N-02089-31', 'tissue_type': 'blood'}, {'specimen_id': 'C3N-02089-32', 'tissue_type': 'blood'}, {'specimen_id': 'C3N-02089-06', 'slide_id': 'C3N-02089-26', 'tissue_type': 'normal', 'weight_in_mg': 270}, {'specimen_id': 'C3N-02089-07', 'slide_id': 'C3N-02089-27', 'tissue_type': 'normal', 'weight_in_mg': 260}, {'specimen_id': 'C3N-02089-01', 'slide_id': 'C3N-02089-21', 'tissue_ty…	2019-07-09 23:48:31	2021-05-06 01:13:34	Tumor_and_Normal	Living	Tumor Free			403
C3N-02089-24	C3N-02089	135	LUAD	Yes	Male	76	167	62	22.23	Not Reported	Other	5.5	Acinar adenocarcinoma		G3 Poorly differentiated	Stage IB	Seventh Edition (2010)	pT2a	pN0	Staging Incomplete	cM0	R0:No residual tumor	Lifelong non-drinker	Lifelong non-smoker: Less than 100 cigarettes smoked in lifetime	[{'specimen_id': 'C3N-02089-31', 'tissue_type': 'blood'}, {'specimen_id': 'C3N-02089-32', 'tissue_type': 'blood'}, {'specimen_id': 'C3N-02089-06', 'slide_id': 'C3N-02089-26', 'tissue_type': 'normal', 'weight_in_mg': 270}, {'specimen_id': 'C3N-02089-07', 'slide_id': 'C3N-02089-27', 'tissue_type': 'normal', 'weight_in_mg': 260}, {'specimen_id': 'C3N-02089-01', 'slide_id': 'C3N-02089-21', 'tissue_ty…	2019-07-09 23:48:31	2021-05-06 01:13:34	Tumor_and_Normal	Living	Tumor Free			403
C3N-02141-21	C3N-02141	137	LUAD	No	Female	72	156	58	23.83	Not Reported	Other	4.5	Acinar adenocarcinoma		G2 Moderately differentiated	Stage IIIA	Seventh Edition (2010)	pT2a	pN2	Staging Incomplete	cM0	R0:No residual tumor	Lifelong non-drinker	Lifelong non-smoker: Less than 100 cigarettes smoked in lifetime	[{'specimen_id': 'C3N-02141-31', 'tissue_type': 'blood'}, {'specimen_id': 'C3N-02141-32', 'tissue_type': 'blood'}, {'specimen_id': 'C3N-02141-06', 'slide_id': 'C3N-02141-26', 'tissue_type': 'normal', 'weight_in_mg': 260}, {'specimen_id': 'C3N-02141-07', 'slide_id': 'C3N-02141-27', 'tissue_type': 'normal', 'weight_in_mg': 250}, {'specimen_id': 'C3N-02141-01', 'slide_id': 'C3N-02141-21', 'tissue_ty…	2019-07-09 23:48:31	2021-05-06 01:13:38		Living	Tumor Free			392
C3N-02141-22	C3N-02141	137	LUAD	No	Female	72	156	58	23.83	Not Reported	Other	4.5	Acinar adenocarcinoma		G2 Moderately differentiated	Stage IIIA	Seventh Edition (2010)	pT2a	pN2	Staging Incomplete	cM0	R0:No residual tumor	Lifelong non-drinker	Lifelong non-smoker: Less than 100 cigarettes smoked in lifetime	[{'specimen_id': 'C3N-02141-31', 'tissue_type': 'blood'}, {'specimen_id': 'C3N-02141-32', 'tissue_type': 'blood'}, {'specimen_id': 'C3N-02141-06', 'slide_id': 'C3N-02141-26', 'tissue_type': 'normal', 'weight_in_mg': 260}, {'specimen_id': 'C3N-02141-07', 'slide_id': 'C3N-02141-27', 'tissue_type': 'normal', 'weight_in_mg': 250}, {'specimen_id': 'C3N-02141-01', 'slide_id': 'C3N-02141-21', 'tissue_ty…	2019-07-09 23:48:31	2021-05-06 01:13:38		Living	Tumor Free			392
C3N-02141-23	C3N-02141	137	LUAD	No	Female	72	156	58	23.83	Not Reported	Other	4.5	Acinar adenocarcinoma		G2 Moderately differentiated	Stage IIIA	Seventh Edition (2010)	pT2a	pN2	Staging Incomplete	cM0	R0:No residual tumor	Lifelong non-drinker	Lifelong non-smoker: Less than 100 cigarettes smoked in lifetime	[{'specimen_id': 'C3N-02141-31', 'tissue_type': 'blood'}, {'specimen_id': 'C3N-02141-32', 'tissue_type': 'blood'}, {'specimen_id': 'C3N-02141-06', 'slide_id': 'C3N-02141-26', 'tissue_type': 'normal', 'weight_in_mg': 260}, {'specimen_id': 'C3N-02141-07', 'slide_id': 'C3N-02141-27', 'tissue_type': 'normal', 'weight_in_mg': 250}, {'specimen_id': 'C3N-02141-01', 'slide_id': 'C3N-02141-21', 'tissue_ty…	2019-07-09 23:48:31	2021-05-06 01:13:38		Living	Tumor Free			392
C3N-02141-24	C3N-02141	137	LUAD	No	Female	72	156	58	23.83	Not Reported	Other	4.5	Acinar adenocarcinoma		G2 Moderately differentiated	Stage IIIA	Seventh Edition (2010)	pT2a	pN2	Staging Incomplete	cM0	R0:No residual tumor	Lifelong non-drinker	Lifelong non-smoker: Less than 100 cigarettes smoked in lifetime	[{'specimen_id': 'C3N-02141-31', 'tissue_type': 'blood'}, {'specimen_id': 'C3N-02141-32', 'tissue_type': 'blood'}, {'specimen_id': 'C3N-02141-06', 'slide_id': 'C3N-02141-26', 'tissue_type': 'normal', 'weight_in_mg': 260}, {'specimen_id': 'C3N-02141-07', 'slide_id': 'C3N-02141-27', 'tissue_type': 'normal', 'weight_in_mg': 250}, {'specimen_id': 'C3N-02141-01', 'slide_id': 'C3N-02141-21', 'tissue_ty…	2019-07-09 23:48:31	2021-05-06 01:13:38		Living	Tumor Free			392
C3N-02142-21	C3N-02142	138	LUAD	No	Male	63	172	55	18.59	Not Reported	Other	6	Adenocarcinoma		G2 Moderately differentiated	Stage IB	Seventh Edition (2010)	pT2a	pN0	Staging Incomplete	cM0	R0:No residual tumor	Alcohol consumption equal to or less than 2 drinks per day for men and 1 drink or less per day for women	Current smoker: Includes daily and non-daily smokers	[{'specimen_id': 'C3N-02142-31', 'tissue_type': 'blood'}, {'specimen_id': 'C3N-02142-32', 'tissue_type': 'blood'}, {'specimen_id': 'C3N-02142-06', 'slide_id': 'C3N-02142-26', 'tissue_type': 'normal', 'weight_in_mg': 270}, {'specimen_id': 'C3N-02142-07', 'slide_id': 'C3N-02142-27', 'tissue_type': 'normal', 'weight_in_mg': 260}, {'specimen_id': 'C3N-02142-01', 'slide_id': 'C3N-02142-21', 'tissue_ty…	2019-07-09 23:48:31	2021-05-06 01:13:33		Living	With Tumor			403	6.3
C3N-02142-22	C3N-02142	138	LUAD	No	Male	63	172	55	18.59	Not Reported	Other	6	Adenocarcinoma		G2 Moderately differentiated	Stage IB	Seventh Edition (2010)	pT2a	pN0	Staging Incomplete	cM0	R0:No residual tumor	Alcohol consumption equal to or less than 2 drinks per day for men and 1 drink or less per day for women	Current smoker: Includes daily and non-daily smokers	[{'specimen_id': 'C3N-02142-31', 'tissue_type': 'blood'}, {'specimen_id': 'C3N-02142-32', 'tissue_type': 'blood'}, {'specimen_id': 'C3N-02142-06', 'slide_id': 'C3N-02142-26', 'tissue_type': 'normal', 'weight_in_mg': 270}, {'specimen_id': 'C3N-02142-07', 'slide_id': 'C3N-02142-27', 'tissue_type': 'normal', 'weight_in_mg': 260}, {'specimen_id': 'C3N-02142-01', 'slide_id': 'C3N-02142-21', 'tissue_ty…	2019-07-09 23:48:31	2021-05-06 01:13:33		Living	With Tumor			403	6.3
C3N-02142-24	C3N-02142	138	LUAD	No	Male	63	172	55	18.59	Not Reported	Other	6	Adenocarcinoma		G2 Moderately differentiated	Stage IB	Seventh Edition (2010)	pT2a	pN0	Staging Incomplete	cM0	R0:No residual tumor	Alcohol consumption equal to or less than 2 drinks per day for men and 1 drink or less per day for women	Current smoker: Includes daily and non-daily smokers	[{'specimen_id': 'C3N-02142-31', 'tissue_type': 'blood'}, {'specimen_id': 'C3N-02142-32', 'tissue_type': 'blood'}, {'specimen_id': 'C3N-02142-06', 'slide_id': 'C3N-02142-26', 'tissue_type': 'normal', 'weight_in_mg': 270}, {'specimen_id': 'C3N-02142-07', 'slide_id': 'C3N-02142-27', 'tissue_type': 'normal', 'weight_in_mg': 260}, {'specimen_id': 'C3N-02142-01', 'slide_id': 'C3N-02142-21', 'tissue_ty…	2019-07-09 23:48:31	2021-05-06 01:13:33		Living	With Tumor			403	6.3
C3N-02143-21	C3N-02143	139	LUAD		Male	63				Not Reported	Not Reported		Other	Mixed adenocarcinoma, mucinous, acinar and papillary sub-types	G2 Moderately differentiated										[{'specimen_id': 'C3N-02143-01', 'slide_id': 'C3N-02143-21', 'tissue_type': 'tumor', 'weight_in_mg': 260, 'percent_tumor_surface_area': 90, 'percent_tumor_nuclei': 70, 'percent_necrotic_surface_area': 10}, {'specimen_id': 'C3N-02143-02', 'slide_id': 'C3N-02143-22', 'tissue_type': 'tumor', 'weight_in_mg': 250, 'percent_tumor_surface_area': 95, 'percent_tumor_nuclei': 65, 'percent_necrotic_surface_…		2020-05-19 03:29:23
C3N-02143-22	C3N-02143	139	LUAD		Male	63				Not Reported	Not Reported		Other	Mixed adenocarcinoma, mucinous, acinar and papillary sub-types	G2 Moderately differentiated										[{'specimen_id': 'C3N-02143-01', 'slide_id': 'C3N-02143-21', 'tissue_type': 'tumor', 'weight_in_mg': 260, 'percent_tumor_surface_area': 90, 'percent_tumor_nuclei': 70, 'percent_necrotic_surface_area': 10}, {'specimen_id': 'C3N-02143-02', 'slide_id': 'C3N-02143-22', 'tissue_type': 'tumor', 'weight_in_mg': 250, 'percent_tumor_surface_area': 95, 'percent_tumor_nuclei': 65, 'percent_necrotic_surface_…		2020-05-19 03:29:23
C3N-02143-23	C3N-02143	139	LUAD		Male	63				Not Reported	Not Reported		Other	Mixed adenocarcinoma, mucinous, acinar and papillary sub-types	G2 Moderately differentiated										[{'specimen_id': 'C3N-02143-01', 'slide_id': 'C3N-02143-21', 'tissue_type': 'tumor', 'weight_in_mg': 260, 'percent_tumor_surface_area': 90, 'percent_tumor_nuclei': 70, 'percent_necrotic_surface_area': 10}, {'specimen_id': 'C3N-02143-02', 'slide_id': 'C3N-02143-22', 'tissue_type': 'tumor', 'weight_in_mg': 250, 'percent_tumor_surface_area': 95, 'percent_tumor_nuclei': 65, 'percent_necrotic_surface_…		2020-05-19 03:29:23
C3N-02143-24	C3N-02143	139	LUAD		Male	63				Not Reported	Not Reported		Other	Mixed adenocarcinoma, mucinous, acinar and papillary sub-types	G2 Moderately differentiated										[{'specimen_id': 'C3N-02143-01', 'slide_id': 'C3N-02143-21', 'tissue_type': 'tumor', 'weight_in_mg': 260, 'percent_tumor_surface_area': 90, 'percent_tumor_nuclei': 70, 'percent_necrotic_surface_area': 10}, {'specimen_id': 'C3N-02143-02', 'slide_id': 'C3N-02143-22', 'tissue_type': 'tumor', 'weight_in_mg': 250, 'percent_tumor_surface_area': 95, 'percent_tumor_nuclei': 65, 'percent_necrotic_surface_…		2020-05-19 03:29:23
C3N-02144-21	C3N-02144	140	LUAD	No	Male	71	160	48	18.75	Not Reported	Other	4	Adenocarcinoma		G3 Poorly differentiated	Stage IIIA	Seventh Edition (2010)	pT3	pN2	Staging Incomplete	cM0	R0:No residual tumor	Alcohol consumption equal to or less than 2 drinks per day for men and 1 drink or less per day for women	Current smoker: Includes daily and non-daily smokers	[{'specimen_id': 'C3N-02144-31', 'tissue_type': 'blood'}, {'specimen_id': 'C3N-02144-32', 'tissue_type': 'blood'}, {'specimen_id': 'C3N-02144-06', 'slide_id': 'C3N-02144-26', 'tissue_type': 'normal', 'weight_in_mg': 250}, {'specimen_id': 'C3N-02144-07', 'slide_id': 'C3N-02144-27', 'tissue_type': 'normal', 'weight_in_mg': 260}, {'specimen_id': 'C3N-02144-01', 'slide_id': 'C3N-02144-21', 'tissue_ty…	2019-07-09 23:48:31	2021-05-06 01:13:39							4.5
C3N-02144-22	C3N-02144	140	LUAD	No	Male	71	160	48	18.75	Not Reported	Other	4	Adenocarcinoma		G3 Poorly differentiated	Stage IIIA	Seventh Edition (2010)	pT3	pN2	Staging Incomplete	cM0	R0:No residual tumor	Alcohol consumption equal to or less than 2 drinks per day for men and 1 drink or less per day for women	Current smoker: Includes daily and non-daily smokers	[{'specimen_id': 'C3N-02144-31', 'tissue_type': 'blood'}, {'specimen_id': 'C3N-02144-32', 'tissue_type': 'blood'}, {'specimen_id': 'C3N-02144-06', 'slide_id': 'C3N-02144-26', 'tissue_type': 'normal', 'weight_in_mg': 250}, {'specimen_id': 'C3N-02144-07', 'slide_id': 'C3N-02144-27', 'tissue_type': 'normal', 'weight_in_mg': 260}, {'specimen_id': 'C3N-02144-01', 'slide_id': 'C3N-02144-21', 'tissue_ty…	2019-07-09 23:48:31	2021-05-06 01:13:39							4.5
C3N-02144-23	C3N-02144	140	LUAD	No	Male	71	160	48	18.75	Not Reported	Other	4	Adenocarcinoma		G3 Poorly differentiated	Stage IIIA	Seventh Edition (2010)	pT3	pN2	Staging Incomplete	cM0	R0:No residual tumor	Alcohol consumption equal to or less than 2 drinks per day for men and 1 drink or less per day for women	Current smoker: Includes daily and non-daily smokers	[{'specimen_id': 'C3N-02144-31', 'tissue_type': 'blood'}, {'specimen_id': 'C3N-02144-32', 'tissue_type': 'blood'}, {'specimen_id': 'C3N-02144-06', 'slide_id': 'C3N-02144-26', 'tissue_type': 'normal', 'weight_in_mg': 250}, {'specimen_id': 'C3N-02144-07', 'slide_id': 'C3N-02144-27', 'tissue_type': 'normal', 'weight_in_mg': 260}, {'specimen_id': 'C3N-02144-01', 'slide_id': 'C3N-02144-21', 'tissue_ty…	2019-07-09 23:48:31	2021-05-06 01:13:39							4.5
C3N-02144-24	C3N-02144	140	LUAD	No	Male	71	160	48	18.75	Not Reported	Other	4	Adenocarcinoma		G3 Poorly differentiated	Stage IIIA	Seventh Edition (2010)	pT3	pN2	Staging Incomplete	cM0	R0:No residual tumor	Alcohol consumption equal to or less than 2 drinks per day for men and 1 drink or less per day for women	Current smoker: Includes daily and non-daily smokers	[{'specimen_id': 'C3N-02144-31', 'tissue_type': 'blood'}, {'specimen_id': 'C3N-02144-32', 'tissue_type': 'blood'}, {'specimen_id': 'C3N-02144-06', 'slide_id': 'C3N-02144-26', 'tissue_type': 'normal', 'weight_in_mg': 250}, {'specimen_id': 'C3N-02144-07', 'slide_id': 'C3N-02144-27', 'tissue_type': 'normal', 'weight_in_mg': 260}, {'specimen_id': 'C3N-02144-01', 'slide_id': 'C3N-02144-21', 'tissue_ty…	2019-07-09 23:48:31	2021-05-06 01:13:39							4.5
C3N-02145-21	C3N-02145	141	LUAD	Yes	Female	68	153	55	23.5	Not Reported	Other	3	Acinar adenocarcinoma		G2 Moderately differentiated	Stage IB	Seventh Edition (2010)	pT2a	pN0	Staging Incomplete	cM0	R0:No residual tumor	Lifelong non-drinker	Lifelong non-smoker: Less than 100 cigarettes smoked in lifetime	[{'specimen_id': 'C3N-02145-31', 'tissue_type': 'blood'}, {'specimen_id': 'C3N-02145-32', 'tissue_type': 'blood'}, {'specimen_id': 'C3N-02145-06', 'slide_id': 'C3N-02145-26', 'tissue_type': 'normal', 'weight_in_mg': 250}, {'specimen_id': 'C3N-02145-07', 'slide_id': 'C3N-02145-27', 'tissue_type': 'normal', 'weight_in_mg': 260}, {'specimen_id': 'C3N-02145-01', 'slide_id': 'C3N-02145-21', 'tissue_ty…	2019-07-09 23:48:31	2021-05-06 01:13:47	Tumor_and_Normal	Living	Tumor Free			405
C3N-02145-22	C3N-02145	141	LUAD	Yes	Female	68	153	55	23.5	Not Reported	Other	3	Acinar adenocarcinoma		G2 Moderately differentiated	Stage IB	Seventh Edition (2010)	pT2a	pN0	Staging Incomplete	cM0	R0:No residual tumor	Lifelong non-drinker	Lifelong non-smoker: Less than 100 cigarettes smoked in lifetime	[{'specimen_id': 'C3N-02145-31', 'tissue_type': 'blood'}, {'specimen_id': 'C3N-02145-32', 'tissue_type': 'blood'}, {'specimen_id': 'C3N-02145-06', 'slide_id': 'C3N-02145-26', 'tissue_type': 'normal', 'weight_in_mg': 250}, {'specimen_id': 'C3N-02145-07', 'slide_id': 'C3N-02145-27', 'tissue_type': 'normal', 'weight_in_mg': 260}, {'specimen_id': 'C3N-02145-01', 'slide_id': 'C3N-02145-21', 'tissue_ty…	2019-07-09 23:48:31	2021-05-06 01:13:47	Tumor_and_Normal	Living	Tumor Free			405
C3N-02145-23	C3N-02145	141	LUAD	Yes	Female	68	153	55	23.5	Not Reported	Other	3	Acinar adenocarcinoma		G2 Moderately differentiated	Stage IB	Seventh Edition (2010)	pT2a	pN0	Staging Incomplete	cM0	R0:No residual tumor	Lifelong non-drinker	Lifelong non-smoker: Less than 100 cigarettes smoked in lifetime	[{'specimen_id': 'C3N-02145-31', 'tissue_type': 'blood'}, {'specimen_id': 'C3N-02145-32', 'tissue_type': 'blood'}, {'specimen_id': 'C3N-02145-06', 'slide_id': 'C3N-02145-26', 'tissue_type': 'normal', 'weight_in_mg': 250}, {'specimen_id': 'C3N-02145-07', 'slide_id': 'C3N-02145-27', 'tissue_type': 'normal', 'weight_in_mg': 260}, {'specimen_id': 'C3N-02145-01', 'slide_id': 'C3N-02145-21', 'tissue_ty…	2019-07-09 23:48:31	2021-05-06 01:13:47	Tumor_and_Normal	Living	Tumor Free			405
C3N-02145-24	C3N-02145	141	LUAD	Yes	Female	68	153	55	23.5	Not Reported	Other	3	Acinar adenocarcinoma		G2 Moderately differentiated	Stage IB	Seventh Edition (2010)	pT2a	pN0	Staging Incomplete	cM0	R0:No residual tumor	Lifelong non-drinker	Lifelong non-smoker: Less than 100 cigarettes smoked in lifetime	[{'specimen_id': 'C3N-02145-31', 'tissue_type': 'blood'}, {'specimen_id': 'C3N-02145-32', 'tissue_type': 'blood'}, {'specimen_id': 'C3N-02145-06', 'slide_id': 'C3N-02145-26', 'tissue_type': 'normal', 'weight_in_mg': 250}, {'specimen_id': 'C3N-02145-07', 'slide_id': 'C3N-02145-27', 'tissue_type': 'normal', 'weight_in_mg': 260}, {'specimen_id': 'C3N-02145-01', 'slide_id': 'C3N-02145-21', 'tissue_ty…	2019-07-09 23:48:31	2021-05-06 01:13:47	Tumor_and_Normal	Living	Tumor Free			405
C3N-02146-21	C3N-02146	142	LUAD	No	Female	69	160	59	23.05	Not Reported	Other	6	Other	Mixed adenocarcinoma, acinar and papillary sub-types	G2 Moderately differentiated	Stage IIIA	Seventh Edition (2010)	pT3	pN2	Staging Incomplete	cM0	R0:No residual tumor	Lifelong non-drinker	Lifelong non-smoker: Less than 100 cigarettes smoked in lifetime	[{'specimen_id': 'C3N-02146-31', 'tissue_type': 'blood'}, {'specimen_id': 'C3N-02146-32', 'tissue_type': 'blood'}, {'specimen_id': 'C3N-02146-06', 'slide_id': 'C3N-02146-26', 'tissue_type': 'normal', 'weight_in_mg': 250}, {'specimen_id': 'C3N-02146-07', 'slide_id': 'C3N-02146-27', 'tissue_type': 'normal', 'weight_in_mg': 260}, {'specimen_id': 'C3N-02146-01', 'slide_id': 'C3N-02146-21', 'tissue_ty…	2019-07-09 23:48:31	2021-05-06 01:13:41
C3N-02146-22	C3N-02146	142	LUAD	No	Female	69	160	59	23.05	Not Reported	Other	6	Other	Mixed adenocarcinoma, acinar and papillary sub-types	G2 Moderately differentiated	Stage IIIA	Seventh Edition (2010)	pT3	pN2	Staging Incomplete	cM0	R0:No residual tumor	Lifelong non-drinker	Lifelong non-smoker: Less than 100 cigarettes smoked in lifetime	[{'specimen_id': 'C3N-02146-31', 'tissue_type': 'blood'}, {'specimen_id': 'C3N-02146-32', 'tissue_type': 'blood'}, {'specimen_id': 'C3N-02146-06', 'slide_id': 'C3N-02146-26', 'tissue_type': 'normal', 'weight_in_mg': 250}, {'specimen_id': 'C3N-02146-07', 'slide_id': 'C3N-02146-27', 'tissue_type': 'normal', 'weight_in_mg': 260}, {'specimen_id': 'C3N-02146-01', 'slide_id': 'C3N-02146-21', 'tissue_ty…	2019-07-09 23:48:31	2021-05-06 01:13:41
C3N-02146-23	C3N-02146	142	LUAD	No	Female	69	160	59	23.05	Not Reported	Other	6	Other	Mixed adenocarcinoma, acinar and papillary sub-types	G2 Moderately differentiated	Stage IIIA	Seventh Edition (2010)	pT3	pN2	Staging Incomplete	cM0	R0:No residual tumor	Lifelong non-drinker	Lifelong non-smoker: Less than 100 cigarettes smoked in lifetime	[{'specimen_id': 'C3N-02146-31', 'tissue_type': 'blood'}, {'specimen_id': 'C3N-02146-32', 'tissue_type': 'blood'}, {'specimen_id': 'C3N-02146-06', 'slide_id': 'C3N-02146-26', 'tissue_type': 'normal', 'weight_in_mg': 250}, {'specimen_id': 'C3N-02146-07', 'slide_id': 'C3N-02146-27', 'tissue_type': 'normal', 'weight_in_mg': 260}, {'specimen_id': 'C3N-02146-01', 'slide_id': 'C3N-02146-21', 'tissue_ty…	2019-07-09 23:48:31	2021-05-06 01:13:41
C3N-02146-24	C3N-02146	142	LUAD	No	Female	69	160	59	23.05	Not Reported	Other	6	Other	Mixed adenocarcinoma, acinar and papillary sub-types	G2 Moderately differentiated	Stage IIIA	Seventh Edition (2010)	pT3	pN2	Staging Incomplete	cM0	R0:No residual tumor	Lifelong non-drinker	Lifelong non-smoker: Less than 100 cigarettes smoked in lifetime	[{'specimen_id': 'C3N-02146-31', 'tissue_type': 'blood'}, {'specimen_id': 'C3N-02146-32', 'tissue_type': 'blood'}, {'specimen_id': 'C3N-02146-06', 'slide_id': 'C3N-02146-26', 'tissue_type': 'normal', 'weight_in_mg': 250}, {'specimen_id': 'C3N-02146-07', 'slide_id': 'C3N-02146-27', 'tissue_type': 'normal', 'weight_in_mg': 260}, {'specimen_id': 'C3N-02146-01', 'slide_id': 'C3N-02146-21', 'tissue_ty…	2019-07-09 23:48:31	2021-05-06 01:13:41
C3N-02149-21	C3N-02149	143	LUAD	Yes	Male	64	160	50	19.53	Not Reported	Other	6	Acinar adenocarcinoma		G2 Moderately differentiated	Stage IIB	Seventh Edition (2010)	pT3	pN0	Staging Incomplete	cM0	R0:No residual tumor	Alcohol consumption equal to or less than 2 drinks per day for men and 1 drink or less per day for women	Current smoker: Includes daily and non-daily smokers	[{'specimen_id': 'C3N-02149-31', 'tissue_type': 'blood'}, {'specimen_id': 'C3N-02149-32', 'tissue_type': 'blood'}, {'specimen_id': 'C3N-02149-06', 'slide_id': 'C3N-02149-26', 'tissue_type': 'normal', 'weight_in_mg': 260}, {'specimen_id': 'C3N-02149-07', 'slide_id': 'C3N-02149-27', 'tissue_type': 'normal', 'weight_in_mg': 260}, {'specimen_id': 'C3N-02149-01', 'slide_id': 'C3N-02149-21', 'tissue_ty…	2019-07-09 23:48:31	2021-05-06 01:13:39	Tumor_and_Normal	Living	Tumor Free			413	3.8
C3N-02149-22	C3N-02149	143	LUAD	Yes	Male	64	160	50	19.53	Not Reported	Other	6	Acinar adenocarcinoma		G2 Moderately differentiated	Stage IIB	Seventh Edition (2010)	pT3	pN0	Staging Incomplete	cM0	R0:No residual tumor	Alcohol consumption equal to or less than 2 drinks per day for men and 1 drink or less per day for women	Current smoker: Includes daily and non-daily smokers	[{'specimen_id': 'C3N-02149-31', 'tissue_type': 'blood'}, {'specimen_id': 'C3N-02149-32', 'tissue_type': 'blood'}, {'specimen_id': 'C3N-02149-06', 'slide_id': 'C3N-02149-26', 'tissue_type': 'normal', 'weight_in_mg': 260}, {'specimen_id': 'C3N-02149-07', 'slide_id': 'C3N-02149-27', 'tissue_type': 'normal', 'weight_in_mg': 260}, {'specimen_id': 'C3N-02149-01', 'slide_id': 'C3N-02149-21', 'tissue_ty…	2019-07-09 23:48:31	2021-05-06 01:13:39	Tumor_and_Normal	Living	Tumor Free			413	3.8
C3N-02149-23	C3N-02149	143	LUAD	Yes	Male	64	160	50	19.53	Not Reported	Other	6	Acinar adenocarcinoma		G2 Moderately differentiated	Stage IIB	Seventh Edition (2010)	pT3	pN0	Staging Incomplete	cM0	R0:No residual tumor	Alcohol consumption equal to or less than 2 drinks per day for men and 1 drink or less per day for women	Current smoker: Includes daily and non-daily smokers	[{'specimen_id': 'C3N-02149-31', 'tissue_type': 'blood'}, {'specimen_id': 'C3N-02149-32', 'tissue_type': 'blood'}, {'specimen_id': 'C3N-02149-06', 'slide_id': 'C3N-02149-26', 'tissue_type': 'normal', 'weight_in_mg': 260}, {'specimen_id': 'C3N-02149-07', 'slide_id': 'C3N-02149-27', 'tissue_type': 'normal', 'weight_in_mg': 260}, {'specimen_id': 'C3N-02149-01', 'slide_id': 'C3N-02149-21', 'tissue_ty…	2019-07-09 23:48:31	2021-05-06 01:13:39	Tumor_and_Normal	Living	Tumor Free			413	3.8
C3N-02149-24	C3N-02149	143	LUAD	Yes	Male	64	160	50	19.53	Not Reported	Other	6	Acinar adenocarcinoma		G2 Moderately differentiated	Stage IIB	Seventh Edition (2010)	pT3	pN0	Staging Incomplete	cM0	R0:No residual tumor	Alcohol consumption equal to or less than 2 drinks per day for men and 1 drink or less per day for women	Current smoker: Includes daily and non-daily smokers	[{'specimen_id': 'C3N-02149-31', 'tissue_type': 'blood'}, {'specimen_id': 'C3N-02149-32', 'tissue_type': 'blood'}, {'specimen_id': 'C3N-02149-06', 'slide_id': 'C3N-02149-26', 'tissue_type': 'normal', 'weight_in_mg': 260}, {'specimen_id': 'C3N-02149-07', 'slide_id': 'C3N-02149-27', 'tissue_type': 'normal', 'weight_in_mg': 260}, {'specimen_id': 'C3N-02149-01', 'slide_id': 'C3N-02149-21', 'tissue_ty…	2019-07-09 23:48:31	2021-05-06 01:13:39	Tumor_and_Normal	Living	Tumor Free			413	3.8
C3N-02150-21	C3N-02150	144	LUAD	No	Male	49	169	58	20.31	Not Reported	Other	6	Solid adenocarcinoma		G3 Poorly differentiated	Stage IIB	Seventh Edition (2010)	pT3	pN0	Staging Incomplete	cM0	R0:No residual tumor	Alcohol consumption equal to or less than 2 drinks per day for men and 1 drink or less per day for women	Current smoker: Includes daily and non-daily smokers	[{'specimen_id': 'C3N-02150-31', 'tissue_type': 'blood'}, {'specimen_id': 'C3N-02150-32', 'tissue_type': 'blood'}, {'specimen_id': 'C3N-02150-06', 'slide_id': 'C3N-02150-26', 'tissue_type': 'normal', 'weight_in_mg': 270}, {'specimen_id': 'C3N-02150-07', 'slide_id': 'C3N-02150-27', 'tissue_type': 'normal', 'weight_in_mg': 260}, {'specimen_id': 'C3N-02150-01', 'slide_id': 'C3N-02150-21', 'tissue_ty…	2019-07-09 23:48:31	2021-05-06 01:13:49		Living	Tumor Free			402	3.8
C3N-02150-22	C3N-02150	144	LUAD	No	Male	49	169	58	20.31	Not Reported	Other	6	Solid adenocarcinoma		G3 Poorly differentiated	Stage IIB	Seventh Edition (2010)	pT3	pN0	Staging Incomplete	cM0	R0:No residual tumor	Alcohol consumption equal to or less than 2 drinks per day for men and 1 drink or less per day for women	Current smoker: Includes daily and non-daily smokers	[{'specimen_id': 'C3N-02150-31', 'tissue_type': 'blood'}, {'specimen_id': 'C3N-02150-32', 'tissue_type': 'blood'}, {'specimen_id': 'C3N-02150-06', 'slide_id': 'C3N-02150-26', 'tissue_type': 'normal', 'weight_in_mg': 270}, {'specimen_id': 'C3N-02150-07', 'slide_id': 'C3N-02150-27', 'tissue_type': 'normal', 'weight_in_mg': 260}, {'specimen_id': 'C3N-02150-01', 'slide_id': 'C3N-02150-21', 'tissue_ty…	2019-07-09 23:48:31	2021-05-06 01:13:49		Living	Tumor Free			402	3.8
C3N-02150-23	C3N-02150	144	LUAD	No	Male	49	169	58	20.31	Not Reported	Other	6	Solid adenocarcinoma		G3 Poorly differentiated	Stage IIB	Seventh Edition (2010)	pT3	pN0	Staging Incomplete	cM0	R0:No residual tumor	Alcohol consumption equal to or less than 2 drinks per day for men and 1 drink or less per day for women	Current smoker: Includes daily and non-daily smokers	[{'specimen_id': 'C3N-02150-31', 'tissue_type': 'blood'}, {'specimen_id': 'C3N-02150-32', 'tissue_type': 'blood'}, {'specimen_id': 'C3N-02150-06', 'slide_id': 'C3N-02150-26', 'tissue_type': 'normal', 'weight_in_mg': 270}, {'specimen_id': 'C3N-02150-07', 'slide_id': 'C3N-02150-27', 'tissue_type': 'normal', 'weight_in_mg': 260}, {'specimen_id': 'C3N-02150-01', 'slide_id': 'C3N-02150-21', 'tissue_ty…	2019-07-09 23:48:31	2021-05-06 01:13:49		Living	Tumor Free			402	3.8
C3N-02150-24	C3N-02150	144	LUAD	No	Male	49	169	58	20.31	Not Reported	Other	6	Solid adenocarcinoma		G3 Poorly differentiated	Stage IIB	Seventh Edition (2010)	pT3	pN0	Staging Incomplete	cM0	R0:No residual tumor	Alcohol consumption equal to or less than 2 drinks per day for men and 1 drink or less per day for women	Current smoker: Includes daily and non-daily smokers	[{'specimen_id': 'C3N-02150-31', 'tissue_type': 'blood'}, {'specimen_id': 'C3N-02150-32', 'tissue_type': 'blood'}, {'specimen_id': 'C3N-02150-06', 'slide_id': 'C3N-02150-26', 'tissue_type': 'normal', 'weight_in_mg': 270}, {'specimen_id': 'C3N-02150-07', 'slide_id': 'C3N-02150-27', 'tissue_type': 'normal', 'weight_in_mg': 260}, {'specimen_id': 'C3N-02150-01', 'slide_id': 'C3N-02150-21', 'tissue_ty…	2019-07-09 23:48:31	2021-05-06 01:13:49		Living	Tumor Free			402	3.8
C3N-02152-21	C3N-02152	145	LUAD		Male	60	170	60	20.76	Not Reported	Not Reported	7	Acinar adenocarcinoma	nan	G3 Poorly differentiated	Stage IIB	Seventh Edition (2010)	pT3	pN0	Staging Incomplete	cM0	R0:No residual tumor	Alcohol consumption equal to or less than 2 drinks per day for men and 1 drink or less per day for women	Current smoker: Includes daily and non-daily smokers	[{'specimen_id': 'C3N-02152-01', 'slide_id': 'C3N-02152-21', 'tissue_type': 'tumor', 'weight_in_mg': 260, 'percent_tumor_surface_area': 100, 'percent_tumor_nuclei': 70, 'percent_necrotic_surface_area': 5}, {'specimen_id': 'C3N-02152-02', 'slide_id': 'C3N-02152-22', 'tissue_type': 'tumor', 'weight_in_mg': 270, 'percent_tumor_surface_area': 100, 'percent_tumor_nuclei': 60, 'percent_necrotic_surface…		2021-05-06 01:13:43							2.8
C3N-02152-22	C3N-02152	145	LUAD		Male	60	170	60	20.76	Not Reported	Not Reported	7	Acinar adenocarcinoma	nan	G3 Poorly differentiated	Stage IIB	Seventh Edition (2010)	pT3	pN0	Staging Incomplete	cM0	R0:No residual tumor	Alcohol consumption equal to or less than 2 drinks per day for men and 1 drink or less per day for women	Current smoker: Includes daily and non-daily smokers	[{'specimen_id': 'C3N-02152-01', 'slide_id': 'C3N-02152-21', 'tissue_type': 'tumor', 'weight_in_mg': 260, 'percent_tumor_surface_area': 100, 'percent_tumor_nuclei': 70, 'percent_necrotic_surface_area': 5}, {'specimen_id': 'C3N-02152-02', 'slide_id': 'C3N-02152-22', 'tissue_type': 'tumor', 'weight_in_mg': 270, 'percent_tumor_surface_area': 100, 'percent_tumor_nuclei': 60, 'percent_necrotic_surface…		2021-05-06 01:13:43							2.8
C3N-02152-23	C3N-02152	145	LUAD		Male	60	170	60	20.76	Not Reported	Not Reported	7	Acinar adenocarcinoma	nan	G3 Poorly differentiated	Stage IIB	Seventh Edition (2010)	pT3	pN0	Staging Incomplete	cM0	R0:No residual tumor	Alcohol consumption equal to or less than 2 drinks per day for men and 1 drink or less per day for women	Current smoker: Includes daily and non-daily smokers	[{'specimen_id': 'C3N-02152-01', 'slide_id': 'C3N-02152-21', 'tissue_type': 'tumor', 'weight_in_mg': 260, 'percent_tumor_surface_area': 100, 'percent_tumor_nuclei': 70, 'percent_necrotic_surface_area': 5}, {'specimen_id': 'C3N-02152-02', 'slide_id': 'C3N-02152-22', 'tissue_type': 'tumor', 'weight_in_mg': 270, 'percent_tumor_surface_area': 100, 'percent_tumor_nuclei': 60, 'percent_necrotic_surface…		2021-05-06 01:13:43							2.8
C3N-02152-24	C3N-02152	145	LUAD		Male	60	170	60	20.76	Not Reported	Not Reported	7	Acinar adenocarcinoma	nan	G3 Poorly differentiated	Stage IIB	Seventh Edition (2010)	pT3	pN0	Staging Incomplete	cM0	R0:No residual tumor	Alcohol consumption equal to or less than 2 drinks per day for men and 1 drink or less per day for women	Current smoker: Includes daily and non-daily smokers	[{'specimen_id': 'C3N-02152-01', 'slide_id': 'C3N-02152-21', 'tissue_type': 'tumor', 'weight_in_mg': 260, 'percent_tumor_surface_area': 100, 'percent_tumor_nuclei': 70, 'percent_necrotic_surface_area': 5}, {'specimen_id': 'C3N-02152-02', 'slide_id': 'C3N-02152-22', 'tissue_type': 'tumor', 'weight_in_mg': 270, 'percent_tumor_surface_area': 100, 'percent_tumor_nuclei': 60, 'percent_necrotic_surface…		2021-05-06 01:13:43							2.8
C3N-02153-21	C3N-02153	146	LUAD	No	Male	55	167	62	22.23	Not Reported	Other	3.5	Other	Adenocarcinoma, mixed subtype (acinar, mucinous and papillary)	G2 Moderately differentiated	Stage IIIA	Seventh Edition (2010)	pT2a	pN2	Staging Incomplete	cM0	R0:No residual tumor	Lifelong non-drinker	Lifelong non-smoker: Less than 100 cigarettes smoked in lifetime	[{'specimen_id': 'C3N-02153-31', 'tissue_type': 'blood'}, {'specimen_id': 'C3N-02153-32', 'tissue_type': 'blood'}, {'specimen_id': 'C3N-02153-06', 'slide_id': 'C3N-02153-26', 'tissue_type': 'normal', 'weight_in_mg': 260}, {'specimen_id': 'C3N-02153-07', 'slide_id': 'C3N-02153-27', 'tissue_type': 'normal', 'weight_in_mg': 250}, {'specimen_id': 'C3N-02153-01', 'slide_id': 'C3N-02153-21', 'tissue_ty…	2019-07-09 23:48:31	2021-05-06 01:13:39		Living	Tumor Free			402
C3N-02153-22	C3N-02153	146	LUAD	No	Male	55	167	62	22.23	Not Reported	Other	3.5	Other	Adenocarcinoma, mixed subtype (acinar, mucinous and papillary)	G2 Moderately differentiated	Stage IIIA	Seventh Edition (2010)	pT2a	pN2	Staging Incomplete	cM0	R0:No residual tumor	Lifelong non-drinker	Lifelong non-smoker: Less than 100 cigarettes smoked in lifetime	[{'specimen_id': 'C3N-02153-31', 'tissue_type': 'blood'}, {'specimen_id': 'C3N-02153-32', 'tissue_type': 'blood'}, {'specimen_id': 'C3N-02153-06', 'slide_id': 'C3N-02153-26', 'tissue_type': 'normal', 'weight_in_mg': 260}, {'specimen_id': 'C3N-02153-07', 'slide_id': 'C3N-02153-27', 'tissue_type': 'normal', 'weight_in_mg': 250}, {'specimen_id': 'C3N-02153-01', 'slide_id': 'C3N-02153-21', 'tissue_ty…	2019-07-09 23:48:31	2021-05-06 01:13:39		Living	Tumor Free			402
C3N-02153-23	C3N-02153	146	LUAD	No	Male	55	167	62	22.23	Not Reported	Other	3.5	Other	Adenocarcinoma, mixed subtype (acinar, mucinous and papillary)	G2 Moderately differentiated	Stage IIIA	Seventh Edition (2010)	pT2a	pN2	Staging Incomplete	cM0	R0:No residual tumor	Lifelong non-drinker	Lifelong non-smoker: Less than 100 cigarettes smoked in lifetime	[{'specimen_id': 'C3N-02153-31', 'tissue_type': 'blood'}, {'specimen_id': 'C3N-02153-32', 'tissue_type': 'blood'}, {'specimen_id': 'C3N-02153-06', 'slide_id': 'C3N-02153-26', 'tissue_type': 'normal', 'weight_in_mg': 260}, {'specimen_id': 'C3N-02153-07', 'slide_id': 'C3N-02153-27', 'tissue_type': 'normal', 'weight_in_mg': 250}, {'specimen_id': 'C3N-02153-01', 'slide_id': 'C3N-02153-21', 'tissue_ty…	2019-07-09 23:48:31	2021-05-06 01:13:39		Living	Tumor Free			402
C3N-02153-24	C3N-02153	146	LUAD	No	Male	55	167	62	22.23	Not Reported	Other	3.5	Other	Adenocarcinoma, mixed subtype (acinar, mucinous and papillary)	G2 Moderately differentiated	Stage IIIA	Seventh Edition (2010)	pT2a	pN2	Staging Incomplete	cM0	R0:No residual tumor	Lifelong non-drinker	Lifelong non-smoker: Less than 100 cigarettes smoked in lifetime	[{'specimen_id': 'C3N-02153-31', 'tissue_type': 'blood'}, {'specimen_id': 'C3N-02153-32', 'tissue_type': 'blood'}, {'specimen_id': 'C3N-02153-06', 'slide_id': 'C3N-02153-26', 'tissue_type': 'normal', 'weight_in_mg': 260}, {'specimen_id': 'C3N-02153-07', 'slide_id': 'C3N-02153-27', 'tissue_type': 'normal', 'weight_in_mg': 250}, {'specimen_id': 'C3N-02153-01', 'slide_id': 'C3N-02153-21', 'tissue_ty…	2019-07-09 23:48:31	2021-05-06 01:13:39		Living	Tumor Free			402
C3N-02155-21	C3N-02155	147	LUAD	Yes	Male	45	165	56	20.57	Not Reported	Other	6	Adenocarcinoma		G3 Poorly differentiated	Stage IIB	Seventh Edition (2010)	pT3	pN0	Staging Incomplete	cM0	R0:No residual tumor	Alcohol consumption equal to or less than 2 drinks per day for men and 1 drink or less per day for women	Current smoker: Includes daily and non-daily smokers	[{'specimen_id': 'C3N-02155-31', 'tissue_type': 'blood'}, {'specimen_id': 'C3N-02155-32', 'tissue_type': 'blood'}, {'specimen_id': 'C3N-02155-06', 'slide_id': 'C3N-02155-26', 'tissue_type': 'normal', 'weight_in_mg': 260}, {'specimen_id': 'C3N-02155-07', 'slide_id': 'C3N-02155-27', 'tissue_type': 'normal', 'weight_in_mg': 250}, {'specimen_id': 'C3N-02155-01', 'slide_id': 'C3N-02155-21', 'tissue_ty…	2019-07-09 23:48:31	2021-05-06 01:13:47	Tumor_and_Normal	Living	With Tumor			423	5
C3N-02155-22	C3N-02155	147	LUAD	Yes	Male	45	165	56	20.57	Not Reported	Other	6	Adenocarcinoma		G3 Poorly differentiated	Stage IIB	Seventh Edition (2010)	pT3	pN0	Staging Incomplete	cM0	R0:No residual tumor	Alcohol consumption equal to or less than 2 drinks per day for men and 1 drink or less per day for women	Current smoker: Includes daily and non-daily smokers	[{'specimen_id': 'C3N-02155-31', 'tissue_type': 'blood'}, {'specimen_id': 'C3N-02155-32', 'tissue_type': 'blood'}, {'specimen_id': 'C3N-02155-06', 'slide_id': 'C3N-02155-26', 'tissue_type': 'normal', 'weight_in_mg': 260}, {'specimen_id': 'C3N-02155-07', 'slide_id': 'C3N-02155-27', 'tissue_type': 'normal', 'weight_in_mg': 250}, {'specimen_id': 'C3N-02155-01', 'slide_id': 'C3N-02155-21', 'tissue_ty…	2019-07-09 23:48:31	2021-05-06 01:13:47	Tumor_and_Normal	Living	With Tumor			423	5
C3N-02155-23	C3N-02155	147	LUAD	Yes	Male	45	165	56	20.57	Not Reported	Other	6	Adenocarcinoma		G3 Poorly differentiated	Stage IIB	Seventh Edition (2010)	pT3	pN0	Staging Incomplete	cM0	R0:No residual tumor	Alcohol consumption equal to or less than 2 drinks per day for men and 1 drink or less per day for women	Current smoker: Includes daily and non-daily smokers	[{'specimen_id': 'C3N-02155-31', 'tissue_type': 'blood'}, {'specimen_id': 'C3N-02155-32', 'tissue_type': 'blood'}, {'specimen_id': 'C3N-02155-06', 'slide_id': 'C3N-02155-26', 'tissue_type': 'normal', 'weight_in_mg': 260}, {'specimen_id': 'C3N-02155-07', 'slide_id': 'C3N-02155-27', 'tissue_type': 'normal', 'weight_in_mg': 250}, {'specimen_id': 'C3N-02155-01', 'slide_id': 'C3N-02155-21', 'tissue_ty…	2019-07-09 23:48:31	2021-05-06 01:13:47	Tumor_and_Normal	Living	With Tumor			423	5
[truncated: 186 more rows]
[truncated: 1 more columns]
