# Supplementary material for: Uncertainty-informed deep learning models enable high-confidence predictions for digital histopathology
Source: Nat Commun. 2022 Nov 2;13:6572. doi: 10.1038/s41467-022-34025-x (PMC9630455; doi:10.1038/s41467-022-34025-x)
Supplement: Supplementary file 12 — Supplementary Dataset 9 [file 41467_2022_34025_MOESM12_ESM.xlsx]

## Sheet: CPTAC_LSCC Raw
slide	patient	participant_country	ethnicity_race_ancestry_identified	sex	age	race	ethnicity	tumor_laterality	tumor_site	tumor_location_in_lung_parenchyma	tumor_focality	tumor_size_cm	tumor_necrosis	margin_status	ajcc_tnm_cancer_staging_edition_used	pathologic_staging_primary_tumor_pt	pathologic_staging_regional_lymph_nodes_pn	number_of_lymph_nodes_examined	number_of_lymph_nodes_positive_for_tumor_by_ihc_staining_only	number_of_lymph_nodes_positive_for_tumor_by_he	clinical_staging_distant_metastasis_cm	pathologic_staging_distant_metastasis_pm	specify_distant_metastasis_documented_sites	residual_tumor	tumor_stage_pathological	height_at_time_of_surgery	height_at_time_of_surgery_cm	height_at_time_of_surgery_inch	weight_at_time_of_surgery	weight_at_time_of_surgery_kg	weight_at_time_of_surgery_lb	bmi	history_of_cancer	alcohol_consumption	tobacco_smoking_history	tumor_tissue_collection_tumor_type	surgical_procedure
C3L-00081-21	C3L-00081	United States	White	Female	61	White	Not-Hispanic or Latino	Left	Lower Lobe	Unknown	Unifocal	5	Not identified	Margin(s) involved by invasive carcinoma	Seventh Edition (2010)	pT2a	pN1	22	IHC staining not done	3	cM0	Staging Incomplete	Not applicable	R1:Microscopic residual tumor	Stage IIA	157.0 Centimeters	157	62	79.6 Kilograms	80	175	32.29	No	Lifelong non-drinker	Lifelong non-smoker: Less than 100 cigarettes smoked in lifetime	Lung: Squamous Cell Carcinoma	Left Thoracotomy with left lower lobectomy and mediastinal lymph node dissection
C3L-00415-21	C3L-00415	United States	White	Female	64	White	Not-Hispanic or Latino	Left	Lower Lobe	Unknown	Unifocal	6.5	Not identified	Margins uninvolved by invasive carcinoma	Seventh Edition (2010)	pT2b	pN0	36	IHC staining not done	0	cM0	Staging Incomplete	Not applicable	R0:No residual tumor	Stage IIA	158.0 Centimeters	158	62	69.0 Kilograms	69	152	27.64	No	Lifelong non-drinker	Current reformed smoker within past 15 years	Lung: Squamous Cell Carcinoma	Lobectomy
C3L-00415-23	C3L-00415	United States	White	Female	64	White	Not-Hispanic or Latino	Left	Lower Lobe	Unknown	Unifocal	6.5	Not identified	Margins uninvolved by invasive carcinoma	Seventh Edition (2010)	pT2b	pN0	36	IHC staining not done	0	cM0	Staging Incomplete	Not applicable	R0:No residual tumor	Stage IIA	158.0 Centimeters	158	62	69.0 Kilograms	69	152	27.64	No	Lifelong non-drinker	Current reformed smoker within past 15 years	Lung: Squamous Cell Carcinoma	Lobectomy
C3L-00445-21	C3L-00445	Bulgaria	Caucasian	Male	74	Not Reported		Right	Middle Lobe	Central lung	Unifocal	5	Present	Margins uninvolved by invasive carcinoma	Seventh Edition (2010)	pT2	pN0	25	IHC staining not done	0	Staging Incomplete	Staging Incomplete		RX:Presence of residual tumor cannot be assessed	Stage IIA	178.0 Centimeters	178	70	95.0 Kilograms	95	209	29.98	No	Alcohol consumption equal to or less than 2 drinks per day for men and 1 drink or less per day for women	Current reformed smoker within past 15 years	Lung: Squamous Cell Carcinoma	right interpericardial pulmonectomy
C3L-00445-25	C3L-00445	Bulgaria	Caucasian	Male	74	Not Reported		Right	Middle Lobe	Central lung	Unifocal	5	Present	Margins uninvolved by invasive carcinoma	Seventh Edition (2010)	pT2	pN0	25	IHC staining not done	0	Staging Incomplete	Staging Incomplete		RX:Presence of residual tumor cannot be assessed	Stage IIA	178.0 Centimeters	178	70	95.0 Kilograms	95	209	29.98	No	Alcohol consumption equal to or less than 2 drinks per day for men and 1 drink or less per day for women	Current reformed smoker within past 15 years	Lung: Squamous Cell Carcinoma	right interpericardial pulmonectomy
C3L-00445-26	C3L-00445	Bulgaria	Caucasian	Male	74	Not Reported		Right	Middle Lobe	Central lung	Unifocal	5	Present	Margins uninvolved by invasive carcinoma	Seventh Edition (2010)	pT2	pN0	25	IHC staining not done	0	Staging Incomplete	Staging Incomplete		RX:Presence of residual tumor cannot be assessed	Stage IIA	178.0 Centimeters	178	70	95.0 Kilograms	95	209	29.98	No	Alcohol consumption equal to or less than 2 drinks per day for men and 1 drink or less per day for women	Current reformed smoker within past 15 years	Lung: Squamous Cell Carcinoma	right interpericardial pulmonectomy
C3L-00503-21	C3L-00503
C3L-00503-22	C3L-00503
C3L-00503-23	C3L-00503
C3L-00568-21	C3L-00568	United States	White	Female	74	White	Hispanic or Latino	Right	Upper Lobe	Unknown	Unifocal	4.7	Not identified	Margins uninvolved by invasive carcinoma	Seventh Edition (2010)	pT2a	pN0	6	IHC staining not done	0	Staging Incomplete	Staging Incomplete		R0:No residual tumor	Stage IB	160.0 Centimeters	160	63	73.0 Kilograms	73	161	28.52	No	Lifelong non-drinker	Current reformed smoker within past 15 years	Lung: Squamous Cell Carcinoma	Robotic assisted right lobectomy
C3L-00568-22	C3L-00568	United States	White	Female	74	White	Hispanic or Latino	Right	Upper Lobe	Unknown	Unifocal	4.7	Not identified	Margins uninvolved by invasive carcinoma	Seventh Edition (2010)	pT2a	pN0	6	IHC staining not done	0	Staging Incomplete	Staging Incomplete		R0:No residual tumor	Stage IB	160.0 Centimeters	160	63	73.0 Kilograms	73	161	28.52	No	Lifelong non-drinker	Current reformed smoker within past 15 years	Lung: Squamous Cell Carcinoma	Robotic assisted right lobectomy
C3L-00568-23	C3L-00568	United States	White	Female	74	White	Hispanic or Latino	Right	Upper Lobe	Unknown	Unifocal	4.7	Not identified	Margins uninvolved by invasive carcinoma	Seventh Edition (2010)	pT2a	pN0	6	IHC staining not done	0	Staging Incomplete	Staging Incomplete		R0:No residual tumor	Stage IB	160.0 Centimeters	160	63	73.0 Kilograms	73	161	28.52	No	Lifelong non-drinker	Current reformed smoker within past 15 years	Lung: Squamous Cell Carcinoma	Robotic assisted right lobectomy
C3L-00603-21	C3L-00603	United States	White	Male	72	White	Not-Hispanic or Latino	Right	Upper Lobe	Central lung	Unifocal	3	Not identified	Margins uninvolved by invasive carcinoma	Seventh Edition (2010)	pT1b	pN0	26	IHC staining not done	0	cM0	No pathologic evidence of distant metastasis	Not Applicable	R0:No residual tumor	Stage IA	177.8 Centimeters	178	70	112.8 Kilograms	113	249	35.68	Yes	Alcohol consumption history not available	Current reformed smoker, more than 15 years	Lung: Squamous Cell Carcinoma	Thoracotomy (Right), Mediastinoscopy
C3L-00603-22	C3L-00603	United States	White	Male	72	White	Not-Hispanic or Latino	Right	Upper Lobe	Central lung	Unifocal	3	Not identified	Margins uninvolved by invasive carcinoma	Seventh Edition (2010)	pT1b	pN0	26	IHC staining not done	0	cM0	No pathologic evidence of distant metastasis	Not Applicable	R0:No residual tumor	Stage IA	177.8 Centimeters	178	70	112.8 Kilograms	113	249	35.68	Yes	Alcohol consumption history not available	Current reformed smoker, more than 15 years	Lung: Squamous Cell Carcinoma	Thoracotomy (Right), Mediastinoscopy
C3L-00904-21	C3L-00904	United States	White	Male	71	White	Not-Hispanic or Latino	Right	Lower Lobe	Unknown	Unifocal	4.4	Not identified	Margin(s) involved by invasive carcinoma	Seventh Edition (2010)	pT3	pN0	13	IHC staining not done	0	cM0	Staging Incomplete	Not applicable	R1:Microscopic residual tumor	Stage IIB	165.0 Centimeters	165	65	53.0 Kilograms	53	117	19.47	No	Alcohol consumption history not available	Current smoker: Includes daily and non-daily smokers	Lung: Squamous Cell Carcinoma	Robotic right thoracoscopy with right lower lobectomy and mediastinal lymph node dissection
C3L-00904-22	C3L-00904	United States	White	Male	71	White	Not-Hispanic or Latino	Right	Lower Lobe	Unknown	Unifocal	4.4	Not identified	Margin(s) involved by invasive carcinoma	Seventh Edition (2010)	pT3	pN0	13	IHC staining not done	0	cM0	Staging Incomplete	Not applicable	R1:Microscopic residual tumor	Stage IIB	165.0 Centimeters	165	65	53.0 Kilograms	53	117	19.47	No	Alcohol consumption history not available	Current smoker: Includes daily and non-daily smokers	Lung: Squamous Cell Carcinoma	Robotic right thoracoscopy with right lower lobectomy and mediastinal lymph node dissection
C3L-00923-23	C3L-00923	United States	White	Female	71	White	Not-Hispanic or Latino	Left	Upper Lobe	Central lung	Unifocal	3.5	Not identified	Margins uninvolved by invasive carcinoma	Seventh Edition (2010)	pT2a	pN0	32	IHC staining not done	0	cM0	No pathologic evidence of distant metastasis	Not Applicable	R0:No residual tumor	Stage IB	149.0 Centimeters	149	59	81.6 Kilograms	82	180	36.76	No	Alcohol consumption history not available	Current reformed smoker within past 15 years	Lung: Squamous Cell Carcinoma	LEFT THORACOTOMY, LEFT UPPER LOBECTOMY, Mediastinal lymph node dissection
C3L-00927-21	C3L-00927	United States	White	Male	74	White	Not-Hispanic or Latino	Left	Lower Lobe	Unknown	Unifocal	3.5	Not identified	Margins uninvolved by invasive carcinoma	Seventh Edition (2010)	pT2a	pN2	17	IHC staining not done	1	cM0	No pathologic evidence of distant metastasis	Not applicable	R0:No residual tumor	Stage IIIA	188.0 Centimeters	188	74	93.0 Kilograms	93	205	26.31	No	Alcohol consumption equal to or less than 2 drinks per day for men and 1 drink or less per day for women	Current smoker: Includes daily and non-daily smokers	Lung: Squamous Cell Carcinoma	Left Thoracotomy lobectomy
C3L-00927-22	C3L-00927	United States	White	Male	74	White	Not-Hispanic or Latino	Left	Lower Lobe	Unknown	Unifocal	3.5	Not identified	Margins uninvolved by invasive carcinoma	Seventh Edition (2010)	pT2a	pN2	17	IHC staining not done	1	cM0	No pathologic evidence of distant metastasis	Not applicable	R0:No residual tumor	Stage IIIA	188.0 Centimeters	188	74	93.0 Kilograms	93	205	26.31	No	Alcohol consumption equal to or less than 2 drinks per day for men and 1 drink or less per day for women	Current smoker: Includes daily and non-daily smokers	Lung: Squamous Cell Carcinoma	Left Thoracotomy lobectomy
C3L-00927-23	C3L-00927	United States	White	Male	74	White	Not-Hispanic or Latino	Left	Lower Lobe	Unknown	Unifocal	3.5	Not identified	Margins uninvolved by invasive carcinoma	Seventh Edition (2010)	pT2a	pN2	17	IHC staining not done	1	cM0	No pathologic evidence of distant metastasis	Not applicable	R0:No residual tumor	Stage IIIA	188.0 Centimeters	188	74	93.0 Kilograms	93	205	26.31	No	Alcohol consumption equal to or less than 2 drinks per day for men and 1 drink or less per day for women	Current smoker: Includes daily and non-daily smokers	Lung: Squamous Cell Carcinoma	Left Thoracotomy lobectomy
C3L-00965-21	C3L-00965	Russia	White (Caucasian)	Male	63	Not Reported		Right	Upper Lobe	Central lung	Unifocal	4	Present	Margins uninvolved by invasive carcinoma	Seventh Edition (2010)	pT2	pN1	18	IHC staining not done	2	cM0	Staging Incomplete	Not documented	R0:No residual tumor	Stage IIA	161.0 Centimeters	161	63	61.0 Kilograms	61	134	23.53	No	Lifelong non-drinker	Current reformed smoker within past 15 years	Lung: Squamous Cell Carcinoma	Extended combined right sided pneumonectomy with mediastinal lymphadenectomy, partial pleurectomy
C3L-00965-22	C3L-00965	Russia	White (Caucasian)	Male	63	Not Reported		Right	Upper Lobe	Central lung	Unifocal	4	Present	Margins uninvolved by invasive carcinoma	Seventh Edition (2010)	pT2	pN1	18	IHC staining not done	2	cM0	Staging Incomplete	Not documented	R0:No residual tumor	Stage IIA	161.0 Centimeters	161	63	61.0 Kilograms	61	134	23.53	No	Lifelong non-drinker	Current reformed smoker within past 15 years	Lung: Squamous Cell Carcinoma	Extended combined right sided pneumonectomy with mediastinal lymphadenectomy, partial pleurectomy
C3L-00965-23	C3L-00965	Russia	White (Caucasian)	Male	63	Not Reported		Right	Upper Lobe	Central lung	Unifocal	4	Present	Margins uninvolved by invasive carcinoma	Seventh Edition (2010)	pT2	pN1	18	IHC staining not done	2	cM0	Staging Incomplete	Not documented	R0:No residual tumor	Stage IIA	161.0 Centimeters	161	63	61.0 Kilograms	61	134	23.53	No	Lifelong non-drinker	Current reformed smoker within past 15 years	Lung: Squamous Cell Carcinoma	Extended combined right sided pneumonectomy with mediastinal lymphadenectomy, partial pleurectomy
C3L-00965-24	C3L-00965	Russia	White (Caucasian)	Male	63	Not Reported		Right	Upper Lobe	Central lung	Unifocal	4	Present	Margins uninvolved by invasive carcinoma	Seventh Edition (2010)	pT2	pN1	18	IHC staining not done	2	cM0	Staging Incomplete	Not documented	R0:No residual tumor	Stage IIA	161.0 Centimeters	161	63	61.0 Kilograms	61	134	23.53	No	Lifelong non-drinker	Current reformed smoker within past 15 years	Lung: Squamous Cell Carcinoma	Extended combined right sided pneumonectomy with mediastinal lymphadenectomy, partial pleurectomy
C3L-00993-21	C3L-00993	Ukraine	White (Caucasian)	Male	75	Not Reported		Right	Lower Lobe	Peripheral lung	Unifocal	6	Present	Cannot be assessed	Seventh Edition (2010)	pT2b	pN2	5	IHC staining not done	3	cM0	No pathologic evidence of distant metastasis	Not documented	R0:No residual tumor	Stage IIIA	178.0 Centimeters	178	70	72.0 Kilograms	72	159	22.72	No	Lifelong non-drinker	Lifelong non-smoker: Less than 100 cigarettes smoked in lifetime	Lung: Squamous Cell Carcinoma	Pneumonectomy of right lower lobe.
C3L-00993-22	C3L-00993	Ukraine	White (Caucasian)	Male	75	Not Reported		Right	Lower Lobe	Peripheral lung	Unifocal	6	Present	Cannot be assessed	Seventh Edition (2010)	pT2b	pN2	5	IHC staining not done	3	cM0	No pathologic evidence of distant metastasis	Not documented	R0:No residual tumor	Stage IIIA	178.0 Centimeters	178	70	72.0 Kilograms	72	159	22.72	No	Lifelong non-drinker	Lifelong non-smoker: Less than 100 cigarettes smoked in lifetime	Lung: Squamous Cell Carcinoma	Pneumonectomy of right lower lobe.
C3L-00993-23	C3L-00993	Ukraine	White (Caucasian)	Male	75	Not Reported		Right	Lower Lobe	Peripheral lung	Unifocal	6	Present	Cannot be assessed	Seventh Edition (2010)	pT2b	pN2	5	IHC staining not done	3	cM0	No pathologic evidence of distant metastasis	Not documented	R0:No residual tumor	Stage IIIA	178.0 Centimeters	178	70	72.0 Kilograms	72	159	22.72	No	Lifelong non-drinker	Lifelong non-smoker: Less than 100 cigarettes smoked in lifetime	Lung: Squamous Cell Carcinoma	Pneumonectomy of right lower lobe.
C3L-00993-24	C3L-00993	Ukraine	White (Caucasian)	Male	75	Not Reported		Right	Lower Lobe	Peripheral lung	Unifocal	6	Present	Cannot be assessed	Seventh Edition (2010)	pT2b	pN2	5	IHC staining not done	3	cM0	No pathologic evidence of distant metastasis	Not documented	R0:No residual tumor	Stage IIIA	178.0 Centimeters	178	70	72.0 Kilograms	72	159	22.72	No	Lifelong non-drinker	Lifelong non-smoker: Less than 100 cigarettes smoked in lifetime	Lung: Squamous Cell Carcinoma	Pneumonectomy of right lower lobe.
C3L-01000-24	C3L-01000	Russia	White (Caucasian)	Male	59	Not Reported		Right	Upper Lobe	Peripheral lung	Unifocal	4.2	Present	Margins uninvolved by invasive carcinoma	Seventh Edition (2010)	pT2a	pN0	9	IHC staining not done	0	cM0	Staging Incomplete	Not documented	R0:No residual tumor	Stage IB	182.0 Centimeters	182	72	110.0 Kilograms	110	243	33.21	No	Lifelong non-drinker	Current smoker: Includes daily and non-daily smokers	Lung: Squamous Cell Carcinoma	right-sided upper lobectomy with mediastinal lymphadenectomy
C3L-01000-25	C3L-01000	Russia	White (Caucasian)	Male	59	Not Reported		Right	Upper Lobe	Peripheral lung	Unifocal	4.2	Present	Margins uninvolved by invasive carcinoma	Seventh Edition (2010)	pT2a	pN0	9	IHC staining not done	0	cM0	Staging Incomplete	Not documented	R0:No residual tumor	Stage IB	182.0 Centimeters	182	72	110.0 Kilograms	110	243	33.21	No	Lifelong non-drinker	Current smoker: Includes daily and non-daily smokers	Lung: Squamous Cell Carcinoma	right-sided upper lobectomy with mediastinal lymphadenectomy
C3L-01285-21	C3L-01285	United States	White	Male	54	White	Not-Hispanic or Latino	Left	Upper Lobe	Unknown	Unifocal	5	Not identified	Margins uninvolved by invasive carcinoma	Seventh Edition (2010)	pT2a	pN1	7	IHC staining not done	1	Staging Incomplete	Staging Incomplete		R0:No residual tumor	Stage IIA	177.0 Centimeters	177	70	67.0 Kilograms	67	148	21.39	No	Alcohol consumption equal to or less than 2 drinks per day for men and 1 drink or less per day for women	Current smoker: Includes daily and non-daily smokers	Lung: Squamous Cell Carcinoma	Left upper lobectomy
C3L-01285-22	C3L-01285	United States	White	Male	54	White	Not-Hispanic or Latino	Left	Upper Lobe	Unknown	Unifocal	5	Not identified	Margins uninvolved by invasive carcinoma	Seventh Edition (2010)	pT2a	pN1	7	IHC staining not done	1	Staging Incomplete	Staging Incomplete		R0:No residual tumor	Stage IIA	177.0 Centimeters	177	70	67.0 Kilograms	67	148	21.39	No	Alcohol consumption equal to or less than 2 drinks per day for men and 1 drink or less per day for women	Current smoker: Includes daily and non-daily smokers	Lung: Squamous Cell Carcinoma	Left upper lobectomy
C3L-01285-23	C3L-01285	United States	White	Male	54	White	Not-Hispanic or Latino	Left	Upper Lobe	Unknown	Unifocal	5	Not identified	Margins uninvolved by invasive carcinoma	Seventh Edition (2010)	pT2a	pN1	7	IHC staining not done	1	Staging Incomplete	Staging Incomplete		R0:No residual tumor	Stage IIA	177.0 Centimeters	177	70	67.0 Kilograms	67	148	21.39	No	Alcohol consumption equal to or less than 2 drinks per day for men and 1 drink or less per day for women	Current smoker: Includes daily and non-daily smokers	Lung: Squamous Cell Carcinoma	Left upper lobectomy
C3L-01455-21	C3L-01455	United States	Caucasian	Male	88	White	Not-Hispanic or Latino	Left	Lower Lobe	Unknown	Unifocal	5	Not identified	Margins uninvolved by invasive carcinoma	Seventh Edition (2010)	pT2a	pN1	17	IHC staining not done	1	Staging Incomplete	Staging Incomplete		RX:Presence of residual tumor cannot be assessed	Stage IIA	72.0 Inches	183	72	196.0 Pounds	89	196	26.58	No	Lifelong non-drinker	Current reformed smoker, more than 15 years	Lung: Squamous Cell Carcinoma	FIBEROPTIC BRONCHOSCOPY; CERVICAL MEDIASTINOSCOPY WITH LYMPH NODE BIOPSIES; LEFT VIDEO ASSISTED THORACOSCOPIC SURGERY, CONVERTED TO LEFT THORACOTOMY FOR EXTENDED LEFT LOWER LOBECTOMY; MEDIASTINAL LYMPHADENECTOMY; ON-Q PAIN CATHETER PLACEMENT
C3L-01455-22	C3L-01455	United States	Caucasian	Male	88	White	Not-Hispanic or Latino	Left	Lower Lobe	Unknown	Unifocal	5	Not identified	Margins uninvolved by invasive carcinoma	Seventh Edition (2010)	pT2a	pN1	17	IHC staining not done	1	Staging Incomplete	Staging Incomplete		RX:Presence of residual tumor cannot be assessed	Stage IIA	72.0 Inches	183	72	196.0 Pounds	89	196	26.58	No	Lifelong non-drinker	Current reformed smoker, more than 15 years	Lung: Squamous Cell Carcinoma	FIBEROPTIC BRONCHOSCOPY; CERVICAL MEDIASTINOSCOPY WITH LYMPH NODE BIOPSIES; LEFT VIDEO ASSISTED THORACOSCOPIC SURGERY, CONVERTED TO LEFT THORACOTOMY FOR EXTENDED LEFT LOWER LOBECTOMY; MEDIASTINAL LYMPHADENECTOMY; ON-Q PAIN CATHETER PLACEMENT
C3L-01455-23	C3L-01455	United States	Caucasian	Male	88	White	Not-Hispanic or Latino	Left	Lower Lobe	Unknown	Unifocal	5	Not identified	Margins uninvolved by invasive carcinoma	Seventh Edition (2010)	pT2a	pN1	17	IHC staining not done	1	Staging Incomplete	Staging Incomplete		RX:Presence of residual tumor cannot be assessed	Stage IIA	72.0 Inches	183	72	196.0 Pounds	89	196	26.58	No	Lifelong non-drinker	Current reformed smoker, more than 15 years	Lung: Squamous Cell Carcinoma	FIBEROPTIC BRONCHOSCOPY; CERVICAL MEDIASTINOSCOPY WITH LYMPH NODE BIOPSIES; LEFT VIDEO ASSISTED THORACOSCOPIC SURGERY, CONVERTED TO LEFT THORACOTOMY FOR EXTENDED LEFT LOWER LOBECTOMY; MEDIASTINAL LYMPHADENECTOMY; ON-Q PAIN CATHETER PLACEMENT
C3L-01606-21	C3L-01606	United States	White	Male	66	White	Not-Hispanic or Latino	Right	Upper Lobe	Unknown	Unifocal	2.2	Not identified	Margins uninvolved by invasive carcinoma	Seventh Edition (2010)	pT2a	pN0	86	IHC staining not done	0	cM0	No pathologic evidence of distant metastasis	Not applicable	R0:No residual tumor	Stage IB	175.0 Centimeters	175	69	96.0 Kilograms	96	212	31.35	No	Alcohol consumption equal to or less than 2 drinks per day for men and 1 drink or less per day for women	Current reformed smoker within past 15 years	Lung: Squamous Cell Carcinoma	Robotic right upper lobectomy with mediastinal lymph node dissection
C3L-01663-21	C3L-01663	United States	White	Female	73	White	Not-Hispanic or Latino	Right	Upper Lobe	Central lung	Unifocal	1.6	Not identified	Margins uninvolved by invasive carcinoma	Seventh Edition (2010)	pT1a	pN2	18	IHC staining not done	3	cM0	No pathologic evidence of distant metastasis	Not Applicable	R0:No residual tumor	Stage IIIA	165.0 Centimeters	165	65	57.0 Kilograms	57	126	20.94	No	Alcohol consumption more than 2 drinks per day for men and more than 1 drink per day for women	Current smoker: Includes daily and non-daily smokers	Lung: Squamous Cell Carcinoma	Robotic right upper lobe wedge resection, Robotic right upper lobectomy with mediastinal lymph node dissection.
C3L-01663-22	C3L-01663	United States	White	Female	73	White	Not-Hispanic or Latino	Right	Upper Lobe	Central lung	Unifocal	1.6	Not identified	Margins uninvolved by invasive carcinoma	Seventh Edition (2010)	pT1a	pN2	18	IHC staining not done	3	cM0	No pathologic evidence of distant metastasis	Not Applicable	R0:No residual tumor	Stage IIIA	165.0 Centimeters	165	65	57.0 Kilograms	57	126	20.94	No	Alcohol consumption more than 2 drinks per day for men and more than 1 drink per day for women	Current smoker: Includes daily and non-daily smokers	Lung: Squamous Cell Carcinoma	Robotic right upper lobe wedge resection, Robotic right upper lobectomy with mediastinal lymph node dissection.
C3L-01838-23	C3L-01838	United States	White	Male	70	White	Not-Hispanic or Latino	Right	Upper Lobe	Unknown	Unifocal	4	Present	Margins uninvolved by invasive carcinoma	Seventh Edition (2010)	pT2a	pN0	0	IHC staining not done	0	cM0	No pathologic evidence of distant metastasis	Not applicable	R0:No residual tumor	Stage IB	170.0 Centimeters	170	67	81.0 Kilograms	81	179	28.03	No	Alcohol consumption equal to or less than 2 drinks per day for men and 1 drink or less per day for women	Current reformed smoker, more than 15 years	Lung: Squamous Cell Carcinoma	Right thoracotomy right upper and middle bilobectomy and mediastinal lymph node dissection
C3L-01884-21	C3L-01884	United States	White	Male	74	White	Not-Hispanic or Latino	Right	Upper Lobe	Central lung	Unifocal	3	Not identified	Margins uninvolved by invasive carcinoma	Seventh Edition (2010)	pT1b	pN0	17	IHC staining not done	0	cM0	No pathologic evidence of distant metastasis	Not Applicable	R0:No residual tumor	Stage IA	170.18 Centimeters	170	67	82.0 Kilograms	82	181	28.31	No	Lifelong non-drinker	Current smoker: Includes daily and non-daily smokers	Lung: Squamous Cell Carcinoma	Robotic right upper lobectomy with mediastinal lymph node dissection
C3L-01884-22	C3L-01884	United States	White	Male	74	White	Not-Hispanic or Latino	Right	Upper Lobe	Central lung	Unifocal	3	Not identified	Margins uninvolved by invasive carcinoma	Seventh Edition (2010)	pT1b	pN0	17	IHC staining not done	0	cM0	No pathologic evidence of distant metastasis	Not Applicable	R0:No residual tumor	Stage IA	170.18 Centimeters	170	67	82.0 Kilograms	82	181	28.31	No	Lifelong non-drinker	Current smoker: Includes daily and non-daily smokers	Lung: Squamous Cell Carcinoma	Robotic right upper lobectomy with mediastinal lymph node dissection
C3L-01884-23	C3L-01884	United States	White	Male	74	White	Not-Hispanic or Latino	Right	Upper Lobe	Central lung	Unifocal	3	Not identified	Margins uninvolved by invasive carcinoma	Seventh Edition (2010)	pT1b	pN0	17	IHC staining not done	0	cM0	No pathologic evidence of distant metastasis	Not Applicable	R0:No residual tumor	Stage IA	170.18 Centimeters	170	67	82.0 Kilograms	82	181	28.31	No	Lifelong non-drinker	Current smoker: Includes daily and non-daily smokers	Lung: Squamous Cell Carcinoma	Robotic right upper lobectomy with mediastinal lymph node dissection
C3L-02127-21	C3L-02127	Bulgaria	White	Male	66	Not Reported		Left	Upper Lobe	Central lung	Unifocal	4	Present	Margins uninvolved by invasive carcinoma	Seventh Edition (2010)	pT2a	pN0	13	IHC staining not done	0	Staging Incomplete	Staging Incomplete		R0:No residual tumor	Stage IIA	178.0 Centimeters	178	70	80.0 Kilograms	80	176	25.25	No	Alcohol consumption equal to or less than 2 drinks per day for men and 1 drink or less per day for women	Current smoker: Includes daily and non-daily smokers	Lung: Squamous Cell Carcinoma	left intrapericardial pulmonectomy
C3L-02127-22	C3L-02127	Bulgaria	White	Male	66	Not Reported		Left	Upper Lobe	Central lung	Unifocal	4	Present	Margins uninvolved by invasive carcinoma	Seventh Edition (2010)	pT2a	pN0	13	IHC staining not done	0	Staging Incomplete	Staging Incomplete		R0:No residual tumor	Stage IIA	178.0 Centimeters	178	70	80.0 Kilograms	80	176	25.25	No	Alcohol consumption equal to or less than 2 drinks per day for men and 1 drink or less per day for women	Current smoker: Includes daily and non-daily smokers	Lung: Squamous Cell Carcinoma	left intrapericardial pulmonectomy
C3L-02127-23	C3L-02127	Bulgaria	White	Male	66	Not Reported		Left	Upper Lobe	Central lung	Unifocal	4	Present	Margins uninvolved by invasive carcinoma	Seventh Edition (2010)	pT2a	pN0	13	IHC staining not done	0	Staging Incomplete	Staging Incomplete		R0:No residual tumor	Stage IIA	178.0 Centimeters	178	70	80.0 Kilograms	80	176	25.25	No	Alcohol consumption equal to or less than 2 drinks per day for men and 1 drink or less per day for women	Current smoker: Includes daily and non-daily smokers	Lung: Squamous Cell Carcinoma	left intrapericardial pulmonectomy
C3L-02127-24	C3L-02127	Bulgaria	White	Male	66	Not Reported		Left	Upper Lobe	Central lung	Unifocal	4	Present	Margins uninvolved by invasive carcinoma	Seventh Edition (2010)	pT2a	pN0	13	IHC staining not done	0	Staging Incomplete	Staging Incomplete		R0:No residual tumor	Stage IIA	178.0 Centimeters	178	70	80.0 Kilograms	80	176	25.25	No	Alcohol consumption equal to or less than 2 drinks per day for men and 1 drink or less per day for women	Current smoker: Includes daily and non-daily smokers	Lung: Squamous Cell Carcinoma	left intrapericardial pulmonectomy
C3L-02130-21	C3L-02130	Bulgaria	White	Male	70	Not Reported		Left	Upper Lobe	Peripheral lung	Unifocal	3.3	Present	Cannot be assessed	Seventh Edition (2010)	pT2a	pN0	11	IHC staining not done	0	Staging Incomplete	Staging Incomplete		RX:Presence of residual tumor cannot be assessed	Stage IB	175.0 Centimeters	175	69	85.0 Kilograms	85	187	27.76	No	Alcohol consumption equal to or less than 2 drinks per day for men and 1 drink or less per day for women	Current smoker: Includes daily and non-daily smokers	Lung: Squamous Cell Carcinoma	posterolateral thoracotomy
C3L-02130-22	C3L-02130	Bulgaria	White	Male	70	Not Reported		Left	Upper Lobe	Peripheral lung	Unifocal	3.3	Present	Cannot be assessed	Seventh Edition (2010)	pT2a	pN0	11	IHC staining not done	0	Staging Incomplete	Staging Incomplete		RX:Presence of residual tumor cannot be assessed	Stage IB	175.0 Centimeters	175	69	85.0 Kilograms	85	187	27.76	No	Alcohol consumption equal to or less than 2 drinks per day for men and 1 drink or less per day for women	Current smoker: Includes daily and non-daily smokers	Lung: Squamous Cell Carcinoma	posterolateral thoracotomy
C3L-02130-23	C3L-02130	Bulgaria	White	Male	70	Not Reported		Left	Upper Lobe	Peripheral lung	Unifocal	3.3	Present	Cannot be assessed	Seventh Edition (2010)	pT2a	pN0	11	IHC staining not done	0	Staging Incomplete	Staging Incomplete		RX:Presence of residual tumor cannot be assessed	Stage IB	175.0 Centimeters	175	69	85.0 Kilograms	85	187	27.76	No	Alcohol consumption equal to or less than 2 drinks per day for men and 1 drink or less per day for women	Current smoker: Includes daily and non-daily smokers	Lung: Squamous Cell Carcinoma	posterolateral thoracotomy
C3L-02130-24	C3L-02130	Bulgaria	White	Male	70	Not Reported		Left	Upper Lobe	Peripheral lung	Unifocal	3.3	Present	Cannot be assessed	Seventh Edition (2010)	pT2a	pN0	11	IHC staining not done	0	Staging Incomplete	Staging Incomplete		RX:Presence of residual tumor cannot be assessed	Stage IB	175.0 Centimeters	175	69	85.0 Kilograms	85	187	27.76	No	Alcohol consumption equal to or less than 2 drinks per day for men and 1 drink or less per day for women	Current smoker: Includes daily and non-daily smokers	Lung: Squamous Cell Carcinoma	posterolateral thoracotomy
C3L-02163-21	C3L-02163	Bulgaria	White	Male	57	Not Reported		Left	Upper Lobe	Central lung	Unifocal	4.5	Present	Margins uninvolved by invasive carcinoma	Seventh Edition (2010)	pT2	pN1	9	IHC staining not done	0	Staging Incomplete	Staging Incomplete		R0:No residual tumor	Stage IIA	160.0 Centimeters	160	63	74.0 Kilograms	74	163	28.91	No	Alcohol consumption equal to or less than 2 drinks per day for men and 1 drink or less per day for women	Current smoker: Includes daily and non-daily smokers	Lung: Squamous Cell Carcinoma	left intrapericardial pneumonectomy
C3L-02163-22	C3L-02163	Bulgaria	White	Male	57	Not Reported		Left	Upper Lobe	Central lung	Unifocal	4.5	Present	Margins uninvolved by invasive carcinoma	Seventh Edition (2010)	pT2	pN1	9	IHC staining not done	0	Staging Incomplete	Staging Incomplete		R0:No residual tumor	Stage IIA	160.0 Centimeters	160	63	74.0 Kilograms	74	163	28.91	No	Alcohol consumption equal to or less than 2 drinks per day for men and 1 drink or less per day for women	Current smoker: Includes daily and non-daily smokers	Lung: Squamous Cell Carcinoma	left intrapericardial pneumonectomy
C3L-02163-23	C3L-02163	Bulgaria	White	Male	57	Not Reported		Left	Upper Lobe	Central lung	Unifocal	4.5	Present	Margins uninvolved by invasive carcinoma	Seventh Edition (2010)	pT2	pN1	9	IHC staining not done	0	Staging Incomplete	Staging Incomplete		R0:No residual tumor	Stage IIA	160.0 Centimeters	160	63	74.0 Kilograms	74	163	28.91	No	Alcohol consumption equal to or less than 2 drinks per day for men and 1 drink or less per day for women	Current smoker: Includes daily and non-daily smokers	Lung: Squamous Cell Carcinoma	left intrapericardial pneumonectomy
C3L-02164-21	C3L-02164	Bulgaria	caucasian	Male	58	Not Reported		Left	Upper Lobe	Central lung	Unifocal	2.5	Present	Margins uninvolved by invasive carcinoma	Seventh Edition (2010)	pT3	pN0	31	IHC staining not done	0	Staging Incomplete	Staging Incomplete		R0:No residual tumor	Stage IIB	172.0 Centimeters	172	68	78.0 Kilograms	78	172	26.37	No	Alcohol consumption equal to or less than 2 drinks per day for men and 1 drink or less per day for women	Current reformed smoker, years unknown	Lung: Squamous Cell Carcinoma	left intrapericadial pulmonectomy
C3L-02164-22	C3L-02164	Bulgaria	caucasian	Male	58	Not Reported		Left	Upper Lobe	Central lung	Unifocal	2.5	Present	Margins uninvolved by invasive carcinoma	Seventh Edition (2010)	pT3	pN0	31	IHC staining not done	0	Staging Incomplete	Staging Incomplete		R0:No residual tumor	Stage IIB	172.0 Centimeters	172	68	78.0 Kilograms	78	172	26.37	No	Alcohol consumption equal to or less than 2 drinks per day for men and 1 drink or less per day for women	Current reformed smoker, years unknown	Lung: Squamous Cell Carcinoma	left intrapericadial pulmonectomy
C3L-02164-23	C3L-02164	Bulgaria	caucasian	Male	58	Not Reported		Left	Upper Lobe	Central lung	Unifocal	2.5	Present	Margins uninvolved by invasive carcinoma	Seventh Edition (2010)	pT3	pN0	31	IHC staining not done	0	Staging Incomplete	Staging Incomplete		R0:No residual tumor	Stage IIB	172.0 Centimeters	172	68	78.0 Kilograms	78	172	26.37	No	Alcohol consumption equal to or less than 2 drinks per day for men and 1 drink or less per day for women	Current reformed smoker, years unknown	Lung: Squamous Cell Carcinoma	left intrapericadial pulmonectomy
C3L-02168-21	C3L-02168	Bulgaria	Caucasian	Male	66	Not Reported		Right	Middle Lobe	Central lung	Unifocal	3.9	Present	Margins uninvolved by invasive carcinoma	Seventh Edition (2010)	pT3	pN0	18	IHC staining not done	0	Staging Incomplete	Staging Incomplete		R0:No residual tumor	Stage II	177.0 Centimeters	177	70	90.0 Kilograms	90	198	28.73	Yes	Lifelong non-drinker	Lifelong non-smoker: Less than 100 cigarettes smoked in lifetime	Lung: Squamous Cell Carcinoma	right intrapericardial pneumonectomy
C3L-02168-22	C3L-02168	Bulgaria	Caucasian	Male	66	Not Reported		Right	Middle Lobe	Central lung	Unifocal	3.9	Present	Margins uninvolved by invasive carcinoma	Seventh Edition (2010)	pT3	pN0	18	IHC staining not done	0	Staging Incomplete	Staging Incomplete		R0:No residual tumor	Stage II	177.0 Centimeters	177	70	90.0 Kilograms	90	198	28.73	Yes	Lifelong non-drinker	Lifelong non-smoker: Less than 100 cigarettes smoked in lifetime	Lung: Squamous Cell Carcinoma	right intrapericardial pneumonectomy
C3L-02168-23	C3L-02168	Bulgaria	Caucasian	Male	66	Not Reported		Right	Middle Lobe	Central lung	Unifocal	3.9	Present	Margins uninvolved by invasive carcinoma	Seventh Edition (2010)	pT3	pN0	18	IHC staining not done	0	Staging Incomplete	Staging Incomplete		R0:No residual tumor	Stage II	177.0 Centimeters	177	70	90.0 Kilograms	90	198	28.73	Yes	Lifelong non-drinker	Lifelong non-smoker: Less than 100 cigarettes smoked in lifetime	Lung: Squamous Cell Carcinoma	right intrapericardial pneumonectomy
C3L-02168-24	C3L-02168	Bulgaria	Caucasian	Male	66	Not Reported		Right	Middle Lobe	Central lung	Unifocal	3.9	Present	Margins uninvolved by invasive carcinoma	Seventh Edition (2010)	pT3	pN0	18	IHC staining not done	0	Staging Incomplete	Staging Incomplete		R0:No residual tumor	Stage II	177.0 Centimeters	177	70	90.0 Kilograms	90	198	28.73	Yes	Lifelong non-drinker	Lifelong non-smoker: Less than 100 cigarettes smoked in lifetime	Lung: Squamous Cell Carcinoma	right intrapericardial pneumonectomy
C3L-02170-21	C3L-02170	Bulgaria	Caucasian	Male	73	Not Reported		Right	Lower Lobe	Peripheral lung	Unifocal	4.5	Present	Margins uninvolved by invasive carcinoma	Seventh Edition (2010)	pT2a	pN0	15	IHC staining not done	0	Staging Incomplete	Staging Incomplete		R0:No residual tumor	Stage IB	166.0 Centimeters	166	65	93.0 Kilograms	93	205	33.75	No	Alcohol consumption equal to or less than 2 drinks per day for men and 1 drink or less per day for women	Current reformed smoker within past 15 years	Lung: Squamous Cell Carcinoma	right lower lobectomy
C3L-02170-22	C3L-02170	Bulgaria	Caucasian	Male	73	Not Reported		Right	Lower Lobe	Peripheral lung	Unifocal	4.5	Present	Margins uninvolved by invasive carcinoma	Seventh Edition (2010)	pT2a	pN0	15	IHC staining not done	0	Staging Incomplete	Staging Incomplete		R0:No residual tumor	Stage IB	166.0 Centimeters	166	65	93.0 Kilograms	93	205	33.75	No	Alcohol consumption equal to or less than 2 drinks per day for men and 1 drink or less per day for women	Current reformed smoker within past 15 years	Lung: Squamous Cell Carcinoma	right lower lobectomy
C3L-02170-23	C3L-02170	Bulgaria	Caucasian	Male	73	Not Reported		Right	Lower Lobe	Peripheral lung	Unifocal	4.5	Present	Margins uninvolved by invasive carcinoma	Seventh Edition (2010)	pT2a	pN0	15	IHC staining not done	0	Staging Incomplete	Staging Incomplete		R0:No residual tumor	Stage IB	166.0 Centimeters	166	65	93.0 Kilograms	93	205	33.75	No	Alcohol consumption equal to or less than 2 drinks per day for men and 1 drink or less per day for women	Current reformed smoker within past 15 years	Lung: Squamous Cell Carcinoma	right lower lobectomy
C3L-02349-21	C3L-02349	United States	White	Female	81	White	Not-Hispanic or Latino	Right	Upper Lobe	Central lung	Unifocal	1.9	Not identified	Margins uninvolved by invasive carcinoma	Seventh Edition (2010)	pT1a	pN0	6	IHC staining not done	0	cM0	No pathologic evidence of distant metastasis	Not Applicable	R0:No residual tumor	Stage IA	165.0 Centimeters	165	65	50.0 Kilograms	50	110	18.37	No	Alcohol consumption equal to or less than 2 drinks per day for men and 1 drink or less per day for women	Current smoker: Includes daily and non-daily smokers	Lung: Squamous Cell Carcinoma	Robotic-assisted right upper lobectomy.
C3L-02358-21	C3L-02358	United States	White	Female	75	White	Not-Hispanic or Latino	Right	Lower Lobe	Central lung	Unifocal	4.4	Present	Margins uninvolved by invasive carcinoma	Seventh Edition (2010)	pT2a	pN0	17	IHC staining not done	0	cM0	No pathologic evidence of distant metastasis	Not Applicable	R0:No residual tumor	Stage IB	168.0 Centimeters	168	66	87.0 Kilograms	87	192	30.82	Yes	Alcohol consumption history not available	Current reformed smoker, more than 15 years	Lung: Squamous Cell Carcinoma	See Comment Below
C3L-02358-22	C3L-02358	United States	White	Female	75	White	Not-Hispanic or Latino	Right	Lower Lobe	Central lung	Unifocal	4.4	Present	Margins uninvolved by invasive carcinoma	Seventh Edition (2010)	pT2a	pN0	17	IHC staining not done	0	cM0	No pathologic evidence of distant metastasis	Not Applicable	R0:No residual tumor	Stage IB	168.0 Centimeters	168	66	87.0 Kilograms	87	192	30.82	Yes	Alcohol consumption history not available	Current reformed smoker, more than 15 years	Lung: Squamous Cell Carcinoma	See Comment Below
C3L-02358-23	C3L-02358	United States	White	Female	75	White	Not-Hispanic or Latino	Right	Lower Lobe	Central lung	Unifocal	4.4	Present	Margins uninvolved by invasive carcinoma	Seventh Edition (2010)	pT2a	pN0	17	IHC staining not done	0	cM0	No pathologic evidence of distant metastasis	Not Applicable	R0:No residual tumor	Stage IB	168.0 Centimeters	168	66	87.0 Kilograms	87	192	30.82	Yes	Alcohol consumption history not available	Current reformed smoker, more than 15 years	Lung: Squamous Cell Carcinoma	See Comment Below
C3L-02546-21	C3L-02546	United States	White	Male	74	White	Not-Hispanic or Latino	Left	Upper Lobe	Central lung	Unifocal	4	Not identified	Margins uninvolved by invasive carcinoma	Seventh Edition (2010)	pT2a	pN0	2	IHC staining not done	0	cM1	No pathologic evidence of distant metastasis	Possible tiny bone metastases to the anterior fourth rib	RX:Presence of residual tumor cannot be assessed	Stage IB	182.0 Centimeters	182	72	81.8 Kilograms	82	180	24.7	Yes	Alcohol consumption history not available	Current reformed smoker, more than 15 years	Lung: Squamous Cell Carcinoma	Left thoracotomy for left upper lobectomy.
C3L-02546-23	C3L-02546	United States	White	Male	74	White	Not-Hispanic or Latino	Left	Upper Lobe	Central lung	Unifocal	4	Not identified	Margins uninvolved by invasive carcinoma	Seventh Edition (2010)	pT2a	pN0	2	IHC staining not done	0	cM1	No pathologic evidence of distant metastasis	Possible tiny bone metastases to the anterior fourth rib	RX:Presence of residual tumor cannot be assessed	Stage IB	182.0 Centimeters	182	72	81.8 Kilograms	82	180	24.7	Yes	Alcohol consumption history not available	Current reformed smoker, more than 15 years	Lung: Squamous Cell Carcinoma	Left thoracotomy for left upper lobectomy.
C3L-02552-22	C3L-02552	United States	White	Male	68	White	Not-Hispanic or Latino	Left	Lower Lobe	Unknown	Unifocal	3.7	Not identified	Margins uninvolved by invasive carcinoma	Seventh Edition (2010)	pT2a	pN0	22	IHC staining not done	0	Staging Incomplete	No pathologic evidence of distant metastasis		R0:No residual tumor	Stage IB	195.0 Centimeters	195	77	121.0 Kilograms	121	267	31.82	No	Alcohol consumption more than 2 drinks per day for men and more than 1 drink per day for women	Current smoker: Includes daily and non-daily smokers	Lung: Squamous Cell Carcinoma	Robotic left video assisted thoracoscopic left lower lobectomy mediastinal lymph node dissection placement of left chest tubes flexible bronchoscopy with diagnostic evaluation of the tracheobronchial tree
C3L-02552-23	C3L-02552	United States	White	Male	68	White	Not-Hispanic or Latino	Left	Lower Lobe	Unknown	Unifocal	3.7	Not identified	Margins uninvolved by invasive carcinoma	Seventh Edition (2010)	pT2a	pN0	22	IHC staining not done	0	Staging Incomplete	No pathologic evidence of distant metastasis		R0:No residual tumor	Stage IB	195.0 Centimeters	195	77	121.0 Kilograms	121	267	31.82	No	Alcohol consumption more than 2 drinks per day for men and more than 1 drink per day for women	Current smoker: Includes daily and non-daily smokers	Lung: Squamous Cell Carcinoma	Robotic left video assisted thoracoscopic left lower lobectomy mediastinal lymph node dissection placement of left chest tubes flexible bronchoscopy with diagnostic evaluation of the tracheobronchial tree
C3L-02618-21	C3L-02618
C3L-02618-22	C3L-02618
C3L-02618-23	C3L-02618
C3L-02618-24	C3L-02618
C3L-02618-25	C3L-02618
C3L-02619-21	C3L-02619	Bulgaria	Caucasian	Male	70	Not Reported		Right	Lower Lobe	Peripheral lung	Unifocal	8.5	Present	Margins uninvolved by invasive carcinoma	Seventh Edition (2010)	pT4	pN1	13	IHC staining not done	1	Staging Incomplete	Staging Incomplete		RX:Presence of residual tumor cannot be assessed	Stage IIIA	182.0 Centimeters	182	72	120.0 Kilograms	120	265	36.23	No	Lifelong non-drinker	Current smoker: Includes daily and non-daily smokers	Lung: Squamous Cell Carcinoma	lower right lobectomy
C3L-02619-22	C3L-02619	Bulgaria	Caucasian	Male	70	Not Reported		Right	Lower Lobe	Peripheral lung	Unifocal	8.5	Present	Margins uninvolved by invasive carcinoma	Seventh Edition (2010)	pT4	pN1	13	IHC staining not done	1	Staging Incomplete	Staging Incomplete		RX:Presence of residual tumor cannot be assessed	Stage IIIA	182.0 Centimeters	182	72	120.0 Kilograms	120	265	36.23	No	Lifelong non-drinker	Current smoker: Includes daily and non-daily smokers	Lung: Squamous Cell Carcinoma	lower right lobectomy
C3L-02619-23	C3L-02619	Bulgaria	Caucasian	Male	70	Not Reported		Right	Lower Lobe	Peripheral lung	Unifocal	8.5	Present	Margins uninvolved by invasive carcinoma	Seventh Edition (2010)	pT4	pN1	13	IHC staining not done	1	Staging Incomplete	Staging Incomplete		RX:Presence of residual tumor cannot be assessed	Stage IIIA	182.0 Centimeters	182	72	120.0 Kilograms	120	265	36.23	No	Lifelong non-drinker	Current smoker: Includes daily and non-daily smokers	Lung: Squamous Cell Carcinoma	lower right lobectomy
C3L-02619-24	C3L-02619	Bulgaria	Caucasian	Male	70	Not Reported		Right	Lower Lobe	Peripheral lung	Unifocal	8.5	Present	Margins uninvolved by invasive carcinoma	Seventh Edition (2010)	pT4	pN1	13	IHC staining not done	1	Staging Incomplete	Staging Incomplete		RX:Presence of residual tumor cannot be assessed	Stage IIIA	182.0 Centimeters	182	72	120.0 Kilograms	120	265	36.23	No	Lifelong non-drinker	Current smoker: Includes daily and non-daily smokers	Lung: Squamous Cell Carcinoma	lower right lobectomy
C3L-02619-25	C3L-02619	Bulgaria	Caucasian	Male	70	Not Reported		Right	Lower Lobe	Peripheral lung	Unifocal	8.5	Present	Margins uninvolved by invasive carcinoma	Seventh Edition (2010)	pT4	pN1	13	IHC staining not done	1	Staging Incomplete	Staging Incomplete		RX:Presence of residual tumor cannot be assessed	Stage IIIA	182.0 Centimeters	182	72	120.0 Kilograms	120	265	36.23	No	Lifelong non-drinker	Current smoker: Includes daily and non-daily smokers	Lung: Squamous Cell Carcinoma	lower right lobectomy
C3L-02624-21	C3L-02624	Bulgaria	Caucasian	Male	63	Not Reported		Left	Upper Lobe	Peripheral lung	Unifocal	3.5	Present	Margins uninvolved by invasive carcinoma	Seventh Edition (2010)	pT2a	pN0	10	IHC staining not done	0	Staging Incomplete	Staging Incomplete		RX:Presence of residual tumor cannot be assessed	Stage IB	178.0 Centimeters	178	70	85.0 Kilograms	85	187	26.83	No	Alcohol consumption equal to or less than 2 drinks per day for men and 1 drink or less per day for women	Current smoker: Includes daily and non-daily smokers	Lung: Squamous Cell Carcinoma	Left aortal lobectomy
C3L-02624-22	C3L-02624	Bulgaria	Caucasian	Male	63	Not Reported		Left	Upper Lobe	Peripheral lung	Unifocal	3.5	Present	Margins uninvolved by invasive carcinoma	Seventh Edition (2010)	pT2a	pN0	10	IHC staining not done	0	Staging Incomplete	Staging Incomplete		RX:Presence of residual tumor cannot be assessed	Stage IB	178.0 Centimeters	178	70	85.0 Kilograms	85	187	26.83	No	Alcohol consumption equal to or less than 2 drinks per day for men and 1 drink or less per day for women	Current smoker: Includes daily and non-daily smokers	Lung: Squamous Cell Carcinoma	Left aortal lobectomy
C3L-02624-23	C3L-02624	Bulgaria	Caucasian	Male	63	Not Reported		Left	Upper Lobe	Peripheral lung	Unifocal	3.5	Present	Margins uninvolved by invasive carcinoma	Seventh Edition (2010)	pT2a	pN0	10	IHC staining not done	0	Staging Incomplete	Staging Incomplete		RX:Presence of residual tumor cannot be assessed	Stage IB	178.0 Centimeters	178	70	85.0 Kilograms	85	187	26.83	No	Alcohol consumption equal to or less than 2 drinks per day for men and 1 drink or less per day for women	Current smoker: Includes daily and non-daily smokers	Lung: Squamous Cell Carcinoma	Left aortal lobectomy
C3L-02624-24	C3L-02624	Bulgaria	Caucasian	Male	63	Not Reported		Left	Upper Lobe	Peripheral lung	Unifocal	3.5	Present	Margins uninvolved by invasive carcinoma	Seventh Edition (2010)	pT2a	pN0	10	IHC staining not done	0	Staging Incomplete	Staging Incomplete		RX:Presence of residual tumor cannot be assessed	Stage IB	178.0 Centimeters	178	70	85.0 Kilograms	85	187	26.83	No	Alcohol consumption equal to or less than 2 drinks per day for men and 1 drink or less per day for women	Current smoker: Includes daily and non-daily smokers	Lung: Squamous Cell Carcinoma	Left aortal lobectomy
C3L-02624-25	C3L-02624	Bulgaria	Caucasian	Male	63	Not Reported		Left	Upper Lobe	Peripheral lung	Unifocal	3.5	Present	Margins uninvolved by invasive carcinoma	Seventh Edition (2010)	pT2a	pN0	10	IHC staining not done	0	Staging Incomplete	Staging Incomplete		RX:Presence of residual tumor cannot be assessed	Stage IB	178.0 Centimeters	178	70	85.0 Kilograms	85	187	26.83	No	Alcohol consumption equal to or less than 2 drinks per day for men and 1 drink or less per day for women	Current smoker: Includes daily and non-daily smokers	Lung: Squamous Cell Carcinoma	Left aortal lobectomy
C3L-02625-21	C3L-02625	Bulgaria	Caucasian	Male	66	Not Reported		Left	Other	Central lung	Multifocal	3	Not identified	Margins uninvolved by invasive carcinoma	Seventh Edition (2010)	pT2a	pN1	15	IHC staining not done	2	Staging Incomplete	Staging Incomplete		RX:Presence of residual tumor cannot be assessed	Stage IIA	173.0 Centimeters	173	68	79.0 Kilograms	79	174	26.4	No	Lifelong non-drinker	Current reformed smoker within past 15 years	Lung: Squamous Cell Carcinoma	left intrapericardial pneumonectomy
C3L-02625-22	C3L-02625	Bulgaria	Caucasian	Male	66	Not Reported		Left	Other	Central lung	Multifocal	3	Not identified	Margins uninvolved by invasive carcinoma	Seventh Edition (2010)	pT2a	pN1	15	IHC staining not done	2	Staging Incomplete	Staging Incomplete		RX:Presence of residual tumor cannot be assessed	Stage IIA	173.0 Centimeters	173	68	79.0 Kilograms	79	174	26.4	No	Lifelong non-drinker	Current reformed smoker within past 15 years	Lung: Squamous Cell Carcinoma	left intrapericardial pneumonectomy
C3L-02625-23	C3L-02625	Bulgaria	Caucasian	Male	66	Not Reported		Left	Other	Central lung	Multifocal	3	Not identified	Margins uninvolved by invasive carcinoma	Seventh Edition (2010)	pT2a	pN1	15	IHC staining not done	2	Staging Incomplete	Staging Incomplete		RX:Presence of residual tumor cannot be assessed	Stage IIA	173.0 Centimeters	173	68	79.0 Kilograms	79	174	26.4	No	Lifelong non-drinker	Current reformed smoker within past 15 years	Lung: Squamous Cell Carcinoma	left intrapericardial pneumonectomy
C3L-02625-24	C3L-02625	Bulgaria	Caucasian	Male	66	Not Reported		Left	Other	Central lung	Multifocal	3	Not identified	Margins uninvolved by invasive carcinoma	Seventh Edition (2010)	pT2a	pN1	15	IHC staining not done	2	Staging Incomplete	Staging Incomplete		RX:Presence of residual tumor cannot be assessed	Stage IIA	173.0 Centimeters	173	68	79.0 Kilograms	79	174	26.4	No	Lifelong non-drinker	Current reformed smoker within past 15 years	Lung: Squamous Cell Carcinoma	left intrapericardial pneumonectomy
C3L-02625-25	C3L-02625	Bulgaria	Caucasian	Male	66	Not Reported		Left	Other	Central lung	Multifocal	3	Not identified	Margins uninvolved by invasive carcinoma	Seventh Edition (2010)	pT2a	pN1	15	IHC staining not done	2	Staging Incomplete	Staging Incomplete		RX:Presence of residual tumor cannot be assessed	Stage IIA	173.0 Centimeters	173	68	79.0 Kilograms	79	174	26.4	No	Lifelong non-drinker	Current reformed smoker within past 15 years	Lung: Squamous Cell Carcinoma	left intrapericardial pneumonectomy
C3L-02627-21	C3L-02627	Bulgaria	Caucasian	Female	64	Not Reported		Right	Lower Lobe	Peripheral lung	Unifocal	2	Present	Margins uninvolved by invasive carcinoma	Seventh Edition (2010)	pT1	pN0	11	IHC staining not done	0	cM0	Staging Incomplete	0	R0:No residual tumor	Stage IA	160.0 Centimeters	160	63	70.0 Kilograms	70	154	27.34	No	Lifelong non-drinker	Current smoker: Includes daily and non-daily smokers	Lung: Squamous Cell Carcinoma	right lower lobectomy
C3L-02627-22	C3L-02627	Bulgaria	Caucasian	Female	64	Not Reported		Right	Lower Lobe	Peripheral lung	Unifocal	2	Present	Margins uninvolved by invasive carcinoma	Seventh Edition (2010)	pT1	pN0	11	IHC staining not done	0	cM0	Staging Incomplete	0	R0:No residual tumor	Stage IA	160.0 Centimeters	160	63	70.0 Kilograms	70	154	27.34	No	Lifelong non-drinker	Current smoker: Includes daily and non-daily smokers	Lung: Squamous Cell Carcinoma	right lower lobectomy
C3L-02627-23	C3L-02627	Bulgaria	Caucasian	Female	64	Not Reported		Right	Lower Lobe	Peripheral lung	Unifocal	2	Present	Margins uninvolved by invasive carcinoma	Seventh Edition (2010)	pT1	pN0	11	IHC staining not done	0	cM0	Staging Incomplete	0	R0:No residual tumor	Stage IA	160.0 Centimeters	160	63	70.0 Kilograms	70	154	27.34	No	Lifelong non-drinker	Current smoker: Includes daily and non-daily smokers	Lung: Squamous Cell Carcinoma	right lower lobectomy
C3L-02627-24	C3L-02627	Bulgaria	Caucasian	Female	64	Not Reported		Right	Lower Lobe	Peripheral lung	Unifocal	2	Present	Margins uninvolved by invasive carcinoma	Seventh Edition (2010)	pT1	pN0	11	IHC staining not done	0	cM0	Staging Incomplete	0	R0:No residual tumor	Stage IA	160.0 Centimeters	160	63	70.0 Kilograms	70	154	27.34	No	Lifelong non-drinker	Current smoker: Includes daily and non-daily smokers	Lung: Squamous Cell Carcinoma	right lower lobectomy
C3L-02627-25	C3L-02627	Bulgaria	Caucasian	Female	64	Not Reported		Right	Lower Lobe	Peripheral lung	Unifocal	2	Present	Margins uninvolved by invasive carcinoma	Seventh Edition (2010)	pT1	pN0	11	IHC staining not done	0	cM0	Staging Incomplete	0	R0:No residual tumor	Stage IA	160.0 Centimeters	160	63	70.0 Kilograms	70	154	27.34	No	Lifelong non-drinker	Current smoker: Includes daily and non-daily smokers	Lung: Squamous Cell Carcinoma	right lower lobectomy
C3L-02629-21	C3L-02629	Bulgaria	Caucasian	Male	57	Not Reported		Right	Lower Lobe	Peripheral lung	Unifocal	8	Present	Margins uninvolved by invasive carcinoma	Seventh Edition (2010)	pT3	pN0	22	IHC staining not done	0	cM0	Staging Incomplete	0	RX:Presence of residual tumor cannot be assessed	Stage IIB	176.0 Centimeters	176	69	98.0 Kilograms	98	216	31.64	No	Alcohol consumption more than 2 drinks per day for men and more than 1 drink per day for women	Current reformed smoker, more than 15 years	Lung: Squamous Cell Carcinoma	Right lower lobectomy
C3L-02629-22	C3L-02629	Bulgaria	Caucasian	Male	57	Not Reported		Right	Lower Lobe	Peripheral lung	Unifocal	8	Present	Margins uninvolved by invasive carcinoma	Seventh Edition (2010)	pT3	pN0	22	IHC staining not done	0	cM0	Staging Incomplete	0	RX:Presence of residual tumor cannot be assessed	Stage IIB	176.0 Centimeters	176	69	98.0 Kilograms	98	216	31.64	No	Alcohol consumption more than 2 drinks per day for men and more than 1 drink per day for women	Current reformed smoker, more than 15 years	Lung: Squamous Cell Carcinoma	Right lower lobectomy
C3L-02629-23	C3L-02629	Bulgaria	Caucasian	Male	57	Not Reported		Right	Lower Lobe	Peripheral lung	Unifocal	8	Present	Margins uninvolved by invasive carcinoma	Seventh Edition (2010)	pT3	pN0	22	IHC staining not done	0	cM0	Staging Incomplete	0	RX:Presence of residual tumor cannot be assessed	Stage IIB	176.0 Centimeters	176	69	98.0 Kilograms	98	216	31.64	No	Alcohol consumption more than 2 drinks per day for men and more than 1 drink per day for women	Current reformed smoker, more than 15 years	Lung: Squamous Cell Carcinoma	Right lower lobectomy
C3L-02629-24	C3L-02629	Bulgaria	Caucasian	Male	57	Not Reported		Right	Lower Lobe	Peripheral lung	Unifocal	8	Present	Margins uninvolved by invasive carcinoma	Seventh Edition (2010)	pT3	pN0	22	IHC staining not done	0	cM0	Staging Incomplete	0	RX:Presence of residual tumor cannot be assessed	Stage IIB	176.0 Centimeters	176	69	98.0 Kilograms	98	216	31.64	No	Alcohol consumption more than 2 drinks per day for men and more than 1 drink per day for women	Current reformed smoker, more than 15 years	Lung: Squamous Cell Carcinoma	Right lower lobectomy
C3L-02629-25	C3L-02629	Bulgaria	Caucasian	Male	57	Not Reported		Right	Lower Lobe	Peripheral lung	Unifocal	8	Present	Margins uninvolved by invasive carcinoma	Seventh Edition (2010)	pT3	pN0	22	IHC staining not done	0	cM0	Staging Incomplete	0	RX:Presence of residual tumor cannot be assessed	Stage IIB	176.0 Centimeters	176	69	98.0 Kilograms	98	216	31.64	No	Alcohol consumption more than 2 drinks per day for men and more than 1 drink per day for women	Current reformed smoker, more than 15 years	Lung: Squamous Cell Carcinoma	Right lower lobectomy
C3L-02646-21	C3L-02646	Bulgaria	Caucasian	Male	74	Not Reported		Left	Lower Lobe	Peripheral lung	Unifocal	5	Present	Cannot be assessed	Seventh Edition (2010)	pT3	pNX	-1	IHC staining not done	0	Staging Incomplete	Staging Incomplete		RX:Presence of residual tumor cannot be assessed	Stage IIIA	178.0 Centimeters	178	70	95.0 Kilograms	95	209	29.98	No	Lifelong non-drinker	Current smoker: Includes daily and non-daily smokers	Lung: Squamous Cell Carcinoma	lobectomy
C3L-02646-22	C3L-02646	Bulgaria	Caucasian	Male	74	Not Reported		Left	Lower Lobe	Peripheral lung	Unifocal	5	Present	Cannot be assessed	Seventh Edition (2010)	pT3	pNX	-1	IHC staining not done	0	Staging Incomplete	Staging Incomplete		RX:Presence of residual tumor cannot be assessed	Stage IIIA	178.0 Centimeters	178	70	95.0 Kilograms	95	209	29.98	No	Lifelong non-drinker	Current smoker: Includes daily and non-daily smokers	Lung: Squamous Cell Carcinoma	lobectomy
C3L-02646-23	C3L-02646	Bulgaria	Caucasian	Male	74	Not Reported		Left	Lower Lobe	Peripheral lung	Unifocal	5	Present	Cannot be assessed	Seventh Edition (2010)	pT3	pNX	-1	IHC staining not done	0	Staging Incomplete	Staging Incomplete		RX:Presence of residual tumor cannot be assessed	Stage IIIA	178.0 Centimeters	178	70	95.0 Kilograms	95	209	29.98	No	Lifelong non-drinker	Current smoker: Includes daily and non-daily smokers	Lung: Squamous Cell Carcinoma	lobectomy
C3L-02646-24	C3L-02646	Bulgaria	Caucasian	Male	74	Not Reported		Left	Lower Lobe	Peripheral lung	Unifocal	5	Present	Cannot be assessed	Seventh Edition (2010)	pT3	pNX	-1	IHC staining not done	0	Staging Incomplete	Staging Incomplete		RX:Presence of residual tumor cannot be assessed	Stage IIIA	178.0 Centimeters	178	70	95.0 Kilograms	95	209	29.98	No	Lifelong non-drinker	Current smoker: Includes daily and non-daily smokers	Lung: Squamous Cell Carcinoma	lobectomy
C3L-02646-25	C3L-02646	Bulgaria	Caucasian	Male	74	Not Reported		Left	Lower Lobe	Peripheral lung	Unifocal	5	Present	Cannot be assessed	Seventh Edition (2010)	pT3	pNX	-1	IHC staining not done	0	Staging Incomplete	Staging Incomplete		RX:Presence of residual tumor cannot be assessed	Stage IIIA	178.0 Centimeters	178	70	95.0 Kilograms	95	209	29.98	No	Lifelong non-drinker	Current smoker: Includes daily and non-daily smokers	Lung: Squamous Cell Carcinoma	lobectomy
C3L-02648-21	C3L-02648	Bulgaria	Caucasian	Male	72	Not Reported		Left	Other	Central lung	Unifocal	3	Present	Margins uninvolved by invasive carcinoma	Seventh Edition (2010)	pT2	pN0	16	IHC staining not done	0	Staging Incomplete	Staging Incomplete		RX:Presence of residual tumor cannot be assessed	Stage IIA	186.0 Centimeters	186	73	95.0 Kilograms	95	209	27.46	No	Alcohol consumption equal to or less than 2 drinks per day for men and 1 drink or less per day for women	Current reformed smoker within past 15 years	Lung: Squamous Cell Carcinoma	left intrapericardial pneumonectomy
C3L-02648-22	C3L-02648	Bulgaria	Caucasian	Male	72	Not Reported		Left	Other	Central lung	Unifocal	3	Present	Margins uninvolved by invasive carcinoma	Seventh Edition (2010)	pT2	pN0	16	IHC staining not done	0	Staging Incomplete	Staging Incomplete		RX:Presence of residual tumor cannot be assessed	Stage IIA	186.0 Centimeters	186	73	95.0 Kilograms	95	209	27.46	No	Alcohol consumption equal to or less than 2 drinks per day for men and 1 drink or less per day for women	Current reformed smoker within past 15 years	Lung: Squamous Cell Carcinoma	left intrapericardial pneumonectomy
C3L-02648-23	C3L-02648	Bulgaria	Caucasian	Male	72	Not Reported		Left	Other	Central lung	Unifocal	3	Present	Margins uninvolved by invasive carcinoma	Seventh Edition (2010)	pT2	pN0	16	IHC staining not done	0	Staging Incomplete	Staging Incomplete		RX:Presence of residual tumor cannot be assessed	Stage IIA	186.0 Centimeters	186	73	95.0 Kilograms	95	209	27.46	No	Alcohol consumption equal to or less than 2 drinks per day for men and 1 drink or less per day for women	Current reformed smoker within past 15 years	Lung: Squamous Cell Carcinoma	left intrapericardial pneumonectomy
C3L-02648-24	C3L-02648	Bulgaria	Caucasian	Male	72	Not Reported		Left	Other	Central lung	Unifocal	3	Present	Margins uninvolved by invasive carcinoma	Seventh Edition (2010)	pT2	pN0	16	IHC staining not done	0	Staging Incomplete	Staging Incomplete		RX:Presence of residual tumor cannot be assessed	Stage IIA	186.0 Centimeters	186	73	95.0 Kilograms	95	209	27.46	No	Alcohol consumption equal to or less than 2 drinks per day for men and 1 drink or less per day for women	Current reformed smoker within past 15 years	Lung: Squamous Cell Carcinoma	left intrapericardial pneumonectomy
C3L-02648-25	C3L-02648	Bulgaria	Caucasian	Male	72	Not Reported		Left	Other	Central lung	Unifocal	3	Present	Margins uninvolved by invasive carcinoma	Seventh Edition (2010)	pT2	pN0	16	IHC staining not done	0	Staging Incomplete	Staging Incomplete		RX:Presence of residual tumor cannot be assessed	Stage IIA	186.0 Centimeters	186	73	95.0 Kilograms	95	209	27.46	No	Alcohol consumption equal to or less than 2 drinks per day for men and 1 drink or less per day for women	Current reformed smoker within past 15 years	Lung: Squamous Cell Carcinoma	left intrapericardial pneumonectomy
C3L-02649-21	C3L-02649	Bulgaria	Caucasian	Male	62	Not Reported		Left	Lower Lobe	Peripheral lung	Unifocal	8.8	Present	Margins uninvolved by invasive carcinoma	Eighth Edition (2017)	pT3A	pN2	16	IHC staining not done	2	cMx			RX:Presence of residual tumor cannot be assessed	IIIA	200.0 Centimeters	200	79	93.0 Kilograms	93	205	23.25	No	Lifelong non-drinker	Current reformed smoker within past 15 years	Lung: Squamous Cell Carcinoma	Left Lower Lobectomy
C3L-02649-22	C3L-02649	Bulgaria	Caucasian	Male	62	Not Reported		Left	Lower Lobe	Peripheral lung	Unifocal	8.8	Present	Margins uninvolved by invasive carcinoma	Eighth Edition (2017)	pT3A	pN2	16	IHC staining not done	2	cMx			RX:Presence of residual tumor cannot be assessed	IIIA	200.0 Centimeters	200	79	93.0 Kilograms	93	205	23.25	No	Lifelong non-drinker	Current reformed smoker within past 15 years	Lung: Squamous Cell Carcinoma	Left Lower Lobectomy
C3L-02649-23	C3L-02649	Bulgaria	Caucasian	Male	62	Not Reported		Left	Lower Lobe	Peripheral lung	Unifocal	8.8	Present	Margins uninvolved by invasive carcinoma	Eighth Edition (2017)	pT3A	pN2	16	IHC staining not done	2	cMx			RX:Presence of residual tumor cannot be assessed	IIIA	200.0 Centimeters	200	79	93.0 Kilograms	93	205	23.25	No	Lifelong non-drinker	Current reformed smoker within past 15 years	Lung: Squamous Cell Carcinoma	Left Lower Lobectomy
C3L-02649-24	C3L-02649	Bulgaria	Caucasian	Male	62	Not Reported		Left	Lower Lobe	Peripheral lung	Unifocal	8.8	Present	Margins uninvolved by invasive carcinoma	Eighth Edition (2017)	pT3A	pN2	16	IHC staining not done	2	cMx			RX:Presence of residual tumor cannot be assessed	IIIA	200.0 Centimeters	200	79	93.0 Kilograms	93	205	23.25	No	Lifelong non-drinker	Current reformed smoker within past 15 years	Lung: Squamous Cell Carcinoma	Left Lower Lobectomy
C3L-02649-25	C3L-02649	Bulgaria	Caucasian	Male	62	Not Reported		Left	Lower Lobe	Peripheral lung	Unifocal	8.8	Present	Margins uninvolved by invasive carcinoma	Eighth Edition (2017)	pT3A	pN2	16	IHC staining not done	2	cMx			RX:Presence of residual tumor cannot be assessed	IIIA	200.0 Centimeters	200	79	93.0 Kilograms	93	205	23.25	No	Lifelong non-drinker	Current reformed smoker within past 15 years	Lung: Squamous Cell Carcinoma	Left Lower Lobectomy
C3L-02650-22	C3L-02650	Bulgaria	Caucasian	Male	53	Not Reported		Right	Other	Peripheral lung	Multifocal	8	Present	Margins uninvolved by invasive carcinoma	Seventh Edition (2010)	pT3	pN2	18	IHC staining not done	2	cM0	Staging Incomplete	unknown	R0:No residual tumor	Stage IIIA	175.0 Centimeters	175	69	95.0 Kilograms	95	209	31.02	No	Alcohol consumption equal to or less than 2 drinks per day for men and 1 drink or less per day for women	Current smoker: Includes daily and non-daily smokers	Lung: Squamous Cell Carcinoma	right intrapericardial pneumonectomy
C3L-02650-23	C3L-02650	Bulgaria	Caucasian	Male	53	Not Reported		Right	Other	Peripheral lung	Multifocal	8	Present	Margins uninvolved by invasive carcinoma	Seventh Edition (2010)	pT3	pN2	18	IHC staining not done	2	cM0	Staging Incomplete	unknown	R0:No residual tumor	Stage IIIA	175.0 Centimeters	175	69	95.0 Kilograms	95	209	31.02	No	Alcohol consumption equal to or less than 2 drinks per day for men and 1 drink or less per day for women	Current smoker: Includes daily and non-daily smokers	Lung: Squamous Cell Carcinoma	right intrapericardial pneumonectomy
C3L-02650-24	C3L-02650	Bulgaria	Caucasian	Male	53	Not Reported		Right	Other	Peripheral lung	Multifocal	8	Present	Margins uninvolved by invasive carcinoma	Seventh Edition (2010)	pT3	pN2	18	IHC staining not done	2	cM0	Staging Incomplete	unknown	R0:No residual tumor	Stage IIIA	175.0 Centimeters	175	69	95.0 Kilograms	95	209	31.02	No	Alcohol consumption equal to or less than 2 drinks per day for men and 1 drink or less per day for women	Current smoker: Includes daily and non-daily smokers	Lung: Squamous Cell Carcinoma	right intrapericardial pneumonectomy
C3L-02650-25	C3L-02650	Bulgaria	Caucasian	Male	53	Not Reported		Right	Other	Peripheral lung	Multifocal	8	Present	Margins uninvolved by invasive carcinoma	Seventh Edition (2010)	pT3	pN2	18	IHC staining not done	2	cM0	Staging Incomplete	unknown	R0:No residual tumor	Stage IIIA	175.0 Centimeters	175	69	95.0 Kilograms	95	209	31.02	No	Alcohol consumption equal to or less than 2 drinks per day for men and 1 drink or less per day for women	Current smoker: Includes daily and non-daily smokers	Lung: Squamous Cell Carcinoma	right intrapericardial pneumonectomy
C3L-02650-26	C3L-02650	Bulgaria	Caucasian	Male	53	Not Reported		Right	Other	Peripheral lung	Multifocal	8	Present	Margins uninvolved by invasive carcinoma	Seventh Edition (2010)	pT3	pN2	18	IHC staining not done	2	cM0	Staging Incomplete	unknown	R0:No residual tumor	Stage IIIA	175.0 Centimeters	175	69	95.0 Kilograms	95	209	31.02	No	Alcohol consumption equal to or less than 2 drinks per day for men and 1 drink or less per day for women	Current smoker: Includes daily and non-daily smokers	Lung: Squamous Cell Carcinoma	right intrapericardial pneumonectomy
C3L-02660-21	C3L-02660	Bulgaria	Caucasian	Male	72	Not Reported		Right	Other	Peripheral lung	Unifocal	3	Present	Margins uninvolved by invasive carcinoma	Seventh Edition (2010)	pT2a	pN2	23	IHC staining not done	15	cM0	Staging Incomplete	0	RX:Presence of residual tumor cannot be assessed	Stage IIIA	172.0 Centimeters	172	68	72.0 Kilograms	72	159	24.34	No	Alcohol consumption equal to or less than 2 drinks per day for men and 1 drink or less per day for women	Current reformed smoker within past 15 years	Lung: Squamous Cell Carcinoma	right pneumonectomy
C3L-02660-22	C3L-02660	Bulgaria	Caucasian	Male	72	Not Reported		Right	Other	Peripheral lung	Unifocal	3	Present	Margins uninvolved by invasive carcinoma	Seventh Edition (2010)	pT2a	pN2	23	IHC staining not done	15	cM0	Staging Incomplete	0	RX:Presence of residual tumor cannot be assessed	Stage IIIA	172.0 Centimeters	172	68	72.0 Kilograms	72	159	24.34	No	Alcohol consumption equal to or less than 2 drinks per day for men and 1 drink or less per day for women	Current reformed smoker within past 15 years	Lung: Squamous Cell Carcinoma	right pneumonectomy
C3L-02660-23	C3L-02660	Bulgaria	Caucasian	Male	72	Not Reported		Right	Other	Peripheral lung	Unifocal	3	Present	Margins uninvolved by invasive carcinoma	Seventh Edition (2010)	pT2a	pN2	23	IHC staining not done	15	cM0	Staging Incomplete	0	RX:Presence of residual tumor cannot be assessed	Stage IIIA	172.0 Centimeters	172	68	72.0 Kilograms	72	159	24.34	No	Alcohol consumption equal to or less than 2 drinks per day for men and 1 drink or less per day for women	Current reformed smoker within past 15 years	Lung: Squamous Cell Carcinoma	right pneumonectomy
C3L-02660-24	C3L-02660	Bulgaria	Caucasian	Male	72	Not Reported		Right	Other	Peripheral lung	Unifocal	3	Present	Margins uninvolved by invasive carcinoma	Seventh Edition (2010)	pT2a	pN2	23	IHC staining not done	15	cM0	Staging Incomplete	0	RX:Presence of residual tumor cannot be assessed	Stage IIIA	172.0 Centimeters	172	68	72.0 Kilograms	72	159	24.34	No	Alcohol consumption equal to or less than 2 drinks per day for men and 1 drink or less per day for women	Current reformed smoker within past 15 years	Lung: Squamous Cell Carcinoma	right pneumonectomy
C3L-02660-25	C3L-02660	Bulgaria	Caucasian	Male	72	Not Reported		Right	Other	Peripheral lung	Unifocal	3	Present	Margins uninvolved by invasive carcinoma	Seventh Edition (2010)	pT2a	pN2	23	IHC staining not done	15	cM0	Staging Incomplete	0	RX:Presence of residual tumor cannot be assessed	Stage IIIA	172.0 Centimeters	172	68	72.0 Kilograms	72	159	24.34	No	Alcohol consumption equal to or less than 2 drinks per day for men and 1 drink or less per day for women	Current reformed smoker within past 15 years	Lung: Squamous Cell Carcinoma	right pneumonectomy
C3L-02665-21	C3L-02665	Bulgaria	Caucasian	Male	51	Not Reported		Right	Middle Lobe	Central lung	Multifocal	6	Not identified	Cannot be assessed	Seventh Edition (2010)	pT3	pNX	-1	IHC staining not done	0	Staging Incomplete	No pathologic evidence of distant metastasis		RX:Presence of residual tumor cannot be assessed	Stage IIB	178.0 Centimeters	178	70	80.0 Kilograms	80	176	25.25	No	Alcohol consumption history not available	Smoking history not available	Lung: Squamous Cell Carcinoma	Lung resection
C3L-02665-22	C3L-02665	Bulgaria	Caucasian	Male	51	Not Reported		Right	Middle Lobe	Central lung	Multifocal	6	Not identified	Cannot be assessed	Seventh Edition (2010)	pT3	pNX	-1	IHC staining not done	0	Staging Incomplete	No pathologic evidence of distant metastasis		RX:Presence of residual tumor cannot be assessed	Stage IIB	178.0 Centimeters	178	70	80.0 Kilograms	80	176	25.25	No	Alcohol consumption history not available	Smoking history not available	Lung: Squamous Cell Carcinoma	Lung resection
C3L-02665-23	C3L-02665	Bulgaria	Caucasian	Male	51	Not Reported		Right	Middle Lobe	Central lung	Multifocal	6	Not identified	Cannot be assessed	Seventh Edition (2010)	pT3	pNX	-1	IHC staining not done	0	Staging Incomplete	No pathologic evidence of distant metastasis		RX:Presence of residual tumor cannot be assessed	Stage IIB	178.0 Centimeters	178	70	80.0 Kilograms	80	176	25.25	No	Alcohol consumption history not available	Smoking history not available	Lung: Squamous Cell Carcinoma	Lung resection
C3L-02665-24	C3L-02665	Bulgaria	Caucasian	Male	51	Not Reported		Right	Middle Lobe	Central lung	Multifocal	6	Not identified	Cannot be assessed	Seventh Edition (2010)	pT3	pNX	-1	IHC staining not done	0	Staging Incomplete	No pathologic evidence of distant metastasis		RX:Presence of residual tumor cannot be assessed	Stage IIB	178.0 Centimeters	178	70	80.0 Kilograms	80	176	25.25	No	Alcohol consumption history not available	Smoking history not available	Lung: Squamous Cell Carcinoma	Lung resection
C3L-02665-25	C3L-02665	Bulgaria	Caucasian	Male	51	Not Reported		Right	Middle Lobe	Central lung	Multifocal	6	Not identified	Cannot be assessed	Seventh Edition (2010)	pT3	pNX	-1	IHC staining not done	0	Staging Incomplete	No pathologic evidence of distant metastasis		RX:Presence of residual tumor cannot be assessed	Stage IIB	178.0 Centimeters	178	70	80.0 Kilograms	80	176	25.25	No	Alcohol consumption history not available	Smoking history not available	Lung: Squamous Cell Carcinoma	Lung resection
C3L-02669-21	C3L-02669	Bulgaria	Caucasian	Male	73	Not Reported		Right	Middle Lobe	Central lung	Unifocal	4	Present	Margins uninvolved by invasive carcinoma	Seventh Edition (2010)	pT2a	pN0	11	IHC staining not done	-1	Staging Incomplete	Staging Incomplete		RX:Presence of residual tumor cannot be assessed	Stage II	170.0 Centimeters	170	67	60.0 Kilograms	60	132	20.76	No	Alcohol consumption equal to or less than 2 drinks per day for men and 1 drink or less per day for women	Current reformed smoker within past 15 years	Lung: Squamous Cell Carcinoma	right middle lobectomy
C3L-02669-22	C3L-02669	Bulgaria	Caucasian	Male	73	Not Reported		Right	Middle Lobe	Central lung	Unifocal	4	Present	Margins uninvolved by invasive carcinoma	Seventh Edition (2010)	pT2a	pN0	11	IHC staining not done	-1	Staging Incomplete	Staging Incomplete		RX:Presence of residual tumor cannot be assessed	Stage II	170.0 Centimeters	170	67	60.0 Kilograms	60	132	20.76	No	Alcohol consumption equal to or less than 2 drinks per day for men and 1 drink or less per day for women	Current reformed smoker within past 15 years	Lung: Squamous Cell Carcinoma	right middle lobectomy
C3L-02669-23	C3L-02669	Bulgaria	Caucasian	Male	73	Not Reported		Right	Middle Lobe	Central lung	Unifocal	4	Present	Margins uninvolved by invasive carcinoma	Seventh Edition (2010)	pT2a	pN0	11	IHC staining not done	-1	Staging Incomplete	Staging Incomplete		RX:Presence of residual tumor cannot be assessed	Stage II	170.0 Centimeters	170	67	60.0 Kilograms	60	132	20.76	No	Alcohol consumption equal to or less than 2 drinks per day for men and 1 drink or less per day for women	Current reformed smoker within past 15 years	Lung: Squamous Cell Carcinoma	right middle lobectomy
C3L-02669-24	C3L-02669	Bulgaria	Caucasian	Male	73	Not Reported		Right	Middle Lobe	Central lung	Unifocal	4	Present	Margins uninvolved by invasive carcinoma	Seventh Edition (2010)	pT2a	pN0	11	IHC staining not done	-1	Staging Incomplete	Staging Incomplete		RX:Presence of residual tumor cannot be assessed	Stage II	170.0 Centimeters	170	67	60.0 Kilograms	60	132	20.76	No	Alcohol consumption equal to or less than 2 drinks per day for men and 1 drink or less per day for women	Current reformed smoker within past 15 years	Lung: Squamous Cell Carcinoma	right middle lobectomy
C3L-02669-25	C3L-02669	Bulgaria	Caucasian	Male	73	Not Reported		Right	Middle Lobe	Central lung	Unifocal	4	Present	Margins uninvolved by invasive carcinoma	Seventh Edition (2010)	pT2a	pN0	11	IHC staining not done	-1	Staging Incomplete	Staging Incomplete		RX:Presence of residual tumor cannot be assessed	Stage II	170.0 Centimeters	170	67	60.0 Kilograms	60	132	20.76	No	Alcohol consumption equal to or less than 2 drinks per day for men and 1 drink or less per day for women	Current reformed smoker within past 15 years	Lung: Squamous Cell Carcinoma	right middle lobectomy
C3L-02891-21	C3L-02891	United States	White	Female	66	White	Not-Hispanic or Latino	Left	Other	Unknown	Unifocal	2.7	Not identified	Margin(s) involved by invasive carcinoma	Eighth Edition (2017)	pT1c	pN1	15	IHC staining not done	5	unknown	unknown		RX:Presence of residual tumor cannot be assessed	Stage IIA	62.0 Inches	157	62	125.0 Pounds	57	125	22.86	No	Lifelong non-drinker	Current reformed smoker within past 15 years	Lung: Squamous Cell Carcinoma	pneumonectomy
C3L-02891-23	C3L-02891	United States	White	Female	66	White	Not-Hispanic or Latino	Left	Other	Unknown	Unifocal	2.7	Not identified	Margin(s) involved by invasive carcinoma	Eighth Edition (2017)	pT1c	pN1	15	IHC staining not done	5	unknown	unknown		RX:Presence of residual tumor cannot be assessed	Stage IIA	62.0 Inches	157	62	125.0 Pounds	57	125	22.86	No	Lifelong non-drinker	Current reformed smoker within past 15 years	Lung: Squamous Cell Carcinoma	pneumonectomy
C3L-02951-22	C3L-02951	United States	White	Male	61	White	Not-Hispanic or Latino	Left	Lower Lobe	Unknown	Unifocal	4.8	Not identified	Margins uninvolved by invasive carcinoma	Eighth Edition (2017)	pT2b	pN0	11	IHC staining not done	0	unknown	No pathologic evidence of distant metastasis		R0:No residual tumor	Stage IIA	61.0 Inches	155	61	130.0 Pounds	59	130	24.56	No	Lifelong non-drinker	Current smoker: Includes daily and non-daily smokers	Lung: Squamous Cell Carcinoma	Left lower lobectomy and left upper lobe wedge resection
C3L-02951-23	C3L-02951	United States	White	Male	61	White	Not-Hispanic or Latino	Left	Lower Lobe	Unknown	Unifocal	4.8	Not identified	Margins uninvolved by invasive carcinoma	Eighth Edition (2017)	pT2b	pN0	11	IHC staining not done	0	unknown	No pathologic evidence of distant metastasis		R0:No residual tumor	Stage IIA	61.0 Inches	155	61	130.0 Pounds	59	130	24.56	No	Lifelong non-drinker	Current smoker: Includes daily and non-daily smokers	Lung: Squamous Cell Carcinoma	Left lower lobectomy and left upper lobe wedge resection
C3L-02963-21	C3L-02963	United States	White	Male	71	White	Not-Hispanic or Latino	Left	Lower Lobe	Unknown	Unifocal	3.2	Not identified	Margins uninvolved by invasive carcinoma	Eighth Edition (2017)	pT2a	pN0	16	IHC staining not done	0	unknown	No pathologic evidence of distant metastasis		R0:No residual tumor	Stage I	70.0 Inches	178	70	146.0 Pounds	66	146	20.95	No	Consumed alcohol in the past, but currently a non-drinker	Current smoker: Includes daily and non-daily smokers	Lung: Squamous Cell Carcinoma	Left lower lobectomy
C3L-02963-22	C3L-02963	United States	White	Male	71	White	Not-Hispanic or Latino	Left	Lower Lobe	Unknown	Unifocal	3.2	Not identified	Margins uninvolved by invasive carcinoma	Eighth Edition (2017)	pT2a	pN0	16	IHC staining not done	0	unknown	No pathologic evidence of distant metastasis		R0:No residual tumor	Stage I	70.0 Inches	178	70	146.0 Pounds	66	146	20.95	No	Consumed alcohol in the past, but currently a non-drinker	Current smoker: Includes daily and non-daily smokers	Lung: Squamous Cell Carcinoma	Left lower lobectomy
C3L-02963-23	C3L-02963	United States	White	Male	71	White	Not-Hispanic or Latino	Left	Lower Lobe	Unknown	Unifocal	3.2	Not identified	Margins uninvolved by invasive carcinoma	Eighth Edition (2017)	pT2a	pN0	16	IHC staining not done	0	unknown	No pathologic evidence of distant metastasis		R0:No residual tumor	Stage I	70.0 Inches	178	70	146.0 Pounds	66	146	20.95	No	Consumed alcohol in the past, but currently a non-drinker	Current smoker: Includes daily and non-daily smokers	Lung: Squamous Cell Carcinoma	Left lower lobectomy
C3L-02964-21	C3L-02964	United States	White	Male	58	White	Not-Hispanic or Latino	Right	Lower Lobe	Unknown	Unifocal	4.5	Not identified	Margins uninvolved by invasive carcinoma	Eighth Edition (2017)	pT2b	pN0	14	IHC staining not done	0	unknown	No pathologic evidence of distant metastasis		R0:No residual tumor	Stage IIA	67.0 Inches	170	67	166.0 Pounds	75	166	26	No	Alcohol consumption more than 2 drinks per day for men and more than 1 drink per day for women	Current smoker: Includes daily and non-daily smokers	Lung: Squamous Cell Carcinoma	Right lower lobectomy
C3L-02964-22	C3L-02964	United States	White	Male	58	White	Not-Hispanic or Latino	Right	Lower Lobe	Unknown	Unifocal	4.5	Not identified	Margins uninvolved by invasive carcinoma	Eighth Edition (2017)	pT2b	pN0	14	IHC staining not done	0	unknown	No pathologic evidence of distant metastasis		R0:No residual tumor	Stage IIA	67.0 Inches	170	67	166.0 Pounds	75	166	26	No	Alcohol consumption more than 2 drinks per day for men and more than 1 drink per day for women	Current smoker: Includes daily and non-daily smokers	Lung: Squamous Cell Carcinoma	Right lower lobectomy
C3L-02968-22	C3L-02968	United States	White	Male	64	White	Not-Hispanic or Latino	Left	Upper Lobe	Unknown	Unifocal	6	Present	Margins uninvolved by invasive carcinoma	Eighth Edition (2017)	pT2b	pN0	19	IHC staining not done	0	unknown	No pathologic evidence of distant metastasis		R0:No residual tumor	Stage IIA	66.0 Inches	168	66	159.0 Pounds	72	159	25.66	Yes	Lifelong non-drinker	Current reformed smoker within past 15 years	Lung: Squamous Cell Carcinoma	Left upper lobectomy
C3L-02969-21	C3L-02969	United States	White	Male	76	White	Not-Hispanic or Latino	Left	Upper Lobe	Unknown	Unifocal	3	Not identified	Margins uninvolved by invasive carcinoma	Eighth Edition (2017)	pT1c	pN0	26	IHC staining not done	0	unknown	unknown		R0:No residual tumor	Stage I	68.0 Inches	173	68	225.0 Pounds	102	225	34.21	No	Lifelong non-drinker	Current reformed smoker within past 15 years	Lung: Squamous Cell Carcinoma	Robotic Xi Thoracoscopy for left upper lobectomy, mediastinal lymph node dissection
C3L-02969-22	C3L-02969	United States	White	Male	76	White	Not-Hispanic or Latino	Left	Upper Lobe	Unknown	Unifocal	3	Not identified	Margins uninvolved by invasive carcinoma	Eighth Edition (2017)	pT1c	pN0	26	IHC staining not done	0	unknown	unknown		R0:No residual tumor	Stage I	68.0 Inches	173	68	225.0 Pounds	102	225	34.21	No	Lifelong non-drinker	Current reformed smoker within past 15 years	Lung: Squamous Cell Carcinoma	Robotic Xi Thoracoscopy for left upper lobectomy, mediastinal lymph node dissection
C3L-03272-21	C3L-03272	United States	Caucasian	Male	67	White	Not-Hispanic or Latino	Left	Upper Lobe	Unknown	Unifocal	7.3	Present	Margins uninvolved by invasive carcinoma	Eighth Edition (2017)	pT4	pN1	22	IHC staining not done	8	staging incomplete	No pathologic evidence of distant metastasis		RX:Presence of residual tumor cannot be assessed	Stage IV	185.42 Centimeters	185	73	115.909 Kilograms	116	256	33.71	No	Alcohol consumption more than 2 drinks per day for men and more than 1 drink per day for women	Current reformed smoker, more than 15 years	Lung: Squamous Cell Carcinoma	Bronchoscopy, left-sided video-assisted thoracoscopy, left-sided pneumonectomy with intrapericardial resection, pericardial recreation using CorMatrix.
C3L-03272-22	C3L-03272	United States	Caucasian	Male	67	White	Not-Hispanic or Latino	Left	Upper Lobe	Unknown	Unifocal	7.3	Present	Margins uninvolved by invasive carcinoma	Eighth Edition (2017)	pT4	pN1	22	IHC staining not done	8	staging incomplete	No pathologic evidence of distant metastasis		RX:Presence of residual tumor cannot be assessed	Stage IV	185.42 Centimeters	185	73	115.909 Kilograms	116	256	33.71	No	Alcohol consumption more than 2 drinks per day for men and more than 1 drink per day for women	Current reformed smoker, more than 15 years	Lung: Squamous Cell Carcinoma	Bronchoscopy, left-sided video-assisted thoracoscopy, left-sided pneumonectomy with intrapericardial resection, pericardial recreation using CorMatrix.
C3L-03272-23	C3L-03272	United States	Caucasian	Male	67	White	Not-Hispanic or Latino	Left	Upper Lobe	Unknown	Unifocal	7.3	Present	Margins uninvolved by invasive carcinoma	Eighth Edition (2017)	pT4	pN1	22	IHC staining not done	8	staging incomplete	No pathologic evidence of distant metastasis		RX:Presence of residual tumor cannot be assessed	Stage IV	185.42 Centimeters	185	73	115.909 Kilograms	116	256	33.71	No	Alcohol consumption more than 2 drinks per day for men and more than 1 drink per day for women	Current reformed smoker, more than 15 years	Lung: Squamous Cell Carcinoma	Bronchoscopy, left-sided video-assisted thoracoscopy, left-sided pneumonectomy with intrapericardial resection, pericardial recreation using CorMatrix.
C3L-03678-21	C3L-03678	United States	non-Hispanic	Male	49	White	Not-Hispanic or Latino	Left	Lower Lobe	Unknown	Unifocal	3.5	Present	Margins uninvolved by invasive carcinoma	Seventh Edition (2010)	pT2a	pN2	18	IHC staining not done	3	cM0	No pathologic evidence of distant metastasis		R0:No residual tumor	Stage IIIA	68.0 Inches	173	68	240.0 Pounds	109	240	36.49	No	Alcohol consumption equal to or less than 2 drinks per day for men and 1 drink or less per day for women	Current reformed smoker within past 15 years	Lung: Squamous Cell Carcinoma	Robotic left VATS, left lower lung segmentectomy, bronschoscopy
C3L-03678-23	C3L-03678	United States	non-Hispanic	Male	49	White	Not-Hispanic or Latino	Left	Lower Lobe	Unknown	Unifocal	3.5	Present	Margins uninvolved by invasive carcinoma	Seventh Edition (2010)	pT2a	pN2	18	IHC staining not done	3	cM0	No pathologic evidence of distant metastasis		R0:No residual tumor	Stage IIIA	68.0 Inches	173	68	240.0 Pounds	109	240	36.49	No	Alcohol consumption equal to or less than 2 drinks per day for men and 1 drink or less per day for women	Current reformed smoker within past 15 years	Lung: Squamous Cell Carcinoma	Robotic left VATS, left lower lung segmentectomy, bronschoscopy
C3L-03961-21	C3L-03961	Bulgaria	White	Female	48	Not Reported		Left	Upper Lobe	Central lung	Unifocal	3	Present	Margins uninvolved by invasive carcinoma	Seventh Edition (2010)	pT2a	pN0	10	IHC staining not done	0	Staging Incomplete	Staging Incomplete		RX:Presence of residual tumor cannot be assessed	Stage IB	164.0 Centimeters	164	65	78.0 Kilograms	78	172	29	No	Alcohol consumption equal to or less than 2 drinks per day for men and 1 drink or less per day for women	Current smoker: Includes daily and non-daily smokers	Lung: Squamous Cell Carcinoma	Left upper lobectomy
C3L-03961-22	C3L-03961	Bulgaria	White	Female	48	Not Reported		Left	Upper Lobe	Central lung	Unifocal	3	Present	Margins uninvolved by invasive carcinoma	Seventh Edition (2010)	pT2a	pN0	10	IHC staining not done	0	Staging Incomplete	Staging Incomplete		RX:Presence of residual tumor cannot be assessed	Stage IB	164.0 Centimeters	164	65	78.0 Kilograms	78	172	29	No	Alcohol consumption equal to or less than 2 drinks per day for men and 1 drink or less per day for women	Current smoker: Includes daily and non-daily smokers	Lung: Squamous Cell Carcinoma	Left upper lobectomy
C3L-03961-23	C3L-03961	Bulgaria	White	Female	48	Not Reported		Left	Upper Lobe	Central lung	Unifocal	3	Present	Margins uninvolved by invasive carcinoma	Seventh Edition (2010)	pT2a	pN0	10	IHC staining not done	0	Staging Incomplete	Staging Incomplete		RX:Presence of residual tumor cannot be assessed	Stage IB	164.0 Centimeters	164	65	78.0 Kilograms	78	172	29	No	Alcohol consumption equal to or less than 2 drinks per day for men and 1 drink or less per day for women	Current smoker: Includes daily and non-daily smokers	Lung: Squamous Cell Carcinoma	Left upper lobectomy
C3L-03961-24	C3L-03961	Bulgaria	White	Female	48	Not Reported		Left	Upper Lobe	Central lung	Unifocal	3	Present	Margins uninvolved by invasive carcinoma	Seventh Edition (2010)	pT2a	pN0	10	IHC staining not done	0	Staging Incomplete	Staging Incomplete		RX:Presence of residual tumor cannot be assessed	Stage IB	164.0 Centimeters	164	65	78.0 Kilograms	78	172	29	No	Alcohol consumption equal to or less than 2 drinks per day for men and 1 drink or less per day for women	Current smoker: Includes daily and non-daily smokers	Lung: Squamous Cell Carcinoma	Left upper lobectomy
C3L-03961-25	C3L-03961	Bulgaria	White	Female	48	Not Reported		Left	Upper Lobe	Central lung	Unifocal	3	Present	Margins uninvolved by invasive carcinoma	Seventh Edition (2010)	pT2a	pN0	10	IHC staining not done	0	Staging Incomplete	Staging Incomplete		RX:Presence of residual tumor cannot be assessed	Stage IB	164.0 Centimeters	164	65	78.0 Kilograms	78	172	29	No	Alcohol consumption equal to or less than 2 drinks per day for men and 1 drink or less per day for women	Current smoker: Includes daily and non-daily smokers	Lung: Squamous Cell Carcinoma	Left upper lobectomy
C3L-03962-21	C3L-03962	Bulgaria	White	Male	65	Not Reported		Left	Mainstem bronchus	Central lung	Unifocal	2	Present	Margins uninvolved by invasive carcinoma	Seventh Edition (2010)	pT2	pN0	17	IHC staining not done	0	Staging Incomplete	Staging Incomplete		RX:Presence of residual tumor cannot be assessed	Stage IB	178.0 Centimeters	178	70	75.0 Kilograms	75	165	23.67	No	Alcohol consumption more than 2 drinks per day for men and more than 1 drink per day for women	Current smoker: Includes daily and non-daily smokers	Lung: Squamous Cell Carcinoma	Left pulmonectomy
C3L-03962-22	C3L-03962	Bulgaria	White	Male	65	Not Reported		Left	Mainstem bronchus	Central lung	Unifocal	2	Present	Margins uninvolved by invasive carcinoma	Seventh Edition (2010)	pT2	pN0	17	IHC staining not done	0	Staging Incomplete	Staging Incomplete		RX:Presence of residual tumor cannot be assessed	Stage IB	178.0 Centimeters	178	70	75.0 Kilograms	75	165	23.67	No	Alcohol consumption more than 2 drinks per day for men and more than 1 drink per day for women	Current smoker: Includes daily and non-daily smokers	Lung: Squamous Cell Carcinoma	Left pulmonectomy
C3L-03962-23	C3L-03962	Bulgaria	White	Male	65	Not Reported		Left	Mainstem bronchus	Central lung	Unifocal	2	Present	Margins uninvolved by invasive carcinoma	Seventh Edition (2010)	pT2	pN0	17	IHC staining not done	0	Staging Incomplete	Staging Incomplete		RX:Presence of residual tumor cannot be assessed	Stage IB	178.0 Centimeters	178	70	75.0 Kilograms	75	165	23.67	No	Alcohol consumption more than 2 drinks per day for men and more than 1 drink per day for women	Current smoker: Includes daily and non-daily smokers	Lung: Squamous Cell Carcinoma	Left pulmonectomy
C3L-03962-24	C3L-03962	Bulgaria	White	Male	65	Not Reported		Left	Mainstem bronchus	Central lung	Unifocal	2	Present	Margins uninvolved by invasive carcinoma	Seventh Edition (2010)	pT2	pN0	17	IHC staining not done	0	Staging Incomplete	Staging Incomplete		RX:Presence of residual tumor cannot be assessed	Stage IB	178.0 Centimeters	178	70	75.0 Kilograms	75	165	23.67	No	Alcohol consumption more than 2 drinks per day for men and more than 1 drink per day for women	Current smoker: Includes daily and non-daily smokers	Lung: Squamous Cell Carcinoma	Left pulmonectomy
C3L-03962-25	C3L-03962	Bulgaria	White	Male	65	Not Reported		Left	Mainstem bronchus	Central lung	Unifocal	2	Present	Margins uninvolved by invasive carcinoma	Seventh Edition (2010)	pT2	pN0	17	IHC staining not done	0	Staging Incomplete	Staging Incomplete		RX:Presence of residual tumor cannot be assessed	Stage IB	178.0 Centimeters	178	70	75.0 Kilograms	75	165	23.67	No	Alcohol consumption more than 2 drinks per day for men and more than 1 drink per day for women	Current smoker: Includes daily and non-daily smokers	Lung: Squamous Cell Carcinoma	Left pulmonectomy
C3L-03963-21	C3L-03963	Bulgaria	White	Male	73	Not Reported		Left	Upper Lobe	Central lung	Unifocal	6	Present	Margins uninvolved by invasive carcinoma	Seventh Edition (2010)	pT3	pN0	8	IHC staining not done	0	Staging Incomplete	Staging Incomplete		RX:Presence of residual tumor cannot be assessed	Stage IIB	170.0 Centimeters	170	67	85.0 Kilograms	85	187	29.41	No	Alcohol consumption equal to or less than 2 drinks per day for men and 1 drink or less per day for women	Current smoker: Includes daily and non-daily smokers	Lung: Squamous Cell Carcinoma	Left upper lobectomy
C3L-03963-22	C3L-03963	Bulgaria	White	Male	73	Not Reported		Left	Upper Lobe	Central lung	Unifocal	6	Present	Margins uninvolved by invasive carcinoma	Seventh Edition (2010)	pT3	pN0	8	IHC staining not done	0	Staging Incomplete	Staging Incomplete		RX:Presence of residual tumor cannot be assessed	Stage IIB	170.0 Centimeters	170	67	85.0 Kilograms	85	187	29.41	No	Alcohol consumption equal to or less than 2 drinks per day for men and 1 drink or less per day for women	Current smoker: Includes daily and non-daily smokers	Lung: Squamous Cell Carcinoma	Left upper lobectomy
C3L-03963-23	C3L-03963	Bulgaria	White	Male	73	Not Reported		Left	Upper Lobe	Central lung	Unifocal	6	Present	Margins uninvolved by invasive carcinoma	Seventh Edition (2010)	pT3	pN0	8	IHC staining not done	0	Staging Incomplete	Staging Incomplete		RX:Presence of residual tumor cannot be assessed	Stage IIB	170.0 Centimeters	170	67	85.0 Kilograms	85	187	29.41	No	Alcohol consumption equal to or less than 2 drinks per day for men and 1 drink or less per day for women	Current smoker: Includes daily and non-daily smokers	Lung: Squamous Cell Carcinoma	Left upper lobectomy
C3L-03963-24	C3L-03963	Bulgaria	White	Male	73	Not Reported		Left	Upper Lobe	Central lung	Unifocal	6	Present	Margins uninvolved by invasive carcinoma	Seventh Edition (2010)	pT3	pN0	8	IHC staining not done	0	Staging Incomplete	Staging Incomplete		RX:Presence of residual tumor cannot be assessed	Stage IIB	170.0 Centimeters	170	67	85.0 Kilograms	85	187	29.41	No	Alcohol consumption equal to or less than 2 drinks per day for men and 1 drink or less per day for women	Current smoker: Includes daily and non-daily smokers	Lung: Squamous Cell Carcinoma	Left upper lobectomy
C3L-03963-25	C3L-03963	Bulgaria	White	Male	73	Not Reported		Left	Upper Lobe	Central lung	Unifocal	6	Present	Margins uninvolved by invasive carcinoma	Seventh Edition (2010)	pT3	pN0	8	IHC staining not done	0	Staging Incomplete	Staging Incomplete		RX:Presence of residual tumor cannot be assessed	Stage IIB	170.0 Centimeters	170	67	85.0 Kilograms	85	187	29.41	No	Alcohol consumption equal to or less than 2 drinks per day for men and 1 drink or less per day for women	Current smoker: Includes daily and non-daily smokers	Lung: Squamous Cell Carcinoma	Left upper lobectomy
C3L-03965-21	C3L-03965	Bulgaria	Caucasian	Male	54	Not Reported		Right	Other	Peripheral lung	Unifocal	4.2	Present	Margins uninvolved by invasive carcinoma	Seventh Edition (2010)	pT2b	pN2	13	IHC staining not done	7	Staging Incomplete	Staging Incomplete		RX:Presence of residual tumor cannot be assessed	Stage IIIA	170.0 Centimeters	170	67	107.0 Kilograms	107	236	37.02	No	Alcohol consumption equal to or less than 2 drinks per day for men and 1 drink or less per day for women	Current reformed smoker within past 15 years	Lung: Squamous Cell Carcinoma	right pulmonectomy
C3L-03965-22	C3L-03965	Bulgaria	Caucasian	Male	54	Not Reported		Right	Other	Peripheral lung	Unifocal	4.2	Present	Margins uninvolved by invasive carcinoma	Seventh Edition (2010)	pT2b	pN2	13	IHC staining not done	7	Staging Incomplete	Staging Incomplete		RX:Presence of residual tumor cannot be assessed	Stage IIIA	170.0 Centimeters	170	67	107.0 Kilograms	107	236	37.02	No	Alcohol consumption equal to or less than 2 drinks per day for men and 1 drink or less per day for women	Current reformed smoker within past 15 years	Lung: Squamous Cell Carcinoma	right pulmonectomy
C3L-03965-23	C3L-03965	Bulgaria	Caucasian	Male	54	Not Reported		Right	Other	Peripheral lung	Unifocal	4.2	Present	Margins uninvolved by invasive carcinoma	Seventh Edition (2010)	pT2b	pN2	13	IHC staining not done	7	Staging Incomplete	Staging Incomplete		RX:Presence of residual tumor cannot be assessed	Stage IIIA	170.0 Centimeters	170	67	107.0 Kilograms	107	236	37.02	No	Alcohol consumption equal to or less than 2 drinks per day for men and 1 drink or less per day for women	Current reformed smoker within past 15 years	Lung: Squamous Cell Carcinoma	right pulmonectomy
C3L-03965-24	C3L-03965	Bulgaria	Caucasian	Male	54	Not Reported		Right	Other	Peripheral lung	Unifocal	4.2	Present	Margins uninvolved by invasive carcinoma	Seventh Edition (2010)	pT2b	pN2	13	IHC staining not done	7	Staging Incomplete	Staging Incomplete		RX:Presence of residual tumor cannot be assessed	Stage IIIA	170.0 Centimeters	170	67	107.0 Kilograms	107	236	37.02	No	Alcohol consumption equal to or less than 2 drinks per day for men and 1 drink or less per day for women	Current reformed smoker within past 15 years	Lung: Squamous Cell Carcinoma	right pulmonectomy
C3L-03965-25	C3L-03965	Bulgaria	Caucasian	Male	54	Not Reported		Right	Other	Peripheral lung	Unifocal	4.2	Present	Margins uninvolved by invasive carcinoma	Seventh Edition (2010)	pT2b	pN2	13	IHC staining not done	7	Staging Incomplete	Staging Incomplete		RX:Presence of residual tumor cannot be assessed	Stage IIIA	170.0 Centimeters	170	67	107.0 Kilograms	107	236	37.02	No	Alcohol consumption equal to or less than 2 drinks per day for men and 1 drink or less per day for women	Current reformed smoker within past 15 years	Lung: Squamous Cell Carcinoma	right pulmonectomy
C3L-03982-21	C3L-03982
C3L-03982-22	C3L-03982
C3L-03982-23	C3L-03982
C3L-03982-24	C3L-03982
C3L-03982-25	C3L-03982
C3L-03987-21	C3L-03987
C3L-03987-22	C3L-03987
C3L-03987-23	C3L-03987
C3L-03987-24	C3L-03987
C3L-03987-25	C3L-03987
C3L-04013-21	C3L-04013	Bulgaria	White	Male	61	Not Reported		Left	Other	Peripheral lung	Unifocal	8	Present	Margins uninvolved by invasive carcinoma	Seventh Edition (2010)	pT3	pN0	9	IHC staining not done	0	Staging Incomplete	Staging Incomplete		RX:Presence of residual tumor cannot be assessed	Stage IIB	165.0 Centimeters	165	65	72.0 Kilograms	72	159	26.45	No	Alcohol consumption more than 2 drinks per day for men and more than 1 drink per day for women	Current smoker: Includes daily and non-daily smokers	Lung: Squamous Cell Carcinoma	Left intrapericardial pulmonectomy
C3L-04013-22	C3L-04013	Bulgaria	White	Male	61	Not Reported		Left	Other	Peripheral lung	Unifocal	8	Present	Margins uninvolved by invasive carcinoma	Seventh Edition (2010)	pT3	pN0	9	IHC staining not done	0	Staging Incomplete	Staging Incomplete		RX:Presence of residual tumor cannot be assessed	Stage IIB	165.0 Centimeters	165	65	72.0 Kilograms	72	159	26.45	No	Alcohol consumption more than 2 drinks per day for men and more than 1 drink per day for women	Current smoker: Includes daily and non-daily smokers	Lung: Squamous Cell Carcinoma	Left intrapericardial pulmonectomy
C3L-04013-23	C3L-04013	Bulgaria	White	Male	61	Not Reported		Left	Other	Peripheral lung	Unifocal	8	Present	Margins uninvolved by invasive carcinoma	Seventh Edition (2010)	pT3	pN0	9	IHC staining not done	0	Staging Incomplete	Staging Incomplete		RX:Presence of residual tumor cannot be assessed	Stage IIB	165.0 Centimeters	165	65	72.0 Kilograms	72	159	26.45	No	Alcohol consumption more than 2 drinks per day for men and more than 1 drink per day for women	Current smoker: Includes daily and non-daily smokers	Lung: Squamous Cell Carcinoma	Left intrapericardial pulmonectomy
C3L-04013-24	C3L-04013	Bulgaria	White	Male	61	Not Reported		Left	Other	Peripheral lung	Unifocal	8	Present	Margins uninvolved by invasive carcinoma	Seventh Edition (2010)	pT3	pN0	9	IHC staining not done	0	Staging Incomplete	Staging Incomplete		RX:Presence of residual tumor cannot be assessed	Stage IIB	165.0 Centimeters	165	65	72.0 Kilograms	72	159	26.45	No	Alcohol consumption more than 2 drinks per day for men and more than 1 drink per day for women	Current smoker: Includes daily and non-daily smokers	Lung: Squamous Cell Carcinoma	Left intrapericardial pulmonectomy
C3L-04013-25	C3L-04013	Bulgaria	White	Male	61	Not Reported		Left	Other	Peripheral lung	Unifocal	8	Present	Margins uninvolved by invasive carcinoma	Seventh Edition (2010)	pT3	pN0	9	IHC staining not done	0	Staging Incomplete	Staging Incomplete		RX:Presence of residual tumor cannot be assessed	Stage IIB	165.0 Centimeters	165	65	72.0 Kilograms	72	159	26.45	No	Alcohol consumption more than 2 drinks per day for men and more than 1 drink per day for women	Current smoker: Includes daily and non-daily smokers	Lung: Squamous Cell Carcinoma	Left intrapericardial pulmonectomy
C3L-04014-21	C3L-04014	Bulgaria	White	Male	57	Not Reported		Right	Lower Lobe	Peripheral lung	Unifocal	2	Present	Margins uninvolved by invasive carcinoma	Seventh Edition (2010)	pT1	pN0	9	IHC staining not done	0	Staging Incomplete	Staging Incomplete		RX:Presence of residual tumor cannot be assessed	Stage IA	172.0 Centimeters	172	68	72.0 Kilograms	72	159	24.34	No	Alcohol consumption equal to or less than 2 drinks per day for men and 1 drink or less per day for women	Current smoker: Includes daily and non-daily smokers	Lung: Squamous Cell Carcinoma	Right lower lobectomy
C3L-04014-22	C3L-04014	Bulgaria	White	Male	57	Not Reported		Right	Lower Lobe	Peripheral lung	Unifocal	2	Present	Margins uninvolved by invasive carcinoma	Seventh Edition (2010)	pT1	pN0	9	IHC staining not done	0	Staging Incomplete	Staging Incomplete		RX:Presence of residual tumor cannot be assessed	Stage IA	172.0 Centimeters	172	68	72.0 Kilograms	72	159	24.34	No	Alcohol consumption equal to or less than 2 drinks per day for men and 1 drink or less per day for women	Current smoker: Includes daily and non-daily smokers	Lung: Squamous Cell Carcinoma	Right lower lobectomy
C3L-04014-23	C3L-04014	Bulgaria	White	Male	57	Not Reported		Right	Lower Lobe	Peripheral lung	Unifocal	2	Present	Margins uninvolved by invasive carcinoma	Seventh Edition (2010)	pT1	pN0	9	IHC staining not done	0	Staging Incomplete	Staging Incomplete		RX:Presence of residual tumor cannot be assessed	Stage IA	172.0 Centimeters	172	68	72.0 Kilograms	72	159	24.34	No	Alcohol consumption equal to or less than 2 drinks per day for men and 1 drink or less per day for women	Current smoker: Includes daily and non-daily smokers	Lung: Squamous Cell Carcinoma	Right lower lobectomy
C3L-04014-24	C3L-04014	Bulgaria	White	Male	57	Not Reported		Right	Lower Lobe	Peripheral lung	Unifocal	2	Present	Margins uninvolved by invasive carcinoma	Seventh Edition (2010)	pT1	pN0	9	IHC staining not done	0	Staging Incomplete	Staging Incomplete		RX:Presence of residual tumor cannot be assessed	Stage IA	172.0 Centimeters	172	68	72.0 Kilograms	72	159	24.34	No	Alcohol consumption equal to or less than 2 drinks per day for men and 1 drink or less per day for women	Current smoker: Includes daily and non-daily smokers	Lung: Squamous Cell Carcinoma	Right lower lobectomy
C3L-04014-25	C3L-04014	Bulgaria	White	Male	57	Not Reported		Right	Lower Lobe	Peripheral lung	Unifocal	2	Present	Margins uninvolved by invasive carcinoma	Seventh Edition (2010)	pT1	pN0	9	IHC staining not done	0	Staging Incomplete	Staging Incomplete		RX:Presence of residual tumor cannot be assessed	Stage IA	172.0 Centimeters	172	68	72.0 Kilograms	72	159	24.34	No	Alcohol consumption equal to or less than 2 drinks per day for men and 1 drink or less per day for women	Current smoker: Includes daily and non-daily smokers	Lung: Squamous Cell Carcinoma	Right lower lobectomy
C3L-04071-21	C3L-04071	United States	American	Male	69	White	Not-Hispanic or Latino	Right	Upper Lobe	Unknown	Unifocal	2.9	Not identified	Margins uninvolved by invasive carcinoma	Seventh Edition (2010)	pT2a	pN0	6	0	0	cM0	No pathologic evidence of distant metastasis		R0:No residual tumor	Stage IB	70.0 Inches	178	70	174.0 Pounds	79	174	24.96	No	Alcohol consumption more than 2 drinks per day for men and more than 1 drink per day for women	Current reformed smoker within past 15 years	Lung: Squamous Cell Carcinoma	Right upper lung lobe wedge
C3L-04071-23	C3L-04071	United States	American	Male	69	White	Not-Hispanic or Latino	Right	Upper Lobe	Unknown	Unifocal	2.9	Not identified	Margins uninvolved by invasive carcinoma	Seventh Edition (2010)	pT2a	pN0	6	0	0	cM0	No pathologic evidence of distant metastasis		R0:No residual tumor	Stage IB	70.0 Inches	178	70	174.0 Pounds	79	174	24.96	No	Alcohol consumption more than 2 drinks per day for men and more than 1 drink per day for women	Current reformed smoker within past 15 years	Lung: Squamous Cell Carcinoma	Right upper lung lobe wedge
C3L-04079-21	C3L-04079
C3L-04079-22	C3L-04079
C3L-04216-21	C3L-04216
C3L-04216-22	C3L-04216
C3L-04216-23	C3L-04216
C3L-04216-24	C3L-04216
C3L-04216-25	C3L-04216
C3L-04336-21	C3L-04336
C3L-04336-22	C3L-04336
C3L-04336-23	C3L-04336
C3L-04336-24	C3L-04336
C3L-04336-25	C3L-04336
C3L-04361-21	C3L-04361
C3L-04361-22	C3L-04361
C3L-04361-23	C3L-04361
C3L-04361-24	C3L-04361
C3L-04361-25	C3L-04361
C3L-04367-21	C3L-04367
C3L-04367-22	C3L-04367
C3L-04367-23	C3L-04367
C3L-04367-24	C3L-04367
C3L-04367-25	C3L-04367
C3L-04378-21	C3L-04378
C3L-04378-22	C3L-04378
C3L-04378-23	C3L-04378
C3L-04378-24	C3L-04378
C3L-04378-25	C3L-04378
C3L-04379-21	C3L-04379
C3L-04379-22	C3L-04379
C3L-04379-23	C3L-04379
C3L-04379-24	C3L-04379
C3L-04379-25	C3L-04379
C3L-04391-22	C3L-04391	United States	White	Male	70	White	Not-Hispanic or Latino	Right	Upper Lobe	Unknown	Unifocal	3.8	Not identified	Margins uninvolved by invasive carcinoma	Eighth Edition (2017)	pT2a	pN0	10	IHC staining not done	0	unknown			R0:No residual tumor	Stage I	69.0 Inches	175	69	156.0 Pounds	71	156	23.03	No	Alcohol consumption more than 2 drinks per day for men and more than 1 drink per day for women	Current reformed smoker, more than 15 years	Lung: Squamous Cell Carcinoma	Mediastinoscopy with lymph node biopsy, right thoracotomy, right upper lobectomy, mediastinal lymph node dissection, Thoracotomy lobectomy
C3L-04391-23	C3L-04391	United States	White	Male	70	White	Not-Hispanic or Latino	Right	Upper Lobe	Unknown	Unifocal	3.8	Not identified	Margins uninvolved by invasive carcinoma	Eighth Edition (2017)	pT2a	pN0	10	IHC staining not done	0	unknown			R0:No residual tumor	Stage I	69.0 Inches	175	69	156.0 Pounds	71	156	23.03	No	Alcohol consumption more than 2 drinks per day for men and more than 1 drink per day for women	Current reformed smoker, more than 15 years	Lung: Squamous Cell Carcinoma	Mediastinoscopy with lymph node biopsy, right thoracotomy, right upper lobectomy, mediastinal lymph node dissection, Thoracotomy lobectomy
C3L-04402-21	C3L-04402
C3L-04402-23	C3L-04402
C3L-04404-21	C3L-04404
C3L-04408-21	C3L-04408
C3L-04409-21	C3L-04409
C3L-04409-23	C3L-04409
C3L-04410-21	C3L-04410
C3L-04410-22	C3L-04410
C3L-04410-23	C3L-04410
C3L-04728-21	C3L-04728
C3L-04746-21	C3L-04746
C3L-04746-22	C3L-04746
C3L-04746-23	C3L-04746
C3L-04746-24	C3L-04746
C3L-04746-25	C3L-04746
C3L-04749-21	C3L-04749
C3L-04749-22	C3L-04749
C3L-04749-23	C3L-04749
C3L-04749-24	C3L-04749
C3L-04786-21	C3L-04786
C3L-04786-22	C3L-04786
C3L-04786-23	C3L-04786
C3L-04786-24	C3L-04786
C3L-04786-25	C3L-04786
C3L-04792-21	C3L-04792
C3L-04792-22	C3L-04792
C3L-04792-23	C3L-04792
C3L-04792-24	C3L-04792
C3L-04792-25	C3L-04792
C3L-04804-21	C3L-04804
C3L-04804-22	C3L-04804
C3L-04804-23	C3L-04804
C3L-04804-24	C3L-04804
C3L-04804-25	C3L-04804
C3L-04808-21	C3L-04808
C3L-04808-22	C3L-04808
C3L-04808-23	C3L-04808
C3L-04854-21	C3L-04854
C3L-04854-22	C3L-04854
C3L-04854-23	C3L-04854
C3L-04854-24	C3L-04854
C3L-04854-25	C3L-04854
C3L-04856-21	C3L-04856
C3L-04856-22	C3L-04856
C3L-04856-23	C3L-04856
C3L-04856-24	C3L-04856
C3L-04856-25	C3L-04856
C3L-04861-21	C3L-04861
C3L-04861-22	C3L-04861
C3L-04861-23	C3L-04861
C3L-04861-24	C3L-04861
C3L-04861-25	C3L-04861
C3L-04866-21	C3L-04866
C3L-04866-22	C3L-04866
C3L-04866-23	C3L-04866
C3L-04866-24	C3L-04866
C3L-04866-25	C3L-04866
C3L-04868-21	C3L-04868
C3L-04868-22	C3L-04868
C3L-04868-23	C3L-04868
C3L-04868-24	C3L-04868
C3L-04868-25	C3L-04868
C3L-04871-21	C3L-04871
C3L-04871-22	C3L-04871
C3L-04871-23	C3L-04871
C3L-04871-24	C3L-04871
C3L-04871-25	C3L-04871
C3L-04872-21	C3L-04872
C3L-04872-22	C3L-04872
C3L-04872-23	C3L-04872
C3L-04872-24	C3L-04872
C3L-04872-25	C3L-04872
C3L-04873-21	C3L-04873
C3L-04873-22	C3L-04873
C3L-04873-23	C3L-04873
C3L-04873-24	C3L-04873
C3L-04873-25	C3L-04873
C3L-04874-21	C3L-04874
C3L-04874-22	C3L-04874
C3L-04874-23	C3L-04874
C3L-04874-24	C3L-04874
C3L-04874-25	C3L-04874
C3L-04878-21	C3L-04878
C3L-04878-22	C3L-04878
C3L-04878-23	C3L-04878
C3L-04878-24	C3L-04878
C3L-04878-25	C3L-04878
C3L-04880-21	C3L-04880
C3L-04880-22	C3L-04880
C3L-04880-23	C3L-04880
C3L-04880-24	C3L-04880
C3L-04880-25	C3L-04880
C3L-04883-21	C3L-04883
C3L-04883-22	C3L-04883
C3L-04883-23	C3L-04883
C3L-04883-24	C3L-04883
C3L-04883-25	C3L-04883
C3L-04887-21	C3L-04887
C3L-04887-22	C3L-04887
C3L-04887-23	C3L-04887
C3L-04887-24	C3L-04887
C3L-04887-25	C3L-04887
C3L-04888-21	C3L-04888
C3L-04888-22	C3L-04888
C3L-04888-23	C3L-04888
C3L-04888-24	C3L-04888
C3L-04888-25	C3L-04888
C3L-04889-21	C3L-04889
C3L-04889-22	C3L-04889
C3L-04889-23	C3L-04889
C3L-04889-24	C3L-04889
C3L-04889-25	C3L-04889
C3L-04912-21	C3L-04912
C3L-04912-22	C3L-04912
C3L-04912-23	C3L-04912
C3L-04912-24	C3L-04912
C3L-04912-25	C3L-04912
C3L-04916-21	C3L-04916
C3L-04916-22	C3L-04916
C3L-04916-23	C3L-04916
C3L-04916-24	C3L-04916
C3L-04916-25	C3L-04916
C3L-04921-21	C3L-04921
C3L-04921-22	C3L-04921
C3L-04921-23	C3L-04921
C3L-04921-24	C3L-04921
C3L-04921-25	C3L-04921
C3L-04922-21	C3L-04922
C3L-04922-22	C3L-04922
C3L-04922-23	C3L-04922
C3L-04922-24	C3L-04922
C3L-04922-25	C3L-04922
C3L-05020-21	C3L-05020
C3L-05020-22	C3L-05020
C3L-05020-24	C3L-05020
C3L-05020-25	C3L-05020
C3L-05020-26	C3L-05020
C3L-05022-21	C3L-05022
C3L-05022-22	C3L-05022
C3L-05022-23	C3L-05022
C3L-05022-24	C3L-05022
C3L-05145-21	C3L-05145
C3L-05145-22	C3L-05145
C3L-05145-23	C3L-05145
C3L-05145-24	C3L-05145
C3L-05145-25	C3L-05145
C3L-05148-21	C3L-05148
C3L-05148-22	C3L-05148
C3L-05148-23	C3L-05148
C3L-05148-24	C3L-05148
C3L-05148-25	C3L-05148
C3L-05150-21	C3L-05150
C3L-05150-22	C3L-05150
C3L-05150-23	C3L-05150
C3L-05150-24	C3L-05150
C3L-05150-25	C3L-05150
C3L-05172-21	C3L-05172
C3L-05172-22	C3L-05172
C3L-05172-23	C3L-05172
C3L-05172-24	C3L-05172
C3L-05172-25	C3L-05172
C3L-05176-21	C3L-05176
C3L-05176-22	C3L-05176
C3L-05176-23	C3L-05176
C3L-05176-24	C3L-05176
C3L-05176-25	C3L-05176
C3L-05212-21	C3L-05212
C3L-05212-22	C3L-05212
C3L-05212-23	C3L-05212
C3L-05212-24	C3L-05212
C3L-05212-25	C3L-05212
C3L-05221-21	C3L-05221
C3L-05221-22	C3L-05221
C3L-05221-23	C3L-05221
C3L-05221-24	C3L-05221
C3L-05221-25	C3L-05221
C3L-05225-21	C3L-05225
C3L-05225-22	C3L-05225
C3L-05225-23	C3L-05225
C3L-05225-24	C3L-05225
C3L-05225-25	C3L-05225
C3L-05369-21	C3L-05369
C3L-05369-22	C3L-05369
C3L-05369-23	C3L-05369
C3L-05369-24	C3L-05369
C3L-05369-25	C3L-05369
C3L-05392-21	C3L-05392
C3L-05392-22	C3L-05392
C3L-05392-23	C3L-05392
C3L-05392-24	C3L-05392
C3L-05392-25	C3L-05392
C3L-05393-21	C3L-05393
C3L-05393-22	C3L-05393
C3L-05393-23	C3L-05393
C3L-05393-24	C3L-05393
C3L-05393-25	C3L-05393
C3L-05394-21	C3L-05394
C3L-05394-22	C3L-05394
C3L-05394-23	C3L-05394
C3L-05394-24	C3L-05394
C3L-05394-25	C3L-05394
C3L-05397-21	C3L-05397
C3L-05397-22	C3L-05397
C3L-05397-23	C3L-05397
C3L-05397-24	C3L-05397
C3L-05397-25	C3L-05397
C3L-05398-21	C3L-05398
C3L-05398-22	C3L-05398
C3L-05398-23	C3L-05398
C3L-05398-24	C3L-05398
C3L-05398-25	C3L-05398
C3L-05399-21	C3L-05399
C3L-05399-22	C3L-05399
C3L-05399-23	C3L-05399
C3L-05399-24	C3L-05399
C3L-05399-25	C3L-05399
C3L-05411-21	C3L-05411
C3L-05411-22	C3L-05411
C3L-05411-23	C3L-05411
C3L-05411-24	C3L-05411
C3L-05411-25	C3L-05411
C3L-05417-21	C3L-05417
C3L-05417-22	C3L-05417
C3L-05417-23	C3L-05417
C3L-05417-24	C3L-05417
C3L-05417-25	C3L-05417
C3L-05420-21	C3L-05420
C3L-05420-22	C3L-05420
C3L-05420-23	C3L-05420
C3L-05420-24	C3L-05420
C3L-05420-25	C3L-05420
C3L-05422-21	C3L-05422
C3L-05422-22	C3L-05422
C3L-05422-23	C3L-05422
C3L-05422-24	C3L-05422
C3L-05422-25	C3L-05422
C3L-05423-21	C3L-05423
C3L-05423-22	C3L-05423
C3L-05423-23	C3L-05423
C3L-05423-24	C3L-05423
C3L-05423-25	C3L-05423
C3L-05427-21	C3L-05427
C3L-05427-22	C3L-05427
C3L-05427-23	C3L-05427
C3L-05427-24	C3L-05427
C3L-05427-25	C3L-05427
C3L-05428-21	C3L-05428
C3L-05428-22	C3L-05428
C3L-05428-23	C3L-05428
C3L-05428-24	C3L-05428
C3L-05428-25	C3L-05428
C3L-05693-21	C3L-05693
C3L-06169-21	C3L-06169
C3L-06169-22	C3L-06169
C3L-06169-23	C3L-06169
C3L-06169-24	C3L-06169
C3L-06169-25	C3L-06169
C3N-00211-21	C3N-00211	Bulgaria	Non-Hispanic	Male	40	Not Reported		Right	Middle Lobe	Central lung	Unifocal	4.5	Not identified	Margins uninvolved by invasive carcinoma	Seventh Edition (2010)	pT2a	pN2	4	IHC staining not done	2	cM0	Staging Incomplete	Not specified	R0:No residual tumor	Stage IIIA	176.0 Centimeters	176	69	120.0 Kilograms	120	265	38.74	No	Lifelong non-drinker	Lifelong non-smoker: Less than 100 cigarettes smoked in lifetime	Lung: Squamous Cell Carcinoma	Thoracotomy
C3N-00211-22	C3N-00211	Bulgaria	Non-Hispanic	Male	40	Not Reported		Right	Middle Lobe	Central lung	Unifocal	4.5	Not identified	Margins uninvolved by invasive carcinoma	Seventh Edition (2010)	pT2a	pN2	4	IHC staining not done	2	cM0	Staging Incomplete	Not specified	R0:No residual tumor	Stage IIIA	176.0 Centimeters	176	69	120.0 Kilograms	120	265	38.74	No	Lifelong non-drinker	Lifelong non-smoker: Less than 100 cigarettes smoked in lifetime	Lung: Squamous Cell Carcinoma	Thoracotomy
C3N-00211-23	C3N-00211	Bulgaria	Non-Hispanic	Male	40	Not Reported		Right	Middle Lobe	Central lung	Unifocal	4.5	Not identified	Margins uninvolved by invasive carcinoma	Seventh Edition (2010)	pT2a	pN2	4	IHC staining not done	2	cM0	Staging Incomplete	Not specified	R0:No residual tumor	Stage IIIA	176.0 Centimeters	176	69	120.0 Kilograms	120	265	38.74	No	Lifelong non-drinker	Lifelong non-smoker: Less than 100 cigarettes smoked in lifetime	Lung: Squamous Cell Carcinoma	Thoracotomy
C3N-00211-24	C3N-00211	Bulgaria	Non-Hispanic	Male	40	Not Reported		Right	Middle Lobe	Central lung	Unifocal	4.5	Not identified	Margins uninvolved by invasive carcinoma	Seventh Edition (2010)	pT2a	pN2	4	IHC staining not done	2	cM0	Staging Incomplete	Not specified	R0:No residual tumor	Stage IIIA	176.0 Centimeters	176	69	120.0 Kilograms	120	265	38.74	No	Lifelong non-drinker	Lifelong non-smoker: Less than 100 cigarettes smoked in lifetime	Lung: Squamous Cell Carcinoma	Thoracotomy
C3N-00221-24	C3N-00221	Other: TSS did not collect this information	TSS did not collect this information	Male	78	Not Reported	Not-Hispanic or Latino	Right	Middle Lobe	Unknown	Unifocal	4.7	Present	Margin(s) involved by invasive carcinoma	Seventh Edition (2010)	pT3	pN0	10	IHC staining not done	0	Staging Incomplete	No pathologic evidence of distant metastasis		RX:Presence of residual tumor cannot be assessed	Stage III	188.0 Centimeters	188	74	93.4 Kilograms	93	206	26.43	Yes	Alcohol consumption history not available	Current reformed smoker, more than 15 years	Lung: Squamous Cell Carcinoma	VATS Lobectomy
C3N-00221-25	C3N-00221	Other: TSS did not collect this information	TSS did not collect this information	Male	78	Not Reported	Not-Hispanic or Latino	Right	Middle Lobe	Unknown	Unifocal	4.7	Present	Margin(s) involved by invasive carcinoma	Seventh Edition (2010)	pT3	pN0	10	IHC staining not done	0	Staging Incomplete	No pathologic evidence of distant metastasis		RX:Presence of residual tumor cannot be assessed	Stage III	188.0 Centimeters	188	74	93.4 Kilograms	93	206	26.43	Yes	Alcohol consumption history not available	Current reformed smoker, more than 15 years	Lung: Squamous Cell Carcinoma	VATS Lobectomy
C3N-00221-26	C3N-00221	Other: TSS did not collect this information	TSS did not collect this information	Male	78	Not Reported	Not-Hispanic or Latino	Right	Middle Lobe	Unknown	Unifocal	4.7	Present	Margin(s) involved by invasive carcinoma	Seventh Edition (2010)	pT3	pN0	10	IHC staining not done	0	Staging Incomplete	No pathologic evidence of distant metastasis		RX:Presence of residual tumor cannot be assessed	Stage III	188.0 Centimeters	188	74	93.4 Kilograms	93	206	26.43	Yes	Alcohol consumption history not available	Current reformed smoker, more than 15 years	Lung: Squamous Cell Carcinoma	VATS Lobectomy
C3N-00221-27	C3N-00221	Other: TSS did not collect this information	TSS did not collect this information	Male	78	Not Reported	Not-Hispanic or Latino	Right	Middle Lobe	Unknown	Unifocal	4.7	Present	Margin(s) involved by invasive carcinoma	Seventh Edition (2010)	pT3	pN0	10	IHC staining not done	0	Staging Incomplete	No pathologic evidence of distant metastasis		RX:Presence of residual tumor cannot be assessed	Stage III	188.0 Centimeters	188	74	93.4 Kilograms	93	206	26.43	Yes	Alcohol consumption history not available	Current reformed smoker, more than 15 years	Lung: Squamous Cell Carcinoma	VATS Lobectomy
C3N-00221-28	C3N-00221	Other: TSS did not collect this information	TSS did not collect this information	Male	78	Not Reported	Not-Hispanic or Latino	Right	Middle Lobe	Unknown	Unifocal	4.7	Present	Margin(s) involved by invasive carcinoma	Seventh Edition (2010)	pT3	pN0	10	IHC staining not done	0	Staging Incomplete	No pathologic evidence of distant metastasis		RX:Presence of residual tumor cannot be assessed	Stage III	188.0 Centimeters	188	74	93.4 Kilograms	93	206	26.43	Yes	Alcohol consumption history not available	Current reformed smoker, more than 15 years	Lung: Squamous Cell Carcinoma	VATS Lobectomy
C3N-00229-29	C3N-00229
C3N-00229-30	C3N-00229
C3N-00247-21	C3N-00247	United States	white	Female	77	White	Not-Hispanic or Latino	Right	Lower Lobe	Unknown	Unifocal	2.2	Not identified	Margins uninvolved by invasive carcinoma	Seventh Edition (2010)	pT1b	pN1	17	0	3	Staging Incomplete	Staging Incomplete		RX:Presence of residual tumor cannot be assessed	Stage IIA	65.0 Inches	165	65	165.0 Pounds	75	165	27.45	No	Lifelong non-drinker	Current reformed smoker, more than 15 years	Lung: Squamous Cell Carcinoma	Thoracoscopy
C3N-00247-22	C3N-00247	United States	white	Female	77	White	Not-Hispanic or Latino	Right	Lower Lobe	Unknown	Unifocal	2.2	Not identified	Margins uninvolved by invasive carcinoma	Seventh Edition (2010)	pT1b	pN1	17	0	3	Staging Incomplete	Staging Incomplete		RX:Presence of residual tumor cannot be assessed	Stage IIA	65.0 Inches	165	65	165.0 Pounds	75	165	27.45	No	Lifelong non-drinker	Current reformed smoker, more than 15 years	Lung: Squamous Cell Carcinoma	Thoracoscopy
C3N-00247-23	C3N-00247	United States	white	Female	77	White	Not-Hispanic or Latino	Right	Lower Lobe	Unknown	Unifocal	2.2	Not identified	Margins uninvolved by invasive carcinoma	Seventh Edition (2010)	pT1b	pN1	17	0	3	Staging Incomplete	Staging Incomplete		RX:Presence of residual tumor cannot be assessed	Stage IIA	65.0 Inches	165	65	165.0 Pounds	75	165	27.45	No	Lifelong non-drinker	Current reformed smoker, more than 15 years	Lung: Squamous Cell Carcinoma	Thoracoscopy
C3N-00309-21	C3N-00309
C3N-00309-22	C3N-00309
C3N-00309-23	C3N-00309
C3N-00309-24	C3N-00309
C3N-00497-21	C3N-00497	Poland	Caucasian	Female	64	Not Reported		Right	Middle Lobe	Central lung	Unifocal	5	Not identified	Margins uninvolved by invasive carcinoma	Seventh Edition (2010)	pT2b	pN1	10	IHC staining not done	2	cM0	No pathologic evidence of distant metastasis	none	R0:No residual tumor	Stage IIB	159.0 Centimeters	159	63	53.0 Kilograms	53	117	20	No	Alcohol consumption equal to or less than 2 drinks per day for men and 1 drink or less per day for women	Current reformed smoker, more than 15 years	Lung: Squamous Cell Carcinoma	Right pneumonectomy
C3N-00555-21	C3N-00555	Vietnam	Asian	Male	59	Not Reported		Right	Middle Lobe	Central lung	Unifocal	5.5	Not identified	Margins uninvolved by invasive carcinoma	Seventh Edition (2010)	pT3	pN0	4	IHC staining not done	0	cM0	Staging Incomplete	Not specified	R0:No residual tumor	Stage IIB	170.0 Centimeters	170	67	59.0 Kilograms	59	130	20.42	No	Alcohol consumption equal to or less than 2 drinks per day for men and 1 drink or less per day for women	Current smoker: Includes daily and non-daily smokers	Lung: Squamous Cell Carcinoma
C3N-00555-22	C3N-00555	Vietnam	Asian	Male	59	Not Reported		Right	Middle Lobe	Central lung	Unifocal	5.5	Not identified	Margins uninvolved by invasive carcinoma	Seventh Edition (2010)	pT3	pN0	4	IHC staining not done	0	cM0	Staging Incomplete	Not specified	R0:No residual tumor	Stage IIB	170.0 Centimeters	170	67	59.0 Kilograms	59	130	20.42	No	Alcohol consumption equal to or less than 2 drinks per day for men and 1 drink or less per day for women	Current smoker: Includes daily and non-daily smokers	Lung: Squamous Cell Carcinoma
C3N-00555-23	C3N-00555	Vietnam	Asian	Male	59	Not Reported		Right	Middle Lobe	Central lung	Unifocal	5.5	Not identified	Margins uninvolved by invasive carcinoma	Seventh Edition (2010)	pT3	pN0	4	IHC staining not done	0	cM0	Staging Incomplete	Not specified	R0:No residual tumor	Stage IIB	170.0 Centimeters	170	67	59.0 Kilograms	59	130	20.42	No	Alcohol consumption equal to or less than 2 drinks per day for men and 1 drink or less per day for women	Current smoker: Includes daily and non-daily smokers	Lung: Squamous Cell Carcinoma
C3N-00555-24	C3N-00555	Vietnam	Asian	Male	59	Not Reported		Right	Middle Lobe	Central lung	Unifocal	5.5	Not identified	Margins uninvolved by invasive carcinoma	Seventh Edition (2010)	pT3	pN0	4	IHC staining not done	0	cM0	Staging Incomplete	Not specified	R0:No residual tumor	Stage IIB	170.0 Centimeters	170	67	59.0 Kilograms	59	130	20.42	No	Alcohol consumption equal to or less than 2 drinks per day for men and 1 drink or less per day for women	Current smoker: Includes daily and non-daily smokers	Lung: Squamous Cell Carcinoma
C3N-00839-21	C3N-00839
C3N-00839-22	C3N-00839
C3N-00839-23	C3N-00839
C3N-01017-21	C3N-01017	Vietnam	Asian	Male	56	Not Reported		Left	Other	Central lung	Unifocal	3.5	Present	Margins uninvolved by invasive carcinoma	Seventh Edition (2010)	pT3	pN0	8	IHC staining not done	0	cM0	Staging Incomplete	Not specified	R0:No residual tumor	Stage IIB	170.0 Centimeters	170	67	58.0 Kilograms	58	128	20.07	No	Alcohol consumption equal to or less than 2 drinks per day for men and 1 drink or less per day for women	Current smoker: Includes daily and non-daily smokers	Lung: Squamous Cell Carcinoma
C3N-01017-22	C3N-01017	Vietnam	Asian	Male	56	Not Reported		Left	Other	Central lung	Unifocal	3.5	Present	Margins uninvolved by invasive carcinoma	Seventh Edition (2010)	pT3	pN0	8	IHC staining not done	0	cM0	Staging Incomplete	Not specified	R0:No residual tumor	Stage IIB	170.0 Centimeters	170	67	58.0 Kilograms	58	128	20.07	No	Alcohol consumption equal to or less than 2 drinks per day for men and 1 drink or less per day for women	Current smoker: Includes daily and non-daily smokers	Lung: Squamous Cell Carcinoma
C3N-01017-23	C3N-01017	Vietnam	Asian	Male	56	Not Reported		Left	Other	Central lung	Unifocal	3.5	Present	Margins uninvolved by invasive carcinoma	Seventh Edition (2010)	pT3	pN0	8	IHC staining not done	0	cM0	Staging Incomplete	Not specified	R0:No residual tumor	Stage IIB	170.0 Centimeters	170	67	58.0 Kilograms	58	128	20.07	No	Alcohol consumption equal to or less than 2 drinks per day for men and 1 drink or less per day for women	Current smoker: Includes daily and non-daily smokers	Lung: Squamous Cell Carcinoma
C3N-01017-24	C3N-01017	Vietnam	Asian	Male	56	Not Reported		Left	Other	Central lung	Unifocal	3.5	Present	Margins uninvolved by invasive carcinoma	Seventh Edition (2010)	pT3	pN0	8	IHC staining not done	0	cM0	Staging Incomplete	Not specified	R0:No residual tumor	Stage IIB	170.0 Centimeters	170	67	58.0 Kilograms	58	128	20.07	No	Alcohol consumption equal to or less than 2 drinks per day for men and 1 drink or less per day for women	Current smoker: Includes daily and non-daily smokers	Lung: Squamous Cell Carcinoma
C3N-01018-21	C3N-01018	Vietnam	Asian	Male	64	Not Reported		Right	Other	Peripheral lung	Unifocal	4	Present	Margins uninvolved by invasive carcinoma	Seventh Edition (2010)	pT2a	pN0	7	IHC staining not done	0	cM0	Staging Incomplete	Not specified	R0:No residual tumor	Stage IB	170.0 Centimeters	170	67	48.0 Kilograms	48	106	16.61	No	Lifelong non-drinker	Lifelong non-smoker: Less than 100 cigarettes smoked in lifetime	Lung: Squamous Cell Carcinoma
C3N-01018-22	C3N-01018	Vietnam	Asian	Male	64	Not Reported		Right	Other	Peripheral lung	Unifocal	4	Present	Margins uninvolved by invasive carcinoma	Seventh Edition (2010)	pT2a	pN0	7	IHC staining not done	0	cM0	Staging Incomplete	Not specified	R0:No residual tumor	Stage IB	170.0 Centimeters	170	67	48.0 Kilograms	48	106	16.61	No	Lifelong non-drinker	Lifelong non-smoker: Less than 100 cigarettes smoked in lifetime	Lung: Squamous Cell Carcinoma
C3N-01018-23	C3N-01018	Vietnam	Asian	Male	64	Not Reported		Right	Other	Peripheral lung	Unifocal	4	Present	Margins uninvolved by invasive carcinoma	Seventh Edition (2010)	pT2a	pN0	7	IHC staining not done	0	cM0	Staging Incomplete	Not specified	R0:No residual tumor	Stage IB	170.0 Centimeters	170	67	48.0 Kilograms	48	106	16.61	No	Lifelong non-drinker	Lifelong non-smoker: Less than 100 cigarettes smoked in lifetime	Lung: Squamous Cell Carcinoma
C3N-01018-24	C3N-01018	Vietnam	Asian	Male	64	Not Reported		Right	Other	Peripheral lung	Unifocal	4	Present	Margins uninvolved by invasive carcinoma	Seventh Edition (2010)	pT2a	pN0	7	IHC staining not done	0	cM0	Staging Incomplete	Not specified	R0:No residual tumor	Stage IB	170.0 Centimeters	170	67	48.0 Kilograms	48	106	16.61	No	Lifelong non-drinker	Lifelong non-smoker: Less than 100 cigarettes smoked in lifetime	Lung: Squamous Cell Carcinoma
C3N-01020-21	C3N-01020	Vietnam	Asian	Male	65	Not Reported		Left	Other	Peripheral lung	Unifocal	4	Present	Cannot be assessed	Seventh Edition (2010)	pT2a	pN0	5	IHC staining not done	0	cM0	Staging Incomplete	Not specified	R0:No residual tumor	Stage IB	150.0 Centimeters	150	59	43.0 Kilograms	43	95	19.11	No	Lifelong non-drinker	Lifelong non-smoker: Less than 100 cigarettes smoked in lifetime	Lung: Squamous Cell Carcinoma
C3N-01020-22	C3N-01020	Vietnam	Asian	Male	65	Not Reported		Left	Other	Peripheral lung	Unifocal	4	Present	Cannot be assessed	Seventh Edition (2010)	pT2a	pN0	5	IHC staining not done	0	cM0	Staging Incomplete	Not specified	R0:No residual tumor	Stage IB	150.0 Centimeters	150	59	43.0 Kilograms	43	95	19.11	No	Lifelong non-drinker	Lifelong non-smoker: Less than 100 cigarettes smoked in lifetime	Lung: Squamous Cell Carcinoma
C3N-01020-23	C3N-01020	Vietnam	Asian	Male	65	Not Reported		Left	Other	Peripheral lung	Unifocal	4	Present	Cannot be assessed	Seventh Edition (2010)	pT2a	pN0	5	IHC staining not done	0	cM0	Staging Incomplete	Not specified	R0:No residual tumor	Stage IB	150.0 Centimeters	150	59	43.0 Kilograms	43	95	19.11	No	Lifelong non-drinker	Lifelong non-smoker: Less than 100 cigarettes smoked in lifetime	Lung: Squamous Cell Carcinoma
C3N-01020-24	C3N-01020	Vietnam	Asian	Male	65	Not Reported		Left	Other	Peripheral lung	Unifocal	4	Present	Cannot be assessed	Seventh Edition (2010)	pT2a	pN0	5	IHC staining not done	0	cM0	Staging Incomplete	Not specified	R0:No residual tumor	Stage IB	150.0 Centimeters	150	59	43.0 Kilograms	43	95	19.11	No	Lifelong non-drinker	Lifelong non-smoker: Less than 100 cigarettes smoked in lifetime	Lung: Squamous Cell Carcinoma
C3N-01025-21	C3N-01025	Vietnam	Asian	Male	52	Not Reported		Right	Other	Peripheral lung	Unifocal	10	Present	Margins uninvolved by invasive carcinoma	Seventh Edition (2010)	pT3	pN0	15	IHC staining not done	0	cM0	Staging Incomplete	Not specified	R0:No residual tumor	Stage IIB	168.0 Centimeters	168	66	63.0 Kilograms	63	139	22.32	No	Lifelong non-drinker	Current smoker: Includes daily and non-daily smokers	Lung: Squamous Cell Carcinoma
C3N-01025-22	C3N-01025	Vietnam	Asian	Male	52	Not Reported		Right	Other	Peripheral lung	Unifocal	10	Present	Margins uninvolved by invasive carcinoma	Seventh Edition (2010)	pT3	pN0	15	IHC staining not done	0	cM0	Staging Incomplete	Not specified	R0:No residual tumor	Stage IIB	168.0 Centimeters	168	66	63.0 Kilograms	63	139	22.32	No	Lifelong non-drinker	Current smoker: Includes daily and non-daily smokers	Lung: Squamous Cell Carcinoma
C3N-01025-23	C3N-01025	Vietnam	Asian	Male	52	Not Reported		Right	Other	Peripheral lung	Unifocal	10	Present	Margins uninvolved by invasive carcinoma	Seventh Edition (2010)	pT3	pN0	15	IHC staining not done	0	cM0	Staging Incomplete	Not specified	R0:No residual tumor	Stage IIB	168.0 Centimeters	168	66	63.0 Kilograms	63	139	22.32	No	Lifelong non-drinker	Current smoker: Includes daily and non-daily smokers	Lung: Squamous Cell Carcinoma
C3N-01025-24	C3N-01025	Vietnam	Asian	Male	52	Not Reported		Right	Other	Peripheral lung	Unifocal	10	Present	Margins uninvolved by invasive carcinoma	Seventh Edition (2010)	pT3	pN0	15	IHC staining not done	0	cM0	Staging Incomplete	Not specified	R0:No residual tumor	Stage IIB	168.0 Centimeters	168	66	63.0 Kilograms	63	139	22.32	No	Lifelong non-drinker	Current smoker: Includes daily and non-daily smokers	Lung: Squamous Cell Carcinoma
C3N-01028-21	C3N-01028	Vietnam	Asian	Male	72	Not Reported		Right	Upper Lobe	Peripheral lung	Unifocal	5	Present	Margins uninvolved by invasive carcinoma	Seventh Edition (2010)	pT2a	pN0	7	IHC staining not done	0	cM0	Staging Incomplete	Not specified	R0:No residual tumor	Stage IB	170.0 Centimeters	170	67	61.0 Kilograms	61	134	21.11	No	Lifelong non-drinker	Lifelong non-smoker: Less than 100 cigarettes smoked in lifetime	Lung: Squamous Cell Carcinoma
C3N-01028-22	C3N-01028	Vietnam	Asian	Male	72	Not Reported		Right	Upper Lobe	Peripheral lung	Unifocal	5	Present	Margins uninvolved by invasive carcinoma	Seventh Edition (2010)	pT2a	pN0	7	IHC staining not done	0	cM0	Staging Incomplete	Not specified	R0:No residual tumor	Stage IB	170.0 Centimeters	170	67	61.0 Kilograms	61	134	21.11	No	Lifelong non-drinker	Lifelong non-smoker: Less than 100 cigarettes smoked in lifetime	Lung: Squamous Cell Carcinoma
C3N-01028-23	C3N-01028	Vietnam	Asian	Male	72	Not Reported		Right	Upper Lobe	Peripheral lung	Unifocal	5	Present	Margins uninvolved by invasive carcinoma	Seventh Edition (2010)	pT2a	pN0	7	IHC staining not done	0	cM0	Staging Incomplete	Not specified	R0:No residual tumor	Stage IB	170.0 Centimeters	170	67	61.0 Kilograms	61	134	21.11	No	Lifelong non-drinker	Lifelong non-smoker: Less than 100 cigarettes smoked in lifetime	Lung: Squamous Cell Carcinoma
C3N-01028-24	C3N-01028	Vietnam	Asian	Male	72	Not Reported		Right	Upper Lobe	Peripheral lung	Unifocal	5	Present	Margins uninvolved by invasive carcinoma	Seventh Edition (2010)	pT2a	pN0	7	IHC staining not done	0	cM0	Staging Incomplete	Not specified	R0:No residual tumor	Stage IB	170.0 Centimeters	170	67	61.0 Kilograms	61	134	21.11	No	Lifelong non-drinker	Lifelong non-smoker: Less than 100 cigarettes smoked in lifetime	Lung: Squamous Cell Carcinoma
C3N-01194-24	C3N-01194	Poland	Caucasian	Male	69	Not Reported		Right	Lower Lobe	Peripheral lung	Unifocal	4	Not identified	Margins uninvolved by invasive carcinoma	Seventh Edition (2010)	pT2a	pN0	12	IHC staining not done	0	cM0	No pathologic evidence of distant metastasis	none	R0:No residual tumor	Stage IA	173.0 Centimeters	173	68	93.0 Kilograms	93	205	31	No	Alcohol consumption history not available	Current smoker: Includes daily and non-daily smokers	Lung: Squamous Cell Carcinoma	Right lower lobectomy
C3N-01411-21	C3N-01411	Vietnam	Asian	Male	64	Not Reported		Right	Other	Peripheral lung	Unifocal	4	Present	Margins uninvolved by invasive carcinoma	Seventh Edition (2010)	pT2a	pN0	7	IHC staining not done	0	cM0	Staging Incomplete	Not specified	R0:No residual tumor	Stage IB	170.0 Centimeters	170	67	48.0 Kilograms	48	106	16.61	No	Lifelong non-drinker	Lifelong non-smoker: Less than 100 cigarettes smoked in lifetime	Lung: Squamous Cell Carcinoma
C3N-01411-22	C3N-01411	Vietnam	Asian	Male	64	Not Reported		Right	Other	Peripheral lung	Unifocal	4	Present	Margins uninvolved by invasive carcinoma	Seventh Edition (2010)	pT2a	pN0	7	IHC staining not done	0	cM0	Staging Incomplete	Not specified	R0:No residual tumor	Stage IB	170.0 Centimeters	170	67	48.0 Kilograms	48	106	16.61	No	Lifelong non-drinker	Lifelong non-smoker: Less than 100 cigarettes smoked in lifetime	Lung: Squamous Cell Carcinoma
C3N-01411-23	C3N-01411	Vietnam	Asian	Male	64	Not Reported		Right	Other	Peripheral lung	Unifocal	4	Present	Margins uninvolved by invasive carcinoma	Seventh Edition (2010)	pT2a	pN0	7	IHC staining not done	0	cM0	Staging Incomplete	Not specified	R0:No residual tumor	Stage IB	170.0 Centimeters	170	67	48.0 Kilograms	48	106	16.61	No	Lifelong non-drinker	Lifelong non-smoker: Less than 100 cigarettes smoked in lifetime	Lung: Squamous Cell Carcinoma
C3N-01411-24	C3N-01411	Vietnam	Asian	Male	64	Not Reported		Right	Other	Peripheral lung	Unifocal	4	Present	Margins uninvolved by invasive carcinoma	Seventh Edition (2010)	pT2a	pN0	7	IHC staining not done	0	cM0	Staging Incomplete	Not specified	R0:No residual tumor	Stage IB	170.0 Centimeters	170	67	48.0 Kilograms	48	106	16.61	No	Lifelong non-drinker	Lifelong non-smoker: Less than 100 cigarettes smoked in lifetime	Lung: Squamous Cell Carcinoma
C3N-01767-22	C3N-01767
C3N-01768-26	C3N-01768
C3N-01846-21	C3N-01846	Ukraine	Slavonic	Male	70	Not Reported		Right	Middle Lobe	Unknown	Unifocal	4	Not identified	Margins uninvolved by invasive carcinoma	Seventh Edition (2010)	pT2a	pNX	0	IHC staining not done	0	cM0	Staging Incomplete	No	R0:No residual tumor	Stage IB	168.0 Centimeters	168	66	72.0 Kilograms	72	159	25.51	No	Lifelong non-drinker	Lifelong non-smoker: Less than 100 cigarettes smoked in lifetime	Lung: Squamous Cell Carcinoma	Wedge resection of the Right middle lobe
C3N-01846-22	C3N-01846	Ukraine	Slavonic	Male	70	Not Reported		Right	Middle Lobe	Unknown	Unifocal	4	Not identified	Margins uninvolved by invasive carcinoma	Seventh Edition (2010)	pT2a	pNX	0	IHC staining not done	0	cM0	Staging Incomplete	No	R0:No residual tumor	Stage IB	168.0 Centimeters	168	66	72.0 Kilograms	72	159	25.51	No	Lifelong non-drinker	Lifelong non-smoker: Less than 100 cigarettes smoked in lifetime	Lung: Squamous Cell Carcinoma	Wedge resection of the Right middle lobe
C3N-01846-23	C3N-01846	Ukraine	Slavonic	Male	70	Not Reported		Right	Middle Lobe	Unknown	Unifocal	4	Not identified	Margins uninvolved by invasive carcinoma	Seventh Edition (2010)	pT2a	pNX	0	IHC staining not done	0	cM0	Staging Incomplete	No	R0:No residual tumor	Stage IB	168.0 Centimeters	168	66	72.0 Kilograms	72	159	25.51	No	Lifelong non-drinker	Lifelong non-smoker: Less than 100 cigarettes smoked in lifetime	Lung: Squamous Cell Carcinoma	Wedge resection of the Right middle lobe
C3N-01892-28	C3N-01892	Poland	Caucasian	Male	77	Not Reported		Right	Upper Lobe	Central lung	Unifocal	6.5	Not identified	Margins uninvolved by invasive carcinoma	Eighth Edition (2017)	3	0	21	IHC staining not done	0	0	0		R0:No residual tumor	IIB	165.0 Centimeters	165	65	83.0 Kilograms	83	183	30	No	Alcohol consumption history not available	Smoking history not available	Lung: Squamous Cell Carcinoma	Right upper lobectomy
C3N-01892-29	C3N-01892	Poland	Caucasian	Male	77	Not Reported		Right	Upper Lobe	Central lung	Unifocal	6.5	Not identified	Margins uninvolved by invasive carcinoma	Eighth Edition (2017)	3	0	21	IHC staining not done	0	0	0		R0:No residual tumor	IIB	165.0 Centimeters	165	65	83.0 Kilograms	83	183	30	No	Alcohol consumption history not available	Smoking history not available	Lung: Squamous Cell Carcinoma	Right upper lobectomy
C3N-01893-22	C3N-01893	Poland	Caucasian	Male	70	Not Reported		Left	Upper Lobe	Central lung	Unifocal	5.1	Present	Margins uninvolved by invasive carcinoma	Eighth Edition (2017)	3	1	15	IHC staining not done	1	0	0		R0:No residual tumor	IIIA	162.0 Centimeters	162	64	66.0 Kilograms	66	146	25.15	No	Alcohol consumption history not available	Smoking history not available	Lung: Squamous Cell Carcinoma	Left upper sleeve lobectomy
C3N-01893-23	C3N-01893	Poland	Caucasian	Male	70	Not Reported		Left	Upper Lobe	Central lung	Unifocal	5.1	Present	Margins uninvolved by invasive carcinoma	Eighth Edition (2017)	3	1	15	IHC staining not done	1	0	0		R0:No residual tumor	IIIA	162.0 Centimeters	162	64	66.0 Kilograms	66	146	25.15	No	Alcohol consumption history not available	Smoking history not available	Lung: Squamous Cell Carcinoma	Left upper sleeve lobectomy
C3N-02252-29	C3N-02252	Other: unknown	Non-Hispanic	Female	68	White	Not-Hispanic or Latino																													Lung: Squamous Cell Carcinoma
C3N-02283-21	C3N-02283	Poland	caucasian	Male	67	Not Reported		Right	Upper Lobe	Peripheral lung	Unifocal	4.1	Not identified	Margins uninvolved by invasive carcinoma	Eighth Edition (2017)	2b	1	16	4	4	0	0	0	R0:No residual tumor	IIB	181.0 Centimeters	181	71	98.0 Kilograms	98	216	29	No	Alcohol consumption history not available	Current reformed smoker within past 15 years	Lung: Squamous Cell Carcinoma	excision of the right upper lobe
C3N-02283-22	C3N-02283	Poland	caucasian	Male	67	Not Reported		Right	Upper Lobe	Peripheral lung	Unifocal	4.1	Not identified	Margins uninvolved by invasive carcinoma	Eighth Edition (2017)	2b	1	16	4	4	0	0	0	R0:No residual tumor	IIB	181.0 Centimeters	181	71	98.0 Kilograms	98	216	29	No	Alcohol consumption history not available	Current reformed smoker within past 15 years	Lung: Squamous Cell Carcinoma	excision of the right upper lobe
C3N-02284-21	C3N-02284	Poland	caucasian	Male	69	Not Reported		Right	Mainstem bronchus	Central lung	Unifocal	5	Not identified	Margins uninvolved by invasive carcinoma	Eighth Edition (2017)	3	0	17	0	0	0	0	0	R0:No residual tumor	IIB	165.0 Centimeters	165	65	70.0 Kilograms	70	154	25.71	No	Alcohol consumption history not available	Current smoker: Includes daily and non-daily smokers	Lung: Squamous Cell Carcinoma	Right pneumonectomy
C3N-02284-22	C3N-02284	Poland	caucasian	Male	69	Not Reported		Right	Mainstem bronchus	Central lung	Unifocal	5	Not identified	Margins uninvolved by invasive carcinoma	Eighth Edition (2017)	3	0	17	0	0	0	0	0	R0:No residual tumor	IIB	165.0 Centimeters	165	65	70.0 Kilograms	70	154	25.71	No	Alcohol consumption history not available	Current smoker: Includes daily and non-daily smokers	Lung: Squamous Cell Carcinoma	Right pneumonectomy
C3N-02285-23	C3N-02285	Poland	caucasian	Female	72	Not Reported		Left	Lower Lobe	Peripheral lung	Unifocal	5	Present	Margins uninvolved by invasive carcinoma	Eighth Edition (2017)	3	0	37	IHC staining not done	0	0	0		R0:No residual tumor	IIB	157.0 Centimeters	157	62	65.0 Kilograms	65	143	26.37	No	Alcohol consumption history not available	Current reformed smoker within past 15 years	Lung: Squamous Cell Carcinoma	Left lower lobectomy
C3N-02285-24	C3N-02285	Poland	caucasian	Female	72	Not Reported		Left	Lower Lobe	Peripheral lung	Unifocal	5	Present	Margins uninvolved by invasive carcinoma	Eighth Edition (2017)	3	0	37	IHC staining not done	0	0	0		R0:No residual tumor	IIB	157.0 Centimeters	157	62	65.0 Kilograms	65	143	26.37	No	Alcohol consumption history not available	Current reformed smoker within past 15 years	Lung: Squamous Cell Carcinoma	Left lower lobectomy
C3N-02288-23	C3N-02288	Poland	Caucasian	Female	58	Not Reported		Left	Lower Lobe	Unknown	Unifocal	8	Not identified	Margins uninvolved by invasive carcinoma	Seventh Edition (2010)	pT3	pN0	18	0	0	Staging Incomplete	Staging Incomplete		R0:No residual tumor	Stage III	154.0 Centimeters	154	61	60.0 Kilograms	60	132	25.3	No	Lifelong non-drinker	Current reformed smoker, more than 15 years	Lung: Squamous Cell Carcinoma	left lower lobectomy
C3N-02289-26	C3N-02289	Poland	Caucasian	Male	73	Not Reported		Right	Upper Lobe	Central lung	Unifocal	5	Present	Margins uninvolved by invasive carcinoma	Seventh Edition (2010)	pT2	pN0	9	0	0	cM0	No pathologic evidence of distant metastasis	No	R0:No residual tumor	Stage IIA	180.0 Centimeters	180	71	75.0 Kilograms	75	165	23.15	No	Alcohol consumption equal to or less than 2 drinks per day for men and 1 drink or less per day for women	Current reformed smoker, more than 15 years	Lung: Squamous Cell Carcinoma	right upper lobectomy
C3N-02300-22	C3N-02300	Poland	caucasian	Female	69	Not Reported		Left	Upper Lobe	Peripheral lung	Unifocal	5.6	Not identified	Margins uninvolved by invasive carcinoma	Eighth Edition (2017)	3	0	11	IHC staining not done	0	0	0		R0:No residual tumor	IIB	159.0 Centimeters	159	63	77.0 Kilograms	77	170	30	No	Alcohol consumption history not available	Smoking history not available	Lung: Squamous Cell Carcinoma	Left upper lobectomy
C3N-02300-23	C3N-02300	Poland	caucasian	Female	69	Not Reported		Left	Upper Lobe	Peripheral lung	Unifocal	5.6	Not identified	Margins uninvolved by invasive carcinoma	Eighth Edition (2017)	3	0	11	IHC staining not done	0	0	0		R0:No residual tumor	IIB	159.0 Centimeters	159	63	77.0 Kilograms	77	170	30	No	Alcohol consumption history not available	Smoking history not available	Lung: Squamous Cell Carcinoma	Left upper lobectomy
C3N-02339-21	C3N-02339	Ukraine	Slavonic	Male	78	Not Reported		Left	Upper Lobe	Unknown	Unifocal	7	Present	Margins uninvolved by invasive carcinoma	Seventh Edition (2010)	pT2b	pN0	21	IHC staining not done	0	cM0	Staging Incomplete	No	R0:No residual tumor	Stage IIA	172.0 Centimeters	172	68	92.0 Kilograms	92	203	31.1	Unknown	Lifelong non-drinker	Lifelong non-smoker: Less than 100 cigarettes smoked in lifetime	Lung: Squamous Cell Carcinoma	Lobectomy
C3N-02339-22	C3N-02339	Ukraine	Slavonic	Male	78	Not Reported		Left	Upper Lobe	Unknown	Unifocal	7	Present	Margins uninvolved by invasive carcinoma	Seventh Edition (2010)	pT2b	pN0	21	IHC staining not done	0	cM0	Staging Incomplete	No	R0:No residual tumor	Stage IIA	172.0 Centimeters	172	68	92.0 Kilograms	92	203	31.1	Unknown	Lifelong non-drinker	Lifelong non-smoker: Less than 100 cigarettes smoked in lifetime	Lung: Squamous Cell Carcinoma	Lobectomy
C3N-02339-23	C3N-02339	Ukraine	Slavonic	Male	78	Not Reported		Left	Upper Lobe	Unknown	Unifocal	7	Present	Margins uninvolved by invasive carcinoma	Seventh Edition (2010)	pT2b	pN0	21	IHC staining not done	0	cM0	Staging Incomplete	No	R0:No residual tumor	Stage IIA	172.0 Centimeters	172	68	92.0 Kilograms	92	203	31.1	Unknown	Lifelong non-drinker	Lifelong non-smoker: Less than 100 cigarettes smoked in lifetime	Lung: Squamous Cell Carcinoma	Lobectomy
C3N-02374-21	C3N-02374	China	Han	Male	67	Not Reported		Right	Other	Central lung	Unifocal	9	Not identified	Margins uninvolved by invasive carcinoma	Seventh Edition (2010)	pT2a	pN1	32	IHC staining not done	1	cM0	Staging Incomplete	no	R0:No residual tumor	Stage IIA	162.0 Centimeters	162	64	59.0 Kilograms	59	130	22.48	No	Alcohol consumption equal to or less than 2 drinks per day for men and 1 drink or less per day for women	Current reformed smoker within past 15 years	Lung: Squamous Cell Carcinoma	Right Middle and Lower lobectomy
C3N-02374-22	C3N-02374	China	Han	Male	67	Not Reported		Right	Other	Central lung	Unifocal	9	Not identified	Margins uninvolved by invasive carcinoma	Seventh Edition (2010)	pT2a	pN1	32	IHC staining not done	1	cM0	Staging Incomplete	no	R0:No residual tumor	Stage IIA	162.0 Centimeters	162	64	59.0 Kilograms	59	130	22.48	No	Alcohol consumption equal to or less than 2 drinks per day for men and 1 drink or less per day for women	Current reformed smoker within past 15 years	Lung: Squamous Cell Carcinoma	Right Middle and Lower lobectomy
C3N-02375-21	C3N-02375	China	Han	Male	59	Not Reported		Left	Upper Lobe	Unknown	Unifocal	3.5	Not identified	Margins uninvolved by invasive carcinoma	Seventh Edition (2010)	pT2a	pN0	29	IHC staining not done	0	cM0	Staging Incomplete	no	R0:No residual tumor	Stage IIB	172.0 Centimeters	172	68	67.0 Kilograms	67	148	22.65	No	Alcohol consumption history not available	Current reformed smoker within past 15 years	Lung: Squamous Cell Carcinoma	Left lung upper lobe resection
C3N-02375-22	C3N-02375	China	Han	Male	59	Not Reported		Left	Upper Lobe	Unknown	Unifocal	3.5	Not identified	Margins uninvolved by invasive carcinoma	Seventh Edition (2010)	pT2a	pN0	29	IHC staining not done	0	cM0	Staging Incomplete	no	R0:No residual tumor	Stage IIB	172.0 Centimeters	172	68	67.0 Kilograms	67	148	22.65	No	Alcohol consumption history not available	Current reformed smoker within past 15 years	Lung: Squamous Cell Carcinoma	Left lung upper lobe resection
C3N-02425-21	C3N-02425	China	Han	Male	61	Not Reported		Left	Upper Lobe	Central lung	Unifocal	7	Not identified	Margins uninvolved by invasive carcinoma	Seventh Edition (2010)	pT2b	pN0	36	IHC staining not done	0	cM0	No pathologic evidence of distant metastasis	no	R0:No residual tumor	Stage IIA	167.0 Centimeters	167	66	60.0 Kilograms	60	132	21.51	No	Alcohol consumption equal to or less than 2 drinks per day for men and 1 drink or less per day for women	Current smoker: Includes daily and non-daily smokers	Lung: Squamous Cell Carcinoma	lobectomy
C3N-02425-22	C3N-02425	China	Han	Male	61	Not Reported		Left	Upper Lobe	Central lung	Unifocal	7	Not identified	Margins uninvolved by invasive carcinoma	Seventh Edition (2010)	pT2b	pN0	36	IHC staining not done	0	cM0	No pathologic evidence of distant metastasis	no	R0:No residual tumor	Stage IIA	167.0 Centimeters	167	66	60.0 Kilograms	60	132	21.51	No	Alcohol consumption equal to or less than 2 drinks per day for men and 1 drink or less per day for women	Current smoker: Includes daily and non-daily smokers	Lung: Squamous Cell Carcinoma	lobectomy
C3N-02426-21	C3N-02426	China	Han	Female	69	Not Reported		Right	Lower Lobe	Peripheral lung	Unifocal	2	Present	Margins uninvolved by invasive carcinoma	Seventh Edition (2010)	pT1a	pN0	22	IHC staining not done	0	cM0	Staging Incomplete	no	R0:No residual tumor	Stage IA	158.0 Centimeters	158	62	60.0 Kilograms	60	132	24.03	No	Lifelong non-drinker	Lifelong non-smoker: Less than 100 cigarettes smoked in lifetime	Lung: Squamous Cell Carcinoma	Right lower lobe resection
C3N-02426-22	C3N-02426	China	Han	Female	69	Not Reported		Right	Lower Lobe	Peripheral lung	Unifocal	2	Present	Margins uninvolved by invasive carcinoma	Seventh Edition (2010)	pT1a	pN0	22	IHC staining not done	0	cM0	Staging Incomplete	no	R0:No residual tumor	Stage IA	158.0 Centimeters	158	62	60.0 Kilograms	60	132	24.03	No	Lifelong non-drinker	Lifelong non-smoker: Less than 100 cigarettes smoked in lifetime	Lung: Squamous Cell Carcinoma	Right lower lobe resection
C3N-02434-21	C3N-02434	United States	white	Male	74	White	Not-Hispanic or Latino	Right	Upper Lobe	Unknown	Unifocal	4.5	Not identified	Margins uninvolved by invasive carcinoma	Seventh Edition (2010)	pT2a	pN0	6	IHC staining not done	0	Staging Incomplete	No pathologic evidence of distant metastasis		RX:Presence of residual tumor cannot be assessed	Stage IB	62.0 Inches	157	62	222.0 Pounds	101	222	40.6	No	Alcohol consumption equal to or less than 2 drinks per day for men and 1 drink or less per day for women	Current reformed smoker within past 15 years	Lung: Squamous Cell Carcinoma	Robotic Assissted Right Video Assissted Thoracoscopic Surgery Right Upper Lobe Resection
C3N-02434-22	C3N-02434	United States	white	Male	74	White	Not-Hispanic or Latino	Right	Upper Lobe	Unknown	Unifocal	4.5	Not identified	Margins uninvolved by invasive carcinoma	Seventh Edition (2010)	pT2a	pN0	6	IHC staining not done	0	Staging Incomplete	No pathologic evidence of distant metastasis		RX:Presence of residual tumor cannot be assessed	Stage IB	62.0 Inches	157	62	222.0 Pounds	101	222	40.6	No	Alcohol consumption equal to or less than 2 drinks per day for men and 1 drink or less per day for women	Current reformed smoker within past 15 years	Lung: Squamous Cell Carcinoma	Robotic Assissted Right Video Assissted Thoracoscopic Surgery Right Upper Lobe Resection
C3N-02434-23	C3N-02434	United States	white	Male	74	White	Not-Hispanic or Latino	Right	Upper Lobe	Unknown	Unifocal	4.5	Not identified	Margins uninvolved by invasive carcinoma	Seventh Edition (2010)	pT2a	pN0	6	IHC staining not done	0	Staging Incomplete	No pathologic evidence of distant metastasis		RX:Presence of residual tumor cannot be assessed	Stage IB	62.0 Inches	157	62	222.0 Pounds	101	222	40.6	No	Alcohol consumption equal to or less than 2 drinks per day for men and 1 drink or less per day for women	Current reformed smoker within past 15 years	Lung: Squamous Cell Carcinoma	Robotic Assissted Right Video Assissted Thoracoscopic Surgery Right Upper Lobe Resection
C3N-02435-21	C3N-02435	United States	white	Female	64	White	Not-Hispanic or Latino	Left	Lower Lobe	Unknown	Unifocal	3.2	Not identified	Margins uninvolved by invasive carcinoma	Eighth Edition (2017)	pT2a	N1	7	IHC staining not done	2	M0			RX:Presence of residual tumor cannot be assessed	IIB	167.0 Centimeters	167	66	65.8 Kilograms	66	145	23.59	No	Alcohol consumption equal to or less than 2 drinks per day for men and 1 drink or less per day for women	Current reformed smoker within past 15 years	Lung: Squamous Cell Carcinoma	Robotic Assissted Left Video Assissted Thorascopic Surgery, Lower Lobe Resection
C3N-02435-22	C3N-02435	United States	white	Female	64	White	Not-Hispanic or Latino	Left	Lower Lobe	Unknown	Unifocal	3.2	Not identified	Margins uninvolved by invasive carcinoma	Eighth Edition (2017)	pT2a	N1	7	IHC staining not done	2	M0			RX:Presence of residual tumor cannot be assessed	IIB	167.0 Centimeters	167	66	65.8 Kilograms	66	145	23.59	No	Alcohol consumption equal to or less than 2 drinks per day for men and 1 drink or less per day for women	Current reformed smoker within past 15 years	Lung: Squamous Cell Carcinoma	Robotic Assissted Left Video Assissted Thorascopic Surgery, Lower Lobe Resection
C3N-02435-23	C3N-02435	United States	white	Female	64	White	Not-Hispanic or Latino	Left	Lower Lobe	Unknown	Unifocal	3.2	Not identified	Margins uninvolved by invasive carcinoma	Eighth Edition (2017)	pT2a	N1	7	IHC staining not done	2	M0			RX:Presence of residual tumor cannot be assessed	IIB	167.0 Centimeters	167	66	65.8 Kilograms	66	145	23.59	No	Alcohol consumption equal to or less than 2 drinks per day for men and 1 drink or less per day for women	Current reformed smoker within past 15 years	Lung: Squamous Cell Carcinoma	Robotic Assissted Left Video Assissted Thorascopic Surgery, Lower Lobe Resection
C3N-02494-21	C3N-02494	United States	Black	Female	66	Black or African American	Not-Hispanic or Latino	Right	Middle Lobe	Unknown	Unifocal	3	Not identified	Margins uninvolved by invasive carcinoma	Seventh Edition (2010)	pT1b	pN0	16	0	0	cM0	No pathologic evidence of distant metastasis	No metastasis	RX:Presence of residual tumor cannot be assessed	Stage IA											Lung: Squamous Cell Carcinoma
C3N-02523-21	C3N-02523	United States	White	Male	61	White	Not-Hispanic or Latino	Left	Lower Lobe	Unknown	Unifocal	2	Not identified	Margins uninvolved by invasive carcinoma	Eighth Edition (2017)	T1b	N0	19	IHC staining not done	0	m0	Not identified	No metastasis	RX:Presence of residual tumor cannot be assessed	IA											Lung: Squamous Cell Carcinoma
C3N-02523-22	C3N-02523	United States	White	Male	61	White	Not-Hispanic or Latino	Left	Lower Lobe	Unknown	Unifocal	2	Not identified	Margins uninvolved by invasive carcinoma	Eighth Edition (2017)	T1b	N0	19	IHC staining not done	0	m0	Not identified	No metastasis	RX:Presence of residual tumor cannot be assessed	IA											Lung: Squamous Cell Carcinoma
C3N-02575-21	C3N-02575	China	Han	Male	69	Not Reported		Left	Lower Lobe	Central lung	Unifocal	2.5	Not identified	Margins uninvolved by invasive carcinoma	Seventh Edition (2010)	pT1b	pN0	12	IHC staining not done	0	cM0	Staging Incomplete	no	R0:No residual tumor	Stage IA	175.0 Centimeters	175	69	72.0 Kilograms	72	159	23.51	No	Alcohol consumption history not available	Current reformed smoker within past 15 years	Lung: Squamous Cell Carcinoma	Left lower lobe resection
C3N-02575-22	C3N-02575	China	Han	Male	69	Not Reported		Left	Lower Lobe	Central lung	Unifocal	2.5	Not identified	Margins uninvolved by invasive carcinoma	Seventh Edition (2010)	pT1b	pN0	12	IHC staining not done	0	cM0	Staging Incomplete	no	R0:No residual tumor	Stage IA	175.0 Centimeters	175	69	72.0 Kilograms	72	159	23.51	No	Alcohol consumption history not available	Current reformed smoker within past 15 years	Lung: Squamous Cell Carcinoma	Left lower lobe resection
C3N-02675-24	C3N-02675	Poland	Caucasian	Male	69	Not Reported		Right	Upper Lobe	Peripheral lung	Multifocal	1.7	Not identified	Cannot be assessed	Seventh Edition (2010)	pT3	pN2	-1	1	1	Staging Incomplete	Staging Incomplete		R2:Macroscopic residual tumor	Stage IIIA	176.0 Centimeters	176	69	84.0 Kilograms	84	185	27	No	Lifelong non-drinker	Current reformed smoker, more than 15 years	Lung: Squamous Cell Carcinoma	Resection of 2 lung tumors
C3N-02688-21	C3N-02688
C3N-02725-21	C3N-02725
C3N-02725-22	C3N-02725
C3N-02725-23	C3N-02725
C3N-03051-21	C3N-03051	China	Han	Male	65	Not Reported		Right	Upper Lobe	Central lung	Unifocal	5	Not identified	Margins uninvolved by invasive carcinoma	Eighth Edition (2017)	pT2b	pN2	53	IHC staining not done	1	cM0	pM0	no	R0:No residual tumor	Stage IIIA	168.0 Centimeters	168	66	72.0 Kilograms	72	159	25.51	No	Lifelong non-drinker	Current smoker: Includes daily and non-daily smokers	Lung: Squamous Cell Carcinoma	lobectomy
C3N-03051-22	C3N-03051	China	Han	Male	65	Not Reported		Right	Upper Lobe	Central lung	Unifocal	5	Not identified	Margins uninvolved by invasive carcinoma	Eighth Edition (2017)	pT2b	pN2	53	IHC staining not done	1	cM0	pM0	no	R0:No residual tumor	Stage IIIA	168.0 Centimeters	168	66	72.0 Kilograms	72	159	25.51	No	Lifelong non-drinker	Current smoker: Includes daily and non-daily smokers	Lung: Squamous Cell Carcinoma	lobectomy
C3N-03072-21	C3N-03072	China	Han	Male	62	Not Reported		Right	Upper Lobe	Central lung	Unifocal	3.2	Not identified	Margins uninvolved by invasive carcinoma	Eighth Edition (2017)	pT2a	pN2	24	IHC staining not done	4	cM0	pM0	no	R0:No residual tumor	Stage IIIA	175.0 Centimeters	175	69	95.0 Kilograms	95	209	31.02	No	Lifelong non-drinker	Current reformed smoker within past 15 years	Lung: Squamous Cell Carcinoma	lobectomy
C3N-03072-22	C3N-03072	China	Han	Male	62	Not Reported		Right	Upper Lobe	Central lung	Unifocal	3.2	Not identified	Margins uninvolved by invasive carcinoma	Eighth Edition (2017)	pT2a	pN2	24	IHC staining not done	4	cM0	pM0	no	R0:No residual tumor	Stage IIIA	175.0 Centimeters	175	69	95.0 Kilograms	95	209	31.02	No	Lifelong non-drinker	Current reformed smoker within past 15 years	Lung: Squamous Cell Carcinoma	lobectomy
C3N-03076-21	C3N-03076	China	Han	Male	68	Not Reported		Left	Upper Lobe	Central lung	Unifocal	4.4	Present	Margins uninvolved by invasive carcinoma	Eighth Edition (2017)	pT2b	pN0	34	IHC staining not done	0	cM0	pM0	no	R0:No residual tumor	Stage IIA	170.0 Centimeters	170	67	56.0 Kilograms	56	123	19.38	No	Alcohol consumption more than 2 drinks per day for men and more than 1 drink per day for women	Current smoker: Includes daily and non-daily smokers	Lung: Squamous Cell Carcinoma	lobectomy
C3N-03076-22	C3N-03076	China	Han	Male	68	Not Reported		Left	Upper Lobe	Central lung	Unifocal	4.4	Present	Margins uninvolved by invasive carcinoma	Eighth Edition (2017)	pT2b	pN0	34	IHC staining not done	0	cM0	pM0	no	R0:No residual tumor	Stage IIA	170.0 Centimeters	170	67	56.0 Kilograms	56	123	19.38	No	Alcohol consumption more than 2 drinks per day for men and more than 1 drink per day for women	Current smoker: Includes daily and non-daily smokers	Lung: Squamous Cell Carcinoma	lobectomy
C3N-03092-21	C3N-03092	Ukraine	Slavic	Male	61	Not Reported																														Lung: Squamous Cell Carcinoma
C3N-03092-22	C3N-03092	Ukraine	Slavic	Male	61	Not Reported																														Lung: Squamous Cell Carcinoma
C3N-03092-23	C3N-03092	Ukraine	Slavic	Male	61	Not Reported																														Lung: Squamous Cell Carcinoma
C3N-03092-24	C3N-03092	Ukraine	Slavic	Male	61	Not Reported																														Lung: Squamous Cell Carcinoma
C3N-03093-21	C3N-03093	Ukraine	Slavic	Female	70	Not Reported																														Lung: Squamous Cell Carcinoma
C3N-03093-22	C3N-03093	Ukraine	Slavic	Female	70	Not Reported																														Lung: Squamous Cell Carcinoma
C3N-03093-23	C3N-03093	Ukraine	Slavic	Female	70	Not Reported																														Lung: Squamous Cell Carcinoma
C3N-03093-24	C3N-03093	Ukraine	Slavic	Female	70	Not Reported																														Lung: Squamous Cell Carcinoma
C3N-03204-21	C3N-03204	China	Han	Male	62	Not Reported		Right	Upper Lobe	Peripheral lung	Unifocal	3	Not identified	Margins uninvolved by invasive carcinoma	Eighth Edition (2017)	pT1c	pN0	43	IHC staining not done	0	cM0	pM0	no	R0:No residual tumor	Stage IA3	173.0 Centimeters	173	68	80.0 Kilograms	80	176	26.73	No	Alcohol consumption equal to or less than 2 drinks per day for men and 1 drink or less per day for women	Current smoker: Includes daily and non-daily smokers	Lung: Squamous Cell Carcinoma	lobectomy
C3N-03204-22	C3N-03204	China	Han	Male	62	Not Reported		Right	Upper Lobe	Peripheral lung	Unifocal	3	Not identified	Margins uninvolved by invasive carcinoma	Eighth Edition (2017)	pT1c	pN0	43	IHC staining not done	0	cM0	pM0	no	R0:No residual tumor	Stage IA3	173.0 Centimeters	173	68	80.0 Kilograms	80	176	26.73	No	Alcohol consumption equal to or less than 2 drinks per day for men and 1 drink or less per day for women	Current smoker: Includes daily and non-daily smokers	Lung: Squamous Cell Carcinoma	lobectomy
C3N-03424-23	C3N-03424	Poland	Caucasian	Male	74	Not Reported		Right	Lower Lobe	Peripheral lung	Unifocal	1.2	Present	Margin(s) involved by invasive carcinoma	Seventh Edition (2010)	pT1a	pN0	23	0	0	cM0	No pathologic evidence of distant metastasis	No	R0:No residual tumor	Stage IA	169.0 Centimeters	169	67	72.0 Kilograms	72	159	25.21	No	Alcohol consumption equal to or less than 2 drinks per day for men and 1 drink or less per day for women	Current reformed smoker, more than 15 years	Lung: Squamous Cell Carcinoma	VATS lower lobectomy
C3N-03425-25	C3N-03425	Poland	Caucasian	Female	64	Not Reported		Left	Upper Lobe	Peripheral lung	Unifocal	3	Present	Margins uninvolved by invasive carcinoma	Seventh Edition (2010)	pT2a	pN0	-1	0	0	cM0	No pathologic evidence of distant metastasis	No	R0:No residual tumor	Stage IB	164.0 Centimeters	164	65	57.0 Kilograms	57	126	21.19	Yes	Alcohol consumption history not available	Current reformed smoker, more than 15 years	Lung: Squamous Cell Carcinoma	left upper lobectomy
C3N-03441-21	C3N-03441	Poland	Caucasian	Male	67	Not Reported		Left	Upper Lobe	Peripheral lung	Unifocal	3	Present	Cannot be assessed	Seventh Edition (2010)	pT1b	pN2	4	1	1	cM0	No pathologic evidence of distant metastasis	No	R0:No residual tumor	Stage IIIA	164.0 Centimeters	164	65	51.0 Kilograms	51	112	18.96	No	Alcohol consumption equal to or less than 2 drinks per day for men and 1 drink or less per day for women	Current reformed smoker, more than 15 years	Lung: Squamous Cell Carcinoma	left upper lobectomy
C3N-03486-21	C3N-03486	Ukraine	Slavonic	Male	65	Not Reported		Left	Upper Lobe	Central lung	Unifocal	3	Present	Margins uninvolved by invasive carcinoma	Seventh Edition (2010)	pT1b	pN0	20	IHC staining not done	0	cM0	Staging Incomplete	No	R0:No residual tumor	Stage IA	173.0 Centimeters	173	68	70.0 Kilograms	70	154	23.39	No	Alcohol consumption equal to or less than 2 drinks per day for men and 1 drink or less per day for women	Lifelong non-smoker: Less than 100 cigarettes smoked in lifetime	Lung: Squamous Cell Carcinoma	Lobectomy
C3N-03486-22	C3N-03486	Ukraine	Slavonic	Male	65	Not Reported		Left	Upper Lobe	Central lung	Unifocal	3	Present	Margins uninvolved by invasive carcinoma	Seventh Edition (2010)	pT1b	pN0	20	IHC staining not done	0	cM0	Staging Incomplete	No	R0:No residual tumor	Stage IA	173.0 Centimeters	173	68	70.0 Kilograms	70	154	23.39	No	Alcohol consumption equal to or less than 2 drinks per day for men and 1 drink or less per day for women	Lifelong non-smoker: Less than 100 cigarettes smoked in lifetime	Lung: Squamous Cell Carcinoma	Lobectomy
C3N-03486-23	C3N-03486	Ukraine	Slavonic	Male	65	Not Reported		Left	Upper Lobe	Central lung	Unifocal	3	Present	Margins uninvolved by invasive carcinoma	Seventh Edition (2010)	pT1b	pN0	20	IHC staining not done	0	cM0	Staging Incomplete	No	R0:No residual tumor	Stage IA	173.0 Centimeters	173	68	70.0 Kilograms	70	154	23.39	No	Alcohol consumption equal to or less than 2 drinks per day for men and 1 drink or less per day for women	Lifelong non-smoker: Less than 100 cigarettes smoked in lifetime	Lung: Squamous Cell Carcinoma	Lobectomy
C3N-03662-21	C3N-03662	Ukraine	Slavonic	Male	64	Not Reported		Right	Middle Lobe	Unknown	Unifocal	4	Present	Margins uninvolved by invasive carcinoma	Seventh Edition (2010)	pT2a	pN1	11	IHC staining not done	3	cM0	Staging Incomplete	no	R0:No residual tumor	Stage IIA	180.0 Centimeters	180	71	85.0 Kilograms	85	187	26.23	No	Alcohol consumption equal to or less than 2 drinks per day for men and 1 drink or less per day for women	Lifelong non-smoker: Less than 100 cigarettes smoked in lifetime	Lung: Squamous Cell Carcinoma	Lobectomy
C3N-03662-22	C3N-03662	Ukraine	Slavonic	Male	64	Not Reported		Right	Middle Lobe	Unknown	Unifocal	4	Present	Margins uninvolved by invasive carcinoma	Seventh Edition (2010)	pT2a	pN1	11	IHC staining not done	3	cM0	Staging Incomplete	no	R0:No residual tumor	Stage IIA	180.0 Centimeters	180	71	85.0 Kilograms	85	187	26.23	No	Alcohol consumption equal to or less than 2 drinks per day for men and 1 drink or less per day for women	Lifelong non-smoker: Less than 100 cigarettes smoked in lifetime	Lung: Squamous Cell Carcinoma	Lobectomy
C3N-03662-23	C3N-03662	Ukraine	Slavonic	Male	64	Not Reported		Right	Middle Lobe	Unknown	Unifocal	4	Present	Margins uninvolved by invasive carcinoma	Seventh Edition (2010)	pT2a	pN1	11	IHC staining not done	3	cM0	Staging Incomplete	no	R0:No residual tumor	Stage IIA	180.0 Centimeters	180	71	85.0 Kilograms	85	187	26.23	No	Alcohol consumption equal to or less than 2 drinks per day for men and 1 drink or less per day for women	Lifelong non-smoker: Less than 100 cigarettes smoked in lifetime	Lung: Squamous Cell Carcinoma	Lobectomy
C3N-03762-21	C3N-03762
C3N-03848-21	C3N-03848	China	Han	Female	56	Not Reported		Left	Lower Lobe	Peripheral lung	Unifocal	3.5	Not identified	Margins uninvolved by invasive carcinoma	Eighth Edition (2017)	pT2a	pN2	23	IHC staining not done	3	cM0	pM0	no	R0:No residual tumor	Stage IIIA	158.0 Centimeters	158	62	65.0 Kilograms	65	143	26.04	No	Lifelong non-drinker	Lifelong non-smoker: Less than 100 cigarettes smoked in lifetime	Lung: Squamous Cell Carcinoma	lobectomy
C3N-03848-22	C3N-03848	China	Han	Female	56	Not Reported		Left	Lower Lobe	Peripheral lung	Unifocal	3.5	Not identified	Margins uninvolved by invasive carcinoma	Eighth Edition (2017)	pT2a	pN2	23	IHC staining not done	3	cM0	pM0	no	R0:No residual tumor	Stage IIIA	158.0 Centimeters	158	62	65.0 Kilograms	65	143	26.04	No	Lifelong non-drinker	Lifelong non-smoker: Less than 100 cigarettes smoked in lifetime	Lung: Squamous Cell Carcinoma	lobectomy
C3N-03851-21	C3N-03851	China	Han	Male	44	Not Reported		Left	Upper Lobe	Peripheral lung	Unifocal	4.5	Not identified	Margins uninvolved by invasive carcinoma	Eighth Edition (2017)	pT2b	pN1	32	IHC staining not done	1	cM0	pM0	no	R0:No residual tumor	Stage IIB	178.0 Centimeters	178	70	75.0 Kilograms	75	165	23.67	No	Lifelong non-drinker	Current smoker: Includes daily and non-daily smokers	Lung: Squamous Cell Carcinoma	lobectomy
C3N-03851-24	C3N-03851	China	Han	Male	44	Not Reported		Left	Upper Lobe	Peripheral lung	Unifocal	4.5	Not identified	Margins uninvolved by invasive carcinoma	Eighth Edition (2017)	pT2b	pN1	32	IHC staining not done	1	cM0	pM0	no	R0:No residual tumor	Stage IIB	178.0 Centimeters	178	70	75.0 Kilograms	75	165	23.67	No	Lifelong non-drinker	Current smoker: Includes daily and non-daily smokers	Lung: Squamous Cell Carcinoma	lobectomy
C3N-03875-21	C3N-03875	China	Han	Male	68	Not Reported		Right	Upper Lobe	Peripheral lung	Unifocal	4.8	Not identified	Margins uninvolved by invasive carcinoma	Eighth Edition (2017)	pT2b	pN0	19	IHC staining not done	0	cM0	pM0	no	R0:No residual tumor	Stage IB	158.0 Centimeters	158	62	61.0 Kilograms	61	134	24.44	No	Alcohol consumption more than 2 drinks per day for men and more than 1 drink per day for women	Current reformed smoker within past 15 years	Lung: Squamous Cell Carcinoma	lobectomy
C3N-03875-22	C3N-03875	China	Han	Male	68	Not Reported		Right	Upper Lobe	Peripheral lung	Unifocal	4.8	Not identified	Margins uninvolved by invasive carcinoma	Eighth Edition (2017)	pT2b	pN0	19	IHC staining not done	0	cM0	pM0	no	R0:No residual tumor	Stage IB	158.0 Centimeters	158	62	61.0 Kilograms	61	134	24.44	No	Alcohol consumption more than 2 drinks per day for men and more than 1 drink per day for women	Current reformed smoker within past 15 years	Lung: Squamous Cell Carcinoma	lobectomy
C3N-03877-21	C3N-03877	China	Han	Male	53	Not Reported		Right	Lower Lobe	Peripheral lung	Unifocal	7	Not identified	Margins uninvolved by invasive carcinoma	Eighth Edition (2017)	pT3	pN0	35	IHC staining not done	25	cM0	pM0	no	R0:No residual tumor	Stage IIIB	183.0 Centimeters	183	72	88.0 Kilograms	88	194	26.28	No	Alcohol consumption history not available	Current smoker: Includes daily and non-daily smokers	Lung: Squamous Cell Carcinoma	lobectomy
C3N-03877-22	C3N-03877	China	Han	Male	53	Not Reported		Right	Lower Lobe	Peripheral lung	Unifocal	7	Not identified	Margins uninvolved by invasive carcinoma	Eighth Edition (2017)	pT3	pN0	35	IHC staining not done	25	cM0	pM0	no	R0:No residual tumor	Stage IIIB	183.0 Centimeters	183	72	88.0 Kilograms	88	194	26.28	No	Alcohol consumption history not available	Current smoker: Includes daily and non-daily smokers	Lung: Squamous Cell Carcinoma	lobectomy
C3N-03880-21	C3N-03880	China	Han	Male	76	Not Reported		Left	Upper Lobe	Central lung	Unifocal	2.2	Not identified	Margins uninvolved by invasive carcinoma	Eighth Edition (2017)	pT1c	pN1	24	IHC staining not done	1	cM0	pM0	no	R0:No residual tumor	Stage IIB	170.0 Centimeters	170	67	85.0 Kilograms	85	187	29.41	No	Lifelong non-drinker	Current smoker: Includes daily and non-daily smokers	Lung: Squamous Cell Carcinoma	left total pneumonectomy
C3N-03880-22	C3N-03880	China	Han	Male	76	Not Reported		Left	Upper Lobe	Central lung	Unifocal	2.2	Not identified	Margins uninvolved by invasive carcinoma	Eighth Edition (2017)	pT1c	pN1	24	IHC staining not done	1	cM0	pM0	no	R0:No residual tumor	Stage IIB	170.0 Centimeters	170	67	85.0 Kilograms	85	187	29.41	No	Lifelong non-drinker	Current smoker: Includes daily and non-daily smokers	Lung: Squamous Cell Carcinoma	left total pneumonectomy
C3N-03882-21	C3N-03882	China	Han	Male	68	Not Reported		Left	Upper Lobe	Peripheral lung	Unifocal	4	Not identified	Margins uninvolved by invasive carcinoma	Eighth Edition (2017)	pT2a	pN1	22	IHC staining not done	5	cM0	pM0	no	R0:No residual tumor	Stage IIB	168.0 Centimeters	168	66	70.0 Kilograms	70	154	24.8	No	Lifelong non-drinker	Current reformed smoker within past 15 years	Lung: Squamous Cell Carcinoma	lobectomy
C3N-03882-22	C3N-03882	China	Han	Male	68	Not Reported		Left	Upper Lobe	Peripheral lung	Unifocal	4	Not identified	Margins uninvolved by invasive carcinoma	Eighth Edition (2017)	pT2a	pN1	22	IHC staining not done	5	cM0	pM0	no	R0:No residual tumor	Stage IIB	168.0 Centimeters	168	66	70.0 Kilograms	70	154	24.8	No	Lifelong non-drinker	Current reformed smoker within past 15 years	Lung: Squamous Cell Carcinoma	lobectomy
C3N-03886-21	C3N-03886	Ukraine	Slavonic	Male	60	Not Reported		Left	Lower Lobe	Unknown	Unifocal	4.2	Present	Margins uninvolved by invasive carcinoma	Seventh Edition (2010)	pT2a	pN0	15	IHC staining not done	0	cM0	Staging Incomplete	no	R0:No residual tumor	Stage IB	188.0 Centimeters	188	74	106.0 Kilograms	106	234	29.99	No	Lifelong non-drinker	Lifelong non-smoker: Less than 100 cigarettes smoked in lifetime	Lung: Squamous Cell Carcinoma	Lobectomy with mediastinal lymph node dissection
C3N-03886-22	C3N-03886	Ukraine	Slavonic	Male	60	Not Reported		Left	Lower Lobe	Unknown	Unifocal	4.2	Present	Margins uninvolved by invasive carcinoma	Seventh Edition (2010)	pT2a	pN0	15	IHC staining not done	0	cM0	Staging Incomplete	no	R0:No residual tumor	Stage IB	188.0 Centimeters	188	74	106.0 Kilograms	106	234	29.99	No	Lifelong non-drinker	Lifelong non-smoker: Less than 100 cigarettes smoked in lifetime	Lung: Squamous Cell Carcinoma	Lobectomy with mediastinal lymph node dissection
C3N-03886-23	C3N-03886	Ukraine	Slavonic	Male	60	Not Reported		Left	Lower Lobe	Unknown	Unifocal	4.2	Present	Margins uninvolved by invasive carcinoma	Seventh Edition (2010)	pT2a	pN0	15	IHC staining not done	0	cM0	Staging Incomplete	no	R0:No residual tumor	Stage IB	188.0 Centimeters	188	74	106.0 Kilograms	106	234	29.99	No	Lifelong non-drinker	Lifelong non-smoker: Less than 100 cigarettes smoked in lifetime	Lung: Squamous Cell Carcinoma	Lobectomy with mediastinal lymph node dissection
C3N-03923-21	C3N-03923
C3N-03923-22	C3N-03923
C3N-03923-23	C3N-03923
C3N-04124-21	C3N-04124	China	Han	Male	62	Not Reported		Left	Upper Lobe	Peripheral lung	Unifocal	3.5	Present	Margins uninvolved by invasive carcinoma	Eighth Edition (2017)	pT2a	pN0	31	IHC staining not done	0	cM0	pM0	no	R0:No residual tumor	Stage IB	169.0 Centimeters	169	67	60.0 Kilograms	60	132	21.01	No	Lifelong non-drinker	Current smoker: Includes daily and non-daily smokers	Lung: Squamous Cell Carcinoma	lobectomy
C3N-04124-22	C3N-04124	China	Han	Male	62	Not Reported		Left	Upper Lobe	Peripheral lung	Unifocal	3.5	Present	Margins uninvolved by invasive carcinoma	Eighth Edition (2017)	pT2a	pN0	31	IHC staining not done	0	cM0	pM0	no	R0:No residual tumor	Stage IB	169.0 Centimeters	169	67	60.0 Kilograms	60	132	21.01	No	Lifelong non-drinker	Current smoker: Includes daily and non-daily smokers	Lung: Squamous Cell Carcinoma	lobectomy
C3N-04127-21	C3N-04127	China	Han	Male	63	Not Reported		Right	Lower Lobe	Central lung	Unifocal	5	Not identified	Margins uninvolved by invasive carcinoma	Eighth Edition (2017)	pT2b	pN2	33	IHC staining not done	1	cM0	pM0	no	R0:No residual tumor	Stage IIIA	167.0 Centimeters	167	66	59.0 Kilograms	59	130	21.16	No	Alcohol consumption equal to or less than 2 drinks per day for men and 1 drink or less per day for women	Current smoker: Includes daily and non-daily smokers	Lung: Squamous Cell Carcinoma	lobectomy
C3N-04127-22	C3N-04127	China	Han	Male	63	Not Reported		Right	Lower Lobe	Central lung	Unifocal	5	Not identified	Margins uninvolved by invasive carcinoma	Eighth Edition (2017)	pT2b	pN2	33	IHC staining not done	1	cM0	pM0	no	R0:No residual tumor	Stage IIIA	167.0 Centimeters	167	66	59.0 Kilograms	59	130	21.16	No	Alcohol consumption equal to or less than 2 drinks per day for men and 1 drink or less per day for women	Current smoker: Includes daily and non-daily smokers	Lung: Squamous Cell Carcinoma	lobectomy
C3N-04155-21	C3N-04155	Ukraine	Slavonic	Male	76	Not Reported		Right	Middle Lobe	Peripheral lung	Unifocal	2.5	Present	Margins uninvolved by invasive carcinoma	Seventh Edition (2010)	pT1b	pN0	5	IHC staining not done	0	cM0	Staging Incomplete	No	R0:No residual tumor	Stage IA	163.0 Centimeters	163	64	84.0 Kilograms	84	185	31.62	No	Alcohol consumption equal to or less than 2 drinks per day for men and 1 drink or less per day for women	Lifelong non-smoker: Less than 100 cigarettes smoked in lifetime	Lung: Squamous Cell Carcinoma	Lobectomy
C3N-04155-22	C3N-04155	Ukraine	Slavonic	Male	76	Not Reported		Right	Middle Lobe	Peripheral lung	Unifocal	2.5	Present	Margins uninvolved by invasive carcinoma	Seventh Edition (2010)	pT1b	pN0	5	IHC staining not done	0	cM0	Staging Incomplete	No	R0:No residual tumor	Stage IA	163.0 Centimeters	163	64	84.0 Kilograms	84	185	31.62	No	Alcohol consumption equal to or less than 2 drinks per day for men and 1 drink or less per day for women	Lifelong non-smoker: Less than 100 cigarettes smoked in lifetime	Lung: Squamous Cell Carcinoma	Lobectomy
C3N-04155-23	C3N-04155	Ukraine	Slavonic	Male	76	Not Reported		Right	Middle Lobe	Peripheral lung	Unifocal	2.5	Present	Margins uninvolved by invasive carcinoma	Seventh Edition (2010)	pT1b	pN0	5	IHC staining not done	0	cM0	Staging Incomplete	No	R0:No residual tumor	Stage IA	163.0 Centimeters	163	64	84.0 Kilograms	84	185	31.62	No	Alcohol consumption equal to or less than 2 drinks per day for men and 1 drink or less per day for women	Lifelong non-smoker: Less than 100 cigarettes smoked in lifetime	Lung: Squamous Cell Carcinoma	Lobectomy
C3N-04162-21	C3N-04162	Ukraine	Slavonic	Male	46	Not Reported		Left	Upper Lobe	Central lung	Unifocal	6	Present	Margins uninvolved by invasive carcinoma	Seventh Edition (2010)	pT2b	pN0	-1	IHC staining not done	0	cM0	Staging Incomplete	no	R0:No residual tumor	Stage IIA	172.0 Centimeters	172	68	67.0 Kilograms	67	148	22.65	No	Lifelong non-drinker	Lifelong non-smoker: Less than 100 cigarettes smoked in lifetime	Lung: Squamous Cell Carcinoma	Pulmonectomy
C3N-04162-22	C3N-04162	Ukraine	Slavonic	Male	46	Not Reported		Left	Upper Lobe	Central lung	Unifocal	6	Present	Margins uninvolved by invasive carcinoma	Seventh Edition (2010)	pT2b	pN0	-1	IHC staining not done	0	cM0	Staging Incomplete	no	R0:No residual tumor	Stage IIA	172.0 Centimeters	172	68	67.0 Kilograms	67	148	22.65	No	Lifelong non-drinker	Lifelong non-smoker: Less than 100 cigarettes smoked in lifetime	Lung: Squamous Cell Carcinoma	Pulmonectomy
C3N-04162-23	C3N-04162	Ukraine	Slavonic	Male	46	Not Reported		Left	Upper Lobe	Central lung	Unifocal	6	Present	Margins uninvolved by invasive carcinoma	Seventh Edition (2010)	pT2b	pN0	-1	IHC staining not done	0	cM0	Staging Incomplete	no	R0:No residual tumor	Stage IIA	172.0 Centimeters	172	68	67.0 Kilograms	67	148	22.65	No	Lifelong non-drinker	Lifelong non-smoker: Less than 100 cigarettes smoked in lifetime	Lung: Squamous Cell Carcinoma	Pulmonectomy
C3N-04167-21	C3N-04167
C3N-04167-22	C3N-04167
C3N-04167-23	C3N-04167
C3N-04169-22	C3N-04169
C3N-04457-21	C3N-04457
C3N-04457-22	C3N-04457
C3N-04457-23	C3N-04457
C3N-04609-21	C3N-04609
C3N-04609-22	C3N-04609
C3N-04609-23	C3N-04609
C3N-04673-24	C3N-04673
C3N-04701-24	C3N-04701
C3N-04713-26	C3N-04713
C3N-05078-21	C3N-05078
C3N-05079-21	C3N-05079
C3N-05080-25	C3N-05080
C3N-05080-27	C3N-05080
C3N-05100-27	C3N-05100
C3N-05629-21	C3N-05629
C3N-05914-27	C3N-05914
C3N-05915-21	C3N-05915
C3N-05923-21	C3N-05923
C3N-05929-23	C3N-05929
