# Supplementary material for: Uncertainty-informed deep learning models enable high-confidence predictions for digital histopathology
Source: Nat Commun. 2022 Nov 2;13:6572. doi: 10.1038/s41467-022-34025-x (PMC9630455; doi:10.1038/s41467-022-34025-x)
Supplement: Supplementary file 13 — Supplementary Dataset 10 [file 41467_2022_34025_MOESM13_ESM.xlsx]

## Sheet: Sheet1
patient	slide	age	histology	gender	Race	smoking_history	pack_years	tumor_size	t_stage	n_stage	Overall Stage
M-784	354831	60.0882	Adenocarcinoma	M	white	C	40	1.1	T1b	N0	IA2
M-779	354829	61.5391	Adenocarcinoma	F	white	N	0	4.2	T2b	N0	IIA
M-661	354738	75.7994	Adenocarcinoma	F	white	F	40	2.8	T3	N0	IIB
M-790	354115	77.0341	Adenocarcinoma	F	white	F	12	2.6	T3	N0	IIB
M-783	354830	78.4193	Adenocarcinoma	M	white	F	20	3.8	T2a	N0	IB
M-664	354739	60.3428	Squamous	F	white	F	54	1	T1a	NX	IA1
M-668	354740	70.5212	Squamous	F	white	F	42	3.6	T2a	N0	IB
M-788	354832	71.4876	Squamous	F	white	F	40	2.5	T1c	NX	IA3
M-807	354838	49.2691	Adenocarcinoma	F	white	F	15	0.9	T1a	N0	IA1
M-739	354808	50.7966	Adenocarcinoma	M	white	F	15	1.8	T2a	N0	IB
M-915	352023	50.9363	Adenocarcinoma	F	white	F	3	1.9	T1b	N0	IA2
M-738	354807	51.429	Adenocarcinoma	F	white	N	0	3.6	T2a	N2	IIIA
M-827	354847	51.9601	Adenocarcinoma	F	white	F	23	6	T3	N2	IIIB
M-939	351930	52.0258	Adenocarcinoma	F	white	F	33	7.2	T4	N0	IIIA
M-636	354728	52.1353	Adenocarcinoma	F	white	F	38	0.6	T1a	N0	IA1
M-956	351941	54.4185	Adenocarcinoma	F	white	N	0	1	T1a	NX	IA1
M-897	352012	54.4377	Adenocarcinoma	F	white	F	30	11.7	T4	N1	IIIA
M-589	354711	54.7443	Adenocarcinoma	F	white	C	40	1.1	T1b	N0	IA2
M-945	351933	55.6833	Adenocarcinoma	F	white	F	20	1.2	T1b	N0	IA2
M-920	352025	56.1679	Adenocarcinoma	F	white	F	75	3.4	T2a	N0	IB
M-638	354730	56.2226	Adenocarcinoma	F	white	C	20	3.5	T2a	N0	IB
M-818	354843	56.9946	Adenocarcinoma	F	white	N	0	9.2	T4	N0	IIIA
M-910	352020	57.1671	Adenocarcinoma	F	white	N	0	1.6	T1b	N0	IA2
M-832	351965	57.2657	Adenocarcinoma	F	white	F	35	1.4	T1b	N0	IA2
M-896	352011	57.4108	Adenocarcinoma	F	white	F	5	1.2	T1b	N0	IA2
M-672	354741	58.024	Adenocarcinoma	F	white	F	15	1.1	T1b	N0	IA2
M-549	354701	58.0705	Adenocarcinoma	F	white	F	35	2.6	T2a	N1	IIB
M-999	351963	58.0897	Adenocarcinoma	F	white	F	35	2.6	T1c	N0	IA3
M-926	351925	58.3881	Adenocarcinoma	M	white	F	30	1.6	T1b	NX	IA2
M-648	354733	58.9822	Adenocarcinoma	M	white	N	0	1.5	T1b	N0	IA2
M-582	354709	59.965	Adenocarcinoma	F	white	F	35	0.9	T1a	N0	IA1
M-755	354815	60.4386	Adenocarcinoma	F	white	N	0	2.1	T1c	N0	IA3
M-759	354818	60.904	Adenocarcinoma	F	white	F	40	1.2	T1b	N0	IA2
M-799	354836	60.9532	Adenocarcinoma	F	white	C	40	5.4	T3	N0	IIB
M-710	354795	61.0107	Adenocarcinoma	F	white	N	0	2.5	T1c	N0	IA3
M-855	351976	61.1996	Adenocarcinoma	F	white	F	15	2.3	T1c	N0	IA3
M-689	354748	61.3803	Adenocarcinoma	F	white	F	100	2	T1b	N1	IIB
M-992	351961	61.9662	Adenocarcinoma	M	white	F	60	1.4	T2a	N0	IB
M-523	354693	62.3084	Adenocarcinoma	F	white	N	0	3.1	T4	N2	IIIB
M-523	354691	62.3084	Adenocarcinoma	F	white	N	0	3.1	T4	N2	IIIB
M-523	354692	62.3084	Adenocarcinoma	F	white	N	0	3.1	T4	N2	IIIB
M-634	354727	62.563	Adenocarcinoma	F	white	F	40	3.2	T2a	N0	IB
M-607	354715	63.272	Adenocarcinoma	F	white	F	15	1.7	T1b	N2	IIIA
M-684	354746	63.376	Adenocarcinoma	F	white	C	27	7	T3	N2	IIIB
M-542	354696	63.4801	Adenocarcinoma	M	white	F	20	1.2	T1b	N0	IA2
M-544	354698	64.1125	Adenocarcinoma	F	white	F	20	1.9	T2a	N1	IIB
M-610	354717	64.4903	Adenocarcinoma	M	white	F	90	6	T3	N0	IIB
M-741	354809	64.8215	Adenocarcinoma	M	white	F	50	6.8	T3	N0	IIB
M-880	352000	64.9967	Adenocarcinoma	M	white	C	84	1.1	T1b	N0	IA2
M-900	352014	65.0953	Adenocarcinoma	M	white	F	15	1.4	T1b	N0	IA2
M-878	351993	65.5004	Adenocarcinoma	M	white	F	40	3.6	T2a	N0	IB
M-564	354704	66.0507	Adenocarcinoma	M	white	F	90	1.8	T1b	N0	IA2
M-978	351953	66.2341	Adenocarcinoma	F	white	F	35	1.2	T1b	N0	IA2
M-989	351959	66.3601	Adenocarcinoma	F	white	F	20	1.7	T1b	N0	IA2
M-520	354690	66.7378	Adenocarcinoma	M	white	F	12	4.7	T2b	N0	IIA
M-628	354723	66.82	Adenocarcinoma	F	white	N	0	1.7	T2a	N0	IB
M-990	351960	66.8556	Adenocarcinoma	F	white	C	50	1	T1a	N0	IA1
M-676	354742	66.8665	Adenocarcinoma	F	white	F	50	1.5	T2a	N0	IB
M-617	354720	67.0362	Adenocarcinoma	F	white	F	23	2.8	T2a	N0	IB
M-625	354722	67.0554	Adenocarcinoma	M	white	F	13	7.5	T4	N1	IIIA
M-512	354687	67.1567	Adenocarcinoma	M	white	F	50	2.6	T3	N0	IIB
M-512	354688	67.1567	Adenocarcinoma	M	white	F	50	2.6	T3	N0	IIB
M-512	354686	67.1567	Adenocarcinoma	M	white	F	50	2.6	T3	N0	IIB
M-660	354737	67.2443	Adenocarcinoma	M	white	F	50	1	T1a	N0	IA1
M-760	354819	67.3675	Adenocarcinoma	M	white	F	90	4.2	T2b	N0	IIA
M-640	354731	67.5892	Adenocarcinoma	M	white	F	52	1.2	T1b	N0	IA2
M-729	354804	67.6166	Adenocarcinoma	M	white	C	100	2.7	T1c	N0	IA3
M-955	351940	67.748	Adenocarcinoma	M	white	F	5	1.5	T2a	N0	IB
M-737	354806	67.7508	Adenocarcinoma	F	white	N	0	6.2	T3	N0	IIB
M-546	354700	68.041	Adenocarcinoma	M	white	C	50	1.3	T1b	N0	IA2
M-861	351979	68.1121	Adenocarcinoma	F	white	N	0	2.3	T1c	N0	IA3
M-977	351952	68.2134	Adenocarcinoma	F	white	F	40	1.4	T2a	NX	IB
M-911	352021	68.4324	Adenocarcinoma	M	white	F	30	2	T1b	N1	IIB
M-898	352013	68.7692	Adenocarcinoma	F	white	C	53	4.3	T3	N0	IIB
M-997	351962	68.8951	Adenocarcinoma	M	white	F	1	1.1	T1b	N0	IA2
M-716	354797	69.0758	Adenocarcinoma	M	white	N	0	3	T1c	N1	IIB
M-884	352005	69.1798	Adenocarcinoma	F	white	N	0	0.4	T1a	NX	IA1
M-943	351932	69.4782	Adenocarcinoma	M	white	F	40	2.6	T2a	N0	IB
M-797	354835	69.5686	Adenocarcinoma	F	white	F	8	0.8	T1a	N0	IA1
M-727	354802	69.626	Adenocarcinoma	M	white	F	18	4.8	T2b	N0	IIA
M-703	354793	69.8067	Adenocarcinoma	F	white	F	50	2.2	T1c	N0	IA3
M-820	354844	69.8478	Adenocarcinoma	M	white	F	40	2.4	T1c	N0	IA3
M-632	354726	70.0641	Adenocarcinoma	M	white	N	0	3.8	T2a	N0	IB
M-888	352008	70.2995	Adenocarcinoma	M	white	F	30	3.9	T2a	N0	IB
M-691	354749	70.6773	Adenocarcinoma	M	white	F	100	3.4	T2a	N0	IB
M-852	351974	71.118	Adenocarcinoma	M	white	F	20	4.6	T2b	N1	IIB
M-612	354719	71.3179	Adenocarcinoma	F	white	C	50	3	T2a	N0	IB
M-677	354743	71.3343	Adenocarcinoma	M	white	N	0	1.8	T1b	N1	IIB
M-566	354705	71.3425	Adenocarcinoma	M	white	F	15	2.5	T1c	N1	IIB
M-967	351949	71.5588	Adenocarcinoma	F	white	F	100	4.8	T2b	N0	IIA
M-979	351954	71.6984	Adenocarcinoma	F	white	F	37	6	T3	N0	IIB
M-960	351943	71.9256	Adenocarcinoma	M	white	F	100	1.3	T1b	N0	IA2
M-885	354680	71.9612	Adenocarcinoma	M	white	F	50	3.7	T2a	N0	IB
M-925	351919	72.1228	Adenocarcinoma	M	american indian	C	10	2.8	T2a	N0	IB
M-904	352017	72.1693	Adenocarcinoma	M	white	F	50	9	T4	N1	IIIA
M-905	352018	72.4978	Adenocarcinoma	F	white	C	35	2	T2a	N0	IB
M-849	351971	73.1685	Adenocarcinoma	M	white	F	47	1.3	T1b	N0	IA2
M-543	354697	73.3054	Adenocarcinoma	F	white	F	15	1.5	T1b	N0	IA2
M-848	351970	73.33	Adenocarcinoma	M	white	F	12	2	T1b	N0	IA2
M-949	351936	73.4067	Adenocarcinoma	F	white	F	10	1.5	T1b	N0	IA2
M-887	352007	73.6695	Adenocarcinoma	M	white	F	53	1.9	T1b	N0	IA2
M-983	351955	73.6695	Adenocarcinoma	M	white	F	45	2.1	T1c	N0	IA3
M-516	354689	73.7352	Adenocarcinoma	M	white	C	30	1.8	T2a	N2	IIIA
M-860	351978	73.7544	Adenocarcinoma	F	white	N	0	1.6	T1b	N0	IA2
M-817	354842	73.7599	Adenocarcinoma	F	white	N	0	0.5	T1a	N0	IA1
M-680	354745	73.9679	Adenocarcinoma	F	white	C	30	1.8	T2a	N0	IB
M-789	354833	74.3895	Adenocarcinoma	F	white	F	50	1.8	T1b	N1	IIB
M-828	354848	74.7345	Adenocarcinoma	F	white	F	5	1.5	T1b	N0	IA2
M-630	354724	74.781	Adenocarcinoma	M	white	F	50	1.5	T2a	N0	IB
M-678	354744	74.833	Adenocarcinoma	M	white	F	30	2.9	T1c	N1	IIB
M-917	352024	74.8768	Adenocarcinoma	F	white	F	17	1.8	T1b	N0	IA2
M-554	354702	74.8768	Adenocarcinoma	M	white	F	100	1.8	T2a	N0	IB
M-504	354682	75.0821	Adenocarcinoma	F	white	N	0	1	T1a	N0	IA
M-723	354800	75.1588	Adenocarcinoma	F	white	F	5	1.4	T2a	N0	IB
M-655	354736	75.2491	Adenocarcinoma	M	white	N	0	0.8	T1a	N0	IA1
M-913	352022	75.4846	Adenocarcinoma	F	white	F	12	1.8	T1b	N0	IA2
M-750	354813	75.4846	Adenocarcinoma	F	white	F	20	1.3	T1b	N0	IA2
M-538	354694	75.4873	Adenocarcinoma	F	unknown	F	20	1.8	T2a	N0	IB
M-794	354834	75.5913	Adenocarcinoma	F	white	N	0	2.7	T1c	N0	IA3
M-942	351931	75.6516	Adenocarcinoma	M	white	F	7	4.5	T3	N2	IIIB
M-986	351958	75.6707	Adenocarcinoma	F	white	F	15	1.7	T3	N0	IIB
M-804	354837	75.7665	Adenocarcinoma	F	white	F	29	3	T1c	N0	IA3
M-872	351982	75.8076	Adenocarcinoma	F	white	F	30	1.3	T1b	N0	IA2
M-702	354791	76.1799	Adenocarcinoma	F	white	F	25	1.3	T1b	N0	IA2
M-757	354816	76.6179	Adenocarcinoma	F	white	F	25	1.3	T1b	N1	IA2
M-841	351968	76.8315	Adenocarcinoma	M	white	F	80	1	T2a	NX	IB
M-724	354801	77.097	Adenocarcinoma	M	white	C	60	7.5	T4	NX	IIIA
M-736	354805	77.3078	Adenocarcinoma	F	white	F	30	1.1	T1b	N0	IA2
M-541	354695	77.7951	Adenocarcinoma	M	white	F	20	5.5	T3	N1	IIIA
M-758	354817	77.8471	Adenocarcinoma	M	white	F	25	1.2	T1b	N0	IA2
M-1001	351964	77.8526	Adenocarcinoma	F	white	F	13	0.9	T1a	N0	IA1
M-948	351935	78.0032	Adenocarcinoma	F	white	F	30	1.5	T1b	N0	IA2
M-764	354822	78.1401	Adenocarcinoma	F	white	F	12	3	T3	N0	IIB
M-700	354787	78.6794	Adenocarcinoma	F	white	N	0	3.7	T2a	N0	IB
M-775	354827	78.9805	Adenocarcinoma	M	white	F	40	1.8	T1b	N0	IA2
M-826	354846	79.0024	Adenocarcinoma	M	white	N	0	3.7	T2a	N0	IB
M-862	351980	79.3446	Adenocarcinoma	F	white	F	36	1.6	T1b	NX	IA2
M-874	351984	79.7142	Adenocarcinoma	M	white	F	20	0.9	T1a	N0	IA1
M-720	354798	79.7388	Adenocarcinoma	M	white	N	0	1.4	T1b	N0	IA2
M-651	354735	79.977	Adenocarcinoma	F	white	N	0	3.5	T2a	N0	IB
M-712	354796	80.2699	Adenocarcinoma	F	white	F	53	5.2	T3	N0	IIB
M-964	351946	80.7846	Adenocarcinoma	F	american indian	F	40	0.1	T1a	NX	IA1
M-889	352009	80.8092	Adenocarcinoma	F	white	F	30	2.9	T1c	N0	IA3
M-974	351951	80.9981	Adenocarcinoma	M	white	F	20	2.5	T2a	N0	IB
M-966	351948	81.1186	Adenocarcinoma	M	white	F	20	2.2	T1c	N0	IA3
M-875	351985	81.5265	Adenocarcinoma	M	white	N	0	2.2	T1c	N0	IA3
M-892	352010	81.7236	Adenocarcinoma	M	white	F	12	0.8	T1a	N0	IA1
M-701	354789	82.3642	Adenocarcinoma	F	white	F	25	1.5	T1b	N0	IA2
M-845	351969	84.2532	Adenocarcinoma	M	white	F	7	1.7	T1b	N0	IA2
M-769	354823	84.8883	Adenocarcinoma	F	white	N	0	1.6	T1b	N0	IA2
M-812	354839	86.6157	Adenocarcinoma	M	white	F	32	1.8	T3	N0	IIB
M-856	351977	88.2802	Adenocarcinoma	F	white	F	100	2.5	T1c	N0	IA3
M-600	354714	91.8802	Adenocarcinoma	F	white	N	0	1.4	T1b	NX	IA2
M-834	351966	30.0235	Squamous	F	white	C	12	1.6	T1b	N0	IA2
M-931	351926	51.8205	Squamous	M	white	F	40	7	T3	N2	IIIB
M-882	352003	53.5918	Squamous	F	white	C	28	5.2	T3	N0	IIB
M-823	354845	54.2953	Squamous	M	white	F	42	1.9	T1b	N0	IA2
M-962	351944	55.2562	Squamous	F	white	C	100	1.3	T1b	N0	IA2
M-877	351988	55.3165	Squamous	M	white	F	75	3.7	T2a	N0	IB
M-685	354747	59.8007	Squamous	M	white	C	40	3	T1c	N1	IIB
M-509	354684	60.4495	Squamous	F	white	F	23	3.5	T2a	N2	IIIA
M-969	351950	60.9998	Squamous	F	white	F	15	6.5	T3	N0	IIB
M-883	352004	61.0381	Squamous	F	white	F	35	1.8	T1b	N0	IA2
M-838	351967	61.7663	Squamous	M	white	C	50	5	T2b	N1	IIB
M-778	354828	61.8156	Squamous	F	white	C	50	3	T1c	N0	IA3
M-728	354803	64.1207	Squamous	M	white	C	5	2.6	T1c	NX	IA3
M-637	354729	64.9912	Squamous	F	white	C	40	2.5	T2a	N0	IB
M-643	354732	65.2267	Squamous	M	white	F	47	4.1	T2b	N1	IIB
M-747	354812	66.9021	Squamous	F	white	C	46	7.5	T4	N1	IIIA
M-937	351929	66.9103	Squamous	M	white	C	55	2.6	T1c	N0	IA3
M-557	354703	67.6604	Squamous	M	white	F	40	1.1	T1b	NX	IA2
M-854	351975	68.301	Squamous	M	white	F	30	2.2	T1c	N0	IA3
M-773	354826	68.9416	Squamous	F	white	F	20	3.1	T2a	N0	IB
M-761	354820	69.6041	Squamous	M	white	F	36	11	T4	N1	IIIA
M-814	354840	71.066	Squamous	M	white	F	12	5.2	T3	N1	IIIA
M-963	351945	71.233	Squamous	M	white	F	40	3.5	T2a	N0	IB
M-763	354821	71.3726	Squamous	M	white	F	20	4.3	T2b	N0	IIA
M-650	354734	72.0735	Squamous	M	white	F	60	1.3	T1b	N0	IA2
M-932	351927	72.8455	Squamous	M	white	F	74	2.2	T1c	N0	IA3
M-902	352016	76.1553	Squamous	M	white	F	40	3.2	T2a	N1	IIB
M-909	352019	76.1635	Squamous	M	white	F	96	2	T1b	N0	IA2
M-886	352006	76.4154	Squamous	M	white	C	46	3.5	T2a	N3	IIIB
M-502	354681	77.3489	Squamous	M	white	F	50	5	T2b	N1	IIB
M-936	351928	77.3626	Squamous	F	white	F	50	4.3	T2b	N0	IIA
M-873	351983	78.2879	Squamous	M	white	F	50	5.9	T3	N0	IIB
M-511	354685	78.3344	Squamous	M	white	F	50	4.2	T2b	N0	IIA
M-694	354751	78.5808	Squamous	M	white	F	40	2.4	T1c	N0	IA3
M-984	351956	83.0021	Squamous	M	white	F	90	2.3	T2a	N0	IB
M-751	354814	84.6009	Squamous	M	white	F	15	8.2	T4	N1	IIIA
M-951	351938	92.6221	Squamous	M	white	F	28	3.6	T2a	N0	IB
