# Supplementary material for: Uncertainty-informed deep learning models enable high-confidence predictions for digital histopathology
Source: Nat Commun. 2022 Nov 2;13:6572. doi: 10.1038/s41467-022-34025-x (PMC9630455; doi:10.1038/s41467-022-34025-x)
Supplement: Supplementary file 14 — Supplementary Dataset 11 [file 41467_2022_34025_MOESM14_ESM.xlsx]

## Sheet: Non-Lung Diagnoses
Histopathological diagnosis (non-lung)		n (%)
Adenocarcinoma		2456 (100%)
	Adenocarcinoma, NOS	963 (39.2%)
	Papillary adenocarcinoma, NOS	619 (25.2%)
	Endometrioid adenocarcinoma, NOS	356 (14.5%)
	Serous cystadenocarcinoma, NOS	215 (8.8%)
	Mucinous adenocarcinoma	102 (4.2%)
	Tubular adenocarcinoma	73 (3%)
	Adenocarcinoma, intestinal type	69 (2.8%)
	Adenocarcinoma, endocervical type	18 (0.7%)
	Mucinous adenocarcinoma, endocervical type	17 (0.7%)
	Papillary serous cystadenocarcinoma	7 (0.3%)
	Intraductal papillary adenocarcinoma with invasion	6 (0.2%)
	Adenocarcinoma with mixed subtypes	4 (0.2%)
	Endometrioid adenocarcinoma, secretory variant	2 (0.1%)
	Follicular adenocarcinoma, NOS	1 (0%)
	Adenocarcinoma with neuroendocrine differentiation	1 (0%)
	Apocrine adenocarcinoma	1 (0%)
	Cystadenocarcinoma, NOS	1 (0%)
	Clear cell adenocarcinoma, NOS	1 (0%)
Squamous cell carcinoma		700 (100%)
	Squamous cell carcinoma, NOS	573 (81.9%)
	Squamous cell carcinoma, keratinizing, NOS	76 (10.9%)
	Squamous cell carcinoma, large cell, nonkeratinizing, NOS	41 (5.9%)
	Basaloid squamous cell carcinoma	9 (1.3%)
	Papillary squamous cell carcinoma	1 (0.1%)
Other		4015 (100%)
	Infiltrating duct carcinoma, NOS	808 (20.1%)
	Malignant melanoma, NOS	371 (9.2%)
	Hepatocellular carcinoma, NOS	345 (8.6%)
	Transitional cell carcinoma	311 (7.7%)
	Lobular carcinoma, NOS	175 (4.4%)
	Mixed glioma	123 (3.1%)
	Astrocytoma, anaplastic	118 (2.9%)
	Pheochromocytoma, NOS	107 (2.7%)
	Oligodendroglioma, NOS	103 (2.6%)
	Renal cell carcinoma, chromophobe type	101 (2.5%)
	Leiomyosarcoma, NOS	96 (2.4%)
	Papillary carcinoma, follicular variant	90 (2.2%)
	Oligodendroglioma, anaplastic	69 (1.7%)
	Papillary transitional cell carcinoma	64 (1.6%)
	Seminoma, NOS	63 (1.6%)
	Carcinoma, diffuse type	63 (1.6%)
	Dedifferentiated liposarcoma	56 (1.4%)
	Adrenal cortical carcinoma	54 (1.3%)
	Astrocytoma, NOS	51 (1.3%)
	Epithelioid mesothelioma, malignant	50 (1.2%)
	Malignant lymphoma, large B-cell, diffuse, NOS	43 (1.1%)
	Mullerian mixed tumor	42 (1%)
	Mixed epithelioid and spindle cell melanoma	40 (1%)
	Cholangiocarcinoma	38 (0.9%)
	Papillary carcinoma, columnar cell	38 (0.9%)
	Pheochromocytoma, malignant	37 (0.9%)
	Undifferentiated sarcoma	34 (0.8%)
	Thymoma, type AB, malignant	30 (0.7%)
	Mixed germ cell tumor	27 (0.7%)
	Embryonal carcinoma, NOS	26 (0.6%)
	Thymoma, type B2, malignant	23 (0.6%)
	Fibromyxosarcoma	23 (0.6%)
	Infiltrating duct and lobular carcinoma	23 (0.6%)
	Spindle cell melanoma, NOS	22 (0.5%)
	Nodular melanoma	21 (0.5%)
	Epithelioid cell melanoma	19 (0.5%)
	Extra-adrenal paraganglioma, NOS	17 (0.4%)
	Mesothelioma, biphasic, malignant	17 (0.4%)
	Infiltrating duct mixed with other types of carcinoma	16 (0.4%)
	Signet ring cell carcinoma	14 (0.3%)
	Thymoma, type A, malignant	13 (0.3%)
	Metaplastic carcinoma, NOS	13 (0.3%)
	Thymoma, type B3, malignant	12 (0.3%)
	Malignant fibrous histiocytoma	12 (0.3%)
	Thymoma, type B1, malignant	11 (0.3%)
	Thymic carcinoma, NOS	11 (0.3%)
	Carcinosarcoma, NOS	10 (0.2%)
	Malignant peripheral nerve sheath tumor	9 (0.2%)
	Spindle cell melanoma, type B	9 (0.2%)
	Neuroendocrine carcinoma, NOS	8 (0.2%)
	Amelanotic melanoma	7 (0.2%)
	Infiltrating lobular mixed with other types of carcinoma	6 (0.1%)
	Adenosquamous carcinoma	6 (0.1%)
	Extra-adrenal paraganglioma, malignant	6 (0.1%)
	Thymoma, type AB, NOS	6 (0.1%)
	Mesothelioma, malignant	5 (0.1%)
	Synovial sarcoma, spindle cell	5 (0.1%)
	Medullary carcinoma, NOS	5 (0.1%)
	Thymoma, type B2, NOS	5 (0.1%)
	Combined hepatocellular carcinoma and cholangiocarcinoma	5 (0.1%)
	Superficial spreading melanoma	4 (0.1%)
	Nonencapsulated sclerosing carcinoma	4 (0.1%)
	Hepatocellular carcinoma, clear cell type	4 (0.1%)
	Teratoma, benign	4 (0.1%)
	Carcinoma, NOS	4 (0.1%)
	Paraganglioma, NOS	4 (0.1%)
	Yolk sac tumor	4 (0.1%)
	Intraductal micropapillary carcinoma	3 (0.1%)
	Carcinoma, undifferentiated, NOS	3 (0.1%)
	Giant cell sarcoma	3 (0.1%)
	Myxoid leiomyosarcoma	3 (0.1%)
	Paget disease and infiltrating duct carcinoma of breast	3 (0.1%)
	Teratoma, malignant, NOS	3 (0.1%)
	Hepatocellular carcinoma, fibrolamellar	3 (0.1%)
	Pleomorphic liposarcoma	2 (0%)
	Teratocarcinoma	2 (0%)
	Thymoma, type A, NOS	2 (0%)
	Paraganglioma, malignant	2 (0%)
	Lentigo maligna melanoma	2 (0%)
	Synovial sarcoma, NOS	2 (0%)
	Pleomorphic carcinoma	2 (0%)
	Acral lentiginous melanoma, malignant	2 (0%)
	Synovial sarcoma, biphasic	2 (0%)
	Mesodermal mixed tumor	1 (0%)
	Hepatocellular carcinoma, spindle cell variant	1 (0%)
	Secretory carcinoma of breast	1 (0%)
	Thymoma, type B1, NOS	1 (0%)
	Papillary carcinoma, NOS	1 (0%)
	Desmoplastic melanoma, malignant	1 (0%)
	Follicular carcinoma, minimally invasive	1 (0%)
	Large cell neuroendocrine carcinoma	1 (0%)
	Fibrous mesothelioma, malignant	1 (0%)
	Liposarcoma, well differentiated	1 (0%)
	Adenoid cystic carcinoma	1 (0%)
	Abdominal fibromatosis	1 (0%)
	Basal cell carcinoma, NOS	1 (0%)
	Serous surface papillary carcinoma	1 (0%)
	Cribriform carcinoma, NOS	1 (0%)
	Aggressive fibromatosis	1 (0%)
Supplementary Table 2. Pathologic Diagnoses for Out-of-Distribution Samples from The Cancer Genome Atlas (TCGA).
