# Supplementary material for: Uncertainty-informed deep learning models enable high-confidence predictions for digital histopathology
Source: Nat Commun. 2022 Nov 2;13:6572. doi: 10.1038/s41467-022-34025-x (PMC9630455; doi:10.1038/s41467-022-34025-x)
Supplement: Supplementary file 16 — Source Data [file 41467_2022_34025_MOESM16_ESM.xlsx]

## Sheet: Figure 2a
Figure 2a
			AUROC
	Experiment ID	Number of slides	Replica 1	Replica 2	Replica 3	Replica 4
	AA-1	941	0.960037	0.959875	0.940644	0.959307
	AA-2	941	0.959388	0.97087	0.968192	0.952856
	AA-3	941	0.951205	0.965312	0.959616	0.958846
	U-1	800	0.978781	0.97143	0.942025	0.963299
	U-2	800	0.946634	0.961615	0.98304	0.946294
	U-3	800	0.949799	0.958223	0.942733	0.957375
	T-1	700	0.941705	0.960114	0.948572	0.953247
	T-2	700	0.948864	0.946234	0.960625	0.937249
	T-3	700	0.952735	0.959795	0.947161	0.966483
	S-1	600	0.9528	0.959	0.97	0.9348
	S-2	600	0.9595	0.9453	0.9475	0.945
	S-3	600	0.9395	0.9401	0.9714	0.9576
	R-1	500	0.92843	0.922902	0.964994	0.948129
	R-2	500	0.946872	0.950501	0.912614	0.90826
	R-3	500	0.94963	0.925533	0.961025	0.953404
	A-1	400	0.952996	0.936734	0.94765	0.9227
	A-2	400	0.910893	0.933838	0.91223	0.952105
	A-3	400	0.956612	0.896694	0.940771	0.918044
	L-1	350	0.93364	0.943982	0.950876	0.931342
	L-2	350	0.947384	0.963436	0.936226	0.909929
	L-3	350	0.935196	0.919441	0.930737	0.932521
	M-1	300	0.9252	0.9044	0.916	0.9276
	M-2	300	0.9612	0.9452	0.9512	0.944
	M-3	300	0.9444	0.9372	0.9372	0.8964
	N-1	250	0.935374	0.937642	0.970522	0.896259
	N-2	250	0.872449	0.889456	0.882653	0.908163
	N-3	250	0.831053	0.919096	0.899465	0.895895
	D-1	200	0.932526	0.926471	0.884948	0.930796
	D-2	200	0.870523	0.89899	0.879706	0.891644
	D-3	200	0.881543	0.949495	0.857668	0.886134
	O-1	176	0.872222	0.893333	0.827222	0.83
	O-2	176	0.878716	0.921522	0.890606	0.91082
	O-3	176	0.883472	0.9239	0.908442	0.991677
	P-1	150	0.9392	0.8928	0.9136	0.9504
	P-2	150	0.9088	0.9312	0.8512	0.9008
	P-3	150	0.9216	0.9648	0.9296	0.8896
	Q-1	126	0.945578	0.922902	0.875283	0.901257
	Q-2	126	0.952381	0.886621	0.904762	0.920635
	Q-3	126	0.827664	0.968254	0.852608	0.857143
	G-1	100	0.861592	0.955017	0.750865	0.871972
	G-2	100	0.782007	0.923875	0.806228	0.861592
	G-3	100	0.816406	0.890625	0.863281	0.980469
	V-1	90	0.715556	0.826667	0.835556	0.817778
	V-2	90	0.897778	0.844444	0.795556	0.92
	V-3	90	0.684444	0.911111	0.822222	0.933333
	W-1	80	0.816327	0.892857	0.836735	0.918367
	W-2	80	0.786982	0.91716	0.822485	0.940828
	W-3	80	0.846154	0.911243	0.633136	0.893491
	X-1	70	0.895833	0.916667	0.777778	0.916667
	X-2	70	0.888889	0.847222	0.840278	0.923611
	X-3	70	0.876033	0.867769	0.694215	0.92562
	Y-1	60	0.9	0.73	0.83	0.91
	Y-2	60	0.83	0.86	0.84	0.93
	Y-3	60	0.79	0.84	0.78	0.79
	Z-1	50	0.765432	0.864198	0.641975	0.91358
	Z-2	50	0.703125	0.890625	0.765625	0.796875
	Z-3	50	0.796875	0.890625	0.890625	0.8125
	ZA-1	40	0.836735	0.857143	0.755102	0.836735
	ZA-2	40	0.734694	0.877551	0.918367	0.714286
	ZA-3	40	0.777778	0.944444	0.666667	0.944444
	ZB-1	30	0.68	0.64	0.64	0.84
	ZB-2	30	0.96	0.88	0.36	0.88
	ZB-3	30	0.56	0.76	0.64	0.8
	ZC-1	20	0.6875	0.8125	0.4375	0.9375
	ZC-2	20	0.666667	0.888889	0.666667	0.888889
	ZC-3	20	0.666667	1	0.666667	1
	ZD-1	10	1	0.5	0	0.5
	ZD-2	10	0.5	0.5	0.75	0.5
	ZD-3	10	0	0	1	1

## Sheet: Figure 2b
Figure 2b
	Raw results		AUROC (No UQ)		AUROC (UQ-high)			Statistical comparisons
	Experiment ID	Number of slides	Replica 1	Replica 2	Replica 1	Replica 2		Experiment ID	Number of slides	P-value (one-sided)	P class (* < 0.05, ** < 0.01, *** < 0.001)
	AA_UQ-1	941	0.957238	0.958333	0.982585	0.971446		AA	941	0.0376397	*
	AA_UQ-2	941	0.958293	0.96876	0.967532	0.991572		U	800	0.00860764	**
	AA_UQ-3	941	0.967783	0.964189	0.986482	0.98649		T	700	7.11161e-05	***
	U_UQ-1	800	0.976387	0.971876	0.981461	0.98255		S	600	0.00860458	**
	U_UQ-2	800	0.947029	0.958505	0.980833	0.975416		R	500	0.00490433	**
	U_UQ-3	800	0.944994	0.946973	0.9677	0.956862		A	400	8.81797e-05	***
	T_UQ-1	700	0.953174	0.954416	0.966259	0.971694		L	350	0.0131461	*
	T_UQ-2	700	0.948024	0.943897	0.96692	0.965697		M	300	0.00164354	**
	T_UQ-3	700	0.96091	0.963362	0.987982	0.975976		N	250	0.000875531	***
	S_UQ-1	600	0.9605	0.9445	0.969822	0.972441		D	200	0.000318982	***
	S_UQ-2	600	0.9719	0.9339	0.983349	0.957831		O	176	0.00122271	**
	S_UQ-3	600	0.942	0.9457	0.975359	0.972607		P	150	0.0002127	***
	R_UQ-1	500	0.952664	0.938634	0.973421	0.959767		Q	126	0.0058865	**
	R_UQ-2	500	0.94092	0.924372	0.953811	0.951564		G	100	0.000378703	***
	R_UQ-3	500	0.948904	0.939178	0.960448	0.955038
	A_UQ-1	400	0.955669	0.905992	0.986271	0.947547
	A_UQ-2	400	0.950323	0.931388	0.959954	0.967548
	A_UQ-3	400	0.93377	0.869835	0.961322	0.915959
	L_UQ-1	350	0.936225	0.948291	0.95817	0.966387
	L_UQ-2	350	0.954816	0.969382	0.987939	0.981818
	L_UQ-3	350	0.932818	0.925089	0.975	0.970455
	M_UQ-1	300	0.9332	0.9364	0.945346	0.957065
	M_UQ-2	300	0.9668	0.9152	0.965278	0.954239
	M_UQ-3	300	0.934	0.9428	0.944707	0.969099
	N_UQ-1	250	0.959751	0.93424	0.995244	0.960784
	N_UQ-2	250	0.867347	0.908163	0.911265	0.929333
	N_UQ-3	250	0.909578	0.884593	0.945216	0.915276
	D_UQ-1	200	0.864187	0.894464	0.9	0.895221
	D_UQ-2	200	0.910927	0.856749	0.935547	0.889899
	D_UQ-3	200	0.972452	0.914601	0.986207	0.954023
	O_UQ-1	176	0.866667	0.885556	0.907407	0.911494
	O_UQ-2	176	0.884661	0.935791	0.888393	1
	O_UQ-3	176	0.87396	0.91082	0.891626	0.9369
	P_UQ-1	150	0.9408	0.9056	0.96875	0.935606
	P_UQ-2	150	0.872	0.9312	0.907143	0.952
	P_UQ-3	150	0.952	0.9472	0.991718	0.971292
	Q_UQ-1	126	0.920635	0.922902	0.92517	0.976471
	Q_UQ-2	126	0.970522	0.891156	0.99375	0.957219
	Q_UQ-3	126	0.802721	0.975057	0.832817	0.994152
	G_UQ-1	100	0.854671	0.972318	1	1
	G_UQ-2	100	0.775087	0.948097	0.782007	0.966912
	G_UQ-3	100	0.824219	0.878906	0.844444	0.945312
	V_UQ-1	90	0.72	-	-	-
	V_UQ-2	90	0.866667	-	-	-
	V_UQ-3	90	0.644444	-	-	-
	W_UQ-1	80	0.785714	-	-	-
	W_UQ-2	80	0.751479	-	-	-
	W_UQ-3	80	0.816568	-	-	-
	X_UQ-1	70	0.861111	-	-	-
	X_UQ-2	70	0.847222	-	-	-
	X_UQ-3	70	0.876033	-	-	-
	Y_UQ-1	60	0.91	-	-	-
	Y_UQ-2	60	0.89	-	-	-
	Y_UQ-3	60	0.79	-	-	-
	Z_UQ-1	50	0.666667	-	-	-
	Z_UQ-2	50	0.65625	-	-	-
	Z_UQ-3	50	0.765625	-	-	-
	ZA_UQ-1	40	0.836735	-	-	-
	ZA_UQ-2	40	0.714286	-	-	-
	ZA_UQ-3	40	0.694444	-	-	-
	ZB_UQ-1	30	0.56	-	-	-
	ZB_UQ-2	30	0.88	-	-	-
	ZB_UQ-3	30	0.6	-	-	-
	ZC_UQ-1	20	0.625	-	-	-
	ZC_UQ-2	20	0.666667	-	-	-
	ZC_UQ-3	20	0.888889	-	-	-
	ZD_UQ-1	10	0.5	-	-	-
	ZD_UQ-2	10	0.25	-	-	-
	ZD_UQ-3	10	0	-	-	-

## Sheet: Figure 2c
Figure 2c
			% High Confidence
	Experiment ID	Number of slides	Replica 1	Replica 2
	AA_UQ-1	941	0.843949	0.952229
	AA_UQ-2	941	0.955414	0.694268
	AA_UQ-3	941	0.798722	0.58147
	U_UQ-1	800	0.932836	0.791045
	U_UQ-2	800	0.736842	0.714286
	U_UQ-3	800	0.808271	0.864662
	T_UQ-1	700	0.91453	0.790598
	T_UQ-2	700	0.803419	0.769231
	T_UQ-3	700	0.810345	0.853448
	S_UQ-1	600	0.96	0.85
	S_UQ-2	600	0.86	0.865
	S_UQ-3	600	0.655	0.8
	R_UQ-1	500	0.833333	0.708333
	R_UQ-2	500	0.975904	0.873494
	R_UQ-3	500	0.644578	0.89759
	A_UQ-1	400	0.835821	0.768657
	A_UQ-2	400	0.626866	0.820896
	A_UQ-3	400	0.833333	0.901515
	L_UQ-1	350	0.813559	0.847458
	L_UQ-2	350	0.741379	0.801724
	L_UQ-3	350	0.844828	0.62931
	M_UQ-1	300	0.86	0.86
	M_UQ-2	300	0.81	0.74
	M_UQ-3	300	0.92	0.78
	N_UQ-1	250	0.690476	0.72619
	N_UQ-2	250	0.857143	0.654762
	N_UQ-3	250	0.878049	0.963415
	D_UQ-1	200	0.926471	0.970588
	D_UQ-2	200	0.969697	0.954545
	D_UQ-3	200	0.893939	0.893939
	O_UQ-1	176	0.916667	0.983333
	O_UQ-2	176	0.896552	0.517241
	O_UQ-3	176	0.982759	0.931034
	P_UQ-1	150	0.72	0.92
	P_UQ-2	150	0.82	1
	P_UQ-3	150	0.88	0.82
	Q_UQ-1	126	1	0.880952
	Q_UQ-2	126	0.619048	0.666667
	Q_UQ-3	126	0.857143	0.880952
	G_UQ-1	100	0.647059	0.823529
	G_UQ-2	100	1	0.970588
	G_UQ-3	100	0.4375	1

## Sheet: Figure 2d
Figure 2d
	Experiment ID	Number of slides	k-fold	Ratio	AUROC
	A	400	1	1:1 LUAD:LUSC	0.952996
	A	400	2	1:1 LUAD:LUSC	0.910893
	A	400	3	1:1 LUAD:LUSC	0.956612
	A	400	1	1:1 LUAD:LUSC	0.955669
	A	400	2	1:1 LUAD:LUSC	0.950323
	A	400	3	1:1 LUAD:LUSC	0.93377
	A_01	400	1	10:1 LUAD:LUSC	0.881548
	A_01	400	2	10:1 LUAD:LUSC	0.864103
	A_01	400	3	10:1 LUAD:LUSC	0.835256
	A_01	400	1	10:1 LUAD:LUSC	0.817857
	A_01	400	2	10:1 LUAD:LUSC	0.826282
	A_01	400	3	10:1 LUAD:LUSC	0.787179
	A_10	400	1	1:10 LUAD:LUSC	0.908333
	A_10	400	2	1:10 LUAD:LUSC	0.887179
	A_10	400	3	1:10 LUAD:LUSC	0.928846
	A_10	400	1	1:10 LUAD:LUSC	0.909524
	A_10	400	2	1:10 LUAD:LUSC	0.926282
	A_10	400	3	1:10 LUAD:LUSC	0.933974
	A_13	400	1	1:3 LUAD:LUSC	0.917353
	A_13	400	2	1:3 LUAD:LUSC	0.870303
	A_13	400	3	1:3 LUAD:LUSC	0.906061
	A_13	400	1	1:3 LUAD:LUSC	0.915
	A_13	400	2	1:3 LUAD:LUSC	0.926667
	A_13	400	3	1:3 LUAD:LUSC	0.915152
	A_31	400	1	3:1 LUAD:LUSC	0.908824
	A_31	400	2	3:1 LUAD:LUSC	0.977879
	A_31	400	3	3:1 LUAD:LUSC	0.943636
	A_31	400	1	1:3 LUAD:LUSC	0.924118
	A_31	400	2	3:1 LUAD:LUSC	0.971212
	A_31	400	3	3:1 LUAD:LUSC	0.951515
	A_R	400	1	1:1 LUAD:LUSC	0.936734
	A_R	400	2	1:1 LUAD:LUSC	0.933838
	A_R	400	3	1:1 LUAD:LUSC	0.896694
	A_R	400	1	1:1 LUAD:LUSC	0.905992
	A_R	400	2	1:1 LUAD:LUSC	0.931388
	A_R	400	3	1:1 LUAD:LUSC	0.869835
	A_R_01	400	1	10:1 LUAD:LUSC	0.918452
	A_R_01	400	2	10:1 LUAD:LUSC	0.989103
	A_R_01	400	3	10:1 LUAD:LUSC	0.885897
	A_R_01	400	1	10:1 LUAD:LUSC	0.91131
	A_R_01	400	2	10:1 LUAD:LUSC	0.982051
	A_R_01	400	3	10:1 LUAD:LUSC	0.921795
	A_R_10	400	1	1:10 LUAD:LUSC	0.907143
	A_R_10	400	2	1:10 LUAD:LUSC	0.907051
	A_R_10	400	3	1:10 LUAD:LUSC	0.929487
	A_R_10	400	1	1:10 LUAD:LUSC	0.920238
	A_R_10	400	2	1:10 LUAD:LUSC	0.903846
	A_R_10	400	3	1:10 LUAD:LUSC	0.954487
	A_R_13	400	1	1:3 LUAD:LUSC	0.905294
	A_R_13	400	2	1:3 LUAD:LUSC	0.955758
	A_R_13	400	3	1:3 LUAD:LUSC	0.930303
	A_R_13	400	1	1:3 LUAD:LUSC	0.905882
	A_R_13	400	2	1:3 LUAD:LUSC	0.923333
	A_R_13	400	3	1:3 LUAD:LUSC	0.941515
	A_R_31	400	1	3:1 LUAD:LUSC	0.896765
	A_R_31	400	2	3:1 LUAD:LUSC	0.925152
	A_R_31	400	3	3:1 LUAD:LUSC	0.956061
	A_R_31	400	1	3:1 LUAD:LUSC	0.895882
	A_R_31	400	2	3:1 LUAD:LUSC	0.921818
	A_R_31	400	3	3:1 LUAD:LUSC	0.959394
	D	200	1	1:1 LUAD:LUSC	0.932526
	D	200	2	1:1 LUAD:LUSC	0.870523
	D	200	3	1:1 LUAD:LUSC	0.881543
	D	200	1	1:1 LUAD:LUSC	0.864187
	D	200	2	1:1 LUAD:LUSC	0.910927
	D	200	3	1:1 LUAD:LUSC	0.972452
	D_01	200	1	10:1 LUAD:LUSC	0.764286
	D_01	200	2	10:1 LUAD:LUSC	0.728571
	D_01	200	3	10:1 LUAD:LUSC	0.866667
	D_01	200	1	10:1 LUAD:LUSC	0.733333
	D_01	200	2	10:1 LUAD:LUSC	0.733333
	D_01	200	3	10:1 LUAD:LUSC	0.869444
	D_10	200	1	1:10 LUAD:LUSC	0.869048
	D_10	200	2	1:10 LUAD:LUSC	0.82619
	D_10	200	3	1:10 LUAD:LUSC	0.827778
	D_10	200	1	1:10 LUAD:LUSC	0.85
	D_10	200	2	1:10 LUAD:LUSC	0.87619
	D_10	200	3	1:10 LUAD:LUSC	0.85
	D_13	200	1	1:3 LUAD:LUSC	0.875294
	D_13	200	2	1:3 LUAD:LUSC	0.865882
	D_13	200	3	1:3 LUAD:LUSC	0.83625
	D_13	200	1	1:3 LUAD:LUSC	0.857647
	D_13	200	2	1:3 LUAD:LUSC	0.842353
	D_13	200	3	1:3 LUAD:LUSC	0.8825
	D_31	200	1	3:1 LUAD:LUSC	0.872941
	D_31	200	2	3:1 LUAD:LUSC	0.938824
	D_31	200	3	3:1 LUAD:LUSC	0.8675
	D_31	200	1	3:1 LUAD:LUSC	0.908235
	D_31	200	2	3:1 LUAD:LUSC	0.971765
	D_31	200	3	3:1 LUAD:LUSC	0.875
	D_R	200	1	1:1 LUAD:LUSC	0.926471
	D_R	200	2	1:1 LUAD:LUSC	0.89899
	D_R	200	3	1:1 LUAD:LUSC	0.949495
	D_R	200	1	1:1 LUAD:LUSC	0.894464
	D_R	200	2	1:1 LUAD:LUSC	0.856749
	D_R	200	3	1:1 LUAD:LUSC	0.914601
	D_R_01	200	1	10:1 LUAD:LUSC	0.864286
	D_R_01	200	2	10:1 LUAD:LUSC	0.97381
	D_R_01	200	3	10:1 LUAD:LUSC	0.633333
	D_R_01	200	1	10:1 LUAD:LUSC	0.845238
	D_R_01	200	2	10:1 LUAD:LUSC	0.966667
	D_R_01	200	3	10:1 LUAD:LUSC	0.775
	D_R_10	200	1	1:10 LUAD:LUSC	0.864286
	D_R_10	200	2	1:10 LUAD:LUSC	0.9
	D_R_10	200	3	1:10 LUAD:LUSC	0.752778
	D_R_10	200	1	1:10 LUAD:LUSC	0.9
	D_R_10	200	2	1:10 LUAD:LUSC	0.87381
	D_R_10	200	3	1:10 LUAD:LUSC	0.725
	D_R_13	200	1	1:3 LUAD:LUSC	0.909412
	D_R_13	200	2	1:3 LUAD:LUSC	0.896471
	D_R_13	200	3	1:3 LUAD:LUSC	0.9475
	D_R_13	200	1	1:3 LUAD:LUSC	0.872941
	D_R_13	200	2	1:3 LUAD:LUSC	0.932941
	D_R_13	200	3	1:3 LUAD:LUSC	0.95875
	D_R_31	200	1	3:1 LUAD:LUSC	0.974118
	D_R_31	200	2	3:1 LUAD:LUSC	0.931765
	D_R_31	200	3	3:1 LUAD:LUSC	0.90625
	D_R_31	200	1	3:1 LUAD:LUSC	0.941176
	D_R_31	200	2	3:1 LUAD:LUSC	0.908235
	D_R_31	200	3	3:1 LUAD:LUSC	0.90875
	G	100	1	1:1 LUAD:LUSC	0.861592
	G	100	2	1:1 LUAD:LUSC	0.782007
	G	100	3	1:1 LUAD:LUSC	0.816406
	G	100	1	1:1 LUAD:LUSC	0.854671
	G	100	2	1:1 LUAD:LUSC	0.775087
	G	100	3	1:1 LUAD:LUSC	0.824219
	G_01	100	1	10:1 LUAD:LUSC	0.875
	G_01	100	2	10:1 LUAD:LUSC	0.955556
	G_01	100	3	10:1 LUAD:LUSC	0.677778
	G_01	100	1	10:1 LUAD:LUSC	0.891667
	G_01	100	2	10:1 LUAD:LUSC	0.922222
	G_01	100	3	10:1 LUAD:LUSC	0.733333
	G_10	100	1	1:10 LUAD:LUSC	0.858333
	G_10	100	2	1:10 LUAD:LUSC	0.822222
	G_10	100	3	1:10 LUAD:LUSC	0.766667
	G_10	100	1	1:10 LUAD:LUSC	0.858333
	G_10	100	2	1:10 LUAD:LUSC	0.855556
	G_10	100	3	1:10 LUAD:LUSC	0.633333
	G_13	100	1	1:3 LUAD:LUSC	0.835556
	G_13	100	2	1:3 LUAD:LUSC	0.89
	G_13	100	3	1:3 LUAD:LUSC	0.695
	G_13	100	1	1:3 LUAD:LUSC	0.875556
	G_13	100	2	1:3 LUAD:LUSC	0.855
	G_13	100	3	1:3 LUAD:LUSC	0.725
	G_31	100	1	3:1 LUAD:LUSC	0.777778
	G_31	100	2	3:1 LUAD:LUSC	0.865
	G_31	100	3	3:1 LUAD:LUSC	0.85
	G_31	100	1	3:1 LUAD:LUSC	0.746667
	G_31	100	2	3:1 LUAD:LUSC	0.855
	G_31	100	3	3:1 LUAD:LUSC	0.86
	G_R	100	1	1:1 LUAD:LUSC	0.955017
	G_R	100	2	1:1 LUAD:LUSC	0.923875
	G_R	100	3	1:1 LUAD:LUSC	0.890625
	G_R	100	1	1:1 LUAD:LUSC	0.972318
	G_R	100	2	1:1 LUAD:LUSC	0.948097
	G_R	100	3	1:1 LUAD:LUSC	0.878906
	G_R_01	100	1	10:1 LUAD:LUSC	0.825
	G_R_01	100	2	10:1 LUAD:LUSC	0.877778
	G_R_01	100	3	10:1 LUAD:LUSC	0.966667
	G_R_01	100	1	10:1 LUAD:LUSC	0.783333
	G_R_01	100	2	10:1 LUAD:LUSC	0.9
	G_R_01	100	3	10:1 LUAD:LUSC	0.966667
	G_R_10	100	1	1:10 LUAD:LUSC	0.741667
	G_R_10	100	2	1:10 LUAD:LUSC	0.955556
	G_R_10	100	3	1:10 LUAD:LUSC	0.9
	G_R_10	100	1	1:10 LUAD:LUSC	0.766667
	G_R_10	100	2	1:10 LUAD:LUSC	0.955556
	G_R_10	100	3	1:10 LUAD:LUSC	0.922222
	G_R_13	100	1	1:3 LUAD:LUSC	0.786667
	G_R_13	100	2	1:3 LUAD:LUSC	0.935
	G_R_13	100	3	1:3 LUAD:LUSC	0.925
	G_R_13	100	1	1:3 LUAD:LUSC	0.862222
	G_R_13	100	2	1:3 LUAD:LUSC	0.88
	G_R_13	100	3	1:3 LUAD:LUSC	0.855
	G_R_31	100	1	3:1 LUAD:LUSC	0.92
	G_R_31	100	2	3:1 LUAD:LUSC	0.85
	G_R_31	100	3	3:1 LUAD:LUSC	0.795
	G_R_31	100	1	3:1 LUAD:LUSC	0.96
	G_R_31	100	2	3:1 LUAD:LUSC	0.905
	G_R_31	100	3	3:1 LUAD:LUSC	0.84
	M	300	1	1:1 LUAD:LUSC	0.9252
	M	300	2	1:1 LUAD:LUSC	0.9612
	M	300	3	1:1 LUAD:LUSC	0.9444
	M	300	1	1:1 LUAD:LUSC	0.9332
	M	300	2	1:1 LUAD:LUSC	0.9668
	M	300	3	1:1 LUAD:LUSC	0.934
	M_01	300	1	10:1 LUAD:LUSC	0.781111
	M_01	300	2	10:1 LUAD:LUSC	0.756667
	M_01	300	3	10:1 LUAD:LUSC	0.765556
	M_01	300	1	10:1 LUAD:LUSC	0.736667
	M_01	300	2	10:1 LUAD:LUSC	0.756667
	M_01	300	3	10:1 LUAD:LUSC	0.765556
	M_10	300	1	1:10 LUAD:LUSC	0.878889
	M_10	300	2	1:10 LUAD:LUSC	0.773333
	M_10	300	3	1:10 LUAD:LUSC	0.95
	M_10	300	1	1:10 LUAD:LUSC	0.94
	M_10	300	2	1:10 LUAD:LUSC	0.79
	M_10	300	3	1:10 LUAD:LUSC	0.924444
	M_13	300	1	1:3 LUAD:LUSC	0.917333
	M_13	300	2	1:3 LUAD:LUSC	0.901333
	M_13	300	3	1:3 LUAD:LUSC	0.8336
	M_13	300	1	1:3 LUAD:LUSC	0.887467
	M_13	300	2	1:3 LUAD:LUSC	0.903467
	M_13	300	3	1:3 LUAD:LUSC	0.8688
	M_31	300	1	3:1 LUAD:LUSC	0.864533
	M_31	300	2	3:1 LUAD:LUSC	0.888
	M_31	300	3	3:1 LUAD:LUSC	0.9184
	M_31	300	1	3:1 LUAD:LUSC	0.9056
	M_31	300	2	3:1 LUAD:LUSC	0.8976
	M_31	300	3	3:1 LUAD:LUSC	0.887467
	M_R	300	1	1:1 LUAD:LUSC	0.9044
	M_R	300	2	1:1 LUAD:LUSC	0.9452
	M_R	300	3	1:1 LUAD:LUSC	0.9372
	M_R	300	1	1:1 LUAD:LUSC	0.9364
	M_R	300	2	1:1 LUAD:LUSC	0.9152
	M_R	300	3	1:1 LUAD:LUSC	0.9428
	M_R_01	300	1	10:1 LUAD:LUSC	0.795556
	M_R_01	300	2	10:1 LUAD:LUSC	0.892222
	M_R_01	300	3	10:1 LUAD:LUSC	0.946667
	M_R_01	300	1	10:1 LUAD:LUSC	0.787778
	M_R_01	300	2	10:1 LUAD:LUSC	0.911111
	M_R_01	300	3	10:1 LUAD:LUSC	0.95
	M_R_10	300	1	1:10 LUAD:LUSC	0.826667
	M_R_10	300	2	1:10 LUAD:LUSC	0.892222
	M_R_10	300	3	1:10 LUAD:LUSC	0.935556
	M_R_10	300	1	1:10 LUAD:LUSC	0.825556
	M_R_10	300	2	1:10 LUAD:LUSC	0.882222
	M_R_10	300	3	1:10 LUAD:LUSC	0.912222
	M_R_13	300	1	1:3 LUAD:LUSC	0.882667
	M_R_13	300	2	1:3 LUAD:LUSC	0.959467
	M_R_13	300	3	1:3 LUAD:LUSC	0.9456
	M_R_13	300	1	1:3 LUAD:LUSC	0.8816
	M_R_13	300	2	1:3 LUAD:LUSC	0.9728
	M_R_13	300	3	1:3 LUAD:LUSC	0.9584
	M_R_31	300	1	3:1 LUAD:LUSC	0.9568
	M_R_31	300	2	3:1 LUAD:LUSC	0.930133
	M_R_31	300	3	3:1 LUAD:LUSC	0.920533
	M_R_31	300	1	3:1 LUAD:LUSC	0.9504
	M_R_31	300	2	3:1 LUAD:LUSC	0.942933
	M_R_31	300	3	3:1 LUAD:LUSC	0.907733
	P	150	1	1:1 LUAD:LUSC	0.9392
	P	150	2	1:1 LUAD:LUSC	0.9088
	P	150	3	1:1 LUAD:LUSC	0.9216
	P	150	1	1:1 LUAD:LUSC	0.9408
	P	150	2	1:1 LUAD:LUSC	0.872
	P	150	3	1:1 LUAD:LUSC	0.952
	P_01	150	1	10:1 LUAD:LUSC	0.582222
	P_01	150	2	10:1 LUAD:LUSC	0.813333
	P_01	150	3	10:1 LUAD:LUSC	0.862222
	P_01	150	1	10:1 LUAD:LUSC	0.751111
	P_01	150	2	10:1 LUAD:LUSC	0.777778
	P_01	150	3	10:1 LUAD:LUSC	0.777778
	P_10	150	1	1:10 LUAD:LUSC	0.76
	P_10	150	2	1:10 LUAD:LUSC	0.777778
	P_10	150	3	1:10 LUAD:LUSC	0.888889
	P_10	150	1	1:10 LUAD:LUSC	0.711111
	P_10	150	2	1:10 LUAD:LUSC	0.777778
	P_10	150	3	1:10 LUAD:LUSC	0.88
	P_13	150	1	1:3 LUAD:LUSC	0.730769
	P_13	150	2	1:3 LUAD:LUSC	0.719335
	P_13	150	3	1:3 LUAD:LUSC	0.808559
	P_13	150	1	1:3 LUAD:LUSC	0.720648
	P_13	150	2	1:3 LUAD:LUSC	0.694387
	P_13	150	3	1:3 LUAD:LUSC	0.873874
	P_31	150	1	3:1 LUAD:LUSC	0.890688
	P_31	150	2	3:1 LUAD:LUSC	0.912682
	P_31	150	3	3:1 LUAD:LUSC	0.891892
	P_31	150	1	3:1 LUAD:LUSC	0.927126
	P_31	150	2	3:1 LUAD:LUSC	0.898129
	P_31	150	3	3:1 LUAD:LUSC	0.878378
	P_R	150	1	1:1 LUAD:LUSC	0.8928
	P_R	150	2	1:1 LUAD:LUSC	0.9312
	P_R	150	3	1:1 LUAD:LUSC	0.9648
	P_R	150	1	1:1 LUAD:LUSC	0.9056
	P_R	150	2	1:1 LUAD:LUSC	0.9312
	P_R	150	3	1:1 LUAD:LUSC	0.9472
	P_R_01	150	1	10:1 LUAD:LUSC	0.968889
	P_R_01	150	2	10:1 LUAD:LUSC	0.928889
	P_R_01	150	3	10:1 LUAD:LUSC	0.764444
	P_R_01	150	1	10:1 LUAD:LUSC	0.955556
	P_R_01	150	2	10:1 LUAD:LUSC	0.942222
	P_R_01	150	3	10:1 LUAD:LUSC	0.695556
	P_R_10	150	1	1:10 LUAD:LUSC	0.791111
	P_R_10	150	2	1:10 LUAD:LUSC	0.595556
	P_R_10	150	3	1:10 LUAD:LUSC	0.76
	P_R_10	150	1	1:10 LUAD:LUSC	0.768889
	P_R_10	150	2	1:10 LUAD:LUSC	0.6
	P_R_10	150	3	1:10 LUAD:LUSC	0.728889
	P_R_13	150	1	1:3 LUAD:LUSC	0.884615
	P_R_13	150	2	1:3 LUAD:LUSC	0.950104
	P_R_13	150	3	1:3 LUAD:LUSC	0.835586
	P_R_13	150	1	1:3 LUAD:LUSC	0.850202
	P_R_13	150	2	1:3 LUAD:LUSC	0.960499
	P_R_13	150	3	1:3 LUAD:LUSC	0.828829
	P_R_31	150	1	3:1 LUAD:LUSC	0.931174
	P_R_31	150	2	3:1 LUAD:LUSC	0.819127
	P_R_31	150	3	3:1 LUAD:LUSC	0.894144
	P_R_31	150	1	3:1 LUAD:LUSC	0.92915
	P_R_31	150	2	3:1 LUAD:LUSC	0.783784
	P_R_31	150	3	3:1 LUAD:LUSC	0.882883
	Z	50	1	1:1 LUAD:LUSC	0.765432
	Z	50	2	1:1 LUAD:LUSC	0.703125
	Z	50	3	1:1 LUAD:LUSC	0.796875
	Z	50	1	1:1 LUAD:LUSC	0.666667
	Z	50	2	1:1 LUAD:LUSC	0.65625
	Z	50	3	1:1 LUAD:LUSC	0.765625
	Z_01	50	1	10:1 LUAD:LUSC	0.6
	Z_01	50	2	10:1 LUAD:LUSC	0.833333
	Z_01	50	3	10:1 LUAD:LUSC	1
	Z_01	50	1	10:1 LUAD:LUSC	0.566667
	Z_01	50	2	10:1 LUAD:LUSC	0.866667
	Z_01	50	3	10:1 LUAD:LUSC	1
	Z_10	50	1	1:10 LUAD:LUSC	0.866667
	Z_10	50	2	1:10 LUAD:LUSC	0.3
	Z_10	50	3	1:10 LUAD:LUSC	0.733333
	Z_10	50	1	1:10 LUAD:LUSC	0.766667
	Z_10	50	2	1:10 LUAD:LUSC	0.333333
	Z_10	50	3	1:10 LUAD:LUSC	0.8
	Z_13	50	1	1:3 LUAD:LUSC	0.769231
	Z_13	50	2	1:3 LUAD:LUSC	0.75
	Z_13	50	3	1:3 LUAD:LUSC	0.9375
	Z_13	50	1	1:3 LUAD:LUSC	0.8
	Z_13	50	2	1:3 LUAD:LUSC	0.6875
	Z_13	50	3	1:3 LUAD:LUSC	0.9375
	Z_31	50	1	3:1 LUAD:LUSC	0.784615
	Z_31	50	2	3:1 LUAD:LUSC	0.708333
	Z_31	50	3	3:1 LUAD:LUSC	0.854167
	Z_31	50	1	3:1 LUAD:LUSC	0.8
	Z_31	50	2	3:1 LUAD:LUSC	0.708333
	Z_31	50	3	3:1 LUAD:LUSC	0.8125
	Z_R	50	1	1:1 LUAD:LUSC	0.864198
	Z_R	50	2	1:1 LUAD:LUSC	0.890625
	Z_R	50	3	1:1 LUAD:LUSC	0.890625
	Z_R	50	1	1:1 LUAD:LUSC	0.765432
	Z_R	50	2	1:1 LUAD:LUSC	0.796875
	Z_R	50	3	1:1 LUAD:LUSC	0.8125
	Z_R_01	50	1	10:1 LUAD:LUSC	0.766667
	Z_R_01	50	2	10:1 LUAD:LUSC	0.633333
	Z_R_01	50	3	10:1 LUAD:LUSC	0.466667
	Z_R_01	50	1	10:1 LUAD:LUSC	0.766667
	Z_R_01	50	2	10:1 LUAD:LUSC	0.516667
	Z_R_01	50	3	10:1 LUAD:LUSC	0.533333
	Z_R_10	50	1	1:10 LUAD:LUSC	1
	Z_R_10	50	2	1:10 LUAD:LUSC	0.966667
	Z_R_10	50	3	1:10 LUAD:LUSC	1
	Z_R_10	50	1	1:10 LUAD:LUSC	1
	Z_R_10	50	2	1:10 LUAD:LUSC	0.966667
	Z_R_10	50	3	1:10 LUAD:LUSC	0.8
	Z_R_13	50	1	1:3 LUAD:LUSC	0.938462
	Z_R_13	50	2	1:3 LUAD:LUSC	0.916667
	Z_R_13	50	3	1:3 LUAD:LUSC	0.979167
	Z_R_13	50	1	1:3 LUAD:LUSC	0.892308
	Z_R_13	50	2	1:3 LUAD:LUSC	0.854167
	Z_R_13	50	3	1:3 LUAD:LUSC	0.958333
	Z_R_31	50	1	3:1 LUAD:LUSC	0.938462
	Z_R_31	50	2	3:1 LUAD:LUSC	0.854167
	Z_R_31	50	3	3:1 LUAD:LUSC	0.875
	Z_R_31	50	1	3:1 LUAD:LUSC	0.907692
	Z_R_31	50	2	3:1 LUAD:LUSC	0.854167
	Z_R_31	50	3	3:1 LUAD:LUSC	0.916667

## Sheet: Figure 2e
Figure 2e
					AUROC
	Experiment ID	Number of slides	k-fold	Ratio	No UQ	UQ-High
	A_13	400	1	1:3 LUAD:LUSC	0.915	0.96158
	A_13	400	2	1:3 LUAD:LUSC	0.926667	0.954193
	A_13	400	3	1:3 LUAD:LUSC	0.915152	0.948035
	M_13	300	1	1:3 LUAD:LUSC	0.887467	0.916111
	M_13	300	2	1:3 LUAD:LUSC	0.903467	0.939878
	M_13	300	3	1:3 LUAD:LUSC	0.8688	0.900235
	D_13	200	1	1:3 LUAD:LUSC	0.857647	0.923611
	D_13	200	2	1:3 LUAD:LUSC	0.842353	0.841438
	D_13	200	3	1:3 LUAD:LUSC	0.8825	0.955711
	P_13	150	1	1:3 LUAD:LUSC	0.720648	0.664141
	P_13	150	2	1:3 LUAD:LUSC	0.694387	0.746667
	P_13	150	3	1:3 LUAD:LUSC	0.873874	0.894895
	G_13	100	1	1:3 LUAD:LUSC	0.875556	0.833333
	G_13	100	2	1:3 LUAD:LUSC	0.855	0.708571
	G_13	100	3	1:3 LUAD:LUSC	0.725	0.9
	Z_13	50	1	1:3 LUAD:LUSC	0.8	-
	Z_13	50	2	1:3 LUAD:LUSC	0.6875	-
	Z_13	50	3	1:3 LUAD:LUSC	0.9375	-
	A_R_13	400	1	1:3 LUAD:LUSC	0.905882	0.917094
	A_R_13	400	2	1:3 LUAD:LUSC	0.923333	0.976471
	A_R_13	400	3	1:3 LUAD:LUSC	0.941515	0.956473
	M_R_13	300	1	1:3 LUAD:LUSC	0.8816	0.894359
	M_R_13	300	2	1:3 LUAD:LUSC	0.9728	0.993924
	M_R_13	300	3	1:3 LUAD:LUSC	0.9584	0.979459
	D_R_13	200	1	1:3 LUAD:LUSC	0.872941	0.896739
	D_R_13	200	2	1:3 LUAD:LUSC	0.932941	0.926241
	D_R_13	200	3	1:3 LUAD:LUSC	0.95875	0.931354
	P_R_13	150	1	1:3 LUAD:LUSC	0.850202	0.932692
	P_R_13	150	2	1:3 LUAD:LUSC	0.960499	0.76
	P_R_13	150	3	1:3 LUAD:LUSC	0.828829	1
	G_R_13	100	1	1:3 LUAD:LUSC	0.862222	0.764444
	G_R_13	100	2	1:3 LUAD:LUSC	0.88	1
	G_R_13	100	3	1:3 LUAD:LUSC	0.855	0.96875
	Z_R_13	50	1	1:3 LUAD:LUSC	0.892308	-
	Z_R_13	50	2	1:3 LUAD:LUSC	0.854167	-
	Z_R_13	50	3	1:3 LUAD:LUSC	0.958333	-
	A_31	400	1	3:1 LUAD:LUSC	0.924118	0.941379
	A_31	400	2	3:1 LUAD:LUSC	0.971212	0.995789
	A_31	400	3	3:1 LUAD:LUSC	0.951515	0.983117
	M_31	300	1	3:1 LUAD:LUSC	0.9056	0.893657
	M_31	300	2	3:1 LUAD:LUSC	0.8976	0.9088
	M_31	300	3	3:1 LUAD:LUSC	0.887467	0.898082
	D_31	200	1	3:1 LUAD:LUSC	0.908235	0.932171
	D_31	200	2	3:1 LUAD:LUSC	0.971765	0.990278
	D_31	200	3	3:1 LUAD:LUSC	0.875	0.910569
	P_31	150	1	3:1 LUAD:LUSC	0.927126	0.910714
	P_31	150	2	3:1 LUAD:LUSC	0.898129	0.988889
	P_31	150	3	3:1 LUAD:LUSC	0.878378	0.874552
	G_31	100	1	3:1 LUAD:LUSC	0.746667	0.651515
	G_31	100	2	3:1 LUAD:LUSC	0.855	0.92
	G_31	100	3	3:1 LUAD:LUSC	0.86	0.868571
	Z_31	50	1	3:1 LUAD:LUSC	0.8	-
	Z_31	50	2	3:1 LUAD:LUSC	0.708333	-
	Z_31	50	3	3:1 LUAD:LUSC	0.8125	-
	A_R_31	400	1	3:1 LUAD:LUSC	0.895882	0.921266
	A_R_31	400	2	3:1 LUAD:LUSC	0.921818	0.986111
	A_R_31	400	3	3:1 LUAD:LUSC	0.959394	0.975754
	M_R_31	300	1	3:1 LUAD:LUSC	0.9504	0.960615
	M_R_31	300	2	3:1 LUAD:LUSC	0.942933	0.9536
	M_R_31	300	3	3:1 LUAD:LUSC	0.907733	0.930746
	D_R_31	200	1	3:1 LUAD:LUSC	0.941176	0.943577
	D_R_31	200	2	3:1 LUAD:LUSC	0.908235	0.920918
	D_R_31	200	3	3:1 LUAD:LUSC	0.90875	0.923913
	P_R_31	150	1	3:1 LUAD:LUSC	0.92915	0.981061
	P_R_31	150	2	3:1 LUAD:LUSC	0.783784	0.863636
	P_R_31	150	3	3:1 LUAD:LUSC	0.882883	0.894144
	G_R_31	100	1	3:1 LUAD:LUSC	0.96	1
	G_R_31	100	2	3:1 LUAD:LUSC	0.905	0.905
	G_R_31	100	3	3:1 LUAD:LUSC	0.84	0.925466
	Z_R_31	50	1	3:1 LUAD:LUSC	0.907692	-
	Z_R_31	50	2	3:1 LUAD:LUSC	0.854167	-
	Z_R_31	50	3	3:1 LUAD:LUSC	0.916667	-

## Sheet: Figure 2f
Figure 2f
					AUROC
	Experiment ID	Number of slides	k-fold	Ratio	No UQ	UQ-High
	A_10	400	1	1:10 LUAD:LUSC	0.909524	0.930556
	A_10	400	2	1:10 LUAD:LUSC	0.926282	0.936585
	A_10	400	3	1:10 LUAD:LUSC	0.933974	0.927564
	M_10	300	1	1:10 LUAD:LUSC	0.94	0.94302
	M_10	300	2	1:10 LUAD:LUSC	0.79	0.768539
	M_10	300	3	1:10 LUAD:LUSC	0.924444	0.813853
	D_10	200	1	1:10 LUAD:LUSC	0.85	0.851852
	D_10	200	2	1:10 LUAD:LUSC	0.87619	0.854545
	D_10	200	3	1:10 LUAD:LUSC	0.85	0.863636
	P_10	150	1	1:10 LUAD:LUSC	0.711111	0.80625
	P_10	150	2	1:10 LUAD:LUSC	0.777778	0.827273
	P_10	150	3	1:10 LUAD:LUSC	0.88	0.829268
	G_10	100	1	1:10 LUAD:LUSC	0.858333	0.919643
	G_10	100	2	1:10 LUAD:LUSC	0.855556	0.875
	G_10	100	3	1:10 LUAD:LUSC	0.633333	0.766667
	Z_10	50	1	1:10 LUAD:LUSC	0.766667	-
	Z_10	50	2	1:10 LUAD:LUSC	0.333333	-
	Z_10	50	3	1:10 LUAD:LUSC	0.8	-
	A_R_10	400	1	1:10 LUAD:LUSC	0.920238	0.938624
	A_R_10	400	2	1:10 LUAD:LUSC	0.903846	0.925641
	A_R_10	400	3	1:10 LUAD:LUSC	0.954487	0.930952
	M_R_10	300	1	1:10 LUAD:LUSC	0.825556	0.933761
	M_R_10	300	2	1:10 LUAD:LUSC	0.882222	0.993548
	M_R_10	300	3	1:10 LUAD:LUSC	0.912222	NaN
	D_R_10	200	1	1:10 LUAD:LUSC	0.9	0.944444
	D_R_10	200	2	1:10 LUAD:LUSC	0.87381	0.876847
	D_R_10	200	3	1:10 LUAD:LUSC	0.725	0.654971
	P_R_10	150	1	1:10 LUAD:LUSC	0.768889	0.853659
	P_R_10	150	2	1:10 LUAD:LUSC	0.6	0.591111
	P_R_10	150	3	1:10 LUAD:LUSC	0.728889	0.844961
	G_R_10	100	1	1:10 LUAD:LUSC	0.766667	0.927536
	G_R_10	100	2	1:10 LUAD:LUSC	0.955556	0
	G_R_10	100	3	1:10 LUAD:LUSC	0.922222	0.965517
	Z_R_10	50	1	1:10 LUAD:LUSC	1	-
	Z_R_10	50	2	1:10 LUAD:LUSC	0.966667	-
	Z_R_10	50	3	1:10 LUAD:LUSC	0.8	-
	A_01	400	1	10:1 LUAD:LUSC	0.817857	0.876656
	A_01	400	2	10:1 LUAD:LUSC	0.826282	0.852472
	A_01	400	3	10:1 LUAD:LUSC	0.787179	0.757653
	M_01	300	1	10:1 LUAD:LUSC	0.736667	0.65
	M_01	300	2	10:1 LUAD:LUSC	0.756667	0.745556
	M_01	300	3	10:1 LUAD:LUSC	0.765556	0.640152
	D_01	200	1	10:1 LUAD:LUSC	0.733333	0.50641
	D_01	200	2	10:1 LUAD:LUSC	0.733333	0.716667
	D_01	200	3	10:1 LUAD:LUSC	0.869444	0.833333
	P_01	150	1	10:1 LUAD:LUSC	0.751111	0.764228
	P_01	150	2	10:1 LUAD:LUSC	0.777778	NaN
	P_01	150	3	10:1 LUAD:LUSC	0.777778	0.296875
	G_01	100	1	10:1 LUAD:LUSC	0.891667	0.520833
	G_01	100	2	10:1 LUAD:LUSC	0.922222	0.666667
	G_01	100	3	10:1 LUAD:LUSC	0.733333	NaN
	Z_01	50	1	10:1 LUAD:LUSC	0.566667	-
	Z_01	50	2	10:1 LUAD:LUSC	0.866667	-
	Z_01	50	3	10:1 LUAD:LUSC	1	-
	A_R_01	400	1	10:1 LUAD:LUSC	0.91131	0.914907
	A_R_01	400	2	10:1 LUAD:LUSC	0.982051	1
	A_R_01	400	3	10:1 LUAD:LUSC	0.921795	0.886231
	M_R_01	300	1	10:1 LUAD:LUSC	0.787778	0.811533
	M_R_01	300	2	10:1 LUAD:LUSC	0.911111	0.935955
	M_R_01	300	3	10:1 LUAD:LUSC	0.95	0.962791
	D_R_01	200	1	10:1 LUAD:LUSC	0.845238	1
	D_R_01	200	2	10:1 LUAD:LUSC	0.966667	0.995098
	D_R_01	200	3	10:1 LUAD:LUSC	0.775	0.80791
	P_R_01	150	1	10:1 LUAD:LUSC	0.955556	0.986667
	P_R_01	150	2	10:1 LUAD:LUSC	0.942222	0.840909
	P_R_01	150	3	10:1 LUAD:LUSC	0.695556	0.595238
	G_R_01	100	1	10:1 LUAD:LUSC	0.783333	0.791667
	G_R_01	100	2	10:1 LUAD:LUSC	0.9	0.56
	G_R_01	100	3	10:1 LUAD:LUSC	0.966667	1
	Z_R_01	50	1	10:1 LUAD:LUSC	0.766667	-
	Z_R_01	50	2	10:1 LUAD:LUSC	0.516667	-
	Z_R_01	50	3	10:1 LUAD:LUSC	0.533333	-

## Sheet: Figure 3a
Figure 3a
				Slide-level						Patient-level
	Experiment ID	Number of slides	UQ	AUROC	Accuracy	Sensitivity	Specificity	Youden’s J	% UQ	AUROC	Accuracy	Sensitivity	Specificity	Youden’s J	% UQ
	AA	941	No UQ	0.902299	0.853365	0.91133	0.798122	0.709452		0.931335	0.853365	0.91133	0.798122	0.709452
	AA	941	UQ-high	0.984316	0.965517	0.979275	0.953052	0.932326	0.621746	0.988281	0.975	0.984375	0.967105	0.95148	0.673077
	AA	941	UQ-low	0.74563	0.682927	0.821168	0.509174	0.330342	0.376723	0.822077	0.713235	0.906667	0.47541	0.382077	0.326923
	U	800	No UQ	0.868064	0.836538	0.8867	0.788732	0.675432		0.906103	0.836538	0.8867	0.788732	0.675432
	U	800	UQ-high	0.979865	0.957672	0.987013	0.927224	0.914237	0.578867	0.983808	0.96337	0.992308	0.937063	0.929371	0.65625
	U	800	UQ-low	0.70327	0.629091	0.783394	0.472527	0.255921	0.421133	0.729941	0.615385	0.835616	0.385714	0.221331	0.34375
	T	700	No UQ	0.893071	0.853365	0.926108	0.784038	0.710146		0.923888	0.853365	0.926108	0.784038	0.710146
	T	700	UQ-high	0.975407	0.953684	0.987207	0.920998	0.908205	0.727412	0.987643	0.968944	1	0.939759	0.939759	0.774038
	T	700	UQ-low	0.623574	0.558989	0.766839	0.312883	0.0797228	0.272588	0.621548	0.56383	0.851064	0.276596	0.12766	0.225962
	S	600	No UQ	0.903546	0.822115	0.945813	0.704225	0.650038		0.931289	0.822115	0.945813	0.704225	0.650038
	S	600	UQ-high	0.966838	0.935516	0.971264	0.897119	0.868384	0.771822	0.971795	0.935294	0.97093	0.89881	0.86974	0.817308
	S	600	UQ-low	0.633594	0.548822	0.76259	0.360759	0.123349	0.227412	0.684588	0.526316	0.870968	0.288889	0.159857	0.182692
	R	500	No UQ	0.874154	0.764423	0.980296	0.558685	0.538981		0.901593	0.764423	0.980296	0.558685	0.538981
	R	500	UQ-high	0.940411	0.871603	0.98791	0.733607	0.721517	0.816998	0.953234	0.881543	0.994595	0.764045	0.75864	0.872596
	R	500	UQ-low	0.564182	0.464135	0.703704	0.339744	0.0434473	0.18147	0.611111	0.339623	0.777778	0.114286	-0.107937	0.127404
	A	400	No UQ	0.879536	0.850962	0.817734	0.882629	0.700363		0.907907	0.850962	0.817734	0.882629	0.700363
	A	400	UQ-high	0.952815	0.919679	0.94664	0.891837	0.838477	0.762634	0.961514	0.926829	0.948387	0.907514	0.855902	0.788462
	A	400	UQ-low	0.635864	0.6	0.711538	0.487013	0.198551	0.237366	0.74375	0.681818	0.854167	0.475	0.329167	0.211538
	L	350	No UQ	0.892207	0.858173	0.896552	0.821596	0.718148		0.92146	0.858173	0.896552	0.821596	0.718148
	L	350	UQ-high	0.962689	0.942184	0.946392	0.937639	0.884031	0.715161	0.971522	0.950769	0.962963	0.93865	0.901613	0.78125
	L	350	UQ-low	0.694481	0.672043	0.677966	0.666667	0.344633	0.284839	0.738049	0.725275	0.780488	0.68	0.460488	0.21875
	M	300	No UQ	0.900751	0.838942	0.931034	0.751174	0.682208		0.923611	0.838942	0.931034	0.751174	0.682208
	M	300	UQ-high	0.95347	0.911392	0.958707	0.855319	0.814027	0.786371	0.96701	0.915942	0.971751	0.857143	0.828894	0.829327
	M	300	UQ-low	0.73099	0.622302	0.798077	0.517241	0.315318	0.212864	0.790598	0.633803	0.923077	0.466667	0.389744	0.170673
	N	250	No UQ	0.874368	0.834135	0.802956	0.86385	0.666805		0.900738	0.834135	0.802956	0.86385	0.666805
	N	250	UQ-high	0.945923	0.914894	0.950851	0.873362	0.824213	0.755743	0.961106	0.923529	0.964912	0.881657	0.846569	0.817308
	N	250	UQ-low	0.604374	0.583072	0.631579	0.548387	0.179966	0.244257	0.570312	0.526316	0.6875	0.409091	0.0965909	0.182692
	D	200	No UQ	0.888438	0.870192	0.847291	0.892019	0.739309		0.920697	0.870192	0.847291	0.892019	0.739309
	D	200	UQ-high	0.941354	0.894552	0.880071	0.908932	0.789002	0.871363	0.961693	0.912929	0.918033	0.908163	0.826196	0.911058
	D	200	UQ-low	0.646431	0.60119	0.705263	0.465753	0.171017	0.128637	0.597059	0.594595	0.75	0.411765	0.161765	0.0889423
	O	176	No UQ	0.824798	0.814904	0.866995	0.765258	0.632253		0.859617	0.814904	0.866995	0.765258	0.632253
	O	176	UQ-high	0.917114	0.88914	0.975771	0.797674	0.773445	0.676876	0.923218	0.88959	0.980645	0.802469	0.783114	0.762019
	O	176	UQ-low	0.668834	0.634204	0.768116	0.504673	0.272789	0.322358	0.67933	0.616162	0.791667	0.45098	0.242647	0.237981
	P	150	No UQ	0.813876	0.778846	0.694581	0.859155	0.553736		0.859109	0.778846	0.694581	0.859155	0.553736
	P	150	UQ-high	0.856305	0.807757	0.835846	0.779287	0.615133	0.908116	0.889929	0.829949	0.870466	0.791045	0.661511	0.947115
	P	150	UQ-low	0.507413	0.525	0.769231	0.236364	0.00559441	0.0918836	0.525	0.5	0.7	0.333333	0.0333333	0.0528846
	Q	126	No UQ	0.864459	0.745192	0.980296	0.521127	0.501422		0.896552	0.745192	0.980296	0.521127	0.501422
	Q	126	UQ-high	0.90751	0.767994	0.971299	0.559006	0.530305	1	0.931844	0.78125	0.985222	0.586854	0.572076	1
	Q	126	UQ-low						0						0
	G	100	No UQ	0.815144	0.764423	0.891626	0.643192	0.534818		0.860797	0.764423	0.891626	0.643192	0.534818
	G	100	UQ-high	0.838825	0.753067	0.891074	0.611198	0.502272	0.998469	0.875298	0.778846	0.921182	0.643192	0.564375	1
	G	100	UQ-low						0						0
	V	90	No UQ	0.877889	0.826923	0.82266	0.830986	0.653646		0.905618	0.826923	0.82266	0.830986	0.653646
	W	80	No UQ	0.821077	0.783654	0.738916	0.826291	0.565207		0.861514	0.783654	0.738916	0.826291	0.565207
	X	70	No UQ	0.830503	0.783654	0.743842	0.821596	0.565439		0.870719	0.783654	0.743842	0.821596	0.565439
	Y	60	No UQ	0.704011	0.6875	0.950739	0.43662	0.387359		0.770485	0.6875	0.950739	0.43662	0.387359
	Z	50	No UQ	0.755264	0.658654	0.960591	0.370892	0.331483		0.79663	0.658654	0.960591	0.370892	0.331483
	ZA	40	No UQ	0.595295	0.598558	0.901478	0.309859	0.211337		0.651125	0.598558	0.901478	0.309859	0.211337
	ZB	30	No UQ	0.771638	0.586538	0.980296	0.211268	0.191563		0.817757	0.586538	0.980296	0.211268	0.191563
	ZC	20	No UQ	0.529534	0.536058	0.359606	0.704225	0.0638313		0.542913	0.536058	0.359606	0.704225	0.0638313
	ZD	10	No UQ	0.449358	0.512019	0	1	0		0.464904	0.512019	0	1	0

## Sheet: Figure 3b
Figure 3b
				Slide-level						Patient-level
	Experiment ID	Number of slides	UQ	AUROC	Accuracy	Sensitivity	Specificity	Youden’s J	% UQ	AUROC	Accuracy	Sensitivity	Specificity	Youden’s J	% UQ
	AA	941	No UQ	0.982	0.94086	0.825	0.972603	0.797603		0.983219	0.94086	0.825	0.972603	0.797603
	AA	941	UQ-high	1	1	1	1	1	0.710526	1	1	1	1	1	0.709677
	AA	941	UQ-low	0.941176	0.890909	0.904762	0.882353	0.787115	0.289474	0.94228	0.888889	0.904762	0.878788	0.78355	0.290323
	U	800	No UQ	0.9845	0.919355	0.675	0.986301	0.661301		0.984932	0.919355	0.675	0.986301	0.661301
	U	800	UQ-high	1	1	1	1	1	0.752632	1	1	1	1	1	0.752688
	U	800	UQ-low	0.950216	0.87234	0.785714	0.909091	0.694805	0.247368	0.950893	0.869565	0.785714	0.90625	0.691964	0.247312
	T	700	No UQ	0.980333	0.935484	0.825	0.965753	0.790753		0.981336	0.935484	0.825	0.965753	0.790753
	T	700	UQ-high	0.999772	0.993865	1	0.992248	0.992248	0.857895	0.999767	0.99375	1	0.992063	0.992063	0.860215
	T	700	UQ-low	0.777778	0.62963	0.666667	0.619048	0.285714	0.142105	0.783333	0.653846	0.666667	0.65	0.316667	0.139785
	S	600	No UQ	0.984167	0.946237	0.95	0.945205	0.895205		0.985274	0.946237	0.95	0.945205	0.895205
	S	600	UQ-high	1	1	1	1	1	0.868421	1	1	1	1	1	0.870968
	S	600	UQ-low	0.833333	0.68	1	0.5	0.5	0.131579	0.837037	0.708333	1	0.533333	0.533333	0.129032
	R	500	No UQ	0.959	0.860215	0.95	0.835616	0.785616		0.960788	0.860215	0.95	0.835616	0.785616
	R	500	UQ-high	0.985153	0.960526	1	0.948276	0.948276	0.8	0.984759	0.959732	1	0.946903	0.946903	0.801075
	R	500	UQ-low	0.683824	0.736842	0.5	0.764706	0.264706	0.2	0.704545	0.756757	0.5	0.787879	0.287879	0.198925
	A	400	No UQ	0.963333	0.887097	0.525	0.986301	0.511301		0.96524	0.887097	0.525	0.986301	0.511301
	A	400	UQ-high	0.995273	0.986928	1	0.983871	0.983871	0.805263	0.995155	0.986667	1	0.983471	0.983471	0.806452
	A	400	UQ-low	0.804196	0.756757	0.454545	0.884615	0.339161	0.194737	0.829091	0.777778	0.454545	0.92	0.374545	0.193548
	L	350	No UQ	0.9645	0.919355	0.8	0.952055	0.752055		0.966096	0.919355	0.8	0.952055	0.752055
	L	350	UQ-high	0.990881	0.977941	1	0.971698	0.971698	0.715789	0.990705	0.977612	1	0.971154	0.971154	0.72043
	L	350	UQ-low	0.909091	0.87037	0.6	0.931818	0.531818	0.284211	0.914286	0.865385	0.6	0.928571	0.528571	0.27957
	M	300	No UQ	0.9545	0.903226	0.75	0.945205	0.695205		0.955479	0.903226	0.75	0.945205	0.695205
	M	300	UQ-high	0.987709	0.966443	1	0.955752	0.955752	0.784211	0.987374	0.965753	1	0.954545	0.954545	0.784946
	M	300	UQ-low	0.695946	0.682927	0.25	0.72973	-0.0202703	0.215789	0.708333	0.7	0.25	0.75	0	0.215054
	N	250	No UQ	0.953667	0.892473	0.55	0.986301	0.536301		0.955479	0.892473	0.55	0.986301	0.536301
	N	250	UQ-high	0.995902	0.98	1	0.97541	0.97541	0.789474	0.995798	0.979592	1	0.97479	0.97479	0.790323
	N	250	UQ-low	0.770833	0.725	0.583333	0.785714	0.369048	0.210526	0.780864	0.74359	0.583333	0.814815	0.398148	0.209677
	D	200	No UQ	0.943167	0.908602	0.725	0.958904	0.683904		0.946918	0.908602	0.725	0.958904	0.683904
	D	200	UQ-high	0.989484	0.965909	0.944444	0.971429	0.915873	0.926316	0.989583	0.965116	0.944444	0.970588	0.915033	0.924731
	D	200	UQ-low	0.75	0.785714	0.75	0.8	0.55	0.0736842	0.75	0.785714	0.75	0.8	0.55	0.0752688
	O	176	No UQ	0.9445	0.903226	0.675	0.965753	0.640753		0.946404	0.903226	0.675	0.965753	0.640753
	O	176	UQ-high	0.992768	0.979021	0.961538	0.982906	0.944444	0.752632	0.99224	0.978571	0.961538	0.982456	0.943995	0.752688
	O	176	UQ-low	0.80303	0.702128	0.714286	0.69697	0.411255	0.247368	0.8125	0.717391	0.714286	0.71875	0.433036	0.247312
	P	150	No UQ	0.933167	0.860215	0.4	0.986301	0.386301		0.934589	0.860215	0.4	0.986301	0.386301
	P	150	UQ-high	0.974177	0.933333	0.769231	0.978723	0.747954	0.947368	0.974733	0.9375	0.769231	0.985401	0.754632	0.946237
	P	150	UQ-low	0.555556	0.8	0	0.888889	-0.111111	0.0526316	0.555556	0.8	0	0.888889	-0.111111	0.0537634
	Q	126	No UQ	0.925	0.870968	0.75	0.90411	0.65411		0.929795	0.870968	0.75	0.90411	0.65411
	Q	126	UQ-high	0.959333	0.9	0.875	0.906667	0.781667	1	0.962329	0.903226	0.875	0.910959	0.785959	1
	Q	126	UQ-low						0						0
	G	100	No UQ	0.897667	0.88172	0.65	0.945205	0.595205		0.899144	0.88172	0.65	0.945205	0.595205
	G	100	UQ-high	0.944333	0.889474	0.7	0.94	0.64	1	0.945034	0.892473	0.7	0.945205	0.645205	1
	G	100	UQ-low						0						0
	V	90	No UQ	0.910667	0.849462	0.325	0.993151	0.318151		0.91387	0.849462	0.325	0.993151	0.318151
	W	80	No UQ	0.878333	0.83871	0.5	0.931507	0.431507		0.885445	0.83871	0.5	0.931507	0.431507
	X	70	No UQ	0.8855	0.833333	0.225	1	0.225		0.891267	0.833333	0.225	1	0.225
	Y	60	No UQ	0.836333	0.758065	0.625	0.794521	0.419521		0.843322	0.758065	0.625	0.794521	0.419521
	Z	50	No UQ	0.764833	0.709677	0.625	0.732877	0.357877		0.775856	0.709677	0.625	0.732877	0.357877
	ZA	40	No UQ	0.726167	0.677419	0.7	0.671233	0.371233		0.736644	0.677419	0.7	0.671233	0.371233
	ZB	30	No UQ	0.748167	0.489247	0.925	0.369863	0.294863		0.758219	0.489247	0.925	0.369863	0.294863
	ZC	20	No UQ	0.663167	0.752688	0.225	0.89726	0.12226		0.672945	0.752688	0.225	0.89726	0.12226
	ZD	10	No UQ	0.538	0.784946	0	1	0		0.541438	0.784946	0	1	0

## Sheet: Figure 3c
Figure 3c
	Slide uncertainty threshold = 0.011572709359036835
	TCGA (aggregated cross-validation)							CPTAC							Mayo
	Ground truth	Prediction (raw)	Prediction (binary)	Correct	Uncertainty	Confidence		Ground truth	Prediction (raw)	Prediction (binary)	Correct	Uncertainty	Confidence		Ground truth	Prediction (raw)	Prediction (binary)	Correct	Uncertainty	Confidence
	1	0.975735	1	True	0.00693375	High		0	0.0466992	0	True	0.0113595	High		1	0.803149	1	True	0.0111577	High
	1	0.967385	1	True	0.00513094	High		1	0.990359	1	True	0.00464006	High		0	0.0182484	0	True	0.0110472	High
	0	0.0114828	0	True	0.00375734	High		0	0.00935543	0	True	0.00700647	High		1	0.906613	1	True	0.013576	Low
	1	0.981459	1	True	0.00540961	High		1	0.982237	1	True	0.00834965	High		0	0.00754302	0	True	0.005997	High
	0	0.00248378	0	True	0.000854429	High		1	0.988461	1	True	0.00823548	High		1	0.918759	1	True	0.0113528	High
	0	0.0117366	0	True	0.00474766	High		0	0.0138281	0	True	0.00422874	High		0	0.00458008	0	True	0.00366443	High
	1	0.93969	1	True	0.0101198	High		0	0.143605	0	True	0.0101392	High		0	0.0135447	0	True	0.00922409	High
	0	0.0339449	0	True	0.00899163	High		0	0.0176782	0	True	0.00445825	High		0	0.0831741	0	True	0.0133446	Low
	1	0.957909	1	True	0.00697458	High		1	0.98103	1	True	0.00981857	High		0	0.0360888	0	True	0.00961682	High
	1	0.995164	1	True	0.00204969	High		0	0.0021405	0	True	0.00230363	High		0	0.0207657	0	True	0.0106609	High
	0	0.0309477	0	True	0.00903272	High		0	0.273921	0	True	0.0099227	High		0	0.013808	0	True	0.00777309	High
	0	0.0527587	0	True	0.0071588	High		0	0.0601613	0	True	0.00979214	High		1	0.913197	1	True	0.0125045	Low
	1	0.992216	1	True	0.00421413	High		0	0.0977478	0	True	0.0105513	High		0	0.0453983	0	True	0.0125073	Low
	1	0.942417	1	True	0.0104059	High		0	0.34652	0	True	0.0108942	High		0	0.0277938	0	True	0.0128451	Low
	0	0.0769806	0	True	0.0124449	Low		0	0.00870033	0	True	0.00622423	High		0	0.00849562	0	True	0.00573139	High
	1	0.571967	1	True	0.011384	High		0	0.00983194	0	True	0.0055049	High		0	0.0104013	0	True	0.00684174	High
	1	0.980356	1	True	0.00480976	High		1	0.971336	1	True	0.0116087	Low		1	0.976492	1	True	0.0122436	Low
	0	0.0283135	0	True	0.00559699	High		0	0.419655	0	True	0.00938579	High		0	0.00789535	0	True	0.0058103	High
	0	0.0129241	0	True	0.00372195	High		0	0.00546173	0	True	0.00468951	High		0	0.0117557	0	True	0.00837206	High
	1	0.931224	1	True	0.00826352	High		0	0.243677	0	True	0.00919375	High		0	0.00962616	0	True	0.00674176	High
	0	0.0102836	0	True	0.00632796	High		1	0.981993	1	True	0.0104233	High		0	0.0190227	0	True	0.0105749	High
	1	0.98146	1	True	0.00414717	High		1	0.982775	1	True	0.00742269	High		0	0.0112435	0	True	0.00773794	High
	0	0.0255305	0	True	0.00678084	High		1	0.981645	1	True	0.00893577	High		0	0.0152588	0	True	0.00937818	High
	0	0.0104436	0	True	0.00463837	High		0	0.0892294	0	True	0.0108302	High		0	0.0173397	0	True	0.00579082	High
	1	0.953967	1	True	0.00654485	High		1	0.881507	1	True	0.012633	Low		1	0.962321	1	True	0.0135271	Low
	1	0.967913	1	True	0.00635915	High		0	0.0295305	0	True	0.0108547	High		0	0.106176	0	True	0.0102374	High
	1	0.988827	1	True	0.00269241	High		0	0.0023841	0	True	0.00183629	High		0	0.0186991	0	True	0.0107757	High
	0	0.0148879	0	True	0.00450365	High		0	0.0343807	0	True	0.010376	High		0	0.0149647	0	True	0.0089582	High
	1	0.965664	1	True	0.00869025	High		1	0.986219	1	True	0.00886902	High		1	0.872413	1	True	0.00831272	High
	1	0.99063	1	True	0.00399971	High		0	0.0120146	0	True	0.00747165	High		0	0.00544748	0	True	0.00575403	High
	0	0.153729	0	True	0.0123456	Low		0	0.0149142	0	True	0.00756645	High		0	0.0309458	0	True	0.0119535	Low
	1	0.984597	1	True	0.00727818	High		0	0.0100464	0	True	0.00638201	High		0	0.0229996	0	True	0.00901967	High
	1	0.981322	1	True	0.00451343	High		1	0.968345	1	True	0.00981658	High		0	0.00841555	0	True	0.00471973	High
	0	0.0308502	0	True	0.0107627	High		0	0.0218204	0	True	0.00887017	High		0	0.010768	0	True	0.00717466	High
	1	0.528505	1	True	0.00980965	High		1	0.894502	1	True	0.011981	Low		0	0.0297346	0	True	0.00712568	High
	1	0.876976	1	True	0.0125705	Low		0	0.00418176	0	True	0.00402372	High		0	0.905627	1	False	0.0157389	Low
	1	0.87886	1	True	0.00764309	High		1	0.440192	0	False	0.0132144	Low		0	0.0108979	0	True	0.00814556	High
	0	0.00214757	0	True	0.0014649	High		0	0.0448734	0	True	0.00661785	High		0	0.0108572	0	True	0.00773515	High
	1	0.981488	1	True	0.0060194	High		0	0.0457376	0	True	0.00705939	High		0	0.10511	0	True	0.0154222	Low
	1	0.970802	1	True	0.00465086	High		1	0.976738	1	True	0.00974194	High		0	0.0183976	0	True	0.0100676	High
	1	0.990319	1	True	0.00251394	High		0	0.0180956	0	True	0.00780117	High		0	0.00604688	0	True	0.00532463	High
	0	0.0149829	0	True	0.00401271	High		0	0.0410497	0	True	0.0122494	Low		0	0.0129907	0	True	0.00895231	High
	0	0.025842	0	True	0.00701064	High		1	0.976451	1	True	0.00923699	High		0	0.00692506	0	True	0.00606175	High
	1	0.948931	1	True	0.00769821	High		1	0.908176	1	True	0.011308	High		1	0.962032	1	True	0.010968	High
	1	0.978435	1	True	0.00486642	High		0	0.0596218	0	True	0.0073674	High		0	0.0134541	0	True	0.0053325	High
	1	0.928855	1	True	0.00724917	High		0	0.0082611	0	True	0.00500939	High		0	0.00970634	0	True	0.00812611	High
	1	0.989071	1	True	0.00397478	High		1	0.977658	1	True	0.00967702	High		0	0.00966629	0	True	0.0075137	High
	0	0.0220646	0	True	0.00795814	High		0	0.0195056	0	True	0.00532479	High		0	0.00523412	0	True	0.00450718	High
	0	0.0207548	0	True	0.00779777	High		1	0.981699	1	True	0.00489014	High		0	0.0179326	0	True	0.00879222	High
	0	0.00879938	0	True	0.00299637	High		0	0.0105861	0	True	0.00692996	High		0	0.0256795	0	True	0.00837584	High
	1	0.936564	1	True	0.010883	High		0	0.0133085	0	True	0.00661446	High		1	0.869495	1	True	0.011309	High
	1	0.975732	1	True	0.00829348	High		1	0.851323	1	True	0.0138093	Low		0	0.0273997	0	True	0.0109089	High
	0	0.0823524	0	True	0.00849679	High		1	0.985261	1	True	0.00921094	High		1	0.973567	1	True	0.0119752	Low
	1	0.931535	1	True	0.0105895	High		1	0.980874	1	True	0.00931392	High		0	0.0146002	0	True	0.00833059	High
	1	0.898561	1	True	0.00656783	High		0	0.0955686	0	True	0.00962511	High		0	0.0117485	0	True	0.00798261	High
	0	0.0124898	0	True	0.00522165	High		1	0.991282	1	True	0.00851453	High		0	0.0212024	0	True	0.0105588	High
	0	0.0250623	0	True	0.00677615	High		1	0.99066	1	True	0.00459189	High		1	0.905974	1	True	0.0125989	Low
	0	0.0369634	0	True	0.00898529	High		1	0.978748	1	True	0.0118626	Low		1	0.986517	1	True	0.0079689	High
	0	0.0271878	0	True	0.00855376	High		0	0.0408602	0	True	0.00954043	High		0	0.00748605	0	True	0.00469468	High
	0	0.0151185	0	True	0.0059622	High		1	0.99102	1	True	0.00778818	High		0	0.0111556	0	True	0.00717032	High
	1	0.993736	1	True	0.00189921	High		1	0.978911	1	True	0.00926277	High		0	0.0233032	0	True	0.00921674	High
	0	0.0359079	0	True	0.0115956	Low		1	0.984174	1	True	0.00751722	High		0	0.0106897	0	True	0.00740723	High
	1	0.951232	1	True	0.00729363	High		1	0.981429	1	True	0.00984022	High		0	0.0185501	0	True	0.00968501	High
	1	0.986774	1	True	0.0047891	High		0	0.0781381	0	True	0.00717733	High		1	0.976343	1	True	0.0116631	Low
	1	0.940408	1	True	0.00677506	High		1	0.974304	1	True	0.00582253	High		0	0.0193852	0	True	0.00956538	High
	0	0.156906	0	True	0.0104119	High		0	0.0264959	0	True	0.00548042	High		0	0.00291505	0	True	0.00204543	High
	1	0.241732	0	False	0.00832019	High		0	0.0151829	0	True	0.00963358	High		0	0.0187741	0	True	0.0107379	High
	0	0.0172143	0	True	0.0060206	High		1	0.985368	1	True	0.00984404	High		0	0.0111986	0	True	0.00736993	High
	0	0.00195364	0	True	0.00251337	High		0	0.0134835	0	True	0.00693166	High		0	0.00744396	0	True	0.00535001	High
	1	0.734002	1	True	0.0120019	Low		0	0.0258218	0	True	0.0105636	High		0	0.0313923	0	True	0.0109181	High
	1	0.980287	1	True	0.00582242	High		1	0.986324	1	True	0.00726122	High		0	0.0045302	0	True	0.00465411	High
	1	0.993233	1	True	0.00275447	High		1	0.983944	1	True	0.00773956	High		0	0.0164563	0	True	0.00904546	High
	0	0.0470599	0	True	0.0107335	High		0	0.0193849	0	True	0.00601133	High		0	0.0102568	0	True	0.00622172	High
	0	0.0405359	0	True	0.00874893	High		0	0.461577	0	True	0.0138092	Low		0	0.0113046	0	True	0.00752592	High
	0	0.524781	1	False	0.0140674	Low		1	0.497785	0	False	0.00932653	High		0	0.0782334	0	True	0.013351	Low
	0	0.0353649	0	True	0.00477977	High		1	0.969829	1	True	0.0110786	High		0	0.0106296	0	True	0.00591871	High
	1	0.547221	1	True	0.0105943	High		1	0.97971	1	True	0.00950656	High		0	0.105793	0	True	0.0124601	Low
	0	0.0336564	0	True	0.00790179	High		1	0.981482	1	True	0.00979303	High		0	0.0167503	0	True	0.00931167	High
	1	0.951197	1	True	0.00560646	High		0	0.0258601	0	True	0.00807731	High		0	0.0054171	0	True	0.00393281	High
	0	0.0834527	0	True	0.0096415	High		0	0.0163875	0	True	0.00908425	High		0	0.0097869	0	True	0.00697714	High
	1	0.847133	1	True	0.0121701	Low		1	0.976119	1	True	0.00910728	High		0	0.0850266	0	True	0.00908839	High
	0	0.0163555	0	True	0.00435315	High		0	0.0130199	0	True	0.00735105	High		0	0.0374769	0	True	0.00573168	High
	0	0.0466077	0	True	0.00773007	High		0	0.0159923	0	True	0.00899299	High		0	0.0326006	0	True	0.0129057	Low
	1	0.990719	1	True	0.00405218	High		0	0.0410839	0	True	0.00994627	High		1	0.973205	1	True	0.0103267	High
	1	0.994445	1	True	0.00202946	High		0	0.0268715	0	True	0.00686975	High		1	0.794204	1	True	0.0130268	Low
	1	0.889139	1	True	0.00986293	High		0	0.0204028	0	True	0.011113	High		0	0.0695062	0	True	0.0113612	High
	0	0.0252462	0	True	0.00869179	High		0	0.026285	0	True	0.00524699	High		1	0.698662	1	True	0.013377	Low
	1	0.968535	1	True	0.0088687	High		1	0.98504	1	True	0.00778962	High		0	0.0219089	0	True	0.0101179	High
	0	0.0174717	0	True	0.0054831	High		1	0.984244	1	True	0.00894968	High		0	0.00744551	0	True	0.00606183	High
	0	0.0194227	0	True	0.0058717	High		0	0.0201287	0	True	0.0103394	High		0	0.0260447	0	True	0.00953968	High
	1	0.984861	1	True	0.00454608	High		1	0.880522	1	True	0.00943969	High		0	0.0183516	0	True	0.00959495	High
	0	0.0449173	0	True	0.00525457	High		0	0.0442656	0	True	0.00607109	High		0	0.0225029	0	True	0.0082423	High
	0	0.0247412	0	True	0.007928	High		0	0.0220198	0	True	0.00908365	High		0	0.0119495	0	True	0.00795756	High
	0	0.0102698	0	True	0.00512599	High		1	0.98305	1	True	0.00929089	High		0	0.0116158	0	True	0.00836969	High
	1	0.985635	1	True	0.00386391	High		1	0.958561	1	True	0.00850629	High		0	0.842368	1	False	0.0140745	Low
	0	0.0961723	0	True	0.0119231	Low		1	0.9724	1	True	0.00945923	High		0	0.0351746	0	True	0.0117179	Low
	0	0.0112686	0	True	0.00434555	High		0	0.00274527	0	True	0.00301445	High		0	0.140847	0	True	0.0131742	Low
	1	0.997121	1	True	0.00161201	High		0	0.014151	0	True	0.00918527	High		0	0.101903	0	True	0.0101649	High
	1	0.969727	1	True	0.00612383	High		0	0.0242568	0	True	0.0100412	High		0	0.0179746	0	True	0.00985214	High
	0	0.15578	0	True	0.0107734	High		1	0.98523	1	True	0.00986377	High		0	0.0220387	0	True	0.0125905	Low
	0	0.0116703	0	True	0.00604155	High		1	0.985088	1	True	0.00917153	High		0	0.0126038	0	True	0.00879884	High
	0	0.0493679	0	True	0.00831535	High		1	0.986765	1	True	0.00565419	High		0	0.0184989	0	True	0.00680958	High
	1	0.90965	1	True	0.00842157	High		0	0.0109749	0	True	0.00609946	High		0	0.0356303	0	True	0.0072181	High
	0	0.0209624	0	True	0.00494101	High		0	0.317095	0	True	0.0125832	Low		0	0.0177253	0	True	0.0103271	High
	0	0.0462204	0	True	0.00889519	High		0	0.00778226	0	True	0.00688301	High		1	0.913009	1	True	0.00974762	High
	1	0.970671	1	True	0.00719105	High		1	0.961628	1	True	0.00790205	High		0	0.0104315	0	True	0.00770778	High
	1	0.87814	1	True	0.0100956	High		0	0.869794	1	False	0.00875602	High		0	0.0142106	0	True	0.00683613	High
	1	0.95792	1	True	0.00761897	High		1	0.976838	1	True	0.00668209	High		1	0.969751	1	True	0.0105936	High
	1	0.977796	1	True	0.00771522	High		1	0.984795	1	True	0.00775737	High		1	0.985084	1	True	0.00979455	High
	1	0.942316	1	True	0.00625191	High		0	0.011518	0	True	0.00734224	High		0	0.0167628	0	True	0.00932501	High
	0	0.149486	0	True	0.00965926	High		0	0.105326	0	True	0.00767571	High		1	0.863079	1	True	0.0116049	Low
	0	0.22474	0	True	0.00847688	High		0	0.0286208	0	True	0.00689234	High		0	0.0158154	0	True	0.00724712	High
	0	0.00984722	0	True	0.00501152	High		0	0.323783	0	True	0.007747	High		0	0.279943	0	True	0.0112194	High
	0	0.734	1	False	0.0137112	Low		1	0.989445	1	True	0.00704809	High		0	0.751634	1	False	0.0133573	Low
	1	0.88851	1	True	0.00810779	High		0	0.0162643	0	True	0.00830513	High		1	0.977989	1	True	0.00691809	High
	0	0.0203705	0	True	0.00600432	High		1	0.984622	1	True	0.00821948	High		0	0.0240211	0	True	0.00779045	High
	0	0.0252188	0	True	0.00770658	High		0	0.0145021	0	True	0.00758946	High		0	0.0480855	0	True	0.0130632	Low
	1	0.963078	1	True	0.00668978	High		0	0.816676	1	False	0.0137715	Low		0	0.0890694	0	True	0.0133417	Low
	1	0.989841	1	True	0.00315436	High		1	0.96763	1	True	0.00748831	High		0	0.00417632	0	True	0.00432658	High
	1	0.936687	1	True	0.00268063	High		0	0.0108989	0	True	0.0055551	High		0	0.0159144	0	True	0.00944956	High
	1	0.964744	1	True	0.0090198	High		1	0.975138	1	True	0.0104164	High		0	0.0226043	0	True	0.00971561	High
	1	0.98158	1	True	0.00625402	High		1	0.979017	1	True	0.0100373	High		1	0.970505	1	True	0.00813271	High
	0	0.0446146	0	True	0.00608203	High		1	0.97424	1	True	0.011984	Low		0	0.0208746	0	True	0.011501	High
	0	0.853354	1	False	0.0122487	Low		1	0.731453	1	True	0.0127347	Low		0	0.00757543	0	True	0.00495898	High
	1	0.984924	1	True	0.00609578	High		1	0.949247	1	True	0.0109229	High		0	0.017523	0	True	0.00854975	High
	0	0.175226	0	True	0.0128842	Low		1	0.940167	1	True	0.00777535	High		1	0.967615	1	True	0.0104703	High
	0	0.964082	1	False	0.0101401	High		0	0.474228	0	True	0.00936393	High		1	0.980468	1	True	0.0101097	High
	1	0.989683	1	True	0.00405662	High		1	0.806268	1	True	0.00784946	High		0	0.0602086	0	True	0.0142066	Low
	1	0.967923	1	True	0.0071008	High		0	0.00259818	0	True	0.00256391	High		1	0.987273	1	True	0.00665559	High
	1	0.953539	1	True	0.0104949	High		1	0.755896	1	True	0.0118241	Low		0	0.0307653	0	True	0.0119601	Low
	0	0.0116263	0	True	0.00502761	High		1	0.990009	1	True	0.00813118	High		0	0.0130474	0	True	0.00920409	High
	1	0.981621	1	True	0.00527384	High		1	0.97041	1	True	0.0105321	High		0	0.0318657	0	True	0.00597669	High
	0	0.00975513	0	True	0.00541817	High		0	0.0436208	0	True	0.00761588	High		0	0.00958985	0	True	0.00752292	High
	0	0.0413308	0	True	0.00764149	High		1	0.980228	1	True	0.00804821	High		0	0.0226972	0	True	0.0126558	Low
	1	0.986412	1	True	0.00460312	High		1	0.927334	1	True	0.0116737	Low		0	0.0151189	0	True	0.00878516	High
	1	0.602795	1	True	0.0102293	High		0	0.0180334	0	True	0.00551927	High		0	0.0186344	0	True	0.00596981	High
	0	0.137642	0	True	0.00668868	High		1	0.98624	1	True	0.00977902	High		0	0.0437085	0	True	0.0122938	Low
	0	0.00616752	0	True	0.00519413	High		1	0.987537	1	True	0.00752416	High		0	0.0157961	0	True	0.0086441	High
	1	0.967142	1	True	0.0092605	High		1	0.981803	1	True	0.0105604	High		1	0.963356	1	True	0.0126228	Low
	1	0.991826	1	True	0.00479975	High		0	0.0121729	0	True	0.00809394	High		0	0.00837245	0	True	0.00621646	High
	1	0.497004	0	False	0.0121072	Low		0	0.985303	1	False	0.00688812	High		0	0.01224	0	True	0.00864437	High
	1	0.958764	1	True	0.00867014	High		0	0.0480935	0	True	0.00647202	High		0	0.0230569	0	True	0.0125581	Low
	0	0.0223253	0	True	0.00498259	High		0	0.114664	0	True	0.0109533	High		1	0.93129	1	True	0.00982701	High
	1	0.993031	1	True	0.00333492	High		1	0.990603	1	True	0.00985832	High		0	0.0790861	0	True	0.011393	High
	0	0.0315794	0	True	0.0062961	High		1	0.988908	1	True	0.00916323	High		0	0.146255	0	True	0.00939173	High
	1	0.993696	1	True	0.00206565	High		0	0.0618762	0	True	0.00687723	High		1	0.979134	1	True	0.00736809	High
	1	0.97129	1	True	0.00597816	High		0	0.00403881	0	True	0.00364795	High		0	0.0327949	0	True	0.00564849	High
	0	0.0112947	0	True	0.00375168	High		0	0.0159479	0	True	0.00737244	High		0	0.0223308	0	True	0.00923913	High
	1	0.989487	1	True	0.0032117	High		0	0.0129487	0	True	0.00742592	High		0	0.00905091	0	True	0.00629215	High
	1	0.979699	1	True	0.00638515	High		0	0.451709	0	True	0.010148	High		0	0.0690967	0	True	0.00675705	High
	0	0.0228317	0	True	0.0074244	High		0	0.0201316	0	True	0.00342923	High		0	0.191828	0	True	0.0122707	Low
	0	0.00989748	0	True	0.00302037	High		1	0.981224	1	True	0.00968722	High		0	0.0136662	0	True	0.00425822	High
	1	0.691091	1	True	0.0129449	Low		0	0.980903	1	False	0.00839728	High		0	0.0159262	0	True	0.00673246	High
	0	0.056151	0	True	0.00975322	High		0	0.0256812	0	True	0.00528923	High		0	0.0131517	0	True	0.00738905	High
	0	0.0748269	0	True	0.00909569	High		0	0.160243	0	True	0.0101583	High		1	0.751098	1	True	0.0129529	Low
	0	0.0527097	0	True	0.00879256	High		0	0.0167441	0	True	0.00461865	High		1	0.965803	1	True	0.0117465	Low
	1	0.958668	1	True	0.00838921	High		0	0.0133867	0	True	0.0065507	High		0	0.053659	0	True	0.0120206	Low
	1	0.708091	1	True	0.0126016	Low		0	0.0128439	0	True	0.0079633	High		1	0.884699	1	True	0.00976329	High
	1	0.996009	1	True	0.00178275	High		0	0.108168	0	True	0.0109769	High		0	0.330721	0	True	0.0169004	Low
	0	0.11376	0	True	0.00993022	High		0	0.0173522	0	True	0.00608885	High		0	0.170381	0	True	0.0125785	Low
	1	0.979605	1	True	0.00702711	High		1	0.98	1	True	0.00985543	High		0	0.017881	0	True	0.0101754	High
	1	0.973147	1	True	0.00611851	High		0	0.0799526	0	True	0.00483889	High		1	0.583185	1	True	0.0139016	Low
	0	0.0606447	0	True	0.0108744	High		0	0.0180588	0	True	0.00455107	High		0	0.0205238	0	True	0.0108232	High
	1	0.975303	1	True	0.00583388	High		1	0.975585	1	True	0.010656	High		0	0.0256528	0	True	0.0110886	High
	1	0.187356	0	False	0.0108028	High		0	0.938158	1	False	0.00825698	High		0	0.115835	0	True	0.0101071	High
	1	0.920899	1	True	0.00764583	High		1	0.978076	1	True	0.00658951	High		0	0.023663	0	True	0.0100737	High
	0	0.0211923	0	True	0.00689333	High		0	0.00946477	0	True	0.00729013	High		0	0.0295263	0	True	0.010965	High
	1	0.150562	0	False	0.0124203	Low		0	0.0186083	0	True	0.00607463	High		0	0.0756101	0	True	0.0111317	High
	1	0.75069	1	True	0.00943083	High		0	0.200382	0	True	0.0123508	Low		1	0.7202	1	True	0.0137512	Low
	1	0.957001	1	True	0.00703135	High		0	0.013067	0	True	0.003392	High		0	0.261511	0	True	0.0147356	Low
	1	0.722239	1	True	0.0113357	High		0	0.0146121	0	True	0.00978758	High		0	0.00682715	0	True	0.00443099	High
	1	0.978012	1	True	0.00711167	High		1	0.907657	1	True	0.0140527	Low		0	0.0174451	0	True	0.00962373	High
	0	0.0147278	0	True	0.00366381	High		0	0.0182334	0	True	0.0103353	High		0	0.0373725	0	True	0.00732306	High
	1	0.987878	1	True	0.00448828	High		0	0.229955	0	True	0.0130411	Low		0	0.0267144	0	True	0.0094925	High
	0	0.0189061	0	True	0.00734626	High		0	0.009989	0	True	0.00550532	High		1	0.917448	1	True	0.0118531	Low
	0	0.939238	1	False	0.0145569	Low		0	0.0194761	0	True	0.00580428	High		0	0.793036	1	False	0.0143579	Low
	0	0.0330374	0	True	0.0116599	Low		0	0.0198762	0	True	0.0111629	High		1	0.798682	1	True	0.0122024	Low
	0	0.0154257	0	True	0.00646198	High		1	0.925166	1	True	0.00835988	High		0	0.504385	0	True	0.0156792	Low
	0	0.0343055	0	True	0.0105527	High		1	0.714739	1	True	0.0113528	High		0	0.0774911	0	True	0.00880061	High
	1	0.8956	1	True	0.009386	High		1	0.680832	1	True	0.0097816	High		1	0.768162	1	True	0.0137516	Low
	1	0.975814	1	True	0.00832718	High		1	0.908372	1	True	0.00935095	High		0	0.0197249	0	True	0.0120156	Low
	1	0.964595	1	True	0.00656212	High		1	0.97343	1	True	0.0124747	Low		0	0.205832	0	True	0.0137545	Low
	1	0.98547	1	True	0.0052631	High		1	0.987558	1	True	0.00716789	High		0	0.201441	0	True	0.0156766	Low
	0	0.157069	0	True	0.0105265	High		1	0.987382	1	True	0.00806162	High		1	0.498541	0	False	0.0141031	Low
	1	0.94042	1	True	0.00767954	High		1	0.36906	0	False	0.0123135	Low		1	0.214703	0	False	0.0150182	Low
	1	0.837616	1	True	0.00893021	High		0	0.00278355	0	True	0.00245165	High		0	0.0347061	0	True	0.0125461	Low
	1	0.966469	1	True	0.00909954	High		1	0.923831	1	True	0.012015	Low		0	0.504539	0	True	0.0147903	Low
	1	0.957134	1	True	0.00678648	High		0	0.00997646	0	True	0.00593593	High		0	0.0352348	0	True	0.0128933	Low
	1	0.945853	1	True	0.00714206	High		0	0.32609	0	True	0.010219	High		1	0.688277	1	True	0.0138666	Low
	0	0.0983507	0	True	0.01086	High		1	0.98738	1	True	0.00850232	High		1	0.744117	1	True	0.0109567	High
	1	0.990951	1	True	0.0032749	High		0	0.610842	1	False	0.01266	Low
	1	0.98292	1	True	0.00527958	High		1	0.981467	1	True	0.0101345	High
	1	0.98459	1	True	0.00399037	High		0	0.0208176	0	True	0.0101921	High
	1	0.474769	0	False	0.0105503	High		1	0.265803	0	False	0.0141884	Low
	0	0.935624	1	False	0.0135536	Low		0	0.015607	0	True	0.00716578	High
	0	0.0181308	0	True	0.00760156	High		0	0.0125327	0	True	0.0113013	High
	1	0.978023	1	True	0.00509649	High		1	0.908928	1	True	0.00990658	High
	1	0.982323	1	True	0.00559682	High		1	0.804627	1	True	0.0131386	Low
	0	0.24974	0	True	0.00886808	High		1	0.971878	1	True	0.00937024	High
	0	0.0253142	0	True	0.00778927	High		1	0.863543	1	True	0.0117802	Low
	1	0.72112	1	True	0.0115705	High		0	0.945004	1	False	0.0171568	Low
	0	0.0210574	0	True	0.00652833	High		0	0.0137986	0	True	0.00992917	High
	1	0.989458	1	True	0.00349626	High		0	0.00776853	0	True	0.00487316	High
	1	0.994461	1	True	0.00309134	High		1	0.972357	1	True	0.0120663	Low
	0	0.740768	1	False	0.00845849	High		0	0.0775843	0	True	0.00896339	High
	0	0.703434	1	False	0.00846731	High		1	0.927081	1	True	0.00861955	High
	0	0.0219385	0	True	0.00829519	High		1	0.950732	1	True	0.0107632	High
	1	0.357836	0	False	0.0119581	Low		1	0.984688	1	True	0.00921587	High
	1	0.996522	1	True	0.00130013	High		0	0.0214772	0	True	0.00895202	High
	1	0.963568	1	True	0.00853967	High		1	0.955175	1	True	0.010099	High
	1	0.962592	1	True	0.0072156	High		1	0.697584	1	True	0.0135739	Low
	0	0.942797	1	False	0.0108051	High		1	0.951075	1	True	0.0110403	High
	0	0.639294	1	False	0.00947135	High		0	0.149002	0	True	0.0155689	Low
	1	0.730087	1	True	0.0109855	High		0	0.00166637	0	True	0.00203118	High
	0	0.00908519	0	True	0.0029861	High		1	0.903488	1	True	0.0123742	Low
	1	0.961004	1	True	0.00945391	High		1	0.988301	1	True	0.00658187	High
	1	0.986987	1	True	0.00373154	High		1	0.984499	1	True	0.00852921	High
	0	0.0399111	0	True	0.00945549	High		0	0.0325734	0	True	0.00673728	High
	1	0.960927	1	True	0.00793468	High		0	0.971327	1	False	0.0148584	Low
	1	0.977092	1	True	0.00606678	High		1	0.934309	1	True	0.012963	Low
	0	0.0166887	0	True	0.00537788	High		0	0.143875	0	True	0.0102496	High
	1	0.776935	1	True	0.00992224	High		1	0.987055	1	True	0.00634039	High
	1	0.984449	1	True	0.00632995	High		1	0.988526	1	True	0.00869438	High
	1	0.474216	0	False	0.0130114	Low		0	0.00466572	0	True	0.00438027	High
	1	0.980239	1	True	0.00443803	High		1	0.980452	1	True	0.0125014	Low
	1	0.96917	1	True	0.007921	High		0	0.0195522	0	True	0.0111582	High
	0	0.0015722	0	True	0.000900928	High		0	0.0331846	0	True	0.00846039	High
	0	0.0317807	0	True	0.00997925	High		0	0.788114	1	False	0.0160835	Low
	1	0.608597	1	True	0.0150895	Low		1	0.879684	1	True	0.0104028	High
	0	0.0337436	0	True	0.00989762	High		0	0.0211312	0	True	0.00766276	High
	0	0.026654	0	True	0.00719411	High		1	0.983437	1	True	0.00940214	High
	1	0.992548	1	True	0.00220002	High		0	0.0122951	0	True	0.00862019	High
	0	0.0149665	0	True	0.00350825	High		1	0.315206	0	False	0.0124841	Low
	0	0.0244779	0	True	0.00794828	High		0	0.890028	1	False	0.0138145	Low
	0	0.0428594	0	True	0.00889104	High		1	0.944743	1	True	0.0104446	High
	0	0.127852	0	True	0.0111815	High		0	0.0323376	0	True	0.0146356	Low
	0	0.148397	0	True	0.00964331	High		0	0.0135024	0	True	0.00744843	High
	1	0.947392	1	True	0.0120491	Low		1	0.987874	1	True	0.00642172	High
	0	0.0967298	0	True	0.0121668	Low		0	0.149748	0	True	0.0128432	Low
	1	0.975747	1	True	0.00655909	High		1	0.990983	1	True	0.00637343	High
	1	0.977434	1	True	0.005666	High		1	0.978654	1	True	0.0101178	High
	0	0.0365627	0	True	0.00630976	High		0	0.0539365	0	True	0.0100836	High
	0	0.111738	0	True	0.0137388	Low		1	0.977111	1	True	0.0112963	High
	1	0.725978	1	True	0.0126915	Low		1	0.932043	1	True	0.0133047	Low
	1	0.499149	0	False	0.01283	Low		1	0.988671	1	True	0.00607619	High
	0	0.638329	1	False	0.0115406	High		0	0.0179698	0	True	0.0104834	High
	0	0.0268427	0	True	0.00515519	High		0	0.144897	0	True	0.00977211	High
	0	0.06011	0	True	0.0102957	High		0	0.047817	0	True	0.00543891	High
	0	0.00958521	0	True	0.00441188	High		1	0.950813	1	True	0.0138834	Low
	0	0.0194359	0	True	0.00646382	High		1	0.985633	1	True	0.0103194	High
	0	0.0188526	0	True	0.00429631	High		0	0.91661	1	False	0.0127625	Low
	0	0.668722	1	False	0.0089959	High		0	0.00565701	0	True	0.00415606	High
	0	0.426386	0	True	0.00944265	High		1	0.99061	1	True	0.00420315	High
	0	0.16135	0	True	0.0106165	High		0	0.045415	0	True	0.00586537	High
	1	0.989942	1	True	0.00423274	High		0	0.156902	0	True	0.00938604	High
	1	0.982354	1	True	0.00389354	High		0	0.0444753	0	True	0.00434509	High
	1	0.573137	1	True	0.0101261	High		1	0.768861	1	True	0.0102396	High
	0	0.0114332	0	True	0.00398676	High		0	0.0226647	0	True	0.0125152	Low
	0	0.170502	0	True	0.0148022	Low		0	0.12108	0	True	0.00672298	High
	0	0.55994	1	False	0.012567	Low		1	0.97241	1	True	0.0122545	Low
	0	0.0297496	0	True	0.00443093	High		1	0.970646	1	True	0.0107224	High
	1	0.977628	1	True	0.00624873	High		0	0.37604	0	True	0.0121843	Low
	1	0.984512	1	True	0.00468426	High		0	0.0737214	0	True	0.010356	High
	0	0.0401572	0	True	0.0114188	High		0	0.00687307	0	True	0.00583734	High
	0	0.200702	0	True	0.00875241	High		0	0.861521	1	False	0.0140216	Low
	0	0.144199	0	True	0.00891186	High		1	0.971998	1	True	0.0129414	Low
	0	0.969573	1	False	0.00551566	High		0	0.167732	0	True	0.0101771	High
	1	0.832129	1	True	0.00675456	High		0	0.195186	0	True	0.0100504	High
	0	0.182442	0	True	0.0113078	High		1	0.964388	1	True	0.0137909	Low
	0	0.0288192	0	True	0.007374	High		0	0.0702571	0	True	0.0116025	Low
	1	0.751807	1	True	0.0123091	Low		1	0.981998	1	True	0.0102739	High
	1	0.967503	1	True	0.00836495	High		0	0.0290925	0	True	0.0052365	High
	0	0.030763	0	True	0.00998351	High		0	0.00940836	0	True	0.00524559	High
	0	0.0388623	0	True	0.00863647	High		1	0.982494	1	True	0.00801588	High
	1	0.899805	1	True	0.0145793	Low		0	0.0431286	0	True	0.00556034	High
	1	0.882025	1	True	0.0101632	High		1	0.827537	1	True	0.0106143	High
	0	0.176251	0	True	0.0139548	Low		0	0.607679	1	False	0.0112034	High
	0	0.472521	0	True	0.0108619	High		0	0.00379329	0	True	0.00369995	High
	0	0.199418	0	True	0.0127175	Low		1	0.899463	1	True	0.0114102	High
	0	0.970794	1	False	0.00803331	High		0	0.0163932	0	True	0.00835189	High
	0	0.488835	0	True	0.0117986	Low		0	0.0946826	0	True	0.00661329	High
	1	0.863935	1	True	0.0134797	Low		1	0.934276	1	True	0.00907983	High
	1	0.0671312	0	False	0.0129745	Low		0	0.0615996	0	True	0.00938448	High
	0	0.355423	0	True	0.0120022	Low		1	0.981576	1	True	0.0091453	High
	0	0.808339	1	False	0.0131301	Low		1	0.97875	1	True	0.0104882	High
	0	0.0262217	0	True	0.00749521	High		0	0.0125504	0	True	0.00876899	High
	1	0.937544	1	True	0.0100397	High		0	0.00976408	0	True	0.00579443	High
	0	0.0530933	0	True	0.0108655	High		1	0.842601	1	True	0.0130475	Low
	1	0.301639	0	False	0.0127587	Low		0	0.311962	0	True	0.0128376	Low
	1	0.929179	1	True	0.00933196	High		0	0.0289921	0	True	0.00892947	High
	0	0.0603331	0	True	0.0107752	High		0	0.0134441	0	True	0.00449391	High
	1	0.912516	1	True	0.0112282	High		0	0.0179551	0	True	0.00563409	High
	0	0.206295	0	True	0.013695	Low		1	0.983813	1	True	0.00953938	High
	0	0.0220072	0	True	0.00747927	High		0	0.025074	0	True	0.0058326	High
	0	0.494574	0	True	0.012046	Low		0	0.0702668	0	True	0.00563363	High
	1	0.971943	1	True	0.00398167	High		0	0.0788211	0	True	0.0112161	High
	0	0.0716326	0	True	0.0126659	Low		0	0.0444457	0	True	0.00894179	High
	0	0.0426844	0	True	0.0117254	Low		1	0.975603	1	True	0.00736403	High
	1	0.856259	1	True	0.0089277	High		0	0.167963	0	True	0.0124184	Low
	0	0.0717579	0	True	0.0114411	High		1	0.973156	1	True	0.00946207	High
	1	0.904852	1	True	0.0104679	High		1	0.966851	1	True	0.0111796	High
	0	0.0798726	0	True	0.00845828	High		0	0.0176705	0	True	0.00960717	High
	0	0.265516	0	True	0.0119986	Low		1	0.897401	1	True	0.014197	Low
	1	0.914602	1	True	0.00682803	High		0	0.00686831	0	True	0.00549264	High
	0	0.0209013	0	True	0.00705347	High		1	0.646613	1	True	0.0132836	Low
	1	0.933894	1	True	0.00703443	High		0	0.0359799	0	True	0.0109508	High
	1	0.879989	1	True	0.0227221	Low		0	0.976982	1	False	0.010324	High
	0	0.493874	0	True	0.014993	Low		0	0.0421662	0	True	0.009241	High
	1	0.936057	1	True	0.0118821	Low		0	0.955972	1	False	0.0106255	High
	0	0.0629928	0	True	0.0160653	Low		0	0.0329596	0	True	0.010415	High
	0	0.253303	0	True	0.0121021	Low		0	0.0392767	0	True	0.0120073	Low
	1	0.0603137	0	False	0.0158462	Low		0	0.213285	0	True	0.00812202	High
	0	0.934243	1	False	0.0168104	Low		1	0.973452	1	True	0.0114179	High
	0	0.798573	1	False	0.0175564	Low		0	0.0591703	0	True	0.00912936	High
	1	0.973511	1	True	0.00740007	High		0	0.0303958	0	True	0.00660823	High
	0	0.976294	1	False	0.00536054	High		0	0.00588555	0	True	0.00513476	High
	0	0.00194572	0	True	0.000979803	High		0	0.00885684	0	True	0.00539507	High
	1	0.98555	1	True	0.00813459	High		1	0.980389	1	True	0.0106298	High
	0	0.00809539	0	True	0.00380379	High		0	0.0824719	0	True	0.0157395	Low
	0	0.223878	0	True	0.0108955	High		0	0.366372	0	True	0.0109527	High
	1	0.973647	1	True	0.0072691	High		1	0.973943	1	True	0.0112824	High
	0	0.0252022	0	True	0.00357431	High		0	0.0296636	0	True	0.00595378	High
	1	0.993988	1	True	0.00225174	High		1	0.96508	1	True	0.0136264	Low
	0	0.0373009	0	True	0.00463673	High		1	0.989947	1	True	0.00637154	High
	0	0.00472759	0	True	0.00236083	High		0	0.00404014	0	True	0.00419326	High
	0	0.0704599	0	True	0.00499164	High		1	0.944657	1	True	0.0132605	Low
	0	0.0171374	0	True	0.00542864	High		0	0.0125452	0	True	0.00646112	High
	0	0.0148031	0	True	0.00712876	High		1	0.058859	0	False	0.014981	Low
	0	0.0255709	0	True	0.00413424	High		1	0.972552	1	True	0.00913753	High
	1	0.982172	1	True	0.0056658	High		0	0.00142987	0	True	0.00161219	High
	0	0.0117794	0	True	0.00466802	High		0	0.00882286	0	True	0.00582577	High
	1	0.969286	1	True	0.00542487	High		0	0.0270967	0	True	0.00961547	High
	0	0.0709755	0	True	0.00951019	High		0	0.455418	0	True	0.0106564	High
	1	0.992067	1	True	0.00333264	High		1	0.916365	1	True	0.0136566	Low
	0	0.204836	0	True	0.00996663	High		1	0.965358	1	True	0.00710127	High
	0	0.0157636	0	True	0.00401101	High		0	0.00898388	0	True	0.00567979	High
	0	0.0240478	0	True	0.00558839	High		1	0.956057	1	True	0.00841371	High
	0	0.0245152	0	True	0.00836717	High		1	0.977015	1	True	0.00737219	High
	0	0.0122633	0	True	0.005325	High		1	0.932142	1	True	0.0117857	Low
	0	0.0110452	0	True	0.00327981	High		1	0.978863	1	True	0.0119419	Low
	1	0.899862	1	True	0.00741503	High		0	0.0280564	0	True	0.00894623	High
	0	0.0110303	0	True	0.00423086	High		0	0.0282464	0	True	0.0085477	High
	1	0.976333	1	True	0.00445088	High		1	0.929141	1	True	0.0121795	Low
	0	0.00597999	0	True	0.00460577	High		1	0.934555	1	True	0.0116439	Low
	0	0.039768	0	True	0.00467346	High		1	0.967973	1	True	0.0125194	Low
	1	0.996988	1	True	0.00123116	High		1	0.976913	1	True	0.00890459	High
	1	0.952387	1	True	0.00717153	High		0	0.0103621	0	True	0.00622348	High
	1	0.99044	1	True	0.00290515	High		0	0.0164922	0	True	0.00673938	High
	1	0.990033	1	True	0.00464847	High		1	0.934226	1	True	0.0107921	High
	1	0.963677	1	True	0.00728591	High		1	0.984698	1	True	0.010527	High
	1	0.940108	1	True	0.00709912	High		0	0.0526527	0	True	0.00559657	High
	1	0.996321	1	True	0.0021707	High		0	0.00656653	0	True	0.00502901	High
	0	0.0213286	0	True	0.00627682	High		0	0.0359383	0	True	0.0111513	High
	0	0.780227	1	False	0.0127057	Low		0	0.0110941	0	True	0.00639575	High
	0	0.0889075	0	True	0.00831938	High		0	0.900121	1	False	0.0135746	Low
	1	0.995924	1	True	0.00177721	High		1	0.983718	1	True	0.00697225	High
	0	0.0184338	0	True	0.00419796	High		0	0.0313939	0	True	0.00903921	High
	1	0.980123	1	True	0.00718284	High		1	0.958578	1	True	0.0159144	Low
	1	0.986519	1	True	0.00512477	High		0	0.020826	0	True	0.0110081	High
	0	0.0542232	0	True	0.00670356	High		1	0.982446	1	True	0.00917375	High
	1	0.980132	1	True	0.00611048	High		0	0.134965	0	True	0.0120707	Low
	1	0.891407	1	True	0.00974074	High		1	0.983772	1	True	0.0103628	High
	0	0.0423507	0	True	0.0131909	Low		0	0.0195615	0	True	0.00837342	High
	0	0.0534481	0	True	0.00647714	High		1	0.966114	1	True	0.011244	High
	1	0.973266	1	True	0.00651501	High		1	0.961541	1	True	0.00995335	High
	0	0.031556	0	True	0.00557568	High		0	0.0094944	0	True	0.00650932	High
	1	0.980066	1	True	0.00487839	High		1	0.987837	1	True	0.00749615	High
	0	0.0326582	0	True	0.00439081	High		0	0.210812	0	True	0.0124156	Low
	0	0.0281375	0	True	0.00457421	High		1	0.982004	1	True	0.00926514	High
	1	0.993842	1	True	0.0031373	High		1	0.926134	1	True	0.0127323	Low
	0	0.0933977	0	True	0.00592756	High		0	0.0106186	0	True	0.00653372	High
	1	0.654551	1	True	0.00915285	High		1	0.968001	1	True	0.0122969	Low
	0	0.00874848	0	True	0.00235112	High		1	0.983846	1	True	0.0107684	High
	0	0.0489165	0	True	0.00492378	High		1	0.980105	1	True	0.0117897	Low
	0	0.0108726	0	True	0.00471158	High		1	0.986802	1	True	0.00900552	High
	0	0.101208	0	True	0.00869712	High		0	0.0207219	0	True	0.00578054	High
	0	0.669025	1	False	0.0163027	Low		1	0.986426	1	True	0.00902433	High
	1	0.987889	1	True	0.004057	High		1	0.973196	1	True	0.00847308	High
	0	0.00794195	0	True	0.00342114	High		0	0.0486469	0	True	0.00755421	High
	1	0.0527784	0	False	0.00783334	High		1	0.989311	1	True	0.00655413	High
	0	0.105201	0	True	0.00620652	High		0	0.0728488	0	True	0.0127181	Low
	1	0.814586	1	True	0.00903882	High		1	0.785562	1	True	0.0150046	Low
	1	0.95523	1	True	0.00376412	High		0	0.0367411	0	True	0.00674958	High
	0	0.00961256	0	True	0.00425273	High		0	0.107392	0	True	0.00896594	High
	0	0.258858	0	True	0.0116625	Low		0	0.118922	0	True	0.00617412	High
	1	0.983238	1	True	0.00467934	High		0	0.0225952	0	True	0.0102471	High
	0	0.0111468	0	True	0.00395598	High		1	0.967877	1	True	0.00919319	High
	1	0.9507	1	True	0.0132224	Low		1	0.98183	1	True	0.0085238	High
	0	0.00610765	0	True	0.00327926	High		0	0.97567	1	False	0.00791077	High
	1	0.974574	1	True	0.00878339	High		1	0.979392	1	True	0.0108838	High
	0	0.00963663	0	True	0.00298534	High		0	0.00723168	0	True	0.00495288	High
	1	0.979875	1	True	0.00658176	High		1	0.932235	1	True	0.0124495	Low
	1	0.951097	1	True	0.00850433	High		1	0.981456	1	True	0.0103914	High
	0	0.0527431	0	True	0.00907188	High		0	0.00419177	0	True	0.00375605	High
	1	0.98102	1	True	0.00396664	High		1	0.956267	1	True	0.009972	High
	1	0.993014	1	True	0.00297055	High		0	0.0174467	0	True	0.0107201	High
	1	0.976864	1	True	0.00721535	High		0	0.0100376	0	True	0.00788071	High
	1	0.991668	1	True	0.00294812	High		1	0.981532	1	True	0.00844052	High
	0	0.00415744	0	True	0.00345835	High		0	0.215832	0	True	0.0116309	Low
	1	0.990886	1	True	0.00243586	High		1	0.977658	1	True	0.0094471	High
	1	0.985608	1	True	0.00498633	High		1	0.948027	1	True	0.00942262	High
	0	0.929392	1	False	0.00859765	High		1	0.766591	1	True	0.0100368	High
	0	0.00685062	0	True	0.00351158	High		0	0.0564713	0	True	0.00828923	High
	1	0.994702	1	True	0.0026334	High		0	0.02271	0	True	0.0106034	High
	1	0.882156	1	True	0.00838032	High		1	0.971919	1	True	0.0125016	Low
	1	0.983818	1	True	0.00491127	High		0	0.265151	0	True	0.0109375	High
	1	0.128814	0	False	0.00773679	High		0	0.0243628	0	True	0.0103722	High
	1	0.975772	1	True	0.00320343	High		0	0.0553478	0	True	0.00885701	High
	1	0.996226	1	True	0.00173786	High		1	0.982216	1	True	0.00793282	High
	0	0.0360091	0	True	0.00758891	High		1	0.888904	1	True	0.00964995	High
	1	0.983195	1	True	0.00485443	High		0	0.0223222	0	True	0.0118632	Low
	1	0.963585	1	True	0.00738553	High		1	0.980313	1	True	0.0130963	Low
	1	0.964279	1	True	0.00791175	High		0	0.0257218	0	True	0.0111462	High
	0	0.357444	0	True	0.0083832	High		1	0.937652	1	True	0.0147194	Low
	1	0.9535	1	True	0.0087413	High		0	0.0174464	0	True	0.00791076	High
	0	0.258049	0	True	0.00792777	High		1	0.969654	1	True	0.0107302	High
	1	0.956164	1	True	0.0044958	High		1	0.985579	1	True	0.00790378	High
	1	0.993386	1	True	0.00208993	High		0	0.0619327	0	True	0.011117	High
	1	0.983474	1	True	0.00480449	High		1	0.985269	1	True	0.0102984	High
	0	0.0359234	0	True	0.00655311	High		0	0.00130957	0	True	0.0010804	High
	0	0.0333527	0	True	0.0074815	High		1	0.979413	1	True	0.0112914	High
	1	0.964894	1	True	0.00586563	High		1	0.949702	1	True	0.0173679	Low
	1	0.984742	1	True	0.00320217	High		0	0.00492568	0	True	0.00371295	High
	1	0.946357	1	True	0.00708991	High		1	0.975806	1	True	0.00977896	High
	0	0.0457949	0	True	0.0079797	High		0	0.0156787	0	True	0.00937291	High
	1	0.999301	1	True	0.000483741	High		1	0.987763	1	True	0.00817188	High
	0	0.00945798	0	True	0.0050734	High		1	0.95135	1	True	0.0100635	High
	0	0.692055	1	False	0.00993981	High		1	0.980987	1	True	0.00950026	High
	1	0.909768	1	True	0.00468287	High		0	0.00482395	0	True	0.00446421	High
	0	0.0328156	0	True	0.00479301	High		1	0.978786	1	True	0.0117832	Low
	0	0.00305267	0	True	0.00234454	High		1	0.969809	1	True	0.0133772	Low
	0	0.0792856	0	True	0.00910444	High		0	0.024476	0	True	0.00367473	High
	1	0.996224	1	True	0.00194169	High		1	0.968323	1	True	0.0140347	Low
	1	0.0332684	0	False	0.00393709	High		1	0.980694	1	True	0.0083823	High
	1	0.829613	1	True	0.00901762	High		0	0.0108526	0	True	0.00669403	High
	1	0.979862	1	True	0.00494527	High		0	0.980472	1	False	0.00835876	High
	0	0.010772	0	True	0.00456209	High		1	0.920864	1	True	0.00979746	High
	0	0.0146671	0	True	0.00527518	High		0	0.0697956	0	True	0.00701858	High
	0	0.0143907	0	True	0.00390614	High		0	0.179447	0	True	0.0107247	High
	0	0.0144435	0	True	0.00511258	High		0	0.308951	0	True	0.0123222	Low
	0	0.470827	0	True	0.00930266	High		0	0.00919848	0	True	0.00493273	High
	1	0.988195	1	True	0.00443084	High		0	0.106767	0	True	0.0138567	Low
	1	0.997556	1	True	0.00135694	High		1	0.947044	1	True	0.0110955	High
	0	0.0187674	0	True	0.00403232	High		1	0.964219	1	True	0.00751655	High
	0	0.134253	0	True	0.0160235	Low		1	0.980645	1	True	0.0102375	High
	1	0.892662	1	True	0.0113486	High		1	0.976976	1	True	0.0116724	Low
	1	0.992512	1	True	0.00365272	High		1	0.987866	1	True	0.00809431	High
	1	0.716664	1	True	0.00764826	High		1	0.979731	1	True	0.00821502	High
	0	0.0936732	0	True	0.00766689	High		1	0.696588	1	True	0.0127237	Low
	1	0.983688	1	True	0.00383651	High		1	0.76042	1	True	0.0070667	High
	1	0.0310585	0	False	0.00377878	High		1	0.978995	1	True	0.0108373	High
	1	0.859926	1	True	0.00712943	High		0	0.0151533	0	True	0.0068695	High
	0	0.0129656	0	True	0.00397629	High		0	0.0265987	0	True	0.00985723	High
	0	0.573134	1	False	0.0147593	Low		1	0.97147	1	True	0.00706873	High
	0	0.0316113	0	True	0.0062551	High		1	0.968161	1	True	0.0127713	Low
	1	0.987035	1	True	0.00565494	High		1	0.887176	1	True	0.0123919	Low
	1	0.96668	1	True	0.00882402	High		1	0.959115	1	True	0.00966599	High
	0	0.299149	0	True	0.01163	Low		0	0.0160806	0	True	0.00790244	High
	1	0.989256	1	True	0.00431738	High		1	0.982837	1	True	0.010183	High
	1	0.983462	1	True	0.00792575	High		0	0.0119352	0	True	0.00691724	High
	1	0.944121	1	True	0.00773104	High		1	0.912969	1	True	0.0120478	Low
	0	0.171873	0	True	0.00858252	High		0	0.0444025	0	True	0.0103832	High
	1	0.985528	1	True	0.00438092	High		0	0.00843371	0	True	0.00550579	High
	0	0.0208586	0	True	0.00539676	High		1	0.986127	1	True	0.00989203	High
	0	0.00622167	0	True	0.00375531	High		0	0.0196335	0	True	0.00904966	High
	1	0.999208	1	True	0.000521829	High		1	0.96761	1	True	0.013257	Low
	1	0.99539	1	True	0.00261274	High		1	0.138545	0	False	0.0142469	Low
	0	0.00363584	0	True	0.00332109	High		0	0.555115	1	False	0.0145582	Low
	1	0.985382	1	True	0.00437472	High		0	0.110644	0	True	0.0101954	High
	1	0.945167	1	True	0.00815942	High		0	0.0202737	0	True	0.00965631	High
	0	0.0271423	0	True	0.00641796	High		1	0.953729	1	True	0.00845604	High
	1	0.985584	1	True	0.00462527	High		1	0.0374917	0	False	0.0128481	Low
	0	0.0169625	0	True	0.00468026	High		1	0.977728	1	True	0.0100935	High
	0	0.038328	0	True	0.00518268	High		0	0.929446	1	False	0.0128055	Low
	0	0.00982483	0	True	0.00327475	High		0	0.602972	1	False	0.0136422	Low
	1	0.91242	1	True	0.00574459	High		0	0.042666	0	True	0.00886124	High
	0	0.481444	0	True	0.00849353	High		0	0.0265713	0	True	0.0104717	High
	1	0.995825	1	True	0.00252312	High		1	0.455195	0	False	0.0153922	Low
	1	0.970589	1	True	0.00738098	High		1	0.881699	1	True	0.0105864	High
	1	0.97205	1	True	0.00472644	High		0	0.00951056	0	True	0.00857447	High
	1	0.985959	1	True	0.00493405	High		0	0.0500968	0	True	0.0101381	High
	0	0.122416	0	True	0.00829968	High		0	0.184209	0	True	0.0138517	Low
	0	0.0231421	0	True	0.00703475	High		1	0.969329	1	True	0.0109014	High
	0	0.0142403	0	True	0.00535322	High		0	0.0245225	0	True	0.00880425	High
	0	0.00147312	0	True	0.00162736	High		1	0.986408	1	True	0.00777593	High
	1	0.530566	1	True	0.010513	High		0	0.0415281	0	True	0.00947894	High
	0	0.100557	0	True	0.00884952	High		0	0.312631	0	True	0.00970059	High
	0	0.0660519	0	True	0.00753544	High		1	0.967789	1	True	0.0108221	High
	0	0.0295242	0	True	0.00614214	High		1	0.976983	1	True	0.0107254	High
	0	0.00662448	0	True	0.00267847	High		1	0.974034	1	True	0.0104344	High
	0	0.0157891	0	True	0.00761909	High		1	0.988379	1	True	0.00730132	High
	0	0.00696316	0	True	0.0022976	High		0	0.895361	1	False	0.0140965	Low
	1	0.913212	1	True	0.0102711	High		0	0.0182815	0	True	0.0091652	High
	0	0.553186	1	False	0.0100393	High		0	0.0790486	0	True	0.0104417	High
	0	0.0676184	0	True	0.00933447	High		0	0.970382	1	False	0.0140599	Low
	1	0.974986	1	True	0.00633785	High		0	0.0705502	0	True	0.00789919	High
	1	0.814869	1	True	0.010196	High		0	0.0112234	0	True	0.00531554	High
	0	0.0181524	0	True	0.00695472	High		0	0.248819	0	True	0.00950264	High
	1	0.965157	1	True	0.00537642	High		1	0.987121	1	True	0.00694351	High
	0	0.107207	0	True	0.0107752	High		1	0.977281	1	True	0.011025	High
	1	0.969267	1	True	0.00625188	High		1	0.946566	1	True	0.0142636	Low
	1	0.684152	1	True	0.00949054	High		1	0.969586	1	True	0.0104973	High
	1	0.774122	1	True	0.0106041	High		1	0.961625	1	True	0.00827217	High
	0	0.173441	0	True	0.00753172	High		0	0.194521	0	True	0.0091684	High
	1	0.985806	1	True	0.00478794	High		0	0.0744555	0	True	0.0102503	High
	0	0.118043	0	True	0.005849	High		1	0.992233	1	True	0.00893206	High
	1	0.996247	1	True	0.00184561	High		1	0.983365	1	True	0.00831711	High
	1	0.490174	0	False	0.00835408	High		0	0.107243	0	True	0.0137337	Low
	1	0.914116	1	True	0.00801555	High		1	0.968166	1	True	0.011454	High
	1	0.994748	1	True	0.00176685	High		0	0.0391258	0	True	0.00935765	High
	1	0.940899	1	True	0.00837981	High		0	0.0259713	0	True	0.00841528	High
	1	0.954466	1	True	0.00494514	High		1	0.919356	1	True	0.0103727	High
	1	0.98013	1	True	0.00789999	High		1	0.984588	1	True	0.00775167	High
	0	0.0524816	0	True	0.0125708	Low		0	0.0267614	0	True	0.00712882	High
	0	0.0616106	0	True	0.00497578	High		0	0.570371	1	False	0.0151679	Low
	1	0.983571	1	True	0.00678933	High		1	0.889927	1	True	0.0141099	Low
	0	0.0304593	0	True	0.00468627	High		0	0.00159339	0	True	0.00138273	High
	0	0.0274097	0	True	0.00774486	High		1	0.910875	1	True	0.0120629	Low
	1	0.988096	1	True	0.00376401	High		1	0.981948	1	True	0.0116906	Low
	1	0.991	1	True	0.0036692	High		0	0.0377353	0	True	0.00420556	High
	0	0.0676282	0	True	0.00727668	High		1	0.991667	1	True	0.00527922	High
	0	0.0123728	0	True	0.00293988	High		1	0.986847	1	True	0.00746081	High
	0	0.0145076	0	True	0.0048482	High		0	0.00969209	0	True	0.00668394	High
	1	0.969191	1	True	0.0110174	High		1	0.887733	1	True	0.00861093	High
	1	0.967946	1	True	0.00844854	High		1	0.983875	1	True	0.00876476	High
	1	0.845623	1	True	0.0130856	Low		0	0.0599049	0	True	0.007027	High
	1	0.739178	1	True	0.00652016	High		0	0.920211	1	False	0.0127567	Low
	0	0.369901	0	True	0.0105463	High		0	0.0179706	0	True	0.00996235	High
	1	0.943004	1	True	0.00462902	High		0	0.0322858	0	True	0.00350798	High
	1	0.97578	1	True	0.00691076	High		1	0.949983	1	True	0.0113227	High
	0	0.00291233	0	True	0.00115607	High		1	0.395894	0	False	0.013599	Low
	0	0.122765	0	True	0.00643657	High		1	0.875727	1	True	0.0147803	Low
	0	0.0876311	0	True	0.00916488	High		1	0.977947	1	True	0.010153	High
	1	0.983056	1	True	0.00481081	High		0	0.0133281	0	True	0.00799137	High
	1	0.803967	1	True	0.0111637	High		0	0.380898	0	True	0.00972089	High
	0	0.045774	0	True	0.00625355	High		1	0.971814	1	True	0.008997	High
	0	0.00869772	0	True	0.00288995	High		0	0.196822	0	True	0.00936292	High
	0	0.00867883	0	True	0.0040337	High		0	0.0367864	0	True	0.00873153	High
	1	0.983227	1	True	0.00497763	High		1	0.0215856	0	False	0.0128888	Low
	1	0.903351	1	True	0.00698692	High		1	0.654509	1	True	0.0131384	Low
	0	0.0110876	0	True	0.00637811	High		0	0.197727	0	True	0.0117313	Low
	0	0.010781	0	True	0.00459099	High		1	0.97934	1	True	0.00913352	High
	0	0.352096	0	True	0.0095849	High		1	0.940445	1	True	0.0129587	Low
	0	0.0115785	0	True	0.00357513	High		0	0.357525	0	True	0.0119896	Low
	1	0.985384	1	True	0.00551202	High		0	0.581523	1	False	0.0145988	Low
	0	0.286618	0	True	0.0116374	Low		1	0.927752	1	True	0.0139048	Low
	1	0.23201	0	False	0.00982461	High		1	0.979817	1	True	0.00954922	High
	1	0.952478	1	True	0.00625459	High		1	0.835714	1	True	0.0113336	High
	0	0.00791861	0	True	0.00488394	High		1	0.967896	1	True	0.0108646	High
	1	0.983834	1	True	0.00368672	High		1	0.966843	1	True	0.0111812	High
	1	0.984441	1	True	0.00692946	High		1	0.956447	1	True	0.0149452	Low
	0	0.0207184	0	True	0.00815881	High		1	0.684595	1	True	0.0159927	Low
	0	0.00638574	0	True	0.00332369	High		0	0.0210321	0	True	0.00633105	High
	0	0.0983244	0	True	0.00974659	High		1	0.87048	1	True	0.0122618	Low
	0	0.125473	0	True	0.00824252	High		1	0.985543	1	True	0.00922071	High
	1	0.103872	0	False	0.00881999	High		0	0.0947732	0	True	0.00784045	High
	0	0.0694635	0	True	0.00840784	High		1	0.550286	1	True	0.0131912	Low
	1	0.967398	1	True	0.00979436	High		1	0.95318	1	True	0.0105131	High
	1	0.958405	1	True	0.00631113	High		0	0.0773878	0	True	0.00683485	High
	0	0.510295	0	True	0.00834813	High		1	0.974263	1	True	0.00650394	High
	0	0.0229427	0	True	0.00557026	High		1	0.976588	1	True	0.0116959	Low
	0	0.774804	1	False	0.0116634	Low		0	0.0937972	0	True	0.0161859	Low
	0	0.0845095	0	True	0.00499634	High		1	0.979556	1	True	0.00854466	High
	0	0.270177	0	True	0.00926162	High		0	0.0031528	0	True	0.00290267	High
	1	0.232626	0	False	0.00886936	High		0	0.0159661	0	True	0.00696118	High
	0	0.120734	0	True	0.00921432	High		1	0.983017	1	True	0.0113407	High
	1	0.976992	1	True	0.00654136	High		0	0.0195858	0	True	0.00626365	High
	1	0.926682	1	True	0.00897522	High		1	0.970518	1	True	0.00915857	High
	1	0.997489	1	True	0.00119157	High		1	0.983026	1	True	0.0082306	High
	1	0.97914	1	True	0.00612652	High		1	0.988815	1	True	0.00678961	High
	1	0.908296	1	True	0.00871977	High		0	0.0503594	0	True	0.00675425	High
	0	0.194271	0	True	0.00721893	High		1	0.967143	1	True	0.00723775	High
	1	0.987334	1	True	0.00523913	High		1	0.988188	1	True	0.00843283	High
	0	0.0273989	0	True	0.00672234	High		1	0.940482	1	True	0.0120206	Low
	1	0.143419	0	False	0.00747278	High		0	0.353878	0	True	0.0142809	Low
	0	0.0669909	0	True	0.00728593	High		1	0.977225	1	True	0.01029	High
	1	0.978953	1	True	0.00717084	High		0	0.00702171	0	True	0.00463552	High
	0	0.0190313	0	True	0.00595822	High		0	0.0052289	0	True	0.0039174	High
	1	0.975642	1	True	0.00793205	High		1	0.0280271	0	False	0.0142037	Low
	1	0.984276	1	True	0.00334565	High		1	0.988033	1	True	0.00630719	High
	0	0.0726595	0	True	0.00500357	High		1	0.975886	1	True	0.0100289	High
	0	0.12354	0	True	0.010205	High		0	0.0190092	0	True	0.0055786	High
	1	0.984849	1	True	0.00400106	High		1	0.253189	0	False	0.0113622	High
	0	0.909455	1	False	0.0114714	High		0	0.0107244	0	True	0.00608055	High
	1	0.996275	1	True	0.00163971	High		1	0.980102	1	True	0.0109425	High
	1	0.981055	1	True	0.00344086	High		0	0.00798869	0	True	0.00588104	High
	0	0.0268402	0	True	0.00551807	High		1	0.865908	1	True	0.0100349	High
	0	0.404096	0	True	0.0103136	High		1	0.985741	1	True	0.0086482	High
	0	0.350352	0	True	0.0128323	Low		0	0.00856083	0	True	0.00472761	High
	0	0.112591	0	True	0.00681843	High		0	0.0243644	0	True	0.00573448	High
	1	0.959107	1	True	0.00871149	High		1	0.952955	1	True	0.00986271	High
	0	0.229174	0	True	0.00810208	High		1	0.0196233	0	False	0.0126516	Low
	1	0.976144	1	True	0.00664261	High		0	0.0119148	0	True	0.00327964	High
	1	0.96681	1	True	0.00891398	High		0	0.0433592	0	True	0.00755466	High
	0	0.00630418	0	True	0.00319431	High		1	0.957914	1	True	0.0134033	Low
	0	0.332794	0	True	0.00889736	High		1	0.97287	1	True	0.011966	Low
	1	0.988493	1	True	0.00400466	High		1	0.9302	1	True	0.0119812	Low
	1	0.587904	1	True	0.0107612	High		1	0.982397	1	True	0.0083912	High
	1	0.00556545	0	False	0.00295958	High		1	0.972563	1	True	0.0109134	High
	1	0.986807	1	True	0.00282352	High		0	0.0188567	0	True	0.00748895	High
	0	0.0720392	0	True	0.0101803	High		0	0.00657891	0	True	0.00760496	High
	1	0.972158	1	True	0.00863234	High		1	0.981302	1	True	0.00858435	High
	0	0.335931	0	True	0.00911721	High		0	0.0877435	0	True	0.012563	Low
	1	0.913509	1	True	0.0129491	Low		0	0.0156692	0	True	0.00872783	High
	0	0.00269772	0	True	0.00385987	High		1	0.979358	1	True	0.0122083	Low
	0	0.0222444	0	True	0.00482407	High		1	0.954583	1	True	0.0103819	High
	1	0.90862	1	True	0.00325191	High		0	0.106897	0	True	0.011271	High
	1	0.914866	1	True	0.009601	High		1	0.976987	1	True	0.00914388	High
	0	0.0142867	0	True	0.00706903	High		1	0.174299	0	False	0.0106389	High
	0	0.0466521	0	True	0.00921941	High		1	0.984594	1	True	0.00966626	High
	1	0.230883	0	False	0.00961536	High		1	0.971789	1	True	0.0133136	Low
	0	0.0967286	0	True	0.0103263	High		1	0.98004	1	True	0.0124947	Low
	1	0.329635	0	False	0.00865409	High		0	0.00494177	0	True	0.00466517	High
	1	0.706119	1	True	0.00900614	High		1	0.988453	1	True	0.00727779	High
	0	0.0466558	0	True	0.00812535	High		0	0.0173113	0	True	0.00987537	High
	0	0.0491982	0	True	0.00976439	High		1	0.971522	1	True	0.0129241	Low
	1	0.720927	1	True	0.0111608	High		1	0.935869	1	True	0.0137729	Low
	1	0.952901	1	True	0.00850588	High		0	0.65181	1	False	0.0143669	Low
	1	0.917738	1	True	0.0107377	High		0	0.216585	0	True	0.0115276	High
	1	0.949511	1	True	0.00941034	High		1	0.945012	1	True	0.0128676	Low
	1	0.663689	1	True	0.0100591	High		0	0.0300559	0	True	0.00838108	High
	0	0.976322	1	False	0.00722257	High		1	0.922696	1	True	0.0115825	Low
	0	0.0530611	0	True	0.00671662	High		1	0.97864	1	True	0.0105568	High
	1	0.799649	1	True	0.0100506	High		0	0.021428	0	True	0.00981712	High
	0	0.199284	0	True	0.0110633	High		0	0.884986	1	False	0.0136943	Low
	0	0.365755	0	True	0.0119111	Low		0	0.235118	0	True	0.0116936	Low
	1	0.554852	1	True	0.0130581	Low		1	0.982115	1	True	0.0108962	High
	0	0.908442	1	False	0.0152835	Low		0	0.0119295	0	True	0.00614777	High
	0	0.0145955	0	True	0.00506386	High		1	0.979289	1	True	0.0106363	High
	1	0.971188	1	True	0.00409544	High		0	0.973632	1	False	0.00562061	High
	1	0.887075	1	True	0.00690544	High		1	0.975224	1	True	0.011234	High
	0	0.0307344	0	True	0.00848387	High		1	0.968084	1	True	0.00653311	High
	1	0.990567	1	True	0.00394614	High		0	0.0105247	0	True	0.00732732	High
	0	0.0583286	0	True	0.00597477	High		1	0.973099	1	True	0.00882436	High
	0	0.0195734	0	True	0.00626179	High		1	0.964439	1	True	0.0130257	Low
	1	0.982605	1	True	0.00692978	High		0	0.239542	0	True	0.0097465	High
	0	0.0220359	0	True	0.00605469	High		1	0.984421	1	True	0.0099371	High
	0	0.0150399	0	True	0.00521509	High		0	0.0492121	0	True	0.00593201	High
	1	0.989457	1	True	0.00380884	High		0	0.0466037	0	True	0.00628087	High
	0	0.0100129	0	True	0.00322147	High		1	0.986217	1	True	0.00817607	High
	0	0.00172619	0	True	0.000759641	High		0	0.0956284	0	True	0.0100397	High
	1	0.968597	1	True	0.00974529	High		0	0.954884	1	False	0.0124704	Low
	0	0.0669716	0	True	0.0103962	High		1	0.983456	1	True	0.00899629	High
	1	0.926887	1	True	0.0100176	High		1	0.9868	1	True	0.00805529	High
	1	0.98234	1	True	0.00678935	High		0	0.768952	1	False	0.0127638	Low
	0	0.191023	0	True	0.0110183	High		1	0.894311	1	True	0.00946784	High
	0	0.014715	0	True	0.0038362	High		1	0.977789	1	True	0.0123509	Low
	0	0.0369469	0	True	0.0084463	High		0	0.962543	1	False	0.0128078	Low
	0	0.00681418	0	True	0.001813	High		0	0.0121449	0	True	0.00510604	High
	0	0.00526217	0	True	0.00271023	High		0	0.0214946	0	True	0.00491324	High
	1	0.970483	1	True	0.00708705	High		0	0.0341885	0	True	0.00949352	High
	0	0.605523	1	False	0.00588189	High		1	0.963619	1	True	0.0114399	High
	1	0.953625	1	True	0.00816998	High		1	0.959186	1	True	0.00770103	High
	1	0.820235	1	True	0.0132408	Low		0	0.939199	1	False	0.015419	Low
	1	0.975652	1	True	0.00501792	High		0	0.0114852	0	True	0.0108284	High
	0	0.0422077	0	True	0.0043798	High		0	0.0119826	0	True	0.00651264	High
	0	0.0234187	0	True	0.00726011	High		0	0.0121032	0	True	0.00709539	High
	0	0.0108078	0	True	0.00404526	High		1	0.962298	1	True	0.0145403	Low
	1	0.985612	1	True	0.00557136	High		0	0.228664	0	True	0.0154797	Low
	1	0.908091	1	True	0.00619874	High		1	0.987557	1	True	0.00830857	High
	1	0.96704	1	True	0.0085766	High		1	0.873579	1	True	0.0137019	Low
	1	0.864095	1	True	0.00825247	High		1	0.906595	1	True	0.00896068	High
	1	0.964498	1	True	0.010329	High		0	0.0452961	0	True	0.00879647	High
	1	0.980812	1	True	0.007132	High		0	0.22257	0	True	0.0116733	Low
	1	0.991213	1	True	0.00424496	High		1	0.880121	1	True	0.0113658	High
	1	0.960249	1	True	0.00942024	High		0	0.0627634	0	True	0.0102192	High
	0	0.00384379	0	True	0.00277883	High		0	0.0152507	0	True	0.00804602	High
	0	0.0669109	0	True	0.0108826	High		0	0.682874	1	False	0.0124643	Low
	1	0.974835	1	True	0.00809704	High		0	0.00812446	0	True	0.0064282	High
	0	0.0100076	0	True	0.00434676	High		1	0.91615	1	True	0.011023	High
	0	0.0407783	0	True	0.0089472	High		1	0.950506	1	True	0.00905728	High
	0	0.0148779	0	True	0.00496704	High		1	0.61297	1	True	0.0158329	Low
	0	0.0208023	0	True	0.00956061	High		1	0.983972	1	True	0.0105036	High
	1	0.929068	1	True	0.00662474	High		0	0.0285347	0	True	0.00818052	High
	0	0.0142687	0	True	0.00472606	High		1	0.976687	1	True	0.0140159	Low
	0	0.0136859	0	True	0.00473746	High		0	0.0648943	0	True	0.0110784	High
	0	0.0538308	0	True	0.0104297	High		0	0.0876385	0	True	0.00873799	High
	1	0.998966	1	True	0.000593681	High		0	0.0552	0	True	0.0115751	Low
	0	0.041067	0	True	0.00689857	High		1	0.967569	1	True	0.011309	High
	0	0.0227367	0	True	0.00707109	High		1	0.977546	1	True	0.0115723	High
	0	0.0290663	0	True	0.00991547	High		0	0.053571	0	True	0.00702757	High
	0	0.0225508	0	True	0.00410453	High		0	0.0157219	0	True	0.00992736	High
	0	0.0478031	0	True	0.00651338	High		1	0.972154	1	True	0.0124261	Low
	0	0.0400455	0	True	0.00902251	High		0	0.450009	0	True	0.0153849	Low
	1	0.993001	1	True	0.00276618	High		1	0.983797	1	True	0.00960205	High
	1	0.955222	1	True	0.0049137	High		0	0.319829	0	True	0.00780629	High
	0	0.0306006	0	True	0.0071102	High		1	0.968487	1	True	0.0101346	High
	0	0.0568988	0	True	0.00612996	High		1	0.988298	1	True	0.007022	High
	1	0.355172	0	False	0.012447	Low		0	0.920481	1	False	0.0145161	Low
	1	0.943937	1	True	0.00734455	High		0	0.00512577	0	True	0.00346928	High
	1	0.992762	1	True	0.00282952	High		1	0.849426	1	True	0.0141176	Low
	1	0.986648	1	True	0.00456603	High		0	0.252456	0	True	0.0134656	Low
	1	0.980075	1	True	0.00550676	High		0	0.0124582	0	True	0.00486944	High
	0	0.0382926	0	True	0.00629799	High		1	0.976572	1	True	0.0100438	High
	1	0.977193	1	True	0.00914991	High		1	0.982219	1	True	0.0109804	High
	0	0.0307459	0	True	0.00917747	High		0	0.0372322	0	True	0.0122023	Low
	0	0.0372314	0	True	0.0103173	High		0	0.0484426	0	True	0.00668734	High
	0	0.0150348	0	True	0.00469779	High		1	0.920073	1	True	0.0118266	Low
	0	0.02785	0	True	0.00678498	High		0	0.023551	0	True	0.00730742	High
	0	0.00659827	0	True	0.00311021	High		1	0.961927	1	True	0.00862636	High
	1	0.0227883	0	False	0.00702325	High		0	0.0251707	0	True	0.0116429	Low
	1	0.974357	1	True	0.00774046	High		0	0.877281	1	False	0.0146147	Low
	1	0.991737	1	True	0.00364684	High		1	0.959984	1	True	0.0121264	Low
	1	0.970971	1	True	0.00627772	High		0	0.0197818	0	True	0.00880491	High
	0	0.0185555	0	True	0.00530499	High		0	0.879754	1	False	0.014339	Low
	1	0.96749	1	True	0.00711917	High		0	0.192374	0	True	0.0105565	High
	0	0.0233631	0	True	0.00430727	High		0	0.896457	1	False	0.0126948	Low
	1	0.979723	1	True	0.00746951	High		1	0.915309	1	True	0.0150567	Low
	1	0.941967	1	True	0.00880448	High		0	0.0484011	0	True	0.0146585	Low
	0	0.00112683	0	True	0.000775829	High		1	0.972327	1	True	0.0113205	High
	1	0.971183	1	True	0.0087126	High		1	0.820795	1	True	0.0160492	Low
	0	0.00328087	0	True	0.0016339	High		1	0.979352	1	True	0.0124221	Low
	0	0.0761314	0	True	0.00988317	High		0	0.0113813	0	True	0.0059951	High
	1	0.919859	1	True	0.00758666	High		1	0.936447	1	True	0.0136148	Low
	0	0.0317883	0	True	0.00996887	High		1	0.944085	1	True	0.00949588	High
	0	0.0123392	0	True	0.00432448	High		1	0.0240431	0	False	0.0134122	Low
	1	0.990995	1	True	0.00387931	High		0	0.0410531	0	True	0.00840731	High
	1	0.0292265	0	False	0.00686759	High		0	0.137572	0	True	0.0101025	High
	1	0.989648	1	True	0.00354535	High		1	0.976965	1	True	0.010992	High
	1	0.96999	1	True	0.00757279	High		1	0.981864	1	True	0.00935806	High
	1	0.982995	1	True	0.00511351	High		1	0.840449	1	True	0.0128914	Low
	0	0.616107	1	False	0.00907169	High		1	0.986367	1	True	0.0100303	High
	0	0.00589425	0	True	0.00219827	High		0	0.0185411	0	True	0.00548014	High
	0	0.0326265	0	True	0.00703993	High		0	0.318848	0	True	0.0129618	Low
	0	0.0212141	0	True	0.00715501	High		1	0.986204	1	True	0.00774378	High
	1	0.988575	1	True	0.00468743	High		0	0.853423	1	False	0.0133703	Low
	0	0.268608	0	True	0.0116709	Low		0	0.940948	1	False	0.0116666	Low
	1	0.96666	1	True	0.0097371	High		0	0.0239062	0	True	0.00871515	High
	1	0.932492	1	True	0.0114416	High		1	0.976657	1	True	0.00908955	High
	1	0.948959	1	True	0.00837716	High		1	0.971546	1	True	0.0089917	High
	1	0.94329	1	True	0.00849526	High		1	0.0763293	0	False	0.0103649	High
	0	0.0907555	0	True	0.0120039	Low		1	0.964693	1	True	0.010495	High
	0	0.0266486	0	True	0.00658584	High		0	0.0848507	0	True	0.00765029	High
	1	0.988032	1	True	0.00331547	High		1	0.979659	1	True	0.00947636	High
	1	0.96612	1	True	0.00875751	High		0	0.0507871	0	True	0.0077986	High
	0	0.0235692	0	True	0.00748314	High		1	0.931576	1	True	0.0115355	High
	1	0.978163	1	True	0.00733221	High		1	0.920395	1	True	0.0139903	Low
	1	0.931889	1	True	0.0056967	High		1	0.69881	1	True	0.0113151	High
	1	0.98921	1	True	0.00413615	High		1	0.0305442	0	False	0.0119407	Low
	0	0.0142111	0	True	0.00496746	High		0	0.442343	0	True	0.0141235	Low
	1	0.669703	1	True	0.00838698	High		1	0.32838	0	False	0.0131032	Low
	1	0.976363	1	True	0.0061115	High		0	0.0105367	0	True	0.00793565	High
	0	0.0290204	0	True	0.00790768	High		1	0.974908	1	True	0.0115338	High
	1	0.981504	1	True	0.00759432	High		0	0.291906	0	True	0.0152176	Low
	1	0.997216	1	True	0.00148108	High		0	0.142439	0	True	0.0107921	High
	1	0.969243	1	True	0.00674674	High		0	0.0216746	0	True	0.0106439	High
	1	0.951865	1	True	0.00809389	High		0	0.297021	0	True	0.0152106	Low
	1	0.980261	1	True	0.00578644	High		1	0.955723	1	True	0.00936287	High
	0	0.0275686	0	True	0.00732756	High		1	0.974897	1	True	0.0112859	High
	1	0.927181	1	True	0.0092687	High		0	0.0632292	0	True	0.0109464	High
	0	0.0353691	0	True	0.00681795	High		1	0.937656	1	True	0.0124507	Low
	1	0.951582	1	True	0.00947251	High		1	0.919204	1	True	0.0107191	High
	1	0.900847	1	True	0.0109017	High		0	0.587954	1	False	0.0145171	Low
	1	0.920744	1	True	0.00989816	High		1	0.958421	1	True	0.0126711	Low
	0	0.00966837	0	True	0.00547087	High		0	0.884897	1	False	0.0161188	Low
	0	0.482591	0	True	0.0123288	Low		1	0.924525	1	True	0.0109432	High
	1	0.0927094	0	False	0.0154277	Low		0	0.019438	0	True	0.0073437	High
	0	0.0257177	0	True	0.00725285	High		0	0.0541357	0	True	0.0053659	High
	0	0.0099956	0	True	0.00332319	High		0	0.0530537	0	True	0.00752895	High
	1	0.943908	1	True	0.00774896	High		0	0.0735918	0	True	0.00937221	High
	0	0.0044656	0	True	0.00171969	High		0	0.689612	1	False	0.0125698	Low
	1	0.975336	1	True	0.00342476	High		1	0.983361	1	True	0.00863908	High
	1	0.982845	1	True	0.00513205	High		0	0.982576	1	False	0.00789525	High
	1	0.990935	1	True	0.0034668	High		0	0.0764014	0	True	0.010324	High
	1	0.0205596	0	False	0.00599198	High		0	0.33741	0	True	0.0112952	High
	1	0.93465	1	True	0.00870374	High		1	0.984215	1	True	0.0101535	High
	0	0.0231023	0	True	0.0072908	High		1	0.0288515	0	False	0.0135532	Low
	1	0.986533	1	True	0.00463762	High		1	0.976054	1	True	0.0103303	High
	1	0.992061	1	True	0.00302985	High		1	0.905502	1	True	0.0114148	High
	0	0.812009	1	False	0.0109196	High		1	0.989648	1	True	0.00723418	High
	0	0.00524636	0	True	0.00214487	High		0	0.0182332	0	True	0.0101366	High
	1	0.977025	1	True	0.00731074	High		0	0.00693154	0	True	0.00448999	High
	0	0.0253346	0	True	0.00746253	High		1	0.975311	1	True	0.0088161	High
	0	0.377116	0	True	0.0130803	Low		1	0.947466	1	True	0.014178	Low
	0	0.0104193	0	True	0.00455561	High		0	0.441622	0	True	0.0147084	Low
	0	0.0255198	0	True	0.00602386	High		1	0.970302	1	True	0.0111766	High
	0	0.0138149	0	True	0.00620699	High		0	0.0166594	0	True	0.00871562	High
	1	0.982769	1	True	0.00620884	High		1	0.946751	1	True	0.00931278	High
	0	0.390422	0	True	0.0129233	Low		0	0.0549935	0	True	0.00924857	High
	1	0.968724	1	True	0.00909572	High		0	0.0898463	0	True	0.0104507	High
	1	0.87658	1	True	0.00883853	High		1	0.9931	1	True	0.00579599	High
	1	0.900426	1	True	0.0107239	High		0	0.0158282	0	True	0.0103272	High
	0	0.576036	1	False	0.0119382	Low		1	0.972699	1	True	0.00855264	High
	0	0.0135563	0	True	0.00494917	High		1	0.984434	1	True	0.00870513	High
	0	0.00992636	0	True	0.00513622	High		0	0.0218084	0	True	0.00853439	High
	0	0.0150944	0	True	0.00605146	High		1	0.730603	1	True	0.0124994	Low
	0	0.00765849	0	True	0.00307824	High		0	0.00419499	0	True	0.00355137	High
	1	0.684845	1	True	0.0115822	Low		0	0.253301	0	True	0.0100449	High
	0	0.121081	0	True	0.0100287	High		1	0.979036	1	True	0.0115671	High
	0	0.252269	0	True	0.0140274	Low		1	0.944576	1	True	0.0110819	High
	0	0.00958789	0	True	0.00316883	High		0	0.0814818	0	True	0.00904552	High
	0	0.00994769	0	True	0.00351899	High		0	0.00620425	0	True	0.00549456	High
	1	0.985177	1	True	0.00639997	High		0	0.291237	0	True	0.0108805	High
	0	0.0122136	0	True	0.00437012	High		1	0.989856	1	True	0.00895029	High
	0	0.079152	0	True	0.0102833	High		1	0.986402	1	True	0.00920972	High
	1	0.901785	1	True	0.0104487	High		0	0.0461466	0	True	0.00788792	High
	1	0.955187	1	True	0.00653535	High		0	0.0156296	0	True	0.00780147	High
	0	0.0734235	0	True	0.0107918	High		1	0.977553	1	True	0.0105817	High
	1	0.86938	1	True	0.00940145	High		1	0.952997	1	True	0.00689932	High
	1	0.947057	1	True	0.0121239	Low		1	0.985249	1	True	0.0086459	High
	0	0.0237266	0	True	0.00936004	High		0	0.27426	0	True	0.0126943	Low
	1	0.0651464	0	False	0.0143909	Low		1	0.987932	1	True	0.00900867	High
	1	0.409354	0	False	0.011986	Low		1	0.987395	1	True	0.00921923	High
	0	0.0159238	0	True	0.00614047	High		0	0.527351	1	False	0.0145834	Low
	1	0.874745	1	True	0.0115156	High		0	0.685791	1	False	0.0139156	Low
	0	0.0246056	0	True	0.00822989	High		1	0.964087	1	True	0.00828587	High
	0	0.0149175	0	True	0.0047593	High		1	0.9562	1	True	0.0100136	High
	0	0.00848503	0	True	0.00337758	High		1	0.918162	1	True	0.0110531	High
	1	0.989706	1	True	0.00426612	High		0	0.0268861	0	True	0.00899598	High
	1	0.97104	1	True	0.00709053	High		1	0.747228	1	True	0.0110112	High
	1	0.896896	1	True	0.00857323	High		0	0.137505	0	True	0.0101272	High
	0	0.0293737	0	True	0.00731527	High		1	0.978167	1	True	0.00979293	High
	0	0.0325	0	True	0.0090883	High		0	0.0444408	0	True	0.0120076	Low
	0	0.0200938	0	True	0.00656848	High		1	0.814481	1	True	0.0125539	Low
	0	0.0561407	0	True	0.00874679	High		0	0.0391083	0	True	0.010453	High
	1	0.910342	1	True	0.0117911	Low		0	0.571842	1	False	0.0137425	Low
	1	0.928518	1	True	0.0113952	High		0	0.791008	1	False	0.0136717	Low
	1	0.964879	1	True	0.00743671	High		1	0.978512	1	True	0.0119351	Low
	1	0.997017	1	True	0.0015542	High		1	0.896271	1	True	0.0118848	Low
	0	0.0134331	0	True	0.0047316	High		0	0.866257	1	False	0.0122366	Low
	1	0.971914	1	True	0.00695925	High		1	0.835895	1	True	0.011595	Low
	1	0.963306	1	True	0.0050281	High		0	0.0150677	0	True	0.00835541	High
	1	0.984359	1	True	0.00603554	High		1	0.942869	1	True	0.00892981	High
	1	0.967304	1	True	0.00884028	High		1	0.892762	1	True	0.0143706	Low
	0	0.680222	1	False	0.0155773	Low		1	0.97687	1	True	0.0108816	High
	0	0.0425095	0	True	0.00467332	High		0	0.0209371	0	True	0.00637613	High
	0	0.0162526	0	True	0.00551744	High		0	0.0981047	0	True	0.0126877	Low
	0	0.0246858	0	True	0.00813719	High		1	0.982332	1	True	0.00883528	High
	1	0.905083	1	True	0.0102282	High		0	0.140306	0	True	0.0128695	Low
	1	0.929469	1	True	0.0102954	High		0	0.0107316	0	True	0.00783172	High
	0	0.515834	1	False	0.0119395	Low		1	0.955144	1	True	0.0122703	Low
	0	0.0156306	0	True	0.00730224	High		0	0.0732311	0	True	0.00784949	High
	0	0.0492937	0	True	0.0125709	Low		0	0.0283452	0	True	0.0099054	High
	0	0.0211552	0	True	0.00840349	High		0	0.0417515	0	True	0.0102361	High
	1	0.976277	1	True	0.00889967	High		1	0.97962	1	True	0.00988748	High
	0	0.0285649	0	True	0.00889207	High		0	0.302284	0	True	0.0103435	High
	1	0.968281	1	True	0.00564537	High		1	0.987673	1	True	0.00654847	High
	1	0.985544	1	True	0.00610837	High		1	0.927557	1	True	0.0130157	Low
	1	0.966949	1	True	0.006731	High		0	0.0370237	0	True	0.00986337	High
	1	0.968906	1	True	0.00675306	High		1	0.978392	1	True	0.0105563	High
	0	0.0370869	0	True	0.00778709	High		1	0.960684	1	True	0.0140507	Low
	1	0.883257	1	True	0.011078	High		1	0.876461	1	True	0.010476	High
	0	0.0161793	0	True	0.00518441	High		1	0.959995	1	True	0.0078643	High
	0	0.21213	0	True	0.008798	High		0	0.061917	0	True	0.0116221	Low
	0	0.0155191	0	True	0.00597198	High		0	0.244933	0	True	0.0133634	Low
	0	0.0111463	0	True	0.00346365	High		1	0.658648	1	True	0.00750265	High
	0	0.145693	0	True	0.0147334	Low		0	0.0155894	0	True	0.0047477	High
	1	0.92367	1	True	0.00739302	High		1	0.977602	1	True	0.0106417	High
	1	0.987244	1	True	0.00627482	High		0	0.0238624	0	True	0.0139305	Low
	0	0.639009	1	False	0.0115861	Low		0	0.00634453	0	True	0.00374801	High
	1	0.790547	1	True	0.0107275	High		1	0.865551	1	True	0.0112141	High
	1	0.992876	1	True	0.00178642	High		0	0.044664	0	True	0.0105071	High
	0	0.0148323	0	True	0.00460088	High		1	0.504805	0	False	0.012773	Low
	1	0.994203	1	True	0.00331629	High		0	0.00857555	0	True	0.00750239	High
	1	0.9126	1	True	0.0072626	High		0	0.118661	0	True	0.00925505	High
	0	0.0575383	0	True	0.0166972	Low		0	0.758802	1	False	0.0133493	Low
	1	0.916494	1	True	0.0107454	High		1	0.975178	1	True	0.0115244	High
	1	0.899509	1	True	0.00717688	High		1	0.254217	0	False	0.015328	Low
	1	0.94445	1	True	0.00954911	High		0	0.965138	1	False	0.0138087	Low
	1	0.96463	1	True	0.00570924	High		1	0.742105	1	True	0.0118613	Low
	1	0.957006	1	True	0.00888259	High		1	0.874658	1	True	0.0105865	High
	0	0.0108303	0	True	0.00339022	High		1	0.96781	1	True	0.0104265	High
	1	0.98951	1	True	0.0045076	High		1	0.0745183	0	False	0.010744	High
	1	0.994215	1	True	0.00252331	High		1	0.982857	1	True	0.00946522	High
	1	0.986791	1	True	0.00579498	High		1	0.861988	1	True	0.0126559	Low
	1	0.843226	1	True	0.010738	High		0	0.115718	0	True	0.00701959	High
	1	0.978683	1	True	0.00482878	High		1	0.957608	1	True	0.0118621	Low
	1	0.648137	1	True	0.0127742	Low		0	0.0187719	0	True	0.00928427	High
	1	0.96944	1	True	0.00585809	High		1	0.946113	1	True	0.0099447	High
	0	0.059108	0	True	0.0147598	Low		0	0.0399858	0	True	0.00392573	High
	0	0.582853	1	False	0.0137223	Low		1	0.990359	1	True	0.00677036	High
	1	0.956172	1	True	0.00881923	High		0	0.156897	0	True	0.00885833	High
	1	0.875562	1	True	0.0114298	High		0	0.117367	0	True	0.0173714	Low
	1	0.959522	1	True	0.00662665	High		0	0.0129778	0	True	0.00820981	High
	0	0.310716	0	True	0.0119804	Low		0	0.0145626	0	True	0.00734603	High
	0	0.0106785	0	True	0.00311797	High		0	0.16852	0	True	0.011437	High
	0	0.04857	0	True	0.0104677	High		0	0.872787	1	False	0.0143415	Low
	0	0.0373131	0	True	0.00720907	High		0	0.459273	0	True	0.0137554	Low
	0	0.158509	0	True	0.0111888	High		0	0.186404	0	True	0.0079219	High
	0	0.00971237	0	True	0.00339839	High		0	0.0125854	0	True	0.00676251	High
	1	0.991282	1	True	0.00353662	High		0	0.0276183	0	True	0.00852518	High
	0	0.0198039	0	True	0.00821597	High		0	0.0144932	0	True	0.00819622	High
	1	0.96574	1	True	0.0109743	High		1	0.970322	1	True	0.0102897	High
	0	0.232599	0	True	0.0122125	Low		0	0.905996	1	False	0.0134261	Low
	0	0.472792	0	True	0.0121094	Low		0	0.0209133	0	True	0.0100655	High
	1	0.944059	1	True	0.00994667	High		1	0.959824	1	True	0.011805	Low
	0	0.0216279	0	True	0.00567044	High		1	0.827845	1	True	0.0132458	Low
	1	0.841447	1	True	0.0130065	Low		1	0.983833	1	True	0.00939741	High
	0	0.118277	0	True	0.0126196	Low		1	0.812215	1	True	0.0113769	High
	0	0.0513564	0	True	0.00763939	High		0	0.0288073	0	True	0.00855595	High
	1	0.942977	1	True	0.00925749	High		1	0.90401	1	True	0.0119563	Low
	0	0.023515	0	True	0.00767652	High		0	0.0221418	0	True	0.00916709	High
	0	0.0121851	0	True	0.00500866	High		0	0.388075	0	True	0.0123946	Low
	0	0.171069	0	True	0.0137055	Low		1	0.98013	1	True	0.00859279	High
	0	0.0541596	0	True	0.00885013	High		0	0.503496	0	True	0.0172369	Low
	0	0.123285	0	True	0.0125623	Low		0	0.302104	0	True	0.0118168	Low
	0	0.0259145	0	True	0.00686995	High		1	0.97797	1	True	0.0108642	High
	0	0.239635	0	True	0.0115443	High		0	0.00351711	0	True	0.0029956	High
	1	0.897375	1	True	0.0137116	Low		1	0.979088	1	True	0.00840736	High
	0	0.0167298	0	True	0.00497027	High		1	0.966823	1	True	0.0114154	High
	1	0.212555	0	False	0.0142354	Low		0	0.0271831	0	True	0.00878095	High
	1	0.988162	1	True	0.00498056	High		1	0.824307	1	True	0.0123399	Low
	1	0.222299	0	False	0.0139826	Low		0	0.882573	1	False	0.0132082	Low
	1	0.97313	1	True	0.00821699	High		0	0.542928	1	False	0.011099	High
	1	0.906812	1	True	0.00850582	High		0	0.315077	0	True	0.0115046	High
	1	0.958861	1	True	0.0116418	Low		1	0.730519	1	True	0.0140121	Low
	1	0.657799	1	True	0.012758	Low		1	0.986502	1	True	0.0112885	High
	0	0.695355	1	False	0.00887549	High		0	0.0214039	0	True	0.007444	High
	1	0.357613	0	False	0.0133543	Low		1	0.967548	1	True	0.0100558	High
	1	0.85247	1	True	0.011922	Low		0	0.0242886	0	True	0.00955095	High
	0	0.357892	0	True	0.00942797	High		0	0.259491	0	True	0.0151427	Low
	1	0.0403661	0	False	0.00994141	High		1	0.920275	1	True	0.0145043	Low
	1	0.994525	1	True	0.00292345	High		0	0.0208413	0	True	0.00798963	High
	1	0.953223	1	True	0.00893409	High		1	0.988696	1	True	0.00787352	High
	1	0.977269	1	True	0.00910299	High		1	0.837287	1	True	0.0101917	High
	0	0.10672	0	True	0.0092743	High		0	0.0197593	0	True	0.00899808	High
	0	0.876335	1	False	0.010685	High		0	0.303786	0	True	0.013067	Low
	1	0.791315	1	True	0.00896812	High		1	0.973983	1	True	0.0118316	Low
	1	0.544193	1	True	0.0147322	Low		0	0.0109258	0	True	0.00875582	High
	0	0.0495039	0	True	0.0104248	High		1	0.919846	1	True	0.00890694	High
	0	0.260776	0	True	0.0120244	Low		0	0.410654	0	True	0.0143518	Low
	0	0.577806	1	False	0.0116498	Low		0	0.34364	0	True	0.0104757	High
	0	0.529042	1	False	0.011859	Low		0	0.0329582	0	True	0.00771672	High
	0	0.0905947	0	True	0.00942283	High		0	0.735065	1	False	0.015603	Low
	1	0.380939	0	False	0.0147904	Low		1	0.974428	1	True	0.00941809	High
	0	0.232494	0	True	0.0122621	Low		0	0.803836	1	False	0.0157102	Low
	0	0.107197	0	True	0.0114061	High		1	0.77086	1	True	0.0115324	High
	1	0.889786	1	True	0.00856358	High		1	0.981962	1	True	0.0103654	High
	0	0.248797	0	True	0.0129911	Low		0	0.805558	1	False	0.0147171	Low
	1	0.889127	1	True	0.0122241	Low		0	0.0280204	0	True	0.011639	Low
	0	0.706616	1	False	0.0136742	Low		0	0.664136	1	False	0.0139937	Low
	1	0.220625	0	False	0.0151649	Low		1	0.950917	1	True	0.00928264	High
	1	0.915227	1	True	0.0084707	High		0	0.86311	1	False	0.0159635	Low
	1	0.837001	1	True	0.0113868	High		1	0.959369	1	True	0.0117398	Low
	0	0.74868	1	False	0.0121821	Low		1	0.98619	1	True	0.00783994	High
	1	0.232612	0	False	0.0112271	High		1	0.983255	1	True	0.00887016	High
	1	0.263055	0	False	0.013722	Low		1	0.938724	1	True	0.0112485	High
	0	0.0636838	0	True	0.0131627	Low		0	0.938779	1	False	0.0133766	Low
	0	0.0362724	0	True	0.00781249	High		1	0.765971	1	True	0.0148263	Low
	0	0.445063	0	True	0.0181695	Low		0	0.0416216	0	True	0.00901402	High
	0	0.142939	0	True	0.0138571	Low		0	0.516754	1	False	0.0134035	Low
								1	0.982685	1	True	0.00895447	High
								0	0.712732	1	False	0.0119695	Low
								1	0.942285	1	True	0.0142471	Low
								1	0.881831	1	True	0.0106063	High
								0	0.917605	1	False	0.0143245	Low
								1	0.992619	1	True	0.00400647	High
								0	0.424413	0	True	0.0126239	Low
								0	0.0298959	0	True	0.0103079	High
								1	0.860214	1	True	0.0113927	High
								1	0.987167	1	True	0.00913349	High
								0	0.85749	1	False	0.0159468	Low
								0	0.0217746	0	True	0.00773425	High
								1	0.32298	0	False	0.0139101	Low
								1	0.642981	1	True	0.0136882	Low
								1	0.964791	1	True	0.0132173	Low
								0	0.888141	1	False	0.0162908	Low
								0	0.975414	1	False	0.00901524	High
								1	0.596674	1	True	0.012925	Low
								1	0.977003	1	True	0.0100868	High
								0	0.735209	1	False	0.0159978	Low
								1	0.91674	1	True	0.0100573	High
								1	0.976978	1	True	0.00804494	High
								0	0.0159936	0	True	0.0122004	Low
								1	0.883682	1	True	0.0150975	Low
								1	0.914713	1	True	0.0143158	Low
								1	0.939603	1	True	0.0117393	Low
								1	0.646875	1	True	0.0103998	High
								0	0.0413029	0	True	0.0120379	Low
								0	0.0222032	0	True	0.00944364	High
								1	0.836833	1	True	0.0108558	High
								1	0.97373	1	True	0.00927961	High
								1	0.906868	1	True	0.00655973	High
								0	0.116485	0	True	0.00772963	High
								0	0.0453512	0	True	0.0108514	High
								0	0.867369	1	False	0.0157999	Low
								1	0.88605	1	True	0.0118158	Low
								1	0.976425	1	True	0.0128539	Low
								0	0.895314	1	False	0.00955666	High
								1	0.232707	0	False	0.0139864	Low
								0	0.146395	0	True	0.0110107	High
								0	0.935106	1	False	0.0130032	Low
								1	0.898381	1	True	0.013611	Low
								1	0.905826	1	True	0.0166112	Low
								0	0.00875349	0	True	0.00802984	High
								1	0.96907	1	True	0.0116593	Low
								0	0.672567	1	False	0.0144284	Low
								0	0.39429	0	True	0.0127347	Low
								1	0.765628	1	True	0.0110539	High
								1	0.921797	1	True	0.00908915	High
								1	0.416518	0	False	0.00928694	High
								1	0.9848	1	True	0.00948076	High
								0	0.92115	1	False	0.0127268	Low
								0	0.846479	1	False	0.0154745	Low
								0	0.849795	1	False	0.0113446	High
								1	0.972442	1	True	0.00989037	High
								0	0.327031	0	True	0.0077165	High
								1	0.980564	1	True	0.0115991	Low
								1	0.947147	1	True	0.0139876	Low
								0	0.635411	1	False	0.0145818	Low
								1	0.91415	1	True	0.0101101	High
								1	0.984004	1	True	0.0095234	High
								0	0.900131	1	False	0.0118251	Low
								1	0.830447	1	True	0.0151483	Low
								1	0.961609	1	True	0.0095408	High
								0	0.0341105	0	True	0.00820315	High
								1	0.903997	1	True	0.0110728	High
								1	0.960219	1	True	0.013799	Low
								1	0.978642	1	True	0.00894705	High
								1	0.743677	1	True	0.0106822	High
								0	0.867176	1	False	0.0143301	Low
								1	0.869503	1	True	0.0110802	High
								0	0.120723	0	True	0.0150829	Low
								0	0.0104299	0	True	0.00661524	High
								0	0.017609	0	True	0.0101855	High
								0	0.0889193	0	True	0.0120959	Low
								0	0.178305	0	True	0.00884326	High
								0	0.018776	0	True	0.00912249	High
								0	0.0151489	0	True	0.00864129	High
								0	0.124643	0	True	0.0116311	Low
								0	0.0188454	0	True	0.0104738	High
								0	0.0534314	0	True	0.0100182	High
								0	0.853086	1	False	0.0145635	Low
								1	0.971827	1	True	0.0119187	Low
								0	0.0198681	0	True	0.0109851	High
								1	0.970431	1	True	0.0131369	Low
								1	0.759648	1	True	0.0144585	Low
								0	0.918701	1	False	0.0125324	Low
								1	0.963	1	True	0.0083278	High
								0	0.498933	0	True	0.013522	Low
								0	0.0950719	0	True	0.00891217	High
								0	0.0139879	0	True	0.00976737	High
								0	0.0137327	0	True	0.00999161	High
								1	0.965399	1	True	0.0107517	High
								0	0.961572	1	False	0.0153288	Low
								1	0.988339	1	True	0.00710682	High
								0	0.302234	0	True	0.0133898	Low
								1	0.969768	1	True	0.0115936	Low
								0	0.313586	0	True	0.0137104	Low
								0	0.555415	1	False	0.0147198	Low
								0	0.744514	1	False	0.014244	Low
								0	0.176314	0	True	0.0130273	Low
								0	0.0174513	0	True	0.00828259	High
								0	0.463404	0	True	0.0117866	Low
								1	0.965072	1	True	0.0103934	High
								1	0.956875	1	True	0.0153062	Low
								1	0.962374	1	True	0.0123619	Low
								1	0.951445	1	True	0.0104958	High
								1	0.9641	1	True	0.0110992	High
								1	0.983761	1	True	0.00915019	High
								1	0.975054	1	True	0.00822037	High
								0	0.0603578	0	True	0.0128509	Low
								1	0.97236	1	True	0.0132871	Low
								1	0.969426	1	True	0.0123917	Low
								1	0.0387716	0	False	0.0167515	Low
								0	0.0254386	0	True	0.0094583	High
								1	0.965398	1	True	0.0131926	Low
								1	0.889728	1	True	0.00873942	High
								1	0.841504	1	True	0.0128408	Low
								1	0.941348	1	True	0.0158081	Low
								1	0.950249	1	True	0.0132485	Low
								1	0.952769	1	True	0.0106384	High
								1	0.959218	1	True	0.0151485	Low
								0	0.0815851	0	True	0.0112426	High
								1	0.974294	1	True	0.0101113	High
								1	0.983219	1	True	0.0108757	High
								0	0.209941	0	True	0.00980461	High
								0	0.0952442	0	True	0.0130602	Low
								1	0.0402588	0	False	0.0147027	Low
								0	0.921251	1	False	0.0164698	Low
								1	0.786736	1	True	0.0124164	Low
								0	0.831001	1	False	0.0110103	High
								0	0.0557505	0	True	0.0103882	High
								1	0.966722	1	True	0.0116894	Low
								1	0.974705	1	True	0.0115518	High
								1	0.97912	1	True	0.0102213	High
								1	0.792589	1	True	0.0140325	Low
								0	0.258889	0	True	0.0110863	High
								1	0.674918	1	True	0.013871	Low
								0	0.0316362	0	True	0.00709605	High
								0	0.929888	1	False	0.0128132	Low
								0	0.0379389	0	True	0.00954541	High
								1	0.727816	1	True	0.0123311	Low
								1	0.974517	1	True	0.0122794	Low
								0	0.0397308	0	True	0.0100953	High
								1	0.690364	1	True	0.0120977	Low
								1	0.867893	1	True	0.0117886	Low
								1	0.971532	1	True	0.0130692	Low
								0	0.508577	0	True	0.0145628	Low
								0	0.788765	1	False	0.0126134	Low
								1	0.853521	1	True	0.012428	Low
								1	0.278188	0	False	0.0140086	Low
								0	0.0714817	0	True	0.00841878	High
								0	0.711293	1	False	0.0094452	High
								0	0.0507228	0	True	0.0122158	Low
								0	0.450045	0	True	0.0127617	Low
								1	0.869049	1	True	0.010672	High
								1	0.978879	1	True	0.0112653	High
								1	0.978664	1	True	0.0134364	Low
								1	0.768196	1	True	0.0133187	Low
								1	0.897691	1	True	0.0143346	Low
								1	0.941293	1	True	0.0104109	High
								0	0.102403	0	True	0.00951845	High
								1	0.956501	1	True	0.00998651	High
								1	0.971485	1	True	0.0111034	High
								0	0.265861	0	True	0.0103543	High
								0	0.952602	1	False	0.0142887	Low
								0	0.78411	1	False	0.0108504	High
								1	0.95648	1	True	0.0091836	High
								0	0.0454066	0	True	0.0106507	High
								0	0.735154	1	False	0.0146401	Low
								0	0.344281	0	True	0.0148693	Low
								1	0.126133	0	False	0.0117334	Low
								0	0.443317	0	True	0.0108996	High
								1	0.970793	1	True	0.0125503	Low
								0	0.824326	1	False	0.0155689	Low
								1	0.262767	0	False	0.013694	Low
								1	0.020591	0	False	0.0143259	Low
								0	0.353221	0	True	0.0126571	Low
								1	0.978763	1	True	0.0061534	High
								1	0.820155	1	True	0.0124477	Low
								1	0.703964	1	True	0.014083	Low
								0	0.702665	1	False	0.0142157	Low
								1	0.724292	1	True	0.0134222	Low
								1	0.866635	1	True	0.0115085	High
								1	0.916045	1	True	0.00940408	High
								0	0.887102	1	False	0.0165648	Low
								0	0.0909877	0	True	0.0108563	High
								0	0.293542	0	True	0.0115883	Low
								0	0.692458	1	False	0.0144653	Low
								0	0.975703	1	False	0.0122549	Low
								1	0.946366	1	True	0.013231	Low
								1	0.787781	1	True	0.00901684	High
								0	0.444319	0	True	0.0130949	Low
								0	0.343588	0	True	0.0129664	Low
								0	0.0515769	0	True	0.014517	Low
								1	0.94598	1	True	0.0126461	Low
								1	0.0315749	0	False	0.0116935	Low
								1	0.941108	1	True	0.0134639	Low
								0	0.107467	0	True	0.0133211	Low
								0	0.483088	0	True	0.0134309	Low
								1	0.0221231	0	False	0.0128589	Low
								1	0.865691	1	True	0.0131222	Low
								1	0.845385	1	True	0.0131808	Low
								1	0.633728	1	True	0.00982583	High
								1	0.937642	1	True	0.0177729	Low
								0	0.942943	1	False	0.011926	Low
								1	0.958083	1	True	0.0165291	Low
								0	0.626827	1	False	0.0157008	Low
								1	0.942066	1	True	0.0116751	Low
								0	0.069652	0	True	0.00909288	High
								1	0.773142	1	True	0.0108727	High
								0	0.346894	0	True	0.0119549	Low
								1	0.963456	1	True	0.0104457	High
								1	0.981449	1	True	0.0107855	High
								0	0.605071	1	False	0.0147512	Low
								0	0.204917	0	True	0.0161195	Low
								0	0.479393	0	True	0.0147264	Low
								0	0.919364	1	False	0.0143708	Low
								0	0.547903	1	False	0.0133861	Low
								0	0.963451	1	False	0.00798149	High
								0	0.319977	0	True	0.0129502	Low
								1	0.899653	1	True	0.00850169	High
								1	0.977666	1	True	0.00915213	High
								1	0.88525	1	True	0.0144844	Low
								0	0.167471	0	True	0.0123348	Low
								0	0.0234224	0	True	0.0107328	High
								1	0.93068	1	True	0.0142259	Low
								1	0.906134	1	True	0.00991298	High
								1	0.336183	0	False	0.0107937	High
								0	0.192586	0	True	0.0113362	High
								1	0.969766	1	True	0.0120184	Low
								0	0.76139	1	False	0.0112568	High
								0	0.0110164	0	True	0.00796215	High
								1	0.59709	1	True	0.0130145	Low
								1	0.897851	1	True	0.0145702	Low
								0	0.191652	0	True	0.0123819	Low
								0	0.458684	0	True	0.0151009	Low
								1	0.953682	1	True	0.0123648	Low
								1	0.455305	0	False	0.0137071	Low
								1	0.833408	1	True	0.0141557	Low
								1	0.852651	1	True	0.0157809	Low
								1	0.9084	1	True	0.0135397	Low
								1	0.890596	1	True	0.0103951	High
								1	0.614318	1	True	0.0133064	Low
								1	0.975089	1	True	0.0106573	High
								1	0.769573	1	True	0.0169893	Low
								1	0.673019	1	True	0.0141981	Low
								0	0.0209264	0	True	0.0104763	High
								0	0.601364	1	False	0.0144567	Low
								1	0.866267	1	True	0.0123983	Low
								0	0.79933	1	False	0.0129319	Low
								1	0.963799	1	True	0.0118144	Low
								1	0.962341	1	True	0.0141112	Low
								0	0.89534	1	False	0.016677	Low
								1	0.919299	1	True	0.012319	Low
								1	0.0325138	0	False	0.013077	Low
								1	0.746797	1	True	0.0107693	High
								1	0.679055	1	True	0.0124419	Low
								0	0.466782	0	True	0.0147421	Low
								1	0.0441299	0	False	0.0152091	Low
								0	0.698473	1	False	0.0144734	Low
								1	0.979378	1	True	0.0093192	High
								0	0.139728	0	True	0.0114922	High
								0	0.43089	0	True	0.0117862	Low
								1	0.942342	1	True	0.0110172	High
								0	0.192414	0	True	0.011322	High
								0	0.257103	0	True	0.0148642	Low
								0	0.243395	0	True	0.0144312	Low
								1	0.605073	1	True	0.0141707	Low
								1	0.940709	1	True	0.012433	Low
								1	0.858501	1	True	0.0165269	Low
								0	0.736733	1	False	0.0149511	Low
								1	0.466251	0	False	0.0108476	High
								1	0.709984	1	True	0.0165973	Low
								0	0.645794	1	False	0.014759	Low
								1	0.754358	1	True	0.0156441	Low
								0	0.687759	1	False	0.0127956	Low
								0	0.964331	1	False	0.0138025	Low
								1	0.0694437	0	False	0.015342	Low
								0	0.373454	0	True	0.0138268	Low
								1	0.875307	1	True	0.0145519	Low
								1	0.272466	0	False	0.0127088	Low
								1	0.865748	1	True	0.0113079	High
								0	0.152809	0	True	0.0137054	Low
								1	0.127148	0	False	0.0151149	Low
								0	0.135344	0	True	0.011672	Low
								0	0.329163	0	True	0.0148086	Low
								0	0.510038	0	True	0.0161266	Low
								1	0.730617	1	True	0.0139212	Low
								1	0.292543	0	False	0.0118404	Low
								0	0.956544	1	False	0.0127025	Low
								0	0.0697179	0	True	0.013263	Low
								0	0.624158	1	False	0.0153034	Low
								1	0.969365	1	True	0.0144788	Low
								1	0.890764	1	True	0.0141887	Low
								1	0.557215	1	True	0.0128334	Low
								0	0.055255	0	True	0.0129953	Low
								1	0.407255	0	False	0.0151966	Low
								1	0.976353	1	True	0.0119597	Low
								1	0.964543	1	True	0.0151663	Low
								1	0.962069	1	True	0.0148128	Low
								1	0.67626	1	True	0.0148568	Low
								1	0.943872	1	True	0.0136702	Low
								0	0.46473	0	True	0.0155574	Low
								1	0.836303	1	True	0.0125062	Low
								1	0.882242	1	True	0.0140443	Low
								1	0.349793	0	False	0.0131136	Low
								0	0.816747	1	False	0.015005	Low
								1	0.662482	1	True	0.0157096	Low
								0	0.351946	0	True	0.0131016	Low
								0	0.592896	1	False	0.0145699	Low
								0	0.377693	0	True	0.013956	Low
								0	0.0180362	0	True	0.0106122	High
								1	0.353512	0	False	0.0137485	Low
								0	0.682209	1	False	0.0160939	Low
								1	0.858231	1	True	0.0135833	Low
								1	0.231718	0	False	0.0145183	Low
								0	0.647309	1	False	0.0180563	Low
								0	0.196425	0	True	0.00963177	High
								0	0.387045	0	True	0.0164644	Low
								0	0.710098	1	False	0.0152442	Low
								1	0.961215	1	True	0.0149829	Low
								1	0.896007	1	True	0.0145001	Low
								1	0.828903	1	True	0.0158442	Low
								0	0.156065	0	True	0.0131965	Low
								0	0.0244041	0	True	0.0151301	Low
								0	0.727373	1	False	0.0153659	Low
								0	0.35367	0	True	0.0150466	Low
								1	0.967397	1	True	0.0127904	Low
								0	0.831031	1	False	0.0160812	Low
								1	0.956944	1	True	0.016756	Low
								0	0.411253	0	True	0.0117719	Low
								1	0.846918	1	True	0.0152032	Low
								1	0.721845	1	True	0.0149947	Low
								0	0.862249	1	False	0.0171268	Low
								1	0.350364	0	False	0.0207342	Low
								0	0.883989	1	False	0.0139151	Low
								1	0.859425	1	True	0.0143622	Low
								0	0.961136	1	False	0.0144363	Low
								0	0.643829	1	False	0.0171853	Low
								0	0.0335379	0	True	0.0151157	Low
								1	0.0256325	0	False	0.0153073	Low
								1	0.969756	1	True	0.01415	Low
								1	0.650813	1	True	0.0165696	Low
								1	0.949903	1	True	0.0200451	Low
								1	0.944541	1	True	0.0127954	Low
								1	0.905787	1	True	0.0155778	Low
								0	0.18774	0	True	0.0104522	High
								1	0.500055	0	False	0.0154431	Low
								1	0.867877	1	True	0.0163793	Low
								1	0.138266	0	False	0.0170689	Low
								0	0.96244	1	False	0.0155548	Low
								1	0.910439	1	True	0.0169321	Low
								1	0.305887	0	False	0.0158865	Low
								1	0.968249	1	True	0.0178014	Low
								1	0.12539	0	False	0.0166165	Low
								1	0.0848698	0	False	0.0121502	Low
								0	0.713556	1	False	0.0160956	Low
								1	0.401384	0	False	0.0167021	Low
								1	0.0675898	0	False	0.0165561	Low
								1	0.742758	1	True	0.0162263	Low
								0	0.859316	1	False	0.0183935	Low
								1	0.0285403	0	False	0.0174077	Low

## Sheet: Figure 3d
Figure 3d
	Squamous cell carcinoma predictions
		% of Predictions
	Cohort	Squamous (UQ-high)	Adenocarcinoma (UQ-high)	Squamous (UQ-low)	Adenocarcinoma (UQ-low)
	CESC	0.5852	0.0046	0.3917	0.018
	ESCA	0.6667	0	0.3333	0
	HNSC	0.6983	0	0.2893	0.0125
	Adenocarcinoma predictions
		% of Predictions
	Cohort	Squamous (UQ-high)	Adenocarcinoma (UQ-high)	Squamous (UQ-low)	Adenocarcinoma (UQ-low)
	BRCA	0	0.583333	0.166667	0.25
	CESC	0.0444444	0.733333	0.2	0.0222222
	COAD	0.0140845	0.666667	0.119718	0.199531
	ESCA	0.0151515	0.621212	0.227273	0.136364
	KIRP	0.0185185	0.466667	0.166667	0.348148
	OV	0.0384615	0.403846	0.403846	0.153846
	PAAD	0	0.47619	0.285714	0.238095
	PRAD	0.00511509	0.373402	0.194373	0.42711
	STAD	0.0238095	0.489796	0.333333	0.153061
	THCA	0.00589971	0.734513	0.126844	0.132743
	UCEC	0.0864979	0.628692	0.2173	0.0675106

[truncated: 5 more sheets: Figure 5f, Figure 6b, Figure 6c, Figure 6d, Figure 6e]
